# Supplementary material for: Designing Cu0−Cu+ dual sites for improved C−H bond fracture towards methanol steam reforming
Source: Nat Commun. 2023 Dec 2;14:7980. doi: 10.1038/s41467-023-43679-0 (PMC10693576; doi:10.1038/s41467-023-43679-0)
Supplement: Supplementary file 3 — Source data [file 41467_2023_43679_MOESM3_ESM.zip]

Archive with 7 entries (6 files):
- Source data/
- Source data/Fig. 1(a,b,c,d,e,f).xlsx
- Source data/Fig. 3(a,b,c,d,e,f,g,h,i).xlsx
- Source data/Fig. 4(a,b,c,d).xlsx
- Source data/Fig. 5(a,b,c,d,e,f,g,h,i,).xlsx
- Source data/Fig. 6(d,e,f,g).xlsx
- Source data/~$Fig. 1(b, c, d, e, f, g, h, i, j).xlsx
