# Supplementary material for: Designing Cu0−Cu+ dual sites for improved C−H bond fracture towards methanol steam reforming
Source: Nat Commun. 2023 Dec 2;14:7980. doi: 10.1038/s41467-023-43679-0 (PMC10693576; doi:10.1038/s41467-023-43679-0)
Supplement: Supplementary file 3 — Source data [file 41467_2023_43679_MOESM3_ESM.zip › Source data/Fig. 1(a,b,c,d,e,f).xlsx]

## Sheet: Fig. 1a
0.95Cu/Cu(Al)Ox		2.32Cu/Cu(Al)Ox		3.06Cu/Cu(Al)Ox		4.25Cu/Cu(Al)Ox		5.27Cu/Cu(Al)Ox		7.18Cu/Cu(Al)Ox		4.20Cu/Al2O3		CuAlO2		Cu2O		Cu
2 Theta (deg.)	Intensity(a.u.)	2 Theta (deg.)	Intensity(a.u.)	2 Theta (deg.)	Intensity(a.u.)	2 Theta (deg.)	Intensity(a.u.)	2 Theta (deg.)	Intensity(a.u.)	2 Theta (deg.)	Intensity(a.u.)	2 Theta (deg.)	Intensity(a.u.)	2 Theta (deg.)	Intensity(a.u.)	2 Theta (deg.)	Intensity(a.u.)	2 Theta (deg.)	Intensity(a.u.)
5	200.857	5	173.048	5	141.054	5	145.118	5	148.16	5	143.874	5	145.676	15.655	10	29.582	5.3	43.297	100
5.02048	206.286	5.02048	183	5.02048	145.02	5.02048	143.719	5.02048	140.64	5.02048	143.628	5.02	145.676	31.61	30	36.441	100	50.433	46
5.04095	208.714	5.04095	188.429	5.04095	146.969	5.04095	142.844	5.04095	136.32	5.04095	143.337	5.04	160.954	37.087	100	42.328	34.7	74.13	20
5.06142	208.143	5.06142	189.333	5.06142	147.407	5.06142	142.493	5.06142	133.303	5.06142	143.002	5.06	130.398	39.658	20	52.486	1.1	89.931	17
5.0819	200.476	5.0819	184.857	5.0819	142.171	5.0819	142.667	5.0819	140.389	5.0819	142.623	5.08	149.843	43.65	10	61.406	26.5	95.139	5
5.10238	199.81	5.10238	180.619	5.10238	137.736	5.10238	143.366	5.10238	139.223	5.10238	142.199	5.1	159.565	48.23	10	65.58	0.1	116.918	3
5.12285	196.048	5.12285	173.429	5.12285	140.561	5.12285	144.912	5.12285	133.76	5.12285	141.73	5.12	135.954	54.882	20	69.62	0.3	136.507	9
5.14332	194.81	5.14332	176.571	5.14332	147.834	5.14332	147.063	5.14332	136.891	5.14332	141.216	5.14	154.009	61.765	40	73.556	19.8	144.714	8
5.1638	197.857	5.1638	178.524	5.1638	151.758	5.1638	149.351	5.1638	140.96	5.1638	139.538	5.16	165.121	65.092	20	77.414	4.3
5.18428	195.048	5.18428	192.286	5.18428	152.857	5.18428	151.427	5.18428	141.326	5.18428	140.021	5.18	144.287	66.021	10	84.978	0.2
5.20475	194.048	5.20475	187.571	5.20475	153.537	5.20475	152.861	5.20475	132.96	5.20475	136.887	5.2	152.621	69.334	10
5.22522	195.619	5.22522	184.476	5.22522	154.007	5.22522	153.281	5.22522	134.56	5.22522	135.573	5.22	162.343
5.2457	199.333	5.2457	174.857	5.2457	154.237	5.2457	152.688	5.2457	137.577	5.2457	136.881	5.24	155.398
5.26617	197.238	5.26617	166.095	5.26617	152.665	5.26617	151.157	5.26617	131.337	5.26617	134.956	5.26	123.454
5.28665	200.048	5.28665	166.286	5.28665	148.878	5.28665	149.158	5.28665	126.126	5.28665	134.289	5.28	142.898
5.30712	198	5.30712	176.667	5.30712	145.411	5.30712	147.206	5.30712	137.051	5.30712	134.323	5.3	151.232
5.3276	202.381	5.3276	175.143	5.3276	143.112	5.3276	145.623	5.3276	143.223	5.3276	135.363	5.32	145.676
5.34807	199.857	5.34807	174.333	5.34807	142.332	5.34807	144.437	5.34807	147.246	5.34807	137.328	5.34	154.009
5.36855	190.714	5.36855	170.333	5.36855	143.902	5.36855	143.676	5.36855	138.011	5.36855	136.48	5.36	138.732
5.38902	180.238	5.38902	167.095	5.38902	147.616	5.38902	143.595	5.38902	136.503	5.38902	138.686	5.38	141.509
5.4095	180.524	5.4095	171.143	5.4095	147.488	5.4095	144.146	5.4095	128.251	5.4095	134.462	5.4	144.287
5.42997	184.381	5.42997	176.143	5.42997	144.015	5.42997	145.094	5.42997	137.966	5.42997	136.087	5.42	129.009
5.45045	194.905	5.45045	179.429	5.45045	140.482	5.45045	146.541	5.45045	138.011	5.45045	136.436	5.44	145.676
5.47092	198.381	5.47092	180.762	5.47092	143.377	5.47092	148.277	5.47092	133.074	5.47092	135.116	5.46	151.232
5.4914	195.714	5.4914	176.286	5.4914	150.482	5.4914	150.091	5.4914	128.594	5.4914	131.214	5.48	141.509
5.51187	185.524	5.51187	170.19	5.51187	157.539	5.51187	151.627	5.51187	130.331	5.51187	129.624	5.5	137.343
5.53235	180.524	5.53235	171.762	5.53235	159.516	5.53235	152.416	5.53235	129.577	5.53235	130.676	5.52	156.787
5.55282	182.048	5.55282	178.333	5.55282	153.869	5.55282	152.325	5.55282	132.777	5.55282	132.966	5.54	131.787
5.5733	187.81	5.5733	184.952	5.5733	146.786	5.5733	151.492	5.5733	137.44	5.5733	137.627	5.56	133.176
5.59377	188.905	5.59377	188.143	5.59377	144.258	5.59377	150.311	5.59377	139.817	5.59377	138.357	5.58	141.509
5.61425	198.619	5.61425	183.048	5.61425	148.182	5.61425	149.057	5.61425	135.794	5.61425	137.723	5.6	141.509
5.63472	197.238	5.63472	171.095	5.63472	151.77	5.63472	147.864	5.63472	129.669	5.63472	138.741	5.62	129.009
5.6552	190.714	5.6552	165.952	5.6552	151.714	5.6552	147.089	5.6552	128.914	5.6552	137.345	5.64	142.898
5.67567	194.619	5.67567	163.952	5.67567	147.404	5.67567	146.904	5.67567	132.457	5.67567	134.256	5.66	137.343
5.69615	195.667	5.69615	160.81	5.69615	143.227	5.69615	147.413	5.69615	138.674	5.69615	131.572	5.68	135.954
5.71662	195.19	5.71662	165.429	5.71662	143.21	5.71662	148.523	5.71662	131.611	5.71662	131.914	5.7	126.232
5.7371	202	5.7371	169.524	5.7371	148.091	5.7371	149.938	5.7371	122.789	5.7371	130.536	5.72	130.398
5.75757	204.429	5.75757	173.238	5.75757	154.581	5.75757	151.445	5.75757	123.726	5.75757	127.114	5.74	135.954
5.77805	198.095	5.77805	179.81	5.77805	157.956	5.77805	152.928	5.77805	122.926	5.77805	126.92	5.76	135.954
5.79852	189.286	5.79852	182.81	5.79852	157.438	5.79852	154.144	5.79852	119.931	5.79852	130.673	5.78	130.398
5.819	178.857	5.819	179.333	5.819	153.136	5.819	155.004	5.819	115.269	5.819	132.757	5.8	120.676
5.83947	179.286	5.83947	173.571	5.83947	151.295	5.83947	155.408	5.83947	129.829	5.83947	132.874	5.82	129.009
5.85995	184.857	5.85995	171.81	5.85995	151.86	5.85995	155.453	5.85995	135.703	5.85995	136.695	5.84	123.454
5.88042	195.524	5.88042	165.857	5.88042	156.329	5.88042	155.152	5.88042	139.154	5.88042	137.114	5.86	117.898
5.9009	194.857	5.9009	163.333	5.9009	159.346	5.9009	154.637	5.9009	137.211	5.9009	137.827	5.88	134.565
5.92137	185.714	5.92137	171.714	5.92137	157.656	5.92137	153.796	5.92137	134.743	5.92137	141.163	5.9	152.621
5.94185	177.048	5.94185	170.857	5.94185	151.005	5.94185	152.625	5.94185	121.463	5.94185	141.238	5.92	126.232
5.96232	179.476	5.96232	174.238	5.96232	147.622	5.96232	151.4	5.96232	122.194	5.96232	140.785	5.94	147.065
5.9828	182.714	5.9828	178.048	5.9828	147.875	5.9828	150.3	5.9828	119.977	5.9828	140.109	5.96	131.787
6.00327	196.667	6.00327	177.81	6.00327	149.948	6.00327	149.219	6.00327	125.989	6.00327	139.182	5.98	119.287
6.02375	195	6.02375	169.81	6.02375	150.63	6.02375	148.446	6.02375	126.331	6.02375	140.225	6	145.676
6.04422	189.524	6.04422	166.286	6.04422	150.056	6.04422	147.86	6.04422	140.069	6.04422	139.682	6.02	117.898
6.0647	186.048	6.0647	151.667	6.0647	146.693	6.0647	147.447	6.0647	134.149	6.0647	142.228	6.04	124.843
6.08517	190.143	6.08517	156.952	6.08517	144.627	6.08517	147.256	6.08517	118.697	6.08517	143.38	6.06	129.009
6.10565	191.238	6.10565	145.571	6.10565	146.348	6.10565	147.426	6.10565	113.189	6.10565	140.045	6.08	129.009
6.12612	204	6.12612	149.81	6.12612	148.961	6.12612	147.677	6.12612	121.166	6.12612	138.684	6.1	124.843
6.1466	199.667	6.1466	152.286	6.1466	149.552	6.1466	148.115	6.1466	131.337	6.1466	141.023	6.12	126.232
6.16707	195.714	6.16707	158.238	6.16707	149.322	6.16707	148.727	6.16707	133.303	6.16707	141.167	6.14	123.454
6.18755	183.333	6.18755	159	6.18755	147.46	6.18755	149.425	6.18755	138.423	6.18755	139.843	6.16	127.621
6.20802	174.524	6.20802	170.286	6.20802	148.072	6.20802	149.979	6.20802	137.714	6.20802	141.285	6.18	135.954
6.2285	167.857	6.2285	168.571	6.2285	151.388	6.2285	150.576	6.2285	133.326	6.2285	137.258	6.2	130.398
6.24897	171.524	6.24897	168.619	6.24897	154.359	6.24897	150.772	6.24897	127.451	6.24897	134.729	6.22	112.343
6.26945	184.143	6.26945	175.238	6.26945	151.635	6.26945	150.739	6.26945	126.491	6.26945	134.592	6.24	134.565
6.28992	191.667	6.28992	175.857	6.28992	150.746	6.28992	150.826	6.28992	131.406	6.28992	132.516	6.26	130.398
6.3104	191	6.3104	170.714	6.3104	148.076	6.3104	151.111	6.3104	131.291	6.3104	133.029	6.28	135.954
6.33087	193.095	6.33087	162.476	6.33087	148.947	6.33087	151.312	6.33087	135.406	6.33087	134.893	6.3	120.676
6.35135	194.714	6.35135	158.81	6.35135	150.595	6.35135	151.756	6.35135	125.051	6.35135	136.133	6.32	110.954
6.37182	191.143	6.37182	153.952	6.37182	155.264	6.37182	152.05	6.37182	123.589	6.37182	137.465	6.34	127.621
6.3923	184.667	6.3923	157.381	6.3923	154.127	6.3923	152.261	6.3923	125.554	6.3923	135.225	6.36	130.398
6.41277	177.714	6.41277	158.762	6.41277	154.453	6.41277	152.238	6.41277	135.611	6.41277	138.112	6.38	124.843
6.43325	173.667	6.43325	153.19	6.43325	150.845	6.43325	151.866	6.43325	141.189	6.43325	138.038	6.4	113.732
6.45372	177.095	6.45372	144.143	6.45372	147.79	6.45372	150.969	6.45372	134.629	6.45372	140.13	6.42	117.898
6.4742	181.667	6.4742	154.429	6.4742	147.388	6.4742	149.984	6.4742	128.663	6.4742	139.862	6.44	126.232
6.49467	188.571	6.49467	169.714	6.49467	152.2	6.49467	149.061	6.49467	125.623	6.49467	141.843	6.46	119.287
6.51515	180.857	6.51515	177.857	6.51515	152.352	6.51515	148.285	6.51515	139.2	6.51515	141.102	6.48	124.843
6.53562	185.143	6.53562	189.667	6.53562	149.127	6.53562	147.755	6.53562	135.383	6.53562	141.917	6.5	124.843
6.5561	176.333	6.5561	182.381	6.5561	144.299	6.5561	147.995	6.5561	132.571	6.5561	143.133	6.52	119.287
6.57657	174.619	6.57657	167.286	6.57657	143.654	6.57657	149.098	6.57657	132.663	6.57657	141.029	6.54	109.565
6.59705	175.143	6.59705	166.429	6.59705	148.58	6.59705	151.131	6.59705	127.726	6.59705	140.615	6.56	137.343
6.61752	184.19	6.61752	165.048	6.61752	154.656	6.61752	153.348	6.61752	120.343	6.61752	138.79	6.58	123.454
6.638	187.714	6.638	157.762	6.638	157.895	6.638	154.907	6.638	132	6.638	137.887	6.6	122.065
6.65847	194.857	6.65847	168.286	6.65847	158.335	6.65847	155.504	6.65847	142.286	6.65847	136.8	6.62	130.398
6.67895	191.857	6.67895	167.524	6.67895	157.702	6.67895	154.894	6.67895	142.24	6.67895	133.342	6.64	119.287
6.69942	188.571	6.69942	167.095	6.69942	154.697	6.69942	153.034	6.69942	137.6	6.69942	136.043	6.66	126.232
6.7199	181.333	6.7199	165.952	6.7199	152.053	6.7199	150.532	6.7199	132.48	6.7199	135.223	6.68	106.787
6.74037	178.238	6.74037	161.381	6.74037	145.882	6.74037	147.842	6.74037	124.777	6.74037	136.059	6.7	133.176
6.76085	172.19	6.76085	153.714	6.76085	139.838	6.76085	145.712	6.76085	119.771	6.76085	134.688	6.72	151.232
6.78132	169.952	6.78132	160.524	6.78132	140.184	6.78132	144.885	6.78132	122.491	6.78132	138.301	6.74	127.621
6.8018	175.19	6.8018	159.905	6.8018	145.683	6.8018	145.103	6.8018	124	6.8018	139.786	6.76	124.843
6.82227	177.905	6.82227	166.095	6.82227	148.333	6.82227	145.669	6.82227	124	6.82227	141.367	6.78	119.287
6.84275	175.333	6.84275	167.095	6.84275	150.325	6.84275	146.374	6.84275	118.789	6.84275	145.449	6.8	134.565
6.86322	177.381	6.86322	157.952	6.86322	151.49	6.86322	147.207	6.86322	124.206	6.86322	148.01	6.82	110.954
6.8837	173.81	6.8837	148.81	6.8837	147.706	6.8837	148.066	6.8837	126.606	6.8837	147.772	6.84	122.065
6.90417	180.381	6.90417	152.857	6.90417	145.122	6.90417	149.263	6.90417	135.269	6.90417	145.213	6.86	129.009
6.92464	185.095	6.92464	161.048	6.92464	145.88	6.92464	151.048	6.92464	131.589	6.92464	149.817	6.88	130.398
6.94512	190.381	6.94512	170.333	6.94512	149.976	6.94512	152.931	6.94512	128.274	6.94512	151.406	6.9	122.065
6.9656	182.762	6.9656	176.714	6.9656	155.208	6.9656	154.806	6.9656	117.851	6.9656	149.657	6.92	104.009
6.98607	169.714	6.98607	170.238	6.98607	162.936	6.98607	156.503	6.98607	130.857	6.98607	148.594	6.94	115.121
7.00655	157.095	7.00655	165.19	7.00655	164.445	7.00655	157.511	7.00655	131.497	7.00655	146.481	6.96	112.343
7.02702	153.143	7.02702	165	7.02702	159.886	7.02702	157.864	7.02702	129.463	7.02702	144.222	6.98	120.676
7.04749	166.619	7.04749	168.524	7.04749	154.2	7.04749	158.205	7.04749	129.669	7.04749	145.199	7	140.121
7.06797	181.238	7.06797	165.524	7.06797	151.454	7.06797	158.676	7.06797	131.52	7.06797	149.49	7.02	135.954
7.08845	185.429	7.08845	166.714	7.08845	153.02	7.08845	159.406	7.08845	127.68	7.08845	149.772	7.04	124.843
7.10892	178.762	7.10892	169.286	7.10892	160.189	7.10892	160.294	7.10892	131.223	7.10892	152.37	7.06	105.398
7.12939	172.524	7.12939	173.381	7.12939	167.339	7.12939	160.818	7.12939	141.646	7.12939	152.919	7.08	115.121
7.14987	161.714	7.14987	178.286	7.14987	168.429	7.14987	160.446	7.14987	134.629	7.14987	150.442	7.1	102.621
7.17035	172.952	7.17035	175.571	7.17035	163.887	7.17035	159.388	7.17035	123.726	7.17035	146.69	7.12	110.954
7.19082	184.429	7.19082	172.333	7.19082	156.261	7.19082	157.809	7.19082	122.72	7.19082	145.759	7.14	104.009
7.21129	191.952	7.21129	177.333	7.21129	148.718	7.21129	156.202	7.21129	126.423	7.21129	148.216	7.16	122.065
7.23177	195.524	7.23177	177.048	7.23177	148.018	7.23177	155.019	7.23177	126.651	7.23177	145.311	7.18	112.343
7.25225	192.476	7.25225	173.286	7.25225	151.956	7.25225	154.645	7.25225	126.171	7.25225	141.5	7.2	109.565
7.27272	185.429	7.27272	169.571	7.27272	158.267	7.27272	154.79	7.27272	125.76	7.27272	140.255	7.22	92.8983
7.29319	183.905	7.29319	158.857	7.29319	161.624	7.29319	155.208	7.29319	127.817	7.29319	143.319	7.24	124.843
7.31367	182.81	7.31367	164.333	7.31367	161.39	7.31367	155.197	7.31367	124.891	7.31367	148.252	7.26	99.8428
7.33415	181.81	7.33415	171.952	7.33415	154.382	7.33415	154.685	7.33415	126.766	7.33415	151.056	7.28	119.287
7.35462	180.81	7.35462	175.048	7.35462	149.996	7.35462	153.996	7.35462	125.211	7.35462	153.322	7.3	109.565
7.37509	180.19	7.37509	174.143	7.37509	148.801	7.37509	153.943	7.37509	128.251	7.37509	154.357	7.32	119.287
7.39557	184.381	7.39557	165.952	7.39557	154.122	7.39557	154.947	7.39557	132.846	7.39557	156.778	7.34	98.454
7.41605	186.476	7.41605	155.81	7.41605	157.967	7.41605	157.406	7.41605	142.194	7.41605	154.092	7.36	129.009
7.43652	181.524	7.43652	151.905	7.43652	160.758	7.43652	160.824	7.43652	130.766	7.43652	154.489	7.38	119.287
7.457	180.048	7.457	145.571	7.457	161.702	7.457	164.794	7.457	113.486	7.457	150.463	7.4	101.232
7.47747	180.762	7.47747	146.667	7.47747	169.211	7.47747	168.469	7.47747	114.606	7.47747	149.3	7.42	110.954
7.49794	188.095	7.49794	156.81	7.49794	174.302	7.49794	171.113	7.49794	122.857	7.49794	148.159	7.44	124.843
7.51842	190.476	7.51842	165.095	7.51842	177.131	7.51842	171.972	7.51842	128.549	7.51842	145.466	7.46	117.898
7.53889	191.81	7.53889	169.476	7.53889	174.814	7.53889	171.477	7.53889	127.04	7.53889	143.89	7.48	109.565
7.55937	183.762	7.55937	174.714	7.55937	170.857	7.55937	169.975	7.55937	129.806	7.55937	145.391	7.5	98.454
7.57984	176	7.57984	168.952	7.57984	163.397	7.57984	168.313	7.57984	130.743	7.57984	145.43	7.52	126.232
7.60032	174.81	7.60032	160.286	7.60032	161.664	7.60032	167.071	7.60032	131.383	7.60032	146.894	7.54	110.954
7.62079	178.476	7.62079	164.762	7.62079	163.797	7.62079	166.814	7.62079	123.543	7.62079	145.056	7.56	117.898
7.64127	174.619	7.64127	159	7.64127	168.667	7.64127	167.346	7.64127	116.389	7.64127	146.503	7.58	99.8428
7.66174	179.905	7.66174	156.619	7.66174	170.884	7.66174	168.568	7.66174	126.629	7.66174	149.444	7.6	99.8428
7.68222	178.571	7.68222	154.333	7.68222	172.203	7.68222	169.801	7.68222	139.703	7.68222	153.698	7.62	119.287
7.70269	183.762	7.70269	155.333	7.70269	170.046	7.70269	170.437	7.70269	143.863	7.70269	153.87	7.64	112.343
7.72317	191.238	7.72317	157.095	7.72317	168.827	7.72317	169.814	7.72317	143.589	7.72317	156.5	7.66	109.565
7.74364	193.143	7.74364	167.333	7.74364	168.135	7.74364	167.978	7.74364	143.611	7.74364	156.948	7.68	126.232
7.76412	181.81	7.76412	164.476	7.76412	169.137	7.76412	165.02	7.76412	138.331	7.76412	153.909	7.7	101.232
7.78459	179.143	7.78459	170.048	7.78459	165.08	7.78459	161.503	7.78459	125.6	7.78459	154.725	7.72	112.343
7.80507	177.857	7.80507	166.714	7.80507	158.316	7.80507	158.173	7.80507	122.331	7.80507	151.802	7.74	115.121
7.82554	190.19	7.82554	170.095	7.82554	151.154	7.82554	155.86	7.82554	125.051	7.82554	152.394	7.76	109.565
7.84602	195.571	7.84602	174.381	7.84602	149.097	7.84602	154.977	7.84602	132.571	7.84602	152.595	7.78	116.509
7.86649	189.381	7.86649	174.476	7.86649	150.997	7.86649	155.683	7.86649	137.806	7.86649	148.397	7.8	108.176
7.88697	178.143	7.88697	166.429	7.88697	158.003	7.88697	157.616	7.88697	142.034	7.88697	151.326	7.82	109.565
7.90744	171.143	7.90744	163.095	7.90744	164.756	7.90744	160.014	7.90744	136.914	7.90744	151.128	7.84	98.454
7.92792	171.143	7.92792	163.81	7.92792	166.667	7.92792	161.9	7.92792	137.28	7.92792	151.999	7.86	117.898
7.94839	176.762	7.94839	156.762	7.94839	165.026	7.94839	162.76	7.94839	137.029	7.94839	154.616	7.88	110.954
7.96887	176.048	7.96887	165.333	7.96887	162.035	7.96887	162.542	7.96887	136.297	7.96887	157.436	7.9	113.732
7.98934	177.19	7.98934	168.714	7.98934	161.593	7.98934	161.542	7.98934	125.394	7.98934	157.46	7.92	116.509
8.00982	171.81	8.00982	162.048	8.00982	160.42	8.00982	160.638	8.00982	117.12	8.00982	160.835	7.94	119.287
8.03029	169.429	8.03029	158.476	8.03029	160.039	8.03029	160.482	8.03029	119.52	8.03029	163.567	7.96	110.954
8.05077	181.524	8.05077	167.571	8.05077	157.203	8.05077	161.558	8.05077	126.309	8.05077	163.373	7.98	108.176
8.07124	187.095	8.07124	166.667	8.07124	159.018	8.07124	163.849	8.07124	121.623	8.07124	170.037	8	94.2873
8.09172	189.714	8.09172	175.048	8.09172	164.522	8.09172	166.985	8.09172	122.194	8.09172	166.07	8.02	123.454
8.11219	194.905	8.11219	186.81	8.11219	173.293	8.11219	169.985	8.11219	127.817	8.11219	168.814	8.04	113.732
8.13267	182.143	8.13267	188.524	8.13267	179.12	8.13267	172.285	8.13267	130.263	8.13267	170.374	8.06	104.009
8.15314	178.619	8.15314	180.905	8.15314	180.452	8.15314	173.581	8.15314	127.086	8.15314	168.36	8.08	102.621
8.17362	181.095	8.17362	177.238	8.17362	174.819	8.17362	174.087	8.17362	123.909	8.17362	167.37	8.1	119.287
8.19409	178.143	8.19409	171	8.19409	168.424	8.19409	174.205	8.19409	128.297	8.19409	164.472	8.12	102.621
8.21457	176.19	8.21457	157.429	8.21457	166.419	8.21457	174.523	8.21457	126.857	8.21457	162.63	8.14	108.176
8.23504	180.429	8.23504	160.333	8.23504	171.018	8.23504	175.035	8.23504	128.48	8.23504	160.947	8.16	115.121
8.25552	175.857	8.25552	166.857	8.25552	177.366	8.25552	175.6	8.25552	113.463	8.25552	158.276	8.18	108.176
8.27599	171.143	8.27599	160.476	8.27599	183.25	8.27599	175.724	8.27599	114.491	8.27599	155.087	8.2	112.343
8.29647	172.571	8.29647	167.333	8.29647	181.52	8.29647	175.103	8.29647	117.737	8.29647	159.753	8.22	115.121
8.31694	171.333	8.31694	167.238	8.31694	175.415	8.31694	173.565	8.31694	131.383	8.31694	161.419	8.24	108.176
8.33742	168.476	8.33742	161.429	8.33742	167.672	8.33742	171.64	8.33742	130.537	8.33742	165.018	8.26	101.232
8.35789	171.333	8.35789	160.667	8.35789	165.136	8.35789	169.758	8.35789	126.469	8.35789	163.998	8.28	106.787
8.37837	174.143	8.37837	165.952	8.37837	164.853	8.37837	168.508	8.37837	124.023	8.37837	160.904	8.3	109.565
8.39884	174.905	8.39884	169.238	8.39884	167.68	8.39884	168.193	8.39884	135.451	8.39884	166.469	8.32	91.5095
8.41932	184.619	8.41932	183.571	8.41932	170.023	8.41932	168.939	8.41932	140.023	8.41932	165.503	8.34	124.843
8.43979	184.333	8.43979	185	8.43979	172.556	8.43979	170.387	8.43979	135.863	8.43979	159.824	8.36	112.343
8.46027	178.762	8.46027	180.048	8.46027	173.675	8.46027	172.053	8.46027	133.029	8.46027	155.214	8.38	102.621
8.48074	174	8.48074	173	8.48074	173.313	8.48074	173.259	8.48074	134.834	8.48074	157.074	8.4	120.676
8.50122	177.048	8.50122	167.571	8.50122	173.254	8.50122	173.826	8.50122	129.989	8.50122	154.786	8.42	106.787
8.52169	187.952	8.52169	163.333	8.52169	173.984	8.52169	173.825	8.52169	115.474	8.52169	154.357	8.44	112.343
8.54217	188.381	8.54217	176.238	8.54217	174.969	8.54217	173.61	8.54217	123.429	8.54217	153.024	8.46	102.621
8.56264	188.667	8.56264	176.095	8.56264	174.649	8.56264	173.552	8.56264	133.669	8.56264	152.868	8.48	105.398
8.58312	184.905	8.58312	174.905	8.58312	173.66	8.58312	174.07	8.58312	133.92	8.58312	154.914	8.5	105.398
8.60359	184.333	8.60359	178.667	8.60359	172.424	8.60359	175.301	8.60359	122.971	8.60359	157.3	8.52	122.065
8.62407	182.143	8.62407	176.476	8.62407	173.2	8.62407	177.352	8.62407	127.383	8.62407	159.683	8.54	115.121
8.64454	189.714	8.64454	168.952	8.64454	178.491	8.64454	179.946	8.64454	132.32	8.64454	160.575	8.56	102.621
8.66502	190.286	8.66502	175.19	8.66502	183.619	8.66502	182.423	8.66502	133.943	8.66502	162.374	8.58	102.621
8.68549	189.143	8.68549	174.143	8.68549	187.623	8.68549	183.944	8.68549	131.611	8.68549	165.96	8.6	106.787
8.70597	177.524	8.70597	174.238	8.70597	187.608	8.70597	184.153	8.70597	129.303	8.70597	166.283	8.62	99.8428
8.72644	168.048	8.72644	178.048	8.72644	186.045	8.72644	182.898	8.72644	129.051	8.72644	166.351	8.64	106.787
8.74692	164.81	8.74692	175	8.74692	180.716	8.74692	180.499	8.74692	133.509	8.74692	169.095	8.66	92.8983
8.76739	172.762	8.76739	171.048	8.76739	176.593	8.76739	177.659	8.76739	132.869	8.76739	174.014	8.68	104.009
8.78787	188.667	8.78787	173.857	8.78787	172.301	8.78787	175.024	8.78787	125.326	8.78787	174.194	8.7	102.621
8.80834	194.952	8.80834	181	8.80834	169.223	8.80834	172.995	8.80834	132.754	8.80834	175.119	8.72	91.5095
8.82882	184.381	8.82882	184.714	8.82882	168.918	8.82882	171.933	8.82882	133.897	8.82882	174.591	8.74	105.398
8.84929	174.524	8.84929	181.333	8.84929	172.388	8.84929	171.849	8.84929	136.389	8.84929	170.407	8.76	115.121
8.86977	171.476	8.86977	174.619	8.86977	176.257	8.86977	172.23	8.86977	128.366	8.86977	168.057	8.78	109.565
8.89024	172.286	8.89024	169.429	8.89024	176.763	8.89024	172.856	8.89024	126.834	8.89024	169.722	8.8	106.787
8.91072	179.714	8.91072	168.381	8.91072	175.729	8.91072	173.659	8.91072	125.623	8.91072	164.239	8.82	106.787
8.93119	182.381	8.93119	165.286	8.93119	172.087	8.93119	174.821	8.93119	127.2	8.93119	164.416	8.84	101.232
8.95167	180.381	8.95167	172.333	8.95167	172.008	8.95167	176.758	8.95167	139.474	8.95167	165.147	8.86	95.6762
8.97214	178.238	8.97214	167.667	8.97214	175.944	8.97214	179.856	8.97214	142.057	8.97214	166.323	8.88	99.8428
8.99262	178.476	8.99262	167.143	8.99262	183.397	8.99262	183.576	8.99262	148.411	8.99262	167.571	8.9	105.398
9.01309	182.524	9.01309	166.667	9.01309	188.034	9.01309	187.279	9.01309	131.886	9.01309	166.995	8.92	112.343
9.03357	184.524	9.03357	172.238	9.03357	193.171	9.03357	190.366	9.03357	128.48	9.03357	169.87	8.94	108.176
9.05404	178.429	9.05404	178.095	9.05404	194.562	9.05404	192.08	9.05404	129.829	9.05404	171.133	8.96	115.121
9.07451	181.048	9.07451	185.905	9.07451	194.879	9.07451	191.787	9.07451	134.743	9.07451	172.769	8.98	88.7317
9.09499	181.857	9.09499	174.095	9.09499	192.339	9.09499	189.779	9.09499	128.114	9.09499	172.987	9	117.898
9.11547	185.667	9.11547	175.619	9.11547	187.693	9.11547	186.261	9.11547	125.074	9.11547	173.263	9.02	109.565
9.13594	189.095	9.13594	169.714	9.13594	178.408	9.13594	182.131	9.13594	128.823	9.13594	174.192	9.04	104.009
9.15642	185.952	9.15642	170.476	9.15642	174.325	9.15642	178.278	9.15642	131.703	9.15642	174.452	9.06	106.787
9.17689	175.952	9.17689	171.714	9.17689	173.758	9.17689	175.226	9.17689	142.789	9.17689	174.842	9.08	99.8428
9.19737	176.667	9.19737	173	9.19737	172.629	9.19737	172.834	9.19737	147.543	9.19737	176.708	9.1	98.454
9.21784	176.667	9.21784	169.476	9.21784	172.23	9.21784	171.521	9.21784	142.491	9.21784	182.166	9.12	104.009
9.23832	178.524	9.23832	183.952	9.23832	174.269	9.23832	171.423	9.23832	130.72	9.23832	184.293	9.14	105.398
9.25879	179	9.25879	184.524	9.25879	173.361	9.25879	172.243	9.25879	134.171	9.25879	182.426	9.16	99.8428
9.27927	181.286	9.27927	180.619	9.27927	171.18	9.27927	173.524	9.27927	136.091	9.27927	182.621	9.18	99.8428
9.29974	182.476	9.29974	182.143	9.29974	170.128	9.29974	175.174	9.29974	131.543	9.29974	178.26	9.2	99.8428
9.32021	180.857	9.32021	181.667	9.32021	173.214	9.32021	176.366	9.32021	126.789	9.32021	176.359	9.22	92.8983
9.34069	184.524	9.34069	180.381	9.34069	179.603	9.34069	177.11	9.34069	131.886	9.34069	171.7	9.24	113.732
9.36116	183.095	9.36116	180.048	9.36116	186.143	9.36116	176.967	9.36116	133.417	9.36116	173.657	9.26	90.1206
9.38164	173.429	9.38164	182.476	9.38164	182.495	9.38164	175.599	9.38164	133.029	9.38164	173.694	9.28	95.6762
9.40212	174.905	9.40212	180.286	9.40212	172.74	9.40212	173.21	9.40212	134.72	9.40212	175.171	9.3	110.954
9.42259	182.143	9.42259	185.571	9.42259	163.465	9.42259	170.896	9.42259	144.937	9.42259	176.642	9.32	102.621
9.44307	191.762	9.44307	181.429	9.44307	163.733	9.44307	169.264	9.44307	143.177	9.44307	174.625	9.34	116.509
9.46354	199.619	9.46354	175.524	9.46354	166.663	9.46354	168.989	9.46354	133.143	9.46354	175.747	9.36	104.009
9.48401	190.476	9.48401	165.619	9.48401	174.524	9.48401	170.35	9.48401	118.743	9.48401	181.414	9.38	95.6762
9.50449	179.714	9.50449	167.381	9.50449	176.075	9.50449	173.747	9.50449	125.554	9.50449	181.671	9.4	91.5095
9.52496	169.619	9.52496	168.619	9.52496	178.03	9.52496	178.604	9.52496	132.114	9.52496	181.938	9.42	105.398
9.54544	171.905	9.54544	174.905	9.54544	178.815	9.54544	184.789	9.54544	134.789	9.54544	181.696	9.44	104.009
9.56592	175.714	9.56592	181.714	9.56592	187.433	9.56592	191.097	9.56592	129.851	9.56592	181.176	9.46	101.232
9.58639	175.286	9.58639	182.048	9.58639	194.739	9.58639	196.22	9.58639	148.914	9.58639	176.824	9.48	94.2873
9.60687	170.952	9.60687	182.429	9.60687	204.741	9.60687	199.151	9.60687	149.097	9.60687	173.765	9.5	101.232
9.62734	177.143	9.62734	185.571	9.62734	208.714	9.62734	199.377	9.62734	136.48	9.62734	171.588	9.52	98.454
9.64781	171.857	9.64781	187.571	9.64781	204.324	9.64781	196.485	9.64781	124.983	9.64781	176.058	9.54	112.343
9.66829	175.048	9.66829	192.905	9.66829	191.444	9.66829	191.22	9.66829	133.211	9.66829	176.186	9.56	102.621
9.68877	178.524	9.68877	190.905	9.68877	180.909	9.68877	184.72	9.68877	136.434	9.68877	177.606	9.58	97.065
9.70924	175.381	9.70924	180.333	9.70924	172.612	9.70924	178.555	9.70924	140.503	9.70924	176.25	9.6	108.176
9.72971	180.857	9.72971	176	9.72971	168.256	9.72971	173.922	9.72971	142.72	9.72971	176.05	9.62	104.009
9.75019	184.952	9.75019	176.095	9.75019	169.307	9.75019	171.824	9.75019	146.949	9.75019	178.341	9.64	119.287
9.77066	189.667	9.77066	177.762	9.77066	172.426	9.77066	172.292	9.77066	145.829	9.77066	179.87	9.66	105.398
9.79114	193.143	9.79114	185.429	9.79114	176.048	9.79114	174.608	9.79114	146.629	9.79114	179.679	9.68	99.8428
9.81161	196.667	9.81161	184.524	9.81161	178.098	9.81161	177.926	9.81161	132.046	9.81161	180.29	9.7	106.787
9.83209	190.714	9.83209	185.333	9.83209	182.785	9.83209	181.37	9.83209	133.943	9.83209	179.204	9.72	112.343
9.85256	192.667	9.85256	190.333	9.85256	186.318	9.85256	184.199	9.85256	139.771	9.85256	178.116	9.74	99.8428
9.87304	184.952	9.87304	190.571	9.87304	188.044	9.87304	185.817	9.87304	140.503	9.87304	176.357	9.76	87.3428
9.89351	193.667	9.89351	188.19	9.89351	186.094	9.89351	186.224	9.89351	134.56	9.89351	178.143	9.78	115.121
9.91399	191.429	9.91399	189.333	9.91399	185.384	9.91399	185.581	9.91399	136.274	9.91399	178.851	9.8	91.5095
9.93446	189.143	9.93446	189.381	9.93446	183.541	9.93446	184.331	9.93446	138.08	9.93446	184.316	9.82	105.398
9.95494	189.238	9.95494	181.143	9.95494	183.616	9.95494	183.077	9.95494	133.44	9.95494	182.537	9.84	85.954
9.97541	183.952	9.97541	183.619	9.97541	183.852	9.97541	182.419	9.97541	136.983	9.97541	182.855	9.86	98.454
9.99589	174.714	9.99589	177.714	9.99589	182.196	9.99589	182.274	9.99589	148.777	9.99589	183.758	9.88	97.065
10.0164	176.143	10.0164	177.857	10.0164	177.721	10.0164	182.865	10.0164	137.554	10.0164	185.029	9.9	92.8983
10.0368	179.381	10.0368	184.667	10.0368	179.913	10.0368	184.188	10.0368	133.531	10.0368	184.936	9.92	102.621
10.0573	189.048	10.0573	192.714	10.0573	185.642	10.0573	185.924	10.0573	130.331	10.0573	185.494	9.94	98.454
10.0778	190.571	10.0778	187.476	10.0778	192.264	10.0778	187.275	10.0778	134.743	10.0778	187.377	9.96	88.7317
10.0983	195.048	10.0983	187.952	10.0983	194.366	10.0983	188.136	10.0983	133.531	10.0983	186.702	9.98	94.2873
10.1187	191.524	10.1187	181.143	10.1187	191.4	10.1187	188.145	10.1187	142.24	10.1187	183.751	10	85.954
10.1392	190.19	10.1392	180.762	10.1392	183.592	10.1392	187.486	10.1392	141.6	10.1392	186.51	10.02	105.398
10.1597	193.905	10.1597	182.476	10.1597	181.563	10.1597	186.8	10.1597	133.531	10.1597	188.763	10.04	101.232
10.1802	198.476	10.1802	183.905	10.1802	183.739	10.1802	186.388	10.1802	133.029	10.1802	191.187	10.06	95.6762
10.2006	190.143	10.2006	178.857	10.2006	187.306	10.2006	186.096	10.2006	133.669	10.2006	188.569	10.08	98.454
10.2211	192.333	10.2211	178.19	10.2211	188.752	10.2211	186.16	10.2211	141.303	10.2211	191.224	10.1	108.176
10.2416	183.667	10.2416	177.381	10.2416	189.517	10.2416	186.5	10.2416	133.509	10.2416	188.195	10.12	101.232
10.2621	180.381	10.2621	187.667	10.2621	185.803	10.2621	186.864	10.2621	129.6	10.2621	189.599	10.14	97.065
10.2825	189.667	10.2825	189.762	10.2825	184.464	10.2825	187.15	10.2825	130.194	10.2825	189.442	10.16	92.8983
10.303	188.048	10.303	190.857	10.303	186.427	10.303	187.384	10.303	142.08	10.303	191.661	10.18	87.3428
10.3235	187	10.3235	190.524	10.3235	188.167	10.3235	187.215	10.3235	144.823	10.3235	191.39	10.2	97.065
10.344	182	10.344	185.905	10.344	187.996	10.344	186.62	10.344	137.897	10.344	195.466	10.22	108.176
10.3644	177.667	10.3644	179.667	10.3644	187.144	10.3644	185.931	10.3644	140.777	10.3644	197.378	10.24	88.7317
10.3849	178.429	10.3849	182.667	10.3849	186.189	10.3849	185.036	10.3849	142.469	10.3849	198.168	10.26	98.454
10.4054	191.286	10.4054	176.762	10.4054	183.256	10.4054	184.165	10.4054	143.977	10.4054	197.037	10.28	87.3428
10.4259	187.429	10.4259	179.238	10.4259	183.586	10.4259	183.675	10.4259	137.737	10.4259	200.426	10.3	104.009
10.4463	190.714	10.4463	184.333	10.4463	182.951	10.4463	183.781	10.4463	141.577	10.4463	196.57	10.32	92.8983
10.4668	185.762	10.4668	189.143	10.4668	183.548	10.4668	184.755	10.4668	145.646	10.4668	194.645	10.34	95.6762
10.4873	188.524	10.4873	191.762	10.4873	184.163	10.4873	186.963	10.4873	145.463	10.4873	190.67	10.36	92.8983
10.5078	190.19	10.5078	193.571	10.5078	189.313	10.5078	190.024	10.5078	139.909	10.5078	190.526	10.38	109.565
10.5282	189.857	10.5282	183.952	10.5282	192.876	10.5282	193.313	10.5282	139.269	10.5282	190.016	10.4	92.8983
10.5487	192.524	10.5487	177.286	10.5487	198.078	10.5487	196.164	10.5487	137.783	10.5487	187.855	10.42	105.398
10.5692	191.714	10.5692	177.524	10.5692	200.389	10.5692	198.239	10.5692	138.491	10.5692	187.862	10.44	91.5095
10.5897	199.333	10.5897	187.476	10.5897	202.234	10.5897	199.22	10.5897	127.086	10.5897	191.623	10.46	88.7317
10.6101	204.143	10.6101	197.952	10.6101	201.906	10.6101	199.301	10.6101	132.777	10.6101	191.876	10.48	94.2873
10.6306	202.238	10.6306	205.095	10.6306	199.019	10.6306	198.879	10.6306	132.617	10.6306	193.763	10.5	95.6762
10.6511	195.381	10.6511	201.571	10.6511	194.071	10.6511	198.328	10.6511	140.366	10.6511	195.431	10.52	95.6762
10.6716	192.762	10.6716	195.476	10.6716	192.898	10.6716	198.184	10.6716	131.726	10.6716	199.051	10.54	99.8428
10.692	190.048	10.692	199.333	10.692	197.263	10.692	198.608	10.692	133.966	10.692	196.264	10.56	84.565
10.7125	193.381	10.7125	194.333	10.7125	201.268	10.7125	199.227	10.7125	124.8	10.7125	197.201	10.58	99.8428
10.733	187.762	10.733	193.429	10.733	203.426	10.733	199.644	10.733	130.24	10.733	195.136	10.6	92.8983
10.7535	186.286	10.7535	195.619	10.7535	202.453	10.7535	199.895	10.7535	136.754	10.7535	193.983	10.62	105.398
10.7739	187.333	10.7739	199.762	10.7739	201.672	10.7739	200.149	10.7739	146.72	10.7739	192.961	10.64	94.2873
10.7944	190.429	10.7944	203	10.7944	197.483	10.7944	200.268	10.7944	141.417	10.7944	193.749	10.66	92.8983
10.8149	204.476	10.8149	206	10.8149	195.631	10.8149	199.948	10.8149	144.069	10.8149	193.578	10.68	94.2873
10.8354	204	10.8354	198.667	10.8354	195.38	10.8354	199.236	10.8354	149.394	10.8354	192.782	10.7	94.2873
10.8558	201.952	10.8558	187.524	10.8558	199.491	10.8558	197.873	10.8558	147.063	10.8558	194.815	10.72	95.6762
10.8763	197.048	10.8763	176.333	10.8763	200.952	10.8763	196.057	10.8763	148.549	10.8763	194.84	10.74	87.3428
10.8968	186.857	10.8968	172.952	10.8968	202.418	10.8968	193.909	10.8968	147.246	10.8968	195.431	10.76	87.3428
10.9173	185.381	10.9173	172.143	10.9173	195.02	10.9173	191.388	10.9173	144.32	10.9173	196.283	10.78	117.898
10.9377	190.81	10.9377	179.524	10.9377	181.777	10.9377	188.602	10.9377	134.926	10.9377	200.921	10.8	108.176
10.9582	195.619	10.9582	181.238	10.9582	175.026	10.9582	186.682	10.9582	142.4	10.9582	203.338	10.82	87.3428
10.9787	207.381	10.9787	185.286	10.9787	182.165	10.9787	186.286	10.9787	147.383	10.9787	198.719	10.84	97.065
10.9992	205.619	10.9992	193.857	10.9992	192.093	10.9992	187.245	10.9992	148.869	10.9992	201.75	10.86	85.954
11.0196	194	11.0196	204.905	11.0196	197.095	11.0196	189.081	11.0196	148.526	11.0196	201.975	10.88	102.621
11.0401	190.048	11.0401	202.333	11.0401	195.422	11.0401	191.443	11.0401	141.691	11.0401	200.271	10.9	95.6762
11.0606	190.048	11.0606	198.762	11.0606	188.546	11.0606	193.755	11.0606	136.731	11.0606	201.462	10.92	97.065
11.0811	196.714	11.0811	191.429	11.0811	187.672	11.0811	195.972	11.0811	141.211	11.0811	201.135	10.94	91.5095
11.1015	204.333	11.1015	191.571	11.1015	196.89	11.1015	197.804	11.1015	146.651	11.1015	201.013	10.96	99.8428
11.122	203.143	11.122	198.857	11.122	205.8	11.122	198.427	11.122	137.143	11.122	201.962	10.98	95.6762
11.1425	193.905	11.1425	202.476	11.1425	204.984	11.1425	197.706	11.1425	125.189	11.1425	201.668	11	87.3428
11.163	191.81	11.163	195.381	11.163	198.151	11.163	196.444	11.163	137.029	11.163	199.729	11.02	99.8428
11.1834	197.048	11.1834	189.286	11.1834	192.429	11.1834	195.426	11.1834	145.326	11.1834	198.849	11.04	90.1206
11.2039	205.381	11.2039	190.857	11.2039	189.712	11.2039	194.952	11.2039	145.006	11.2039	197.536	11.06	101.232
11.2244	206.429	11.2244	189.286	11.2244	190.849	11.2244	195.189	11.2244	145.463	11.2244	199.157	11.08	99.8428
11.2449	214.571	11.2449	185	11.2449	193.45	11.2449	196.069	11.2449	157.189	11.2449	199.134	11.1	84.565
11.2653	209.667	11.2653	181.524	11.2653	198.15	11.2653	197.492	11.2653	145.509	11.2653	199.771	11.12	91.5095
11.2858	215.048	11.2858	180.952	11.2858	203.507	11.2858	199.119	11.2858	129.371	11.2858	200.422	11.14	106.787
11.3063	216.238	11.3063	177	11.3063	205.971	11.3063	200.472	11.3063	127.703	11.3063	201.309	11.16	98.454
11.3268	214.476	11.3268	184.81	11.3268	204.346	11.3268	201.013	11.3268	144.091	11.3268	200.298	11.18	106.787
11.3472	199.571	11.3472	195.095	11.3472	198.411	11.3472	200.958	11.3472	138.171	11.3472	201.699	11.2	104.009
11.3677	198.667	11.3677	197.19	11.3677	196.38	11.3677	200.757	11.3677	136.594	11.3677	199.807	11.22	110.954
11.3882	187.143	11.3882	203.381	11.3882	196.914	11.3882	201.118	11.3882	134.331	11.3882	203.271	11.24	98.454
11.4087	196.381	11.4087	209.095	11.4087	201.724	11.4087	201.798	11.4087	154.331	11.4087	207.013	11.26	90.1206
11.4291	207.286	11.4291	196.429	11.4291	203.069	11.4291	202.644	11.4291	150.194	11.4291	210.566	11.28	92.8983
11.4496	214.095	11.4496	197.476	11.4496	207.328	11.4496	203.472	11.4496	142.331	11.4496	209.139	11.3	104.009
11.4701	211.81	11.4701	193.81	11.4701	207.796	11.4701	204.256	11.4701	133.851	11.4701	210.801	11.32	88.7317
11.4906	201.476	11.4906	185.429	11.4906	206.644	11.4906	204.703	11.4906	137.189	11.4906	210.658	11.34	84.565
11.511	195.333	11.511	186.143	11.511	202.6	11.511	205.342	11.511	138.034	11.511	211.378	11.36	95.6762
11.5315	197	11.5315	191.857	11.5315	203.022	11.5315	206.415	11.5315	131.497	11.5315	211.235	11.38	90.1206
11.552	197.19	11.552	197.476	11.552	202.814	11.552	207.944	11.552	131.383	11.552	209.395	11.4	94.2873
11.5725	199.714	11.5725	208	11.5725	207.81	11.5725	209.704	11.5725	131.04	11.5725	204.094	11.42	94.2873
11.5929	198.667	11.5929	205.238	11.5929	214.857	11.5929	211.499	11.5929	135.429	11.5929	202.175	11.44	99.8428
11.6134	183.905	11.6134	199.905	11.6134	218.498	11.6134	212.501	11.6134	130.514	11.6134	201.222	11.46	97.065
11.6339	184.952	11.6339	195.238	11.6339	216.22	11.6339	212.821	11.6339	132.549	11.6339	199.553	11.48	98.454
11.6544	185.048	11.6544	201.429	11.6544	214.186	11.6544	212.552	11.6544	137.463	11.6544	196.93	11.5	105.398
11.6748	181.571	11.6748	197.857	11.6748	208.898	11.6748	211.69	11.6748	140.686	11.6748	201.262	11.52	108.176
11.6953	197.857	11.6953	188.857	11.6953	203.075	11.6953	210.415	11.6953	138.103	11.6953	202.531	11.54	97.065
11.7158	206.571	11.7158	191.238	11.7158	204.137	11.7158	209.314	11.7158	148	11.7158	204.917	11.56	95.6762
11.7363	202.238	11.7363	191.143	11.7363	210.891	11.7363	208.163	11.7363	145.646	11.7363	203.726	11.58	98.454
11.7567	197.619	11.7567	192.19	11.7567	214.516	11.7567	206.638	11.7567	144.96	11.7567	206.435	11.6	95.6762
11.7772	195.762	11.7772	206.571	11.7772	211.815	11.7772	204.561	11.7772	144.869	11.7772	204.236	11.62	97.065
11.7977	195.048	11.7977	201.286	11.7977	202.166	11.7977	202.35	11.7977	148.983	11.7977	201.21	11.64	101.232
11.8181	202.095	11.8181	199.81	11.8181	194.509	11.8181	200.69	11.8181	144.411	11.8181	199.011	11.66	84.565
11.8386	215.048	11.8386	203.762	11.8386	194.061	11.8386	200.384	11.8386	146.286	11.8386	198.271	11.68	91.5095
11.8591	220.857	11.8591	204.095	11.8591	198.075	11.8591	201.31	11.8591	149.646	11.8591	195.708	11.7	90.1206
11.8796	222	11.8796	202.143	11.8796	202.131	11.8796	203.19	11.8796	147.84	11.8796	198.709	11.72	95.6762
11.9001	228.524	11.9001	194.524	11.9001	207.869	11.9001	205.671	11.9001	139.931	11.9001	203.756	11.74	104.009
11.9205	224.476	11.9205	190.048	11.9205	212.69	11.9205	208.256	11.9205	137.417	11.9205	202.389	11.76	92.8983
11.941	215.048	11.941	194.381	11.941	216.252	11.941	210.445	11.941	141.554	11.941	202.574	11.78	102.621
11.9615	209.905	11.9615	188.476	11.9615	214.656	11.9615	211.745	11.9615	139.314	11.9615	204.382	11.8	110.954
11.9819	209.048	11.9819	190.524	11.9819	208.446	11.9819	212.087	11.9819	130.834	11.9819	205.389	11.82	84.565
12.0024	211.905	12.0024	190.571	12.0024	204.86	12.0024	212.153	12.0024	128.457	12.0024	204.876	11.84	87.3428
12.0229	220.857	12.0229	183.19	12.0229	209.812	12.0229	212.576	12.0229	136.069	12.0229	202.92	11.86	88.7317
12.0434	220.286	12.0434	181.81	12.0434	214.937	12.0434	213.184	12.0434	140.023	12.0434	203.385	11.88	112.343
12.0639	229.714	12.0639	188.095	12.0639	218.218	12.0639	213.787	12.0639	136.846	12.0639	201.317	11.9	92.8983
12.0843	229.143	12.0843	197.714	12.0843	218.331	12.0843	214.239	12.0843	140.16	12.0843	200.237	11.92	95.6762
12.1048	232.524	12.1048	205.81	12.1048	213.663	12.1048	214.468	12.1048	143.451	12.1048	199.674	11.94	99.8428
12.1253	225.571	12.1253	209.286	12.1253	210.65	12.1253	214.383	12.1253	144.8	12.1253	201.078	11.96	98.454
12.1457	218.905	12.1457	201.381	12.1457	211.211	12.1457	214.187	12.1457	142.171	12.1457	198.161	11.98	87.3428
12.1662	206.333	12.1662	193.857	12.1662	213.924	12.1662	213.399	12.1662	148.297	12.1662	202.452	12	99.8428
12.1867	210.571	12.1867	185.524	12.1867	213.022	12.1867	212.138	12.1867	147.726	12.1867	202.148	12.02	94.2873
12.2072	211.048	12.2072	190.619	12.2072	214.716	12.2072	210.551	12.2072	137.303	12.2072	199.479	12.04	88.7317
12.2277	213.333	12.2277	198.429	12.2277	211.061	12.2277	208.892	12.2277	134.994	12.2277	203.084	12.06	99.8428
12.2481	213.571	12.2481	208.857	12.2481	208.288	12.2481	206.979	12.2481	143.314	12.2481	203.936	12.08	94.2873
12.2686	212.762	12.2686	202.857	12.2686	201.419	12.2686	205.397	12.2686	148.457	12.2686	204.764	12.1	95.6762
12.2891	219.286	12.2891	202.238	12.2891	201.989	12.2891	204.586	12.2891	142.743	12.2891	202.802	12.12	84.565
12.3095	219.333	12.3095	191.286	12.3095	202.242	12.3095	205.271	12.3095	133.669	12.3095	202.014	12.14	91.5095
12.33	218.143	12.33	186.333	12.33	207.97	12.33	207.225	12.33	136.709	12.33	203.227	12.16	95.6762
12.3505	216.952	12.3505	193.238	12.3505	210.324	12.3505	210.348	12.3505	138.194	12.3505	203.883	12.18	98.454
12.371	219.667	12.371	204.524	12.371	215.079	12.371	213.667	12.371	142.171	12.371	205.566	12.2	95.6762
12.3915	217.619	12.3915	204.19	12.3915	215.665	12.3915	216.826	12.3915	144.48	12.3915	207.307	12.22	91.5095
12.4119	218.714	12.4119	211.619	12.4119	220.555	12.4119	219.477	12.4119	145.417	12.4119	208.035	12.24	97.065
12.4324	210.714	12.4324	205.143	12.4324	226.086	12.4324	221.638	12.4324	141.051	12.4324	206.96	12.26	95.6762
12.4529	203.095	12.4529	202.429	12.4529	226.966	12.4529	223.014	12.4529	140.069	12.4529	211.798	12.28	84.565
12.4733	199.524	12.4733	205.429	12.4733	221.245	12.4733	224.083	12.4733	150.903	12.4733	210.558	12.3	97.065
12.4938	199.857	12.4938	208.238	12.4938	219.093	12.4938	225.329	12.4938	153.509	12.4938	210.761	12.32	97.065
12.5143	210.857	12.5143	200.429	12.5143	222.472	12.5143	227.038	12.5143	153.646	12.5143	214.592	12.34	94.2873
12.5348	209.333	12.5348	199.381	12.5348	229.328	12.5348	228.576	12.5348	147.817	12.5348	210.395	12.36	94.2873
12.5552	219.19	12.5552	191.857	12.5552	234.569	12.5552	229.641	12.5552	143.886	12.5552	208.446	12.38	92.8983
12.5757	220.619	12.5757	192.048	12.5757	235.287	12.5757	229.848	12.5757	141.669	12.5757	203.524	12.4	95.6762
12.5962	215.333	12.5962	191.381	12.5962	231.399	12.5962	229.463	12.5962	141.326	12.5962	202.135	12.42	92.8983
12.6167	205.905	12.6167	201.714	12.6167	227.363	12.6167	228.796	12.6167	140.16	12.6167	199.062	12.44	92.8983
12.6372	214.952	12.6372	201.095	12.6372	223.838	12.6372	227.968	12.6372	136.709	12.6372	200.382	12.46	109.565
12.6576	212.905	12.6576	201.571	12.6576	222.189	12.6576	226.63	12.6576	138.103	12.6576	204.1	12.48	92.8983
12.6781	226.524	12.6781	200.714	12.6781	222.882	12.6781	225.111	12.6781	135.84	12.6781	208.407	12.5	101.232
12.6986	229.524	12.6986	199.143	12.6986	227.483	12.6986	223.917	12.6986	128.891	12.6986	210.58	12.52	85.954
12.719	232	12.719	189.667	12.719	231.057	12.719	223.207	12.719	131.977	12.719	213.838	12.54	105.398
12.7395	227.095	12.7395	198.476	12.7395	228.302	12.7395	222.956	12.7395	141.623	12.7395	217.596	12.56	92.8983
12.76	230.81	12.76	203.048	12.76	219.371	12.76	223.405	12.76	142.674	12.76	216.948	12.58	92.8983
12.7805	229.095	12.7805	206.619	12.7805	213.426	12.7805	224.777	12.7805	138.309	12.7805	214.87	12.6	92.8983
12.801	223.048	12.801	207.238	12.801	216.537	12.801	227.045	12.801	145.234	12.801	212.016	12.62	112.343
12.8214	208.619	12.8214	210.524	12.8214	231.076	12.8214	229.766	12.8214	143.726	12.8214	205.604	12.64	108.176
12.8419	206.429	12.8419	206.381	12.8419	244.135	12.8419	231.975	12.8419	139.063	12.8419	202.037	12.66	94.2873
12.8624	212.857	12.8624	203.143	12.8624	244.121	12.8624	232.657	12.8624	142.24	12.8624	196.503	12.68	98.454
12.8828	231.857	12.8828	201.19	12.8828	234.675	12.8828	231.97	12.8828	153.28	12.8828	197.319	12.7	98.454
12.9033	251.571	12.9033	197.571	12.9033	225.71	12.9033	230.561	12.9033	142.583	12.9033	194.599	12.72	105.398
12.9238	256.048	12.9238	198.619	12.9238	219.769	12.9238	228.53	12.9238	140	12.9238	195.807	12.74	90.1206
12.9443	246.952	12.9443	203.095	12.9443	218.932	12.9443	226.383	12.9443	149.189	12.9443	199.933	12.76	92.8983
12.9648	235.81	12.9648	202.81	12.9648	225.182	12.9648	224.434	12.9648	155.177	12.9648	199.899	12.78	92.8983
12.9852	221.667	12.9852	205.19	12.9852	229.313	12.9852	222.647	12.9852	147.909	12.9852	203.462	12.8	110.954
13.0057	222.19	13.0057	209.095	13.0057	228.539	13.0057	221.036	13.0057	141.234	13.0057	206.674	12.82	115.121
13.0262	226.286	13.0262	204.571	13.0262	222.909	13.0262	219.656	13.0262	146.423	13.0262	209.279	12.84	104.009
13.0466	228.714	13.0466	201.095	13.0466	216.106	13.0466	218.508	13.0466	135.52	13.0466	210.702	12.86	92.8983
13.0671	235	13.0671	204.619	13.0671	209.558	13.0671	218.191	13.0671	134.08	13.0671	211.387	12.88	106.787
13.0876	235.429	13.0876	203.286	13.0876	212.965	13.0876	219.165	13.0876	139.337	13.0876	210.881	12.9	105.398
13.1081	225.429	13.1081	204.667	13.1081	219.935	13.1081	221.43	13.1081	154.811	13.1081	210.653	12.92	90.1206
13.1286	219.857	13.1286	204.714	13.1286	227.852	13.1286	224.101	13.1286	148.274	13.1286	209.9	12.94	88.7317
13.149	212.81	13.149	206.476	13.149	231.456	13.149	226.62	13.149	131.429	13.149	210.229	12.96	97.065
13.1695	204.619	13.1695	202	13.1695	233.144	13.1695	228.419	13.1695	125.851	13.1695	210.282	12.98	84.565
13.19	211.619	13.19	215.762	13.19	232.38	13.19	229.563	13.19	134.811	13.19	207.477	13	88.7317
13.2104	207.143	13.2104	211.667	13.2104	231.011	13.2104	230.278	13.2104	143.36	13.2104	205.803	13.02	91.5095
13.2309	211.476	13.2309	202.19	13.2309	226.102	13.2309	230.987	13.2309	150.469	13.2309	203.648	13.04	106.787
13.2514	215.524	13.2514	194.81	13.2514	224.348	13.2514	232.245	13.2514	158.103	13.2514	200.812	13.06	106.787
13.2719	215.714	13.2719	195.905	13.2719	229.4	13.2719	234.594	13.2719	154.56	13.2719	203.706	13.08	81.7873
13.2924	214.286	13.2924	196.524	13.2924	238.491	13.2924	237.395	13.2924	140.571	13.2924	206.517	13.1	94.2873
13.3128	221.286	13.3128	205.952	13.3128	246.444	13.3128	239.962	13.3128	134.4	13.3128	210.455	13.12	92.8983
13.3333	220.857	13.3333	202.857	13.3333	250.097	13.3333	241.35	13.3333	136.32	13.3333	215.317	13.14	88.7317
13.3538	220.143	13.3538	205.619	13.3538	243.14	13.3538	240.997	13.3538	146.469	13.3538	216.177	13.16	91.5095
13.3742	212.095	13.3742	207.714	13.3742	235.382	13.3742	239.06	13.3742	156.663	13.3742	214.44	13.18	108.176
13.3947	210.095	13.3947	208.952	13.3947	232.618	13.3947	236.354	13.3947	156.046	13.3947	212.567	13.2	101.232
13.4152	213.81	13.4152	204	13.4152	232.577	13.4152	233.208	13.4152	139.223	13.4152	211.429	13.22	101.232
13.4357	223.19	13.4357	205.952	13.4357	230.547	13.4357	230.541	13.4357	130.994	13.4357	211.832	13.24	105.398
13.4561	225.048	13.4561	201.19	13.4561	230.789	13.4561	229.133	13.4561	130.4	13.4561	210.65	13.26	108.176
13.4766	223.048	13.4766	201	13.4766	228.707	13.4766	229.235	13.4766	134.697	13.4766	207.756	13.28	98.454
13.4971	215.857	13.4971	206.143	13.4971	227.007	13.4971	230.396	13.4971	141.006	13.4971	207.526	13.3	105.398
13.5176	219.333	13.5176	205.238	13.5176	227.66	13.5176	232.386	13.5176	143.977	13.5176	204.988	13.32	97.065
13.5381	223.048	13.5381	202.81	13.5381	233.644	13.5381	234.387	13.5381	142.903	13.5381	203.476	13.34	87.3428
13.5585	221	13.5585	210.714	13.5585	240.174	13.5585	235.748	13.5585	134.674	13.5585	204.566	13.36	81.7873
13.579	218.238	13.579	213.429	13.579	243.842	13.579	235.924	13.579	136.709	13.579	205.053	13.38	87.3428
13.5995	212.19	13.5995	208.143	13.5995	239.483	13.5995	235.094	13.5995	130.72	13.5995	209.881	13.4	105.398
13.6199	209	13.6199	215.524	13.6199	231.805	13.6199	233.462	13.6199	142.08	13.6199	210.834	13.42	105.398
13.6404	210	13.6404	205.905	13.6404	225.611	13.6404	232.154	13.6404	140.937	13.6404	208.083	13.44	97.065
13.6609	218.19	13.6609	203.238	13.6609	227.193	13.6609	231.6	13.6609	144.526	13.6609	207.871	13.46	106.787
13.6814	217.286	13.6814	201.524	13.6814	229.487	13.6814	231.707	13.6814	145.12	13.6814	208.83	13.48	92.8983
13.7019	227	13.7019	204.19	13.7019	232.585	13.7019	232.168	13.7019	151.977	13.7019	211.309	13.5	97.065
13.7223	219.714	13.7223	204.667	13.7223	234.744	13.7223	233.094	13.7223	151.886	13.7223	214.393	13.52	101.232
13.7428	220.619	13.7428	220.905	13.7428	239.947	13.7428	234	13.7428	141.189	13.7428	213.315	13.54	92.8983
13.7633	220.524	13.7633	224	13.7633	238.084	13.7633	234.789	13.7633	145.463	13.7633	212.842	13.56	83.1762
13.7837	217.333	13.7837	225.714	13.7837	235.341	13.7837	234.829	13.7837	144.526	13.7837	214.489	13.58	80.3983
13.8042	209.095	13.8042	221.095	13.8042	227.694	13.8042	234.263	13.8042	145.211	13.8042	210.238	13.6	95.6762
13.8247	215.952	13.8247	210.333	13.8247	227.117	13.8247	233.151	13.8247	143.154	13.8247	208.681	13.62	91.5095
13.8452	216.81	13.8452	200.619	13.8452	231.907	13.8452	232.116	13.8452	148.411	13.8452	208.49	13.64	87.3428
13.8657	220.857	13.8657	202.571	13.8657	239.521	13.8657	231.139	13.8657	144.023	13.8657	209.953	13.66	92.8983
13.8861	224.238	13.8861	201.19	13.8861	237.955	13.8861	230.144	13.8861	139.657	13.8861	215.696	13.68	101.232
13.9066	220.429	13.9066	194.714	13.9066	231.173	13.9066	229.456	13.9066	145.783	13.9066	213.788	13.7	94.2873
13.9271	219.238	13.9271	196.381	13.9271	221.231	13.9271	229.73	13.9271	147.749	13.9271	216.79	13.72	101.232
13.9475	219.048	13.9475	193.857	13.9475	220.449	13.9475	231.215	13.9475	147.886	13.9475	219.308	13.74	98.454
13.968	218.857	13.968	197.81	13.968	229.78	13.968	234.273	13.968	159.063	13.968	219.353	13.76	106.787
13.9885	219.81	13.9885	207.81	13.9885	243.714	13.9885	238.349	13.9885	165.554	13.9885	217.622	13.78	92.8983
14.009	220.857	14.009	208.048	14.009	251.195	14.009	242.738	14.009	158.103	14.009	215.399	13.8	98.454
14.0295	228.048	14.0295	207.143	14.0295	250.521	14.0295	246.8	14.0295	151.886	14.0295	214.623	13.82	102.621
14.0499	236.619	14.0499	203.857	14.0499	247.548	14.0499	249.868	14.0499	157.097	14.0499	213.643	13.84	102.621
14.0704	235.286	14.0704	202.619	14.0704	246.475	14.0704	251.53	14.0704	158.903	14.0704	210.208	13.86	95.6762
14.0909	229.333	14.0909	198.381	14.0909	250.2	14.0909	251.69	14.0909	158.697	14.0909	206.042	13.88	95.6762
14.1113	233.333	14.1113	194.286	14.1113	254.668	14.1113	250.913	14.1113	158.491	14.1113	207.589	13.9	90.1206
14.1318	237	14.1318	195.762	14.1318	256.691	14.1318	249.666	14.1318	153.829	14.1318	209.503	13.92	81.7873
14.1523	238.571	14.1523	198.286	14.1523	248.57	14.1523	248.151	14.1523	144.571	14.1523	212.82	13.94	85.954
14.1728	243	14.1728	203.095	14.1728	240.634	14.1728	246.686	14.1728	144.183	14.1728	213.068	13.96	92.8983
14.1933	240.905	14.1933	212.381	14.1933	236.044	14.1933	245.304	14.1933	144.823	14.1933	214.471	13.98	102.621
14.2137	233.476	14.2137	203.81	14.2137	242.044	14.2137	243.723	14.2137	148.594	14.2137	215.981	14	90.1206
14.2342	226.905	14.2342	204.048	14.2342	249.124	14.2342	241.981	14.2342	152.777	14.2342	216.36	14.02	92.8983
14.2547	229.619	14.2547	207.476	14.2547	252.083	14.2547	239.521	14.2547	151.84	14.2547	212.707	14.04	101.232
14.2752	229.476	14.2752	212.048	14.2752	240.146	14.2752	236.562	14.2752	151.886	14.2752	209.5	14.06	94.2873
14.2956	222.571	14.2956	220	14.2956	227.113	14.2956	234.105	14.2956	152.251	14.2956	209.284	14.08	95.6762
14.3161	219.667	14.3161	219.667	14.3161	222.478	14.3161	233.16	14.3161	154.56	14.3161	211.844	14.1	91.5095
14.3366	216.81	14.3366	213.571	14.3366	228.057	14.3366	234.109	14.3366	147.109	14.3366	208.616	14.12	95.6762
14.357	213.476	14.357	215.524	14.357	237.899	14.357	236.43	14.357	147.246	14.357	206.534	14.14	101.232
14.3775	219.476	14.3775	216.333	14.3775	242.649	14.3775	239.122	14.3775	143.817	14.3775	207.005	14.16	104.009
14.398	236.333	14.398	215.667	14.398	244.008	14.398	241.336	14.398	137.166	14.398	209.805	14.18	97.065
14.4185	227.476	14.4185	207.952	14.4185	244.914	14.4185	242.481	14.4185	139.52	14.4185	214.734	14.2	92.8983
14.439	230.571	14.439	199.667	14.439	248.781	14.439	242.174	14.439	152.091	14.439	215.105	14.22	97.065
14.4594	224.667	14.4594	196.81	14.4594	244.865	14.4594	240.432	14.4594	162.057	14.4594	218.538	14.24	95.6762
14.4799	229.81	14.4799	193.714	14.4799	237.869	14.4799	238.045	14.4799	155.589	14.4799	221.355	14.26	104.009
14.5004	230.81	14.5004	196.667	14.5004	227.903	14.5004	236.649	14.5004	143.84	14.5004	219.842	14.28	90.1206
14.5208	239.333	14.5208	197.714	14.5208	226.439	14.5208	237.326	14.5208	141.783	14.5208	221.065	14.3	102.621
14.5413	223.762	14.5413	198.238	14.5413	233.811	14.5413	240.06	14.5413	143.04	14.5413	218.962	14.32	97.065
14.5618	227.952	14.5618	204.286	14.5618	246.482	14.5618	243.63	14.5618	141.646	14.5618	215.398	14.34	98.454
14.5823	219.571	14.5823	206.524	14.5823	254.142	14.5823	246.338	14.5823	147.474	14.5823	217.114	14.36	97.065
14.6028	218.667	14.6028	209.238	14.6028	255.369	14.6028	247.022	14.6028	149.92	14.6028	214.633	14.38	91.5095
14.6232	227.619	14.6232	212.19	14.6232	250.661	14.6232	245.176	14.6232	152.16	14.6232	211.598	14.4	94.2873
14.6437	228.667	14.6437	208.762	14.6437	242.218	14.6437	240.899	14.6437	140.617	14.6437	206.296	14.42	98.454
14.6642	227.571	14.6642	210.857	14.6642	233.542	14.6642	234.969	14.6642	138.263	14.6642	205.944	14.44	98.454
14.6846	234.714	14.6846	212.857	14.6846	223.229	14.6846	228.589	14.6846	131.611	14.6846	206.205	14.46	90.1206
14.7051	232.524	14.7051	215.429	14.7051	218.646	14.7051	223.416	14.7051	141.714	14.7051	209.366	14.48	95.6762
14.7256	229.143	14.7256	222.19	14.7256	218.884	14.7256	220.978	14.7256	151.177	14.7256	207.929	14.5	98.454
14.7461	231.048	14.7461	219.952	14.7461	222.303	14.7461	221.604	14.7461	160.709	14.7461	209.678	14.52	95.6762
14.7666	222.667	14.7666	210.762	14.7666	224.184	14.7666	225.131	14.7666	144.526	14.7666	210.338	14.54	113.732
14.787	220.048	14.787	206.524	14.787	229.509	14.787	230.761	14.787	153.211	14.787	210.506	14.56	97.065
14.8075	222.667	14.8075	206.762	14.8075	233.79	14.8075	237.353	14.8075	151.817	14.8075	212.398	14.58	109.565
14.828	222.952	14.828	211.095	14.828	242.332	14.828	243.645	14.828	165.349	14.828	214.795	14.6	80.3983
14.8484	223.333	14.8484	213.905	14.8484	252.498	14.8484	248.676	14.8484	157.737	14.8484	212.937	14.62	116.509
14.8689	224.571	14.8689	213.762	14.8689	259.693	14.8689	251.459	14.8689	163.771	14.8689	216.55	14.64	94.2873
14.8894	230.524	14.8894	218.238	14.8894	257.528	14.8894	251.67	14.8894	157.531	14.8894	216.163	14.66	87.3428
14.9099	228.524	14.9099	214.952	14.9099	250.688	14.9099	249.596	14.9099	164.48	14.9099	214.065	14.68	92.8983
14.9304	236.429	14.9304	213.714	14.9304	242.097	14.9304	246.206	14.9304	156.206	14.9304	211.362	14.7	97.065
14.9508	227.667	14.9508	217.095	14.9508	236.905	14.9508	242.257	14.9508	144.64	14.9508	213.508	14.72	98.454
14.9713	218.333	14.9713	215.857	14.9713	235.065	14.9713	238.64	14.9713	152.846	14.9713	210.216	14.74	105.398
14.9918	220.381	14.9918	214.381	14.9918	237.101	14.9918	235.971	14.9918	158.194	14.9918	207.945	14.76	94.2873
15.0122	224.905	15.0122	215.19	15.0122	238.332	15.0122	234.502	15.0122	147.863	15.0122	203.498	14.78	108.176
15.0327	220.048	15.0327	209.048	15.0327	235.253	15.0327	234.238	15.0327	129.669	15.0327	201.069	14.8	98.454
15.0532	231.048	15.0532	201.238	15.0532	232.869	15.0532	235.377	15.0532	138.057	15.0532	203.468	14.82	106.787
15.0737	231.476	15.0737	202.429	15.0737	235.06	15.0737	237.595	15.0737	147.04	15.0737	205.466	14.84	101.232
15.0942	237.952	15.0942	205.619	15.0942	238.369	15.0942	240.292	15.0942	150.72	15.0942	208.549	14.86	90.1206
15.1146	236.762	15.1146	214.238	15.1146	242.395	15.1146	243.196	15.1146	148.754	15.1146	210.844	14.88	88.7317
15.1351	235.429	15.1351	218	15.1351	248.452	15.1351	246.129	15.1351	151.909	15.1351	213.201	14.9	109.565
15.1556	215.381	15.1556	215.476	15.1556	252.22	15.1556	248.708	15.1556	153.097	15.1556	215.051	14.92	83.1762
15.1761	221.286	15.1761	214.571	15.1761	252.92	15.1761	250.657	15.1761	157.737	15.1761	215.806	14.94	91.5095
15.1965	220.429	15.1965	202.952	15.1965	251.642	15.1965	251.731	15.1965	155.177	15.1965	214.017	14.96	98.454
15.217	229.381	15.217	202.095	15.217	248.725	15.217	251.812	15.217	153.303	15.217	216.596	14.98	85.954
15.2375	230.095	15.2375	207.048	15.2375	247.675	15.2375	251.141	15.2375	145.806	15.2375	217.033	15	104.009
15.2579	235.143	15.2579	206.81	15.2579	250.891	15.2579	249.784	15.2579	152.891	15.2579	210.149	15.02	108.176
15.2784	226.762	15.2784	206.524	15.2784	252.307	15.2784	247.684	15.2784	148.823	15.2784	206.888	15.04	98.454
15.2989	226.81	15.2989	213.238	15.2989	248.608	15.2989	244.861	15.2989	151.337	15.2989	208.707	15.06	101.232
15.3194	218.381	15.3194	205.952	15.3194	241.746	15.3194	241.955	15.3194	159.84	15.3194	207.68	15.08	98.454
15.3399	214.857	15.3399	209.19	15.3399	236.569	15.3399	239.595	15.3399	166.263	15.3399	211.189	15.1	97.065
15.3603	217.429	15.3603	209	15.3603	235.479	15.3603	238.321	15.3603	150.766	15.3603	214.35	15.12	116.509
15.3808	225.714	15.3808	208.333	15.3808	236.122	15.3808	238.178	15.3808	141.074	15.3808	215.925	15.14	109.565
15.4013	235.429	15.4013	212	15.4013	235.502	15.4013	239.106	15.4013	150.949	15.4013	216.543	15.16	110.954
15.4217	237.381	15.4217	211.143	15.4217	240.17	15.4217	240.977	15.4217	166.103	15.4217	215.918	15.18	87.3428
15.4422	239.429	15.4422	210.857	15.4422	246.714	15.4422	243.349	15.4422	152.869	15.4422	211.124	15.2	115.121
15.4627	230.905	15.4627	213.857	15.4627	250.267	15.4627	244.961	15.4627	137.28	15.4627	208.711	15.22	113.732
15.4832	223.762	15.4832	210.714	15.4832	247.909	15.4832	245.547	15.4832	142.217	15.4832	205.497	15.24	97.065
15.5037	219.905	15.5037	216.952	15.5037	245.988	15.5037	245.251	15.5037	154.583	15.5037	206.817	15.26	99.8428
15.5241	222.905	15.5241	214	15.5241	242.122	15.5241	244.588	15.5241	163.474	15.5241	207.003	15.28	92.8983
15.5446	221.143	15.5446	211.143	15.5446	242.999	15.5446	244.361	15.5446	155.177	15.5446	209.266	15.3	94.2873
15.5651	227.619	15.5651	215.762	15.5651	243.484	15.5651	245.052	15.5651	158.971	15.5651	210.954	15.32	83.1762
15.5855	230.19	15.5855	218.19	15.5855	243.422	15.5855	246.313	15.5855	150.423	15.5855	211.946	15.34	102.621
15.606	231.905	15.606	211.333	15.606	243.937	15.606	248.105	15.606	155.337	15.606	213.479	15.36	99.8428
15.6265	238.095	15.6265	211.762	15.6265	252.654	15.6265	250.177	15.6265	142.354	15.6265	218.883	15.38	91.5095
15.647	241.714	15.647	214.857	15.647	258.339	15.647	251.897	15.647	142.217	15.647	222.049	15.4	84.565
15.6675	223.476	15.6675	213.571	15.6675	258.339	15.6675	253.033	15.6675	146.834	15.6675	222.331	15.42	98.454
15.6879	216.81	15.6879	214.762	15.6879	255.012	15.6879	254.133	15.6879	158.72	15.6879	221.309	15.44	110.954
15.7084	216.19	15.7084	222.571	15.7084	251.034	15.7084	255.547	15.7084	157.303	15.7084	218.278	15.46	110.954
15.7289	218.667	15.7289	223.619	15.7289	248.378	15.7289	257.182	15.7289	150.834	15.7289	216.243	15.48	90.1206
15.7493	230.476	15.7493	217.857	15.7493	251.554	15.7493	258.968	15.7493	152.16	15.7493	214.824	15.5	87.3428
15.7698	235.095	15.7698	225.143	15.7698	262.875	15.7698	260.297	15.7698	158.377	15.7698	216.729	15.52	97.065
15.7903	229	15.7903	209.238	15.7903	270.343	15.7903	260.521	15.7903	157.44	15.7903	222.956	15.54	87.3428
15.8108	232.714	15.8108	196.905	15.8108	271.954	15.8108	259.353	15.8108	151.954	15.8108	227.023	15.56	113.732
15.8313	235.667	15.8313	204.19	15.8313	261.015	15.8313	257.041	15.8313	148.434	15.8313	231.36	15.58	102.621
15.8517	233.286	15.8517	203.19	15.8517	248.022	15.8517	253.958	15.8517	148.869	15.8517	227.654	15.6	92.8983
15.8722	228.905	15.8722	202.048	15.8722	237.42	15.8722	251.345	15.8722	145.669	15.8722	227.111	15.62	105.398
15.8927	219.905	15.8927	218.19	15.8927	241.707	15.8927	249.99	15.8927	143.977	15.8927	231.419	15.64	91.5095
15.9131	223.095	15.9131	225.143	15.9131	251.065	15.9131	250.234	15.9131	146.88	15.9131	231.394	15.66	94.2873
15.9336	228.476	15.9336	224.333	15.9336	260.619	15.9336	251.418	15.9336	145.051	15.9336	228.932	15.68	101.232
15.9541	227.381	15.9541	228.095	15.9541	259.207	15.9541	252.719	15.9541	149.28	15.9541	227.61	15.7	87.3428
15.9746	219.81	15.9746	209.476	15.9746	254.024	15.9746	253.188	15.9746	160.663	15.9746	222.294	15.72	98.454
15.9951	207.667	15.9951	196.81	15.9951	249	15.9951	252.515	15.9951	172.869	15.9951	219.693	15.74	95.6762
16.0155	213	16.0155	192.381	16.0155	249.095	16.0155	250.824	16.0155	166.24	16.0155	218.483	15.76	76.2317
16.036	233.238	16.036	200.19	16.036	251.429	16.036	249.068	16.036	153.989	16.036	219.283	15.78	102.621
16.0565	235.905	16.0565	205.286	16.0565	252.457	16.0565	248.112	16.0565	146.56	16.0565	219.9	15.8	99.8428
16.077	238.857	16.077	213.143	16.077	247.397	16.077	248.745	16.077	148.8	16.077	218.513	15.82	94.2873
16.0974	238.286	16.0974	217.286	16.0974	241.829	16.0974	251.109	16.0974	155.886	16.0974	215.976	15.84	92.8983
16.1179	225.381	16.1179	208.286	16.1179	244.884	16.1179	254.992	16.1179	151.954	16.1179	216.041	15.86	110.954
16.1384	229.19	16.1384	203.381	16.1384	257.509	16.1384	259.387	16.1384	145.006	16.1384	213.89	15.88	94.2873
16.1589	237.048	16.1589	200.524	16.1589	272.82	16.1589	262.989	16.1589	156.823	16.1589	214.192	15.9	88.7317
16.1793	229.571	16.1793	197.905	16.1793	278.676	16.1793	264.569	16.1793	168.526	16.1793	215.526	15.92	101.232
16.1998	228.048	16.1998	199.619	16.1998	271.267	16.1998	263.811	16.1998	155.634	16.1998	214.276	15.94	91.5095
16.2203	219.476	16.2203	209.905	16.2203	256.597	16.2203	261.101	16.2203	146.309	16.2203	215.997	15.96	102.621
16.2407	210.952	16.2407	208.571	16.2407	247.038	16.2407	257.572	16.2407	149.669	16.2407	217.931	15.98	102.621
16.2612	206.905	16.2612	217.667	16.2612	247.614	16.2612	254.058	16.2612	156.343	16.2612	215.224	16	115.121
16.2817	217.286	16.2817	219.429	16.2817	252.65	16.2817	250.996	16.2817	151.154	16.2817	213.504	16.02	101.232
16.3022	222.524	16.3022	214.238	16.3022	253.337	16.3022	248.591	16.3022	156.434	16.3022	212.788	16.04	95.6762
16.3226	230.381	16.3226	211.667	16.3226	250	16.3226	247.364	16.3226	153.714	16.3226	210.614	16.06	92.8983
16.3431	222.857	16.3431	214.333	16.3431	248.106	16.3431	247.573	16.3431	146.217	16.3431	206.773	16.08	113.732
16.3636	215.524	16.3636	210.286	16.3636	246.158	16.3636	249.113	16.3636	152.731	16.3636	203.758	16.1	109.565
16.3841	215.905	16.3841	213.952	16.3841	247.756	16.3841	251.319	16.3841	161.303	16.3841	203.304	16.12	98.454
16.4045	219.095	16.4045	215.714	16.4045	249.567	16.4045	253.795	16.4045	159.474	16.4045	200.125	16.14	97.065
16.425	226.381	16.425	224.571	16.425	254.984	16.425	255.853	16.425	144.16	16.425	201.548	16.16	88.7317
16.4455	234.095	16.4455	231.381	16.4455	259.582	16.4455	257.166	16.4455	141.189	16.4455	203.822	16.18	102.621
16.466	237.524	16.466	236.381	16.466	265.811	16.466	257.084	16.466	149.257	16.466	210.512	16.2	95.6762
16.4864	236.238	16.4864	227.19	16.4864	263.439	16.4864	255.494	16.4864	154.56	16.4864	215.467	16.22	97.065
16.5069	247.476	16.5069	222.476	16.5069	255.561	16.5069	252.566	16.5069	152.914	16.5069	224.338	16.24	102.621
16.5274	246.81	16.5274	212.429	16.5274	242.803	16.5274	249.481	16.5274	154.514	16.5274	225.383	16.26	101.232
16.5479	246.429	16.5479	214.571	16.5479	238.659	16.5479	247.581	16.5479	161.509	16.5479	226.458	16.28	113.732
16.5683	242.571	16.5683	209.81	16.5683	241.049	16.5683	248.007	16.5683	148.434	16.5683	225.681	16.3	104.009
16.5888	240.333	16.5888	207.571	16.5888	249.776	16.5888	250.707	16.5888	145.074	16.5888	223.41	16.32	99.8428
16.6093	224.476	16.6093	210.286	16.6093	257.921	16.6093	255.308	16.6093	142.263	16.6093	220.05	16.34	95.6762
16.6298	222.048	16.6298	209.333	16.6298	265.475	16.6298	260.439	16.6298	148.274	16.6298	219.288	16.36	90.1206
16.6502	223.476	16.6502	207.429	16.6502	265.903	16.6502	264.783	16.6502	141.623	16.6502	217.562	16.38	104.009
16.6707	221.952	16.6707	207.524	16.6707	266.675	16.6707	267.539	16.6707	159.566	16.6707	214.718	16.4	98.454
16.6912	232.667	16.6912	213.476	16.6912	270.439	16.6912	268.384	16.6912	147.223	16.6912	209.186	16.42	112.343
16.7117	238.571	16.7117	212.667	16.7117	272.631	16.7117	267.05	16.7117	144.617	16.7117	210.963	16.44	95.6762
16.7321	232.095	16.7321	223.095	16.7321	266.989	16.7321	264.183	16.7321	138.834	16.7321	210.326	16.46	92.8983
16.7526	233.381	16.7526	213.429	16.7526	258.343	16.7526	260.914	16.7526	148.594	16.7526	213.623	16.48	92.8983
16.7731	237.238	16.7731	210.667	16.7731	251.765	16.7731	258.309	16.7731	151.931	16.7731	216.976	16.5	119.287
16.7936	232.857	16.7936	213.238	16.7936	251.212	16.7936	256.836	16.7936	155.497	16.7936	218.727	16.52	99.8428
16.814	236.81	16.814	216.81	16.814	256.914	16.814	256.358	16.814	143.657	16.814	216.216	16.54	88.7317
16.8345	236.143	16.8345	217.381	16.8345	259.173	16.8345	256.236	16.8345	144.891	16.8345	214.609	16.56	98.454
16.855	231.524	16.855	220.619	16.855	259.544	16.855	256.358	16.855	148.434	16.855	214.052	16.58	95.6762
16.8755	235.667	16.8755	214.143	16.8755	259.514	16.8755	257.265	16.8755	153.303	16.8755	210.99	16.6	102.621
16.8959	240.81	16.8959	220.714	16.8959	260.48	16.8959	258.624	16.8959	152.823	16.8959	213.487	16.62	101.232
16.9164	238.19	16.9164	220.476	16.9164	256.693	16.9164	259.979	16.9164	162.583	16.9164	215.889	16.64	104.009
16.9369	237.095	16.9369	223.143	16.9369	255.155	16.9369	261.169	16.9369	164.526	16.9369	216.072	16.66	87.3428
16.9574	229.571	16.9574	222.619	16.9574	256.671	16.9574	262.311	16.9574	161.6	16.9574	216.114	16.68	85.954
16.9778	214.952	16.9778	214	16.9778	265.535	16.9778	263.413	16.9778	158.514	16.9778	214.704	16.7	99.8428
16.9983	217.667	16.9983	217.143	16.9983	274.683	16.9983	264.102	16.9983	168.594	16.9983	213.148	16.72	115.121
17.0188	220.952	17.0188	221.952	17.0188	272.735	17.0188	263.382	17.0188	163.451	17.0188	215.03	16.74	98.454
17.0393	221.381	17.0393	214.905	17.0393	258.805	17.0393	261.161	17.0393	146.354	17.0393	218.372	16.76	123.454
17.0597	228.333	17.0597	222.286	17.0597	249.031	17.0597	258.495	17.0597	137.394	17.0597	218.695	16.78	112.343
17.0802	236.19	17.0802	217.143	17.0802	250.871	17.0802	256.548	17.0802	154.103	17.0802	216.249	16.8	105.398
17.1007	235	17.1007	208.952	17.1007	258.086	17.1007	255.576	17.1007	157.143	17.1007	211.878	16.82	109.565
17.1212	235.381	17.1212	206.19	17.1212	260.902	17.1212	255.559	17.1212	158.011	17.1212	207.363	16.84	109.565
17.1416	236.429	17.1416	204.714	17.1416	256.199	17.1416	256.408	17.1416	160.96	17.1416	207.382	16.86	88.7317
17.1621	227.905	17.1621	204.143	17.1621	252.005	17.1621	258.125	17.1621	162.171	17.1621	206.451	16.88	98.454
17.1826	222.524	17.1826	213.143	17.1826	256.223	17.1826	260.489	17.1826	158.926	17.1826	210.781	16.9	97.065
17.2031	221.762	17.2031	219.333	17.2031	265.343	17.2031	262.56	17.2031	161.76	17.2031	212.617	16.92	102.621
17.2235	218.476	17.2235	225.905	17.2235	270.59	17.2235	263.082	17.2235	154.057	17.2235	213.816	16.94	98.454
17.244	222.619	17.244	219.333	17.244	267.287	17.244	261.981	17.244	144.617	17.244	215.048	16.96	94.2873
17.2645	225.524	17.2645	226.524	17.2645	260.03	17.2645	260.041	17.2645	141.12	17.2645	213.98	16.98	99.8428
17.285	227.905	17.285	218.857	17.285	255.129	17.285	258.194	17.285	156	17.285	213.195	17	91.5095
17.3054	226.333	17.3054	213.381	17.3054	253.826	17.3054	257.175	17.3054	160.731	17.3054	215.484	17.02	99.8428
17.3259	226.333	17.3259	208	17.3259	254.552	17.3259	257.269	17.3259	166.583	17.3259	214.771	17.04	101.232
17.3464	228.095	17.3464	199.619	17.3464	255.003	17.3464	258.467	17.3464	166.126	17.3464	213.424	17.06	90.1206
17.3669	236.429	17.3669	194.952	17.3669	257.327	17.3669	260.577	17.3669	164.434	17.3669	213.26	17.08	99.8428
17.3873	232.333	17.3873	206.571	17.3873	264.185	17.3873	263.142	17.3873	152.594	17.3873	212.983	17.1	108.176
17.4078	230.667	17.4078	209.429	17.4078	271.294	17.4078	265.214	17.4078	141.783	17.4078	211.576	17.12	117.898
17.4283	228.286	17.4283	213.143	17.4283	272.424	17.4283	265.851	17.4283	148.96	17.4283	211.99	17.14	95.6762
17.4488	232.714	17.4488	217.286	17.4488	268.34	17.4488	264.894	17.4488	160.206	17.4488	215.485	17.16	101.232
17.4692	234.905	17.4692	207.048	17.4692	260.697	17.4692	262.393	17.4692	163.04	17.4692	219.708	17.18	99.8428
17.4897	242.524	17.4897	209.619	17.4897	253.128	17.4897	258.957	17.4897	142.811	17.4897	219.472	17.2	99.8428
17.5102	235.667	17.5102	211.048	17.5102	252.174	17.5102	255.753	17.5102	147.36	17.5102	219.558	17.22	104.009
17.5307	229.667	17.5307	213.714	17.5307	256.566	17.5307	253.86	17.5307	153.646	17.5307	218.785	17.24	91.5095
17.5511	241.048	17.5511	216.667	17.5511	259.246	17.5511	254.057	17.5511	157.44	17.5511	218.094	17.26	116.509
17.5716	243.381	17.5716	222.667	17.5716	257.165	17.5716	256.84	17.5716	156.891	17.5716	216.619	17.28	101.232
17.5921	247.81	17.5921	226.619	17.5921	254.027	17.5921	262.076	17.5921	153.12	17.5921	214.785	17.3	105.398
17.6126	253.81	17.6126	234.667	17.6126	255.675	17.6126	269.144	17.6126	140.206	17.6126	217.385	17.32	102.621
17.633	240.143	17.633	230.333	17.633	271.06	17.633	276.667	17.633	138.08	17.633	218.69	17.34	106.787
17.6535	233.238	17.6535	225.333	17.6535	291.424	17.6535	282.941	17.6535	152.366	17.6535	218.678	17.36	110.954
17.674	236.571	17.674	218.429	17.674	304.222	17.674	286.202	17.674	157.143	17.674	218.685	17.38	115.121
17.6945	226.19	17.6945	208.952	17.6945	299.02	17.6945	285.74	17.6945	158.4	17.6945	217.058	17.4	97.065
17.7149	228.381	17.7149	213.905	17.7149	282.941	17.7149	282.192	17.7149	158.743	17.7149	216.282	17.42	101.232
17.7354	230.714	17.7354	214.048	17.7354	266.687	17.7354	276.963	17.7354	155.086	17.7354	216.708	17.44	97.065
17.7559	236.476	17.7559	224.095	17.7559	259.597	17.7559	271.31	17.7559	156.937	17.7559	215.654	17.46	109.565
17.7764	237.667	17.7764	229.19	17.7764	258.875	17.7764	266.211	17.7764	161.006	17.7764	209.966	17.48	108.176
17.7968	239.714	17.7968	229.238	17.7968	263.561	17.7968	262.351	17.7968	167.154	17.7968	208.453	17.5	105.398
17.8173	237.333	17.8173	218.381	17.8173	267.675	17.8173	260.047	17.8173	162.949	17.8173	211.745	17.52	99.8428
17.8378	234.81	17.8378	210.619	17.8378	265.699	17.8378	258.749	17.8378	160.183	17.8378	211.025	17.54	91.5095
17.8583	236.095	17.8583	200.762	17.8583	259.765	17.8583	257.864	17.8583	150.811	17.8583	211.386	17.56	98.454
17.8787	244.095	17.8787	207.667	17.8787	253.239	17.8787	256.963	17.8787	162.331	17.8787	212.688	17.58	99.8428
17.8992	244	17.8992	216.667	17.8992	250	17.8992	256.1	17.8992	165.6	17.8992	216.626	17.6	105.398
17.9197	241.19	17.9197	225.476	17.9197	252.744	17.9197	256.113	17.9197	158.194	17.9197	217.062	17.62	91.5095
17.9402	238.905	17.9402	227.952	17.9402	261.565	17.9402	257.695	17.9402	152.16	17.9402	216.231	17.64	98.454
17.9606	233.524	17.9606	222.143	17.9606	265.229	17.9606	260.696	17.9606	156.869	17.9606	216.833	17.66	97.065
17.9811	222.952	17.9811	214.524	17.9811	263.038	17.9811	264.769	17.9811	157.6	17.9811	218.288	17.68	97.065
18.0016	215.143	18.0016	205.476	18.0016	262.82	18.0016	269.431	18.0016	151.383	18.0016	217.085	17.7	110.954
18.0221	214.905	18.0221	205.19	18.0221	269.37	18.0221	274.024	18.0221	152.251	18.0221	220.657	17.72	104.009
18.0425	214.619	18.0425	219.19	18.0425	280.095	18.0425	277.408	18.0425	155.474	18.0425	218.246	17.74	104.009
18.063	224.381	18.063	223.619	18.063	288.162	18.063	278.952	18.063	154.857	18.063	216.619	17.76	110.954
18.0835	231.238	18.0835	227.381	18.0835	287.97	18.0835	278.509	18.0835	164.183	18.0835	218.569	17.78	99.8428
18.104	224.333	18.104	231.762	18.104	278.348	18.104	276.63	18.104	173.463	18.104	220.681	17.8	101.232
18.1244	218.714	18.1244	230.476	18.1244	268.622	18.1244	274.343	18.1244	168.686	18.1244	216.048	17.82	102.621
18.1449	221	18.1449	229.095	18.1449	263.654	18.1449	272.73	18.1449	159.84	18.1449	215.185	17.84	101.232
18.1654	223.905	18.1654	236.19	18.1654	267.178	18.1654	272.127	18.1654	164.16	18.1654	216.95	17.86	85.954
18.1859	225.19	18.1859	219.429	18.1859	271.389	18.1859	272.834	18.1859	166.263	18.1859	215.723	17.88	101.232
18.2063	236.714	18.2063	218.81	18.2063	278.532	18.2063	274.536	18.2063	154.606	18.2063	214.427	17.9	98.454
18.2268	237.619	18.2268	221.571	18.2268	282.521	18.2268	276.96	18.2268	150.56	18.2268	211.1	17.92	115.121
18.2473	231.095	18.2473	228.476	18.2473	283.314	18.2473	279.239	18.2473	166.149	18.2473	212.473	17.94	110.954
18.2678	233.81	18.2678	228.238	18.2678	278.959	18.2678	281.262	18.2678	165.966	18.2678	213.09	17.96	112.343
18.2882	230.524	18.2882	225.286	18.2882	280.01	18.2882	283.101	18.2882	157.029	18.2882	213.7	17.98	108.176
18.3087	220.619	18.3087	215.857	18.3087	281.457	18.3087	284.814	18.3087	148.229	18.3087	217.401	18	98.454
18.3292	227.762	18.3292	213.524	18.3292	284.667	18.3292	286.079	18.3292	161.234	18.3292	216.7	18.02	110.954
18.3497	229.714	18.3497	208.524	18.3497	286.264	18.3497	286.866	18.3497	157.669	18.3497	220.781	18.04	101.232
18.3701	227.81	18.3701	214.476	18.3701	289.962	18.3701	286.544	18.3701	156.823	18.3701	221.506	18.06	98.454
18.3906	232.524	18.3906	212.905	18.3906	289.09	18.3906	285.005	18.3906	157.829	18.3906	223.821	18.08	97.065
18.4111	226.429	18.4111	225.333	18.4111	287.227	18.4111	281.883	18.4111	176.046	18.4111	221.498	18.1	108.176
18.4316	214.048	18.4316	235.143	18.4316	278.694	18.4316	277.425	18.4316	163.931	18.4316	219.271	18.12	101.232
18.452	214.905	18.452	237.762	18.452	268.695	18.452	272.055	18.452	152.983	18.452	221.095	18.14	104.009
18.4725	223.857	18.4725	236	18.4725	260.684	18.4725	266.893	18.4725	154.514	18.4725	219.94	18.16	94.2873
18.493	229.619	18.493	237.524	18.493	260.475	18.493	262.951	18.493	163.063	18.493	217.602	18.18	102.621
18.5135	236.095	18.5135	223.619	18.5135	262.672	18.5135	260.681	18.5135	156.891	18.5135	214.862	18.2	112.343
18.5339	243.762	18.5339	215.333	18.5339	263.376	18.5339	259.845	18.5339	156.64	18.5339	216.097	18.22	99.8428
18.5544	244.571	18.5544	209.81	18.5544	259.546	18.5544	260.505	18.5544	161.234	18.5544	216.582	18.24	102.621
18.5749	243.571	18.5749	211.286	18.5749	258.563	18.5749	262.421	18.5749	157.303	18.5749	217.095	18.26	113.732
18.5954	243.381	18.5954	214.238	18.5954	262.63	18.5954	265.478	18.5954	153.577	18.5954	219.145	18.28	108.176
18.6158	224.286	18.6158	222.619	18.6158	269.614	18.6158	269.109	18.6158	157.783	18.6158	219.248	18.3	109.565
18.6363	220.714	18.6363	213.905	18.6363	276.541	18.6363	272.58	18.6363	171.406	18.6363	217.424	18.32	110.954
18.6568	232.952	18.6568	206	18.6568	278.023	18.6568	275.51	18.6568	169.783	18.6568	216.94	18.34	101.232
18.6773	236.143	18.6773	209.095	18.6773	276.52	18.6773	277.554	18.6773	154.011	18.6773	219.37	18.36	119.287
18.6977	239.048	18.6977	214.19	18.6977	276.939	18.6977	278.554	18.6977	146.606	18.6977	214.91	18.38	94.2873
18.7182	237.81	18.7182	212.81	18.7182	279.846	18.7182	278.326	18.7182	152.251	18.7182	214.115	18.4	102.621
18.7387	231.857	18.7387	223.048	18.7387	280.144	18.7387	276.862	18.7387	160.046	18.7387	215.354	18.42	94.2873
18.7592	237.714	18.7592	228.667	18.7592	277.725	18.7592	274.984	18.7592	152.114	18.7592	217.637	18.44	90.1206
18.7796	249.905	18.7796	235.619	18.7796	272.959	18.7796	273.734	18.7796	163.863	18.7796	216.481	18.46	106.787
18.8001	248.19	18.8001	239.143	18.8001	270.461	18.8001	273.76	18.8001	160.709	18.8001	217.296	18.48	110.954
18.8206	253.19	18.8206	234.476	18.8206	268.664	18.8206	275.01	18.8206	169.143	18.8206	217.623	18.5	119.287
18.8411	242.143	18.8411	222.81	18.8411	270.86	18.8411	276.953	18.8411	164.411	18.8411	217.977	18.52	91.5095
18.8615	235	18.8615	226.81	18.8615	278.88	18.8615	279.566	18.8615	170.24	18.8615	218.578	18.54	94.2873
18.882	242.381	18.882	224.143	18.882	290.295	18.882	282.147	18.882	155.543	18.882	218.776	18.56	98.454
18.9025	239.714	18.9025	223.714	18.9025	294.146	18.9025	283.848	18.9025	164.709	18.9025	218.195	18.58	108.176
18.923	234.19	18.923	215.476	18.923	289.208	18.923	284.401	18.923	168.16	18.923	217.241	18.6	105.398
18.9434	233.381	18.9434	209.524	18.9434	278.571	18.9434	283.93	18.9434	166.331	18.9434	218.618	18.62	104.009
18.9639	224.429	18.9639	206.619	18.9639	271.445	18.9639	283.333	18.9639	152.137	18.9639	219.076	18.64	106.787
18.9844	231.143	18.9844	218.143	18.9844	277.966	18.9844	283.68	18.9844	161.211	18.9844	217.292	18.66	98.454
19.0049	247.667	19.0049	223.429	19.0049	289.623	19.0049	284.555	19.0049	159.954	19.0049	217.531	18.68	105.398
19.0253	249.952	19.0253	227.571	19.0253	290.682	19.0253	284.805	19.0253	160.114	19.0253	217.442	18.7	102.621
19.0458	249.714	19.0458	231.762	19.0458	284.373	19.0458	283.822	19.0458	158.56	19.0458	216.898	18.72	94.2873
19.0663	251.762	19.0663	230.19	19.0663	281.369	19.0663	281.627	19.0663	151.291	19.0663	213.566	18.74	94.2873
19.0868	248.286	19.0868	219.476	19.0868	280.928	19.0868	278.195	19.0868	152.16	19.0868	213.072	18.76	92.8983
19.1072	246.619	19.1072	215.762	19.1072	280.044	19.1072	273.872	19.1072	159.886	19.1072	210.163	18.78	106.787
19.1277	238.857	19.1277	215.667	19.1277	273.415	19.1277	269.618	19.1277	166.514	19.1277	209.804	18.8	92.8983
19.1482	238.19	19.1482	208.333	19.1482	260.747	19.1482	266.588	19.1482	159.04	19.1482	210.319	18.82	105.398
19.1687	241.905	19.1687	221.857	19.1687	253.31	19.1687	266.545	19.1687	166.08	19.1687	208.54	18.84	98.454
19.1891	255.952	19.1891	223.095	19.1891	260.588	19.1891	270.36	19.1891	173.943	19.1891	210.005	18.86	90.1206
19.2096	257	19.2096	221	19.2096	277.137	19.2096	276.769	19.2096	172.937	19.2096	207.685	18.88	102.621
19.2301	245.619	19.2301	218.619	19.2301	291.073	19.2301	283.915	19.2301	163.589	19.2301	209.52	18.9	92.8983
19.2506	234.952	19.2506	218.524	19.2506	297.418	19.2506	289.994	19.2506	159.977	19.2506	210.324	18.92	98.454
19.271	228.238	19.271	211.857	19.271	297.431	19.271	293.801	19.271	151.703	19.271	210.934	18.94	97.065
19.2915	225.286	19.2915	221.81	19.2915	296.811	19.2915	295.269	19.2915	150.606	19.2915	211.855	18.96	98.454
19.312	242.19	19.312	219.952	19.312	297.74	19.312	294.436	19.312	154.994	19.312	213.339	18.98	115.121
19.3325	252.048	19.3325	227	19.3325	292.656	19.3325	291.668	19.3325	164.594	19.3325	214.945	19	97.065
19.3529	249.524	19.3529	229.952	19.3529	283.663	19.3529	287.891	19.3529	159.086	19.3529	216.165	19.02	109.565
19.3734	245.524	19.3734	232.857	19.3734	277.567	19.3734	284.541	19.3734	164.229	19.3734	218.377	19.04	104.009
19.3939	241	19.3939	228.19	19.3939	277.249	19.3939	282.369	19.3939	167.566	19.3939	222.842	19.06	92.8983
19.4144	227.19	19.4144	223.095	19.4144	283.883	19.4144	281.662	19.4144	166.72	19.4144	226.321	19.08	106.787
19.4348	234.333	19.4348	224.048	19.4348	291.128	19.4348	282.314	19.4348	156.389	19.4348	227.878	19.1	101.232
19.4553	240.286	19.4553	223.19	19.4553	287.55	19.4553	283.802	19.4553	157.371	19.4553	227.184	19.12	109.565
19.4758	238.143	19.4758	214	19.4758	279.816	19.4758	286.019	19.4758	166.491	19.4758	226.636	19.14	98.454
19.4963	238.19	19.4963	213.905	19.4963	279.067	19.4963	289.065	19.4963	169.646	19.4963	223.081	19.16	110.954
19.5167	247.714	19.5167	216.762	19.5167	286.835	19.5167	291.663	19.5167	163.429	19.5167	226.01	19.18	99.8428
19.5372	244.095	19.5372	210.238	19.5372	295.793	19.5372	292.658	19.5372	152.48	19.5372	223.55	19.2	101.232
19.5577	247.286	19.5577	223.905	19.5577	304.008	19.5577	291.414	19.5577	151.2	19.5577	220.023	19.22	113.732
19.5782	246.19	19.5782	227.429	19.5782	300.39	19.5782	287.876	19.5782	157.509	19.5782	220.735	19.24	113.732
19.5986	252.667	19.5986	221	19.5986	287.237	19.5986	282.633	19.5986	158.766	19.5986	216.95	19.26	94.2873
19.6191	255.238	19.6191	223.619	19.6191	269.912	19.6191	276.898	19.6191	161.874	19.6191	220.189	19.28	97.065
19.6396	252.571	19.6396	229.429	19.6396	259.75	19.6396	272.097	19.6396	156.937	19.6396	216.548	19.3	117.898
19.6601	241.143	19.6601	211.905	19.6601	257.796	19.6601	269.406	19.6601	161.28	19.6601	217.721	19.32	105.398
19.6805	233.571	19.6805	208.571	19.6805	267.019	19.6805	269.306	19.6805	164.183	19.6805	223.116	19.34	104.009
19.701	232.095	19.701	210	19.701	278.736	19.701	271.67	19.701	171.406	19.701	226.198	19.36	102.621
19.7215	239.048	19.7215	207.143	19.7215	284.581	19.7215	275.053	19.7215	160.617	19.7215	229.318	19.38	115.121
19.742	233.81	19.742	207.476	19.742	281.035	19.742	278.237	19.742	152.891	19.742	227.767	19.4	101.232
19.7624	225.81	19.7624	220.381	19.7624	276.759	19.7624	280.907	19.7624	149.6	19.7624	226.596	19.42	95.6762
19.7829	224.667	19.7829	214.524	19.7829	281.672	19.7829	283.02	19.7829	157.623	19.7829	228.415	19.44	97.065
19.8034	228.476	19.8034	209.143	19.8034	285.027	19.8034	284.491	19.8034	161.006	19.8034	229.564	19.46	112.343
19.8239	241.571	19.8239	218	19.8239	286.147	19.8239	285.52	19.8239	173.714	19.8239	231.519	19.48	115.121
19.8443	255.143	19.8443	211.19	19.8443	285.669	19.8443	286.821	19.8443	170.331	19.8443	229.511	19.5	99.8428
19.8648	255.667	19.8648	210.81	19.8648	287.05	19.8648	288.704	19.8648	154.697	19.8648	227.84	19.52	116.509
19.8853	253.143	19.8853	221.619	19.8853	288.716	19.8853	290.883	19.8853	147.177	19.8853	225.451	19.54	109.565
19.9058	243.905	19.9058	214.381	19.9058	294.853	19.9058	292.958	19.9058	164.503	19.9058	226.045	19.56	106.787
19.9262	231.524	19.9262	209.048	19.9262	298.263	19.9262	294.184	19.9262	172.32	19.9262	221.894	19.58	104.009
19.9467	226.143	19.9467	218.762	19.9467	294.796	19.9467	294.572	19.9467	159.109	19.9467	222.755	19.6	95.6762
19.9672	232	19.9672	217.286	19.9672	293.618	19.9672	294.855	19.9672	150.811	19.9672	223.33	19.62	106.787
19.9877	238.619	19.9877	222.81	19.9877	295.22	19.9877	295.315	19.9877	151.223	19.9877	225.168	19.64	115.121
20.0081	241.19	20.0081	228	20.0081	295.569	20.0081	295.457	20.0081	162.057	20.0081	223.716	19.66	109.565
20.0286	245.667	20.0286	222.81	20.0286	290.811	20.0286	294.904	20.0286	169.257	20.0286	220.436	19.68	109.565
20.0491	250.952	20.0491	225.143	20.0491	290.891	20.0491	293.697	20.0491	161.029	20.0491	221.138	19.7	102.621
20.0696	249.524	20.0696	226.714	20.0696	294.691	20.0696	292.094	20.0696	153.509	20.0696	221.054	19.72	106.787
20.09	249.762	20.09	231.81	20.09	298.99	20.09	289.934	20.09	156.846	20.09	220.886	19.74	98.454
20.1105	245.524	20.1105	234.905	20.1105	292.686	20.1105	287.205	20.1105	173.691	20.1105	221.341	19.76	98.454
20.131	237.333	20.131	226.429	20.131	282.173	20.131	284.348	20.131	164.389	20.131	216.805	19.78	109.565
20.1515	232.619	20.1515	224.762	20.1515	273.132	20.1515	282.269	20.1515	176.571	20.1515	216.396	19.8	95.6762
20.1719	226.667	20.1719	223.429	20.1719	272.087	20.1719	281.548	20.1719	167.634	20.1719	219.859	19.82	102.621
20.1924	223.19	20.1924	216.952	20.1924	281.286	20.1924	282.683	20.1924	165.92	20.1924	218.398	19.84	101.232
20.2129	228.476	20.2129	223.952	20.2129	292.414	20.2129	284.984	20.2129	158.971	20.2129	215.608	19.86	120.676
20.2334	235.048	20.2334	227.19	20.2334	293.327	20.2334	287.276	20.2334	164.823	20.2334	218.477	19.88	108.176
20.2538	244.762	20.2538	216.762	20.2538	288.117	20.2538	288.944	20.2538	154.24	20.2538	219.751	19.9	108.176
20.2743	242.714	20.2743	217.476	20.2743	287.286	20.2743	289.715	20.2743	157.577	20.2743	221.593	19.92	112.343
20.2948	237.429	20.2948	217.762	20.2948	287.976	20.2948	288.835	20.2948	160.64	20.2948	219.873	19.94	106.787
20.3153	229.524	20.3153	217.524	20.3153	289.133	20.3153	286.811	20.3153	160.023	20.3153	216.137	19.96	113.732
20.3357	230.476	20.3357	225.19	20.3357	291.065	20.3357	284.109	20.3357	159.657	20.3357	215.456	19.98	108.176
20.3562	233.19	20.3562	227.333	20.3562	283.913	20.3562	281.398	20.3562	163.154	20.3562	210.928	20	94.2873
20.3767	239.381	20.3767	221.476	20.3767	273.139	20.3767	279.563	20.3767	165.829	20.3767	213.428	20.02	98.454
20.3972	240.143	20.3972	217	20.3972	269.363	20.3972	279.9	20.3972	163.566	20.3972	212.067	20.04	91.5095
20.4176	248.857	20.4176	219.048	20.4176	277.293	20.4176	281.946	20.4176	169.166	20.4176	210.429	20.06	104.009
20.4381	242.714	20.4381	224.81	20.4381	285.956	20.4381	284.827	20.4381	157.966	20.4381	213.174	20.08	116.509
20.4586	238.905	20.4586	225.762	20.4586	295.585	20.4586	287.402	20.4586	157.966	20.4586	217.061	20.1	115.121
20.4791	236.095	20.4791	222.429	20.4791	292.697	20.4791	288.725	20.4791	161.623	20.4791	218.802	20.12	101.232
20.4995	233.571	20.4995	215.095	20.4995	290.611	20.4995	288.257	20.4995	164.64	20.4995	218.503	20.14	109.565
20.52	225.095	20.52	213.333	20.52	288.128	20.52	286.894	20.52	155.474	20.52	223.71	20.16	106.787
20.5405	236.286	20.5405	214.143	20.5405	287.377	20.5405	284.153	20.5405	158.4	20.5405	226.11	20.18	105.398
20.561	236.19	20.561	210.667	20.561	276.445	20.561	280.666	20.561	168.366	20.561	226.786	20.2	109.565
20.5814	238.81	20.5814	206.381	20.5814	271.819	20.5814	277.551	20.5814	168.983	20.5814	226.35	20.22	105.398
20.6019	244.524	20.6019	207.619	20.6019	270.241	20.6019	275.925	20.6019	158.88	20.6019	223.881	20.24	98.454
20.6224	245.476	20.6224	216.476	20.6224	276.702	20.6224	275.769	20.6224	156.777	20.6224	227.949	20.26	104.009
20.6429	237.667	20.6429	226.286	20.6429	283.015	20.6429	277.114	20.6429	148	20.6429	227.175	20.28	102.621
20.6633	241.048	20.6633	231.952	20.6633	284.343	20.6633	278.779	20.6633	165.486	20.6633	226.473	20.3	99.8428
20.6838	235.381	20.6838	227.048	20.6838	276.188	20.6838	280.337	20.6838	167.84	20.6838	222.919	20.32	97.065
20.7043	238.048	20.7043	223.619	20.7043	275.777	20.7043	281.88	20.7043	165.714	20.7043	216.54	20.34	105.398
20.7248	239.476	20.7248	220.524	20.7248	282.716	20.7248	283.588	20.7248	152.114	20.7248	213.903	20.36	92.8983
20.7452	245.667	20.7452	226.619	20.7452	289.946	20.7452	284.563	20.7452	170.651	20.7452	211.157	20.38	106.787
20.7657	249.905	20.7657	219.952	20.7657	290.442	20.7657	285.261	20.7657	176.8	20.7657	210.884	20.4	104.009
20.7862	253.81	20.7862	221.476	20.7862	288.367	20.7862	285.898	20.7862	167.269	20.7862	207.652	20.42	115.121
20.8067	245.667	20.8067	224.571	20.8067	281.792	20.8067	286.727	20.8067	148.777	20.8067	210.233	20.44	104.009
20.8271	236.143	20.8271	232.286	20.8271	280.898	20.8271	288.117	20.8271	147.817	20.8271	213.777	20.46	104.009
20.8476	232.952	20.8476	235.857	20.8476	286.683	20.8476	290.194	20.8476	153.326	20.8476	215.897	20.48	108.176
20.8681	234.667	20.8681	248	20.8681	294.852	20.8681	292.066	20.8681	163.634	20.8681	219.25	20.5	98.454
20.8886	240.524	20.8886	238.429	20.8886	298.339	20.8886	293.471	20.8886	162.491	20.8886	222.829	20.52	99.8428
20.909	244.476	20.909	236.429	20.909	299.551	20.909	294.072	20.909	158.811	20.909	230.568	20.54	115.121
20.9295	238.81	20.9295	224.571	20.9295	293.746	20.9295	293.58	20.9295	155.474	20.9295	232.109	20.56	106.787
20.95	229.333	20.95	220.857	20.95	288.99	20.95	292.096	20.95	159.886	20.95	230.364	20.58	105.398
20.9705	232.19	20.9705	217.81	20.9705	289.473	20.9705	290.468	20.9705	152.32	20.9705	228.437	20.6	85.954
20.9909	227.476	20.9909	221.667	20.9909	289.178	20.9909	288.712	20.9909	153.44	20.9909	227.795	20.62	102.621
21.0114	235	21.0114	219.333	21.0114	286.259	21.0114	287.114	21.0114	158.24	21.0114	225.975	20.64	101.232
21.0319	243.048	21.0319	220.524	21.0319	283.969	21.0319	286.266	21.0319	156.023	21.0319	222.849	20.66	104.009
21.0524	248.143	21.0524	222.238	21.0524	284.592	21.0524	286.058	21.0524	153.554	21.0524	220.565	20.68	105.398
21.0728	246.952	21.0728	231.048	21.0728	286.922	21.0728	286.289	21.0728	161.349	21.0728	220.473	20.7	101.232
21.0933	260.476	21.0933	241.286	21.0933	291.139	21.0933	286.979	21.0933	160.983	21.0933	223.434	20.72	102.621
21.1138	249.619	21.1138	240.762	21.1138	291.038	21.1138	287.835	21.1138	167.2	21.1138	224.848	20.74	109.565
21.1343	246.095	21.1343	230.952	21.1343	285.771	21.1343	288.823	21.1343	159.703	21.1343	224.95	20.76	104.009
21.1547	245.476	21.1547	217.571	21.1547	284.359	21.1547	290.075	21.1547	162.926	21.1547	226.708	20.78	98.454
21.1752	245.048	21.1752	214.667	21.1752	288	21.1752	291.348	21.1752	155.611	21.1752	230.348	20.8	97.065
21.1957	240.571	21.1957	210.381	21.1957	293.773	21.1957	291.926	21.1957	171.771	21.1957	231.848	20.82	102.621
21.2162	255.667	21.2162	222.19	21.2162	296.94	21.2162	291.535	21.2162	161.417	21.2162	231.41	20.84	98.454
21.2366	257.857	21.2366	222.762	21.2366	297.731	21.2366	290.208	21.2366	162.171	21.2366	229.858	20.86	101.232
21.2571	252.238	21.2571	217.762	21.2571	291.347	21.2571	287.942	21.2571	155.223	21.2571	230.09	20.88	97.065
21.2776	252.619	21.2776	224.286	21.2776	281.548	21.2776	285.435	21.2776	157.029	21.2776	230.784	20.9	101.232
21.2981	244.381	21.2981	224.952	21.2981	275.728	21.2981	283.52	21.2981	164.777	21.2981	225.444	20.92	91.5095
21.3185	239.429	21.3185	217.762	21.3185	277.31	21.3185	282.936	21.3185	170.651	21.3185	221.749	20.94	105.398
21.339	241.81	21.339	218.095	21.339	284.592	21.339	284.158	21.339	165.6	21.339	219.812	20.96	109.565
21.3595	246.857	21.3595	213.429	21.3595	290.195	21.3595	286.859	21.3595	157.143	21.3595	220.94	20.98	106.787
21.38	244.048	21.38	215.905	21.38	292.46	21.38	290.213	21.38	155.497	21.38	221.4	21	119.287
21.4004	248.286	21.4004	227.476	21.4004	291.761	21.4004	293.828	21.4004	156.983	21.4004	224.261	21.02	104.009
21.4209	236.762	21.4209	236.762	21.4209	295.686	21.4209	296.758	21.4209	153.829	21.4209	224.458	21.04	97.065
21.4414	239.571	21.4414	237.333	21.4414	298.897	21.4414	298.398	21.4414	158.354	21.4414	228.73	21.06	102.621
21.4619	233.143	21.4619	230.571	21.4619	303.513	21.4619	298.344	21.4619	158.674	21.4619	231.078	21.08	92.8983
21.4823	232.714	21.4823	215.286	21.4823	300.781	21.4823	296.58	21.4823	164.229	21.4823	229.992	21.1	95.6762
21.5028	229.81	21.5028	213.048	21.5028	292.576	21.5028	293.56	21.5028	165.737	21.5028	229.208	21.12	90.1206
21.5233	229.333	21.5233	212.857	21.5233	286.718	21.5233	290.324	21.5233	168.709	21.5233	226.786	21.14	99.8428
21.5438	227.19	21.5438	220.429	21.5438	286.601	21.5438	287.105	21.5438	164.937	21.5438	225.536	21.16	106.787
21.5642	235.381	21.5642	227.238	21.5642	282.035	21.5642	283.855	21.5642	160.571	21.5642	220.425	21.18	91.5095
21.5847	238.286	21.5847	238.095	21.5847	280.279	21.5847	280.997	21.5847	164.366	21.5847	217.657	21.2	94.2873
21.6052	242	21.6052	236.524	21.6052	281.503	21.6052	279.387	21.6052	165.989	21.6052	216.708	21.22	109.565
21.6257	239.333	21.6257	233.143	21.6257	281.472	21.6257	279.041	21.6257	165.76	21.6257	219.103	21.24	115.121
21.6461	235.238	21.6461	223.429	21.6461	279.966	21.6461	280.114	21.6461	150.491	21.6461	219.796	21.26	85.954
21.6666	234.238	21.6666	212.571	21.6666	280.222	21.6666	282.498	21.6666	155.657	21.6666	221.247	21.28	99.8428
21.6871	240.238	21.6871	209.571	21.6871	279.805	21.6871	286.029	21.6871	158.377	21.6871	223.806	21.3	106.787
21.7076	257.333	21.7076	220.857	21.7076	286.479	21.7076	290.849	21.7076	161.417	21.7076	221.241	21.32	108.176
21.728	259.81	21.728	231	21.728	299.027	21.728	296.596	21.728	160.343	21.728	224.04	21.34	105.398
21.7485	250.762	21.7485	232.333	21.7485	308.848	21.7485	301.948	21.7485	168.709	21.7485	229.583	21.36	98.454
21.769	235.095	21.769	232.524	21.769	309.566	21.769	305.754	21.769	171.337	21.769	227.786	21.38	105.398
21.7895	232.905	21.7895	230.095	21.7895	305.356	21.7895	307.476	21.7895	156.594	21.7895	225.155	21.4	101.232
21.8099	236.524	21.8099	230	21.8099	305.284	21.8099	307.492	21.8099	169.486	21.8099	223.456	21.42	104.009
21.8304	248.238	21.8304	224.048	21.8304	309.824	21.8304	306.19	21.8304	178.011	21.8304	223.59	21.44	101.232
21.8509	255.095	21.8509	216.143	21.8509	309.337	21.8509	303.711	21.8509	185.349	21.8509	222.938	21.46	98.454
21.8714	254.952	21.8714	219	21.8714	299.672	21.8714	300.867	21.8714	166.629	21.8714	222.998	21.48	109.565
21.8918	247.238	21.8918	230.048	21.8918	292.648	21.8918	298.453	21.8918	169.783	21.8918	228.299	21.5	94.2873
21.9123	245.333	21.9123	237.429	21.9123	288.77	21.9123	297.086	21.9123	170.24	21.9123	229.332	21.52	90.1206
21.9328	231.81	21.9328	244.762	21.9328	293.831	21.9328	296.645	21.9328	169.714	21.9328	225.833	21.54	91.5095
21.9533	223.905	21.9533	239.333	21.9533	302.785	21.9533	296.608	21.9533	172.274	21.9533	223.414	21.56	108.176
21.9737	235.524	21.9737	231.619	21.9737	305.193	21.9737	296.121	21.9737	180.8	21.9737	218.159	21.58	91.5095
21.9942	249.095	21.9942	220.476	21.9942	297.799	21.9942	295.159	21.9942	174.309	21.9942	213.762	21.6	104.009
22.0147	252.429	22.0147	217.571	22.0147	292.373	22.0147	294.468	22.0147	157.28	22.0147	212.852	21.62	90.1206
22.0352	247.81	22.0352	212.524	22.0352	289.163	22.0352	294.485	22.0352	150.629	22.0352	214.078	21.64	94.2873
22.0556	239.952	22.0556	214.667	22.0556	290.385	22.0556	295.233	22.0556	153.623	22.0556	210.18	21.66	102.621
22.0761	237	22.0761	218.81	22.0761	294.669	22.0761	296.966	22.0761	155.589	22.0761	210.576	21.68	98.454
22.0966	240.333	22.0966	226.952	22.0966	300.371	22.0966	299.267	22.0966	160.297	22.0966	208.73	21.7	85.954
22.1171	243.524	22.1171	224.524	22.1171	303.766	22.1171	301.785	22.1171	162.126	22.1171	211.464	21.72	99.8428
22.1375	248.19	22.1375	228.667	22.1375	307.512	22.1375	303.904	22.1375	152.411	22.1375	211.328	21.74	112.343
22.158	247.619	22.158	227.286	22.158	308.698	22.158	305.121	22.158	154.949	22.158	213.009	21.76	94.2873
22.1785	248.714	22.1785	225.571	22.1785	307.208	22.1785	305.131	22.1785	161.166	22.1785	218.193	21.78	108.176
22.199	252.238	22.199	218.19	22.199	302.98	22.199	304.283	22.199	168.457	22.199	217.676	21.8	98.454
22.2194	241.81	22.2194	220.619	22.2194	298.823	22.2194	303.28	22.2194	155.726	22.2194	217.83	21.82	101.232
22.2399	235.476	22.2399	219.667	22.2399	299.042	22.2399	302.794	22.2399	166.309	22.2399	218.405	21.84	84.565
22.2604	234.714	22.2604	218.429	22.2604	302.184	22.2604	302.722	22.2604	173.143	22.2604	220.425	21.86	94.2873
22.2809	239.762	22.2809	217.381	22.2809	303.713	22.2809	302.728	22.2809	171.154	22.2809	225.086	21.88	101.232
22.3013	236.429	22.3013	220.81	22.3013	305.037	22.3013	302.314	22.3013	157.257	22.3013	226.157	21.9	110.954
22.3218	244	22.3218	220.429	22.3218	304.766	22.3218	301.339	22.3218	165.234	22.3218	230.576	21.92	102.621
22.3423	244.524	22.3423	216.381	22.3423	301.578	22.3423	299.726	22.3423	175.817	22.3423	235.556	21.94	94.2873
22.3628	244	22.3628	221.476	22.3628	298.507	22.3628	298.11	22.3628	178.171	22.3628	238.756	21.96	95.6762
22.3832	246.857	22.3832	223.952	22.3832	296.073	22.3832	296.966	22.3832	171.84	22.3832	241.122	21.98	109.565
22.4037	249.333	22.4037	228.762	22.4037	291.259	22.4037	296.604	22.4037	164.114	22.4037	244.722	22	102.621
22.4242	243.667	22.4242	231.524	22.4242	291.629	22.4242	297.334	22.4242	159.68	22.4242	237.973	22.02	97.065
22.4447	250	22.4447	226	22.4447	296.982	22.4447	299.209	22.4447	157.989	22.4447	237.621	22.04	95.6762
22.4651	250.571	22.4651	216.952	22.4651	304.735	22.4651	301.181	22.4651	164.069	22.4651	234.757	22.06	95.6762
22.4856	250.81	22.4856	227.619	22.4856	308.317	22.4856	302.621	22.4856	169.44	22.4856	232.195	22.08	97.065
22.5061	252.143	22.5061	232.381	22.5061	309.446	22.5061	302.925	22.5061	165.897	22.5061	226.048	22.1	115.121
22.5266	246.19	22.5266	236.667	22.5266	302.797	22.5266	302.031	22.5266	168.731	22.5266	220.427	22.12	108.176
22.547	244.238	22.547	231.429	22.547	297.114	22.547	300.233	22.547	161.12	22.547	217.607	22.14	91.5095
22.5675	248.857	22.5675	228.286	22.5675	293.888	22.5675	298.566	22.5675	162.537	22.5675	213.807	22.16	91.5095
22.588	245.143	22.588	239.333	22.588	296.203	22.588	297.589	22.588	160.709	22.588	211.1	22.18	92.8983
22.6085	254.905	22.6085	238.19	22.6085	296.657	22.6085	297.807	22.6085	168.183	22.6085	211.78	22.2	105.398
22.6289	248.81	22.6289	240.19	22.6289	298.921	22.6289	299.09	22.6289	156.183	22.6289	214.588	22.22	90.1206
22.6494	247.905	22.6494	234.095	22.6494	300.341	22.6494	301.105	22.6494	164.8	22.6494	215.746	22.24	109.565
22.6699	243.524	22.6699	228.476	22.6699	303.004	22.6699	302.725	22.6699	171.543	22.6699	219.754	22.26	99.8428
22.6903	239.762	22.6903	223.571	22.6903	303.751	22.6903	303.347	22.6903	165.691	22.6903	221.172	22.28	92.8983
22.7108	230.143	22.7108	236.238	22.7108	307.58	22.7108	302.784	22.7108	151.291	22.7108	218.659	22.3	81.7873
22.7313	232.857	22.7313	226.238	22.7313	307.39	22.7313	301.132	22.7313	157.074	22.7313	223.148	22.32	84.565
22.7518	225.905	22.7518	231.429	22.7518	301.038	22.7518	298.48	22.7518	161.509	22.7518	221.671	22.34	99.8428
22.7722	226.476	22.7722	224.095	22.7722	290.722	22.7722	296.06	22.7722	158.789	22.7722	221.953	22.36	104.009
22.7927	227.619	22.7927	221.238	22.7927	287.233	22.7927	294.919	22.7927	163.223	22.7927	217.427	22.38	102.621
22.8132	230.667	22.8132	204.857	22.8132	289.654	22.8132	295.632	22.8132	164.114	22.8132	214.177	22.4	108.176
22.8337	232.905	22.8337	208.476	22.8337	297.873	22.8337	297.909	22.8337	158.149	22.8337	212.353	22.42	95.6762
22.8542	243.952	22.8542	207.524	22.8542	305.914	22.8542	301.014	22.8542	164.023	22.8542	211.561	22.44	101.232
22.8746	252.476	22.8746	219.19	22.8746	306.856	22.8746	303.592	22.8746	179.497	22.8746	212.938	22.46	88.7317
22.8951	253.81	22.8951	224.19	22.8951	304.4	22.8951	305.127	22.8951	180.983	22.8951	211.462	22.48	91.5095
22.9156	257.905	22.9156	229.19	22.9156	307.835	22.9156	305.905	22.9156	170.789	22.9156	215.284	22.5	109.565
22.9361	254.81	22.9361	223.762	22.9361	310.873	22.9361	305.484	22.9361	167.634	22.9361	218.69	22.52	99.8428
22.9565	249.333	22.9565	227.048	22.9565	304.184	22.9565	303.607	22.9565	156.16	22.9565	225.083	22.54	102.621
22.977	248.952	22.977	225.238	22.977	295.463	22.977	301.155	22.977	156.32	22.977	229.435	22.56	88.7317
22.9975	241.619	22.9975	221.905	22.9975	292.223	22.9975	298.633	22.9975	163.429	22.9975	231.737	22.58	92.8983
23.018	243.143	23.018	220.381	23.018	293.909	23.018	296.167	23.018	167.589	23.018	233.796	22.6	102.621
23.0384	244.476	23.0384	213.857	23.0384	299.494	23.0384	293.795	23.0384	161.531	23.0384	230.808	22.62	97.065
23.0589	242.714	23.0589	213.143	23.0589	301.293	23.0589	291.18	23.0589	163.154	23.0589	234.195	22.64	97.065
23.0794	242.619	23.0794	224.048	23.0794	291.065	23.0794	288.184	23.0794	179.657	23.0794	230.639	22.66	104.009
23.0998	246.619	23.0998	226.571	23.0998	280.369	23.0998	285.888	23.0998	181.989	23.0998	232.069	22.68	97.065
23.1203	241.095	23.1203	227.429	23.1203	277.329	23.1203	285.179	23.1203	188.914	23.1203	231.919	22.7	90.1206
23.1408	240.381	23.1408	231.524	23.1408	281.131	23.1408	286.097	23.1408	175.36	23.1408	231.451	22.72	104.009
23.1613	233.333	23.1613	227.857	23.1613	288.201	23.1613	288.596	23.1613	167.84	23.1613	229.186	22.74	98.454
23.1818	229.476	23.1818	220.524	23.1818	296.46	23.1818	292.548	23.1818	163.2	23.1818	226.37	22.76	101.232
23.2022	236.952	23.2022	215.524	23.2022	300.736	23.2022	297.29	23.2022	179.977	23.2022	231.061	22.78	91.5095
23.2227	245.571	23.2227	209.905	23.2227	302.626	23.2227	302.32	23.2227	176.389	23.2227	232.61	22.8	88.7317
23.2432	255.19	23.2432	203.286	23.2432	305.92	23.2432	306.724	23.2432	167.223	23.2432	233.567	22.82	84.565
23.2636	261.048	23.2636	208.571	23.2636	307.831	23.2636	309.867	23.2636	160.046	23.2636	233.805	22.84	94.2873
23.2841	262.81	23.2841	218.238	23.2841	312.468	23.2841	311.278	23.2841	160.571	23.2841	228.746	22.86	90.1206
23.3046	256.095	23.3046	221.333	23.3046	313.88	23.3046	311.368	23.3046	168.96	23.3046	226.781	22.88	84.565
23.3251	254.333	23.3251	229.095	23.3251	314.453	23.3251	310.401	23.3251	174.309	23.3251	224.195	22.9	99.8428
23.3455	245.333	23.3455	237.857	23.3455	309.838	23.3455	309.036	23.3455	170.857	23.3455	227.92	22.92	102.621
23.366	244.857	23.366	236.143	23.366	306.031	23.366	307.379	23.366	162.24	23.366	226.738	22.94	85.954
23.3865	247.048	23.3865	230.095	23.3865	299.049	23.3865	305.821	23.3865	164.389	23.3865	227.784	22.96	97.065
23.407	233.81	23.407	223.095	23.407	301.464	23.407	304.538	23.407	160.686	23.407	226.79	22.98	94.2873
23.4275	229.381	23.4275	220.667	23.4275	303.512	23.4275	303.787	23.4275	157.691	23.4275	227.98	23	110.954
23.4479	227.667	23.4479	223.571	23.4479	308.332	23.4479	303.054	23.4479	156.114	23.4479	227.929	23.02	104.009
23.4684	227.524	23.4684	234.19	23.4684	307.442	23.4684	302.53	23.4684	161.326	23.4684	226.186	23.04	97.065
23.4889	241.619	23.4889	240.381	23.4889	303.909	23.4889	301.668	23.4889	154.491	23.4889	226.272	23.06	97.065
23.5094	248.762	23.5094	238.905	23.5094	294.589	23.5094	300.546	23.5094	151.817	23.5094	225.291	23.08	91.5095
23.5298	238.667	23.5298	232.476	23.5298	294.517	23.5298	299.417	23.5298	150.491	23.5298	226.132	23.1	95.6762
23.5503	241.905	23.5503	235.667	23.5503	298.733	23.5503	298.728	23.5503	154.4	23.5503	226.293	23.12	101.232
23.5708	232.952	23.5708	227.381	23.5708	302.513	23.5708	298.269	23.5708	158.126	23.5708	224.896	23.14	106.787
23.5912	230.667	23.5912	227.762	23.5912	301.433	23.5912	298.36	23.5912	173.463	23.5912	228.137	23.16	106.787
23.6117	237.048	23.6117	226	23.6117	299.268	23.6117	299.039	23.6117	167.36	23.6117	231.112	23.18	97.065
23.6322	239.286	23.6322	216.762	23.6322	295.197	23.6322	299.978	23.6322	166.377	23.6322	230.327	23.2	113.732
23.6527	241.048	23.6527	212.619	23.6527	295.286	23.6527	300.774	23.6527	165.234	23.6527	231.435	23.22	91.5095
23.6731	249.095	23.6731	215.667	23.6731	301.106	23.6731	301.476	23.6731	173.234	23.6731	227.508	23.24	98.454
23.6936	249.571	23.6936	213.857	23.6936	308.142	23.6936	301.31	23.6936	161.006	23.6936	225.617	23.26	98.454
23.7141	251.571	23.7141	217.524	23.7141	307.478	23.7141	300.106	23.7141	164.914	23.7141	231.547	23.28	97.065
23.7346	245.095	23.7346	223.143	23.7346	300.49	23.7346	298.266	23.7346	160.754	23.7346	229.895	23.3	90.1206
23.7551	243.286	23.7551	218.143	23.7551	293.452	23.7551	296.325	23.7551	165.394	23.7551	228.518	23.32	95.6762
23.7755	238.429	23.7755	228.857	23.7755	287.99	23.7755	294.984	23.7755	162.423	23.7755	228.915	23.34	97.065
23.796	242.667	23.796	236.714	23.796	290.724	23.796	295.101	23.796	167.223	23.796	229.065	23.36	85.954
23.8165	244.238	23.8165	238.619	23.8165	297.105	23.8165	296.87	23.8165	166.08	23.8165	231.043	23.38	88.7317
23.837	247.143	23.837	227	23.837	300.531	23.837	299.407	23.837	170.149	23.837	232.384	23.4	91.5095
23.8574	243.19	23.8574	217.048	23.8574	301.901	23.8574	302.454	23.8574	159.474	23.8574	234.677	23.42	95.6762
23.8779	237.952	23.8779	209.143	23.8779	307.355	23.8779	305.615	23.8779	162.263	23.8779	235.185	23.44	101.232
23.8984	244.762	23.8984	222.238	23.8984	311.129	23.8984	307.981	23.8984	165.851	23.8984	234.289	23.46	90.1206
23.9188	247.143	23.9188	233.19	23.9188	313.501	23.9188	309.516	23.9188	173.211	23.9188	226.206	23.48	88.7317
23.9393	253.762	23.9393	238.524	23.9393	312.66	23.9393	310.572	23.9393	164.526	23.9393	225.938	23.5	97.065
23.9598	255.286	23.9598	231.19	23.9598	306.546	23.9598	310.922	23.9598	163.52	23.9598	220.773	23.52	92.8983
23.9803	257.333	23.9803	227.857	23.9803	301.687	23.9803	311.089	23.9803	166.331	23.9803	217.434	23.54	90.1206
24.0008	245.143	24.0008	220.619	24.0008	308.626	24.0008	311.264	24.0008	179.703	24.0008	217.054	23.56	95.6762
24.0212	242.524	24.0212	227.905	24.0212	315.796	24.0212	310.785	24.0212	179.383	24.0212	211.999	23.58	102.621
24.0417	233.905	24.0417	229.048	24.0417	317.533	24.0417	309.021	24.0417	181.806	24.0417	215.187	23.6	98.454
24.0622	245.476	24.0622	231.952	24.0622	313.642	24.0622	306.517	24.0622	175.131	24.0622	216.15	23.62	95.6762
24.0827	249.571	24.0827	225.619	24.0827	303.916	24.0827	303.444	24.0827	173.897	24.0827	216.025	23.64	88.7317
24.1031	258.238	24.1031	227.905	24.1031	290.528	24.1031	300.08	24.1031	166.949	24.1031	221.795	23.66	104.009
24.1236	253.81	24.1236	232.048	24.1236	288.192	24.1236	297.402	24.1236	169.051	24.1236	226.644	23.68	113.732
24.1441	242.048	24.1441	234.905	24.1441	294.294	24.1441	295.715	24.1441	173.349	24.1441	230.919	23.7	98.454
24.1645	237.619	24.1645	239.238	24.1645	299.653	24.1645	294.599	24.1645	187.246	24.1645	235.477	23.72	109.565
24.185	235.381	24.185	230.381	24.185	300.971	24.185	294.478	24.185	180.457	24.185	236.671	23.74	101.232
24.2055	239	24.2055	210.571	24.2055	299.78	24.2055	294.99	24.2055	174.971	24.2055	237.508	23.76	91.5095
24.226	242.095	24.226	205.667	24.226	292.365	24.226	295.619	24.226	162.926	24.226	238.916	23.78	113.732
24.2464	243.571	24.2464	213.905	24.2464	287.547	24.2464	296.52	24.2464	165.006	24.2464	235.798	23.8	87.3428
24.2669	243.905	24.2669	221.762	24.2669	293.366	24.2669	297.786	24.2669	169.143	24.2669	234.28	23.82	97.065
24.2874	246.333	24.2874	226.81	24.2874	301.82	24.2874	298.86	24.2874	174.309	24.2874	231.972	23.84	110.954
24.3079	232.143	24.3079	225.476	24.3079	305.811	24.3079	299.238	24.3079	166.926	24.3079	228.717	23.86	101.232
24.3284	238.952	24.3284	225.667	24.3284	303.967	24.3284	298.862	24.3284	164.137	24.3284	228.257	23.88	113.732
24.3488	251.286	24.3488	228.048	24.3488	297.844	24.3488	297.665	24.3488	177.257	24.3488	227.591	23.9	90.1206
24.3693	261.81	24.3693	230	24.3693	293.61	24.3693	295.841	24.3693	172.571	24.3693	225.9	23.92	83.1762
24.3898	268.952	24.3898	227.571	24.3898	292.567	24.3898	293.956	24.3898	163.817	24.3898	229.221	23.94	99.8428
24.4103	270	24.4103	214.667	24.4103	291.597	24.4103	292.388	24.4103	165.394	24.4103	233.199	23.96	85.954
24.4307	251.857	24.4307	205.714	24.4307	290.442	24.4307	291.893	24.4307	169.851	24.4307	235.985	23.98	97.065
24.4512	246.524	24.4512	200.286	24.4512	291.732	24.4512	293.507	24.4512	165.326	24.4512	239.319	24	94.2873
24.4717	243.048	24.4717	207.905	24.4717	295.698	24.4717	297.195	24.4717	164.32	24.4717	237.776	24.02	106.787
24.4921	237.19	24.4921	227.571	24.4921	300.936	24.4921	302.296	24.4921	179.68	24.4921	241.016	24.04	101.232
24.5126	239.143	24.5126	234.476	24.5126	305.694	24.5126	307.563	24.5126	173.669	24.5126	238.869	24.06	97.065
24.5331	234.238	24.5331	239.81	24.5331	310.046	24.5331	311.9	24.5331	169.189	24.5331	238.63	24.08	85.954
24.5536	229.476	24.5536	235.286	24.5536	318.167	24.5536	314.528	24.5536	167.474	24.5536	240.112	24.1	85.954
24.574	239.905	24.574	222.905	24.574	323.193	24.574	314.841	24.574	171.84	24.574	235.519	24.12	92.8983
24.5945	252.048	24.5945	221.952	24.5945	321.452	24.5945	312.483	24.5945	165.943	24.5945	231.334	24.14	95.6762
24.615	259.714	24.615	230.476	24.615	309.337	24.615	308.247	24.615	174.423	24.615	229.184	24.16	90.1206
24.6355	268.762	24.6355	224.952	24.6355	297.901	24.6355	303.406	24.6355	183.611	24.6355	230.014	24.18	99.8428
24.656	257.905	24.656	230.952	24.656	290.252	24.656	299.616	24.656	175.474	24.656	226.829	24.2	105.398
24.6764	254.667	24.6764	236.81	24.6764	292.59	24.6764	297.788	24.6764	161.257	24.6764	227.958	24.22	95.6762
24.6969	257.238	24.6969	232.905	24.6969	297.065	24.6969	298.303	24.6969	158.171	24.6969	227.811	24.24	91.5095
24.7174	263.619	24.7174	234.381	24.7174	302.78	24.7174	300.699	24.7174	170.103	24.7174	225.575	24.26	97.065
24.7379	267.81	24.7379	227.714	24.7379	305.902	24.7379	304.204	24.7379	169.371	24.7379	224.384	24.28	104.009
24.7583	263	24.7583	217.762	24.7583	309.623	24.7583	307.715	24.7583	164.686	24.7583	223.759	24.3	92.8983
24.7788	252.333	24.7788	220.952	24.7788	311.397	24.7788	310.053	24.7788	170.011	24.7788	224.1	24.32	85.954
24.7993	248.333	24.7993	228.333	24.7993	311.459	24.7993	310.49	24.7993	182.126	24.7993	222.099	24.34	87.3428
24.8197	247.905	24.8197	218.619	24.8197	311.465	24.8197	309.213	24.8197	186.72	24.8197	222.016	24.36	95.6762
24.8402	249.619	24.8402	223.476	24.8402	309.525	24.8402	306.423	24.8402	172.914	24.8402	221.948	24.38	108.176
24.8607	251.667	24.8607	220.19	24.8607	303.358	24.8607	302.669	24.8607	171.177	24.8607	218.262	24.4	113.732
24.8812	248.905	24.8812	224.333	24.8812	295.675	24.8812	298.873	24.8812	173.097	24.8812	218.606	24.42	106.787
24.9017	245.048	24.9017	227.429	24.9017	291.626	24.9017	295.833	24.9017	186.423	24.9017	220.104	24.44	99.8428
24.9221	246.905	24.9221	231.381	24.9221	291.43	24.9221	294.073	24.9221	184.229	24.9221	220.7	24.46	95.6762
24.9426	247.571	24.9426	218.571	24.9426	295.079	24.9426	293.588	24.9426	174.149	24.9426	221.836	24.48	109.565
24.9631	249	24.9631	220.619	24.9631	295.448	24.9631	293.762	24.9631	166.606	24.9631	223.17	24.5	102.621
24.9836	244.619	24.9836	217.571	24.9836	293.17	24.9836	294.34	24.9836	175.543	24.9836	225.643	24.52	95.6762
25.004	248.762	25.004	222	25.004	294.167	25.004	295.458	25.004	189.097	25.004	228.403	24.54	95.6762
25.0245	247.619	25.0245	222	25.0245	299.388	25.0245	296.908	25.0245	182.194	25.0245	231.812	24.56	101.232
25.045	253.095	25.045	214.81	25.045	301.283	25.045	298.149	25.045	163.131	25.045	234.988	24.58	97.065
25.0654	256.667	25.0654	204.762	25.0654	298.657	25.0654	298.604	25.0654	161.051	25.0654	237.075	24.6	97.065
25.0859	258.619	25.0859	206.524	25.0859	293.797	25.0859	298.345	25.0859	176.16	25.0859	238.043	24.62	95.6762
25.1064	256.952	25.1064	210.19	25.1064	294.456	25.1064	297.731	25.1064	192.343	25.1064	238.13	24.64	101.232
25.1269	255.429	25.1269	228.81	25.1269	301.356	25.1269	297.081	25.1269	188.114	25.1269	235.677	24.66	91.5095
25.1473	256.762	25.1473	235.048	25.1473	304.657	25.1473	296.31	25.1473	177.143	25.1473	234.152	24.68	102.621
25.1678	259.571	25.1678	232.619	25.1678	298.584	25.1678	295.675	25.1678	170.057	25.1678	233.728	24.7	108.176
25.1883	259.952	25.1883	229.952	25.1883	289.463	25.1883	295.942	25.1883	168.343	25.1883	231.008	24.72	88.7317
25.2088	250.048	25.2088	228.333	25.2088	286.875	25.2088	297.882	25.2088	169.097	25.2088	227.601	24.74	91.5095
25.2293	245.333	25.2293	227.762	25.2293	295.052	25.2293	301.245	25.2293	168.937	25.2293	225.445	24.76	87.3428
25.2497	239.19	25.2497	232.238	25.2497	307.992	25.2497	305.085	25.2497	164.229	25.2497	224.771	24.78	95.6762
25.2702	242.143	25.2702	232.476	25.2702	316.117	25.2702	307.984	25.2702	168.183	25.2702	228.419	24.8	95.6762
25.2907	253.857	25.2907	228.952	25.2907	316.68	25.2907	309.418	25.2907	170.194	25.2907	229.305	24.82	87.3428
25.3112	249.667	25.3112	225.762	25.3112	314.339	25.3112	309.462	25.3112	166.971	25.3112	230.315	24.84	102.621
25.3316	240.619	25.3316	220.333	25.3316	308.263	25.3316	308.594	25.3316	156.549	25.3316	232.941	24.86	108.176
25.3521	243.571	25.3521	219.381	25.3521	302.936	25.3521	307.339	25.3521	164.137	25.3521	234.106	24.88	99.8428
25.3726	245.571	25.3726	217.714	25.3726	298.986	25.3726	306.625	25.3726	170.286	25.3726	231.281	24.9	92.8983
25.393	242.286	25.393	230.19	25.393	300.695	25.393	306.768	25.393	175.863	25.393	229.568	24.92	104.009
25.4135	254.095	25.4135	242.143	25.4135	305.016	25.4135	307.9	25.4135	174.08	25.4135	231.562	24.94	92.8983
25.434	250.571	25.434	240.857	25.434	314.755	25.434	309.401	25.434	182.789	25.434	231.81	24.96	101.232
25.4545	243.714	25.4545	230.143	25.4545	318.739	25.4545	310.355	25.4545	171.109	25.4545	228.529	24.98	88.7317
25.4749	241.048	25.4749	223.095	25.4749	317.604	25.4749	310.006	25.4749	168.206	25.4749	223.358	25	101.232
25.4954	240.81	25.4954	223.429	25.4954	308.595	25.4954	308.496	25.4954	170.171	25.4954	220.633	25.02	105.398
25.5159	248.238	25.5159	225.429	25.5159	300.846	25.5159	306.13	25.5159	177.874	25.5159	218.195	25.04	102.621
25.5364	255.905	25.5364	241.619	25.5364	295.845	25.5364	303.978	25.5364	168.046	25.5364	220.111	25.06	102.621
25.5569	258.952	25.5569	234.048	25.5569	299.89	25.5569	302.866	25.5569	160.663	25.5569	220.89	25.08	97.065
25.5773	256.286	25.5773	225.762	25.5773	305.737	25.5773	303.254	25.5773	168.617	25.5773	220.492	25.1	98.454
25.5978	243.857	25.5978	226.524	25.5978	309.161	25.5978	304.894	25.5978	170.011	25.5978	222.951	25.12	110.954
25.6183	238.905	25.6183	223.333	25.6183	308.052	25.6183	307.138	25.6183	172.869	25.6183	228.059	25.14	91.5095
25.6388	249.429	25.6388	213.381	25.6388	304.937	25.6388	309.149	25.6388	164.594	25.6388	230.356	25.16	104.009
25.6592	250.524	25.6592	213	25.6592	306.382	25.6592	310.358	25.6592	170.377	25.6592	232.358	25.18	92.8983
25.6797	255.095	25.6797	203.333	25.6797	313.135	25.6797	310.395	25.6797	166.88	25.6797	236.881	25.2	95.6762
25.7002	264.905	25.7002	213.714	25.7002	318.086	25.7002	308.987	25.7002	172.274	25.7002	240.302	25.22	91.5095
25.7206	258.667	25.7206	226.048	25.7206	312.793	25.7206	306.265	25.7206	170.103	25.7206	238.481	25.24	97.065
25.7411	248.81	25.7411	234.333	25.7411	302.058	25.7411	303.087	25.7411	168.594	25.7411	238.128	25.26	88.7317
25.7616	246.857	25.7616	240.19	25.7616	291.347	25.7616	300.334	25.7616	163.314	25.7616	237.932	25.28	105.398
25.7821	244.333	25.7821	238.667	25.7821	290.565	25.7821	298.763	25.7821	165.943	25.7821	240.263	25.3	98.454
25.8026	243.762	25.8026	228.476	25.8026	297.622	25.8026	298.738	25.8026	163.406	25.8026	239.459	25.32	87.3428
25.823	251.619	25.823	224	25.823	304.924	25.823	299.778	25.823	167.931	25.823	239.234	25.34	102.621
25.8435	255.286	25.8435	211.333	25.8435	306.044	25.8435	301.718	25.8435	169.166	25.8435	234.875	25.36	94.2873
25.864	254.238	25.864	210.476	25.864	305.943	25.864	304.595	25.864	163.269	25.864	231.999	25.38	91.5095
25.8845	254.762	25.8845	219.19	25.8845	305.263	25.8845	308.099	25.8845	154.606	25.8845	232.765	25.4	95.6762
25.9049	260.524	25.9049	226.048	25.9049	306.922	25.9049	311.585	25.9049	157.394	25.9049	231.247	25.42	106.787
25.9254	261.143	25.9254	226.476	25.9254	312.254	25.9254	314.478	25.9254	156.251	25.9254	232.895	25.44	87.3428
25.9459	264.571	25.9459	233.095	25.9459	317.129	25.9459	316.024	25.9459	161.714	25.9459	234.155	25.46	94.2873
25.9663	266.095	25.9663	230.857	25.9663	318.97	25.9663	315.666	25.9663	172.937	25.9663	236.017	25.48	98.454
25.9868	254.667	25.9868	221.762	25.9868	319.325	25.9868	313.422	25.9868	183.566	25.9868	235.367	25.5	95.6762
26.0073	247.048	26.0073	219.476	26.0073	315.796	26.0073	309.39	26.0073	173.669	26.0073	238.317	25.52	94.2873
26.0278	244.381	26.0278	218.048	26.0278	305.75	26.0278	303.734	26.0278	164.709	26.0278	240.137	25.54	95.6762
26.0482	243.571	26.0482	218.524	26.0482	293.291	26.0482	297.633	26.0482	169.143	26.0482	240.464	25.56	101.232
26.0687	255.429	26.0687	230.952	26.0687	285.21	26.0687	292.445	26.0687	176.16	26.0687	242.946	25.58	99.8428
26.0892	250.19	26.0892	236.048	26.0892	283.42	26.0892	289.238	26.0892	175.771	26.0892	241.437	25.6	92.8983
26.1097	248.619	26.1097	238	26.1097	286.482	26.1097	288.573	26.1097	173.326	26.1097	240.433	25.62	91.5095
26.1302	243.619	26.1302	238.762	26.1302	293.086	26.1302	290.213	26.1302	177.554	26.1302	235.013	25.64	104.009
26.1506	234.619	26.1506	242.905	26.1506	296.385	26.1506	293.135	26.1506	178.606	26.1506	234.63	25.66	85.954
26.1711	241.095	26.1711	247.714	26.1711	296.004	26.1711	296.235	26.1711	173.097	26.1711	234.454	25.68	90.1206
26.1916	261.048	26.1916	245.048	26.1916	297.737	26.1916	298.929	26.1916	168.48	26.1916	234.594	25.7	98.454
26.2121	257.667	26.2121	233	26.2121	302.556	26.2121	300.649	26.2121	166.629	26.2121	233.871	25.72	99.8428
26.2325	266.095	26.2325	221.952	26.2325	305.946	26.2325	301.208	26.2325	171.246	26.2325	234.756	25.74	90.1206
26.253	260.571	26.253	217.524	26.253	304.872	26.253	301.17	26.253	182.331	26.253	235.14	25.76	90.1206
26.2735	252.81	26.2735	224.714	26.2735	300.346	26.2735	301.167	26.2735	185.417	26.2735	234.598	25.78	95.6762
26.2939	255.333	26.2939	230.381	26.2939	295.404	26.2939	302.055	26.2939	167.497	26.2939	234.512	25.8	91.5095
26.3144	262.238	26.3144	225.381	26.3144	297.022	26.3144	304.285	26.3144	152.274	26.3144	233.116	25.82	90.1206
26.3349	252.143	26.3349	220.667	26.3349	304.09	26.3349	307.361	26.3349	161.943	26.3349	231.379	25.84	102.621
26.3554	250.048	26.3554	220.095	26.3554	313.054	26.3554	310.337	26.3554	178.674	26.3554	229.266	25.86	109.565
26.3758	248.143	26.3758	215.667	26.3758	319.351	26.3758	312.436	26.3758	172.64	26.3758	225.789	25.88	101.232
26.3963	241.524	26.3963	226.381	26.3963	319.638	26.3963	313.118	26.3963	173.349	26.3963	224.42	25.9	95.6762
26.4168	237.333	26.4168	229.429	26.4168	315.263	26.4168	312.222	26.4168	182.011	26.4168	224.414	25.92	98.454
26.4373	242.524	26.4373	230.19	26.4373	310.053	26.4373	310.198	26.4373	171.863	26.4373	227.394	25.94	109.565
26.4578	239.286	26.4578	231.381	26.4578	303.777	26.4578	307.793	26.4578	158.057	26.4578	226.795	25.96	95.6762
26.4782	239.905	26.4782	228.476	26.4782	299.184	26.4782	305.942	26.4782	164.091	26.4782	230.911	25.98	99.8428
26.4987	251.619	26.4987	221.571	26.4987	301.269	26.4987	305.738	26.4987	181.737	26.4987	231.939	26	91.5095
26.5192	248.905	26.5192	219.286	26.5192	307.951	26.5192	307.298	26.5192	180.069	26.5192	233.456	26.02	99.8428
26.5397	247.476	26.5397	217.429	26.5397	311.879	26.5397	309.649	26.5397	177.966	26.5397	232.58	26.04	98.454
26.5601	250.19	26.5601	219.476	26.5601	312.751	26.5601	311.779	26.5601	171.749	26.5601	232.68	26.06	95.6762
26.5806	247.714	26.5806	218.667	26.5806	314.635	26.5806	312.987	26.5806	170.583	26.5806	231.885	26.08	95.6762
26.6011	239.524	26.6011	222.952	26.6011	316.014	26.6011	312.844	26.6011	170.88	26.6011	232.761	26.1	101.232
26.6215	246.333	26.6215	227.905	26.6215	315.193	26.6215	311.344	26.6215	169.691	26.6215	231.807	26.12	101.232
26.642	242.286	26.642	222.286	26.642	311.808	26.642	309.199	26.642	157.234	26.642	229.933	26.14	84.565
26.6625	240.143	26.6625	219.286	26.6625	304.441	26.6625	306.961	26.6625	153.6	26.6625	229.449	26.16	83.1762
26.683	246.714	26.683	218.857	26.683	296.872	26.683	305.385	26.683	177.211	26.683	229.419	26.18	110.954
26.7035	251.381	26.7035	222	26.7035	298.107	26.7035	304.98	26.7035	184.32	26.7035	231.213	26.2	90.1206
26.7239	246.429	26.7239	228.381	26.7239	306.392	26.7239	305.359	26.7239	185.12	26.7239	231.777	26.22	98.454
26.7444	244.381	26.7444	229.19	26.7444	312.954	26.7444	305.736	26.7444	169.806	26.7444	231.702	26.24	108.176
26.7649	241.286	26.7649	238.143	26.7649	312.729	26.7649	306.043	26.7649	182.88	26.7649	235.838	26.26	98.454
26.7854	238.667	26.7854	250.857	26.7854	310.083	26.7854	306.333	26.7854	179.086	26.7854	234.969	26.28	88.7317
26.8058	248.571	26.8058	252.381	26.8058	303.771	26.8058	306.993	26.8058	180.731	26.8058	229.677	26.3	109.565
26.8263	248.714	26.8263	254.143	26.8263	300.452	26.8263	308.054	26.8263	175.131	26.8263	232.189	26.32	87.3428
26.8468	252.476	26.8468	243.19	26.8468	301.099	26.8468	309.741	26.8468	182.103	26.8468	231.696	26.34	87.3428
26.8672	251.238	26.8672	230.619	26.8672	310.273	26.8672	311.69	26.8672	177.463	26.8672	229.687	26.36	91.5095
26.8877	251.905	26.8877	229.81	26.8877	319.31	26.8877	313.574	26.8877	173.874	26.8877	228.042	26.38	94.2873
26.9082	251.857	26.9082	227.524	26.9082	324.956	26.9082	314.628	26.9082	181.303	26.9082	225.275	26.4	92.8983
26.9287	259.143	26.9287	231.286	26.9287	319.804	26.9287	314.428	26.9287	178.651	26.9287	225.896	26.42	91.5095
26.9491	250.714	26.9491	237.524	26.9491	311.546	26.9491	312.693	26.9491	176.229	26.9491	222.95	26.44	95.6762
26.9696	252.619	26.9696	236.905	26.9696	302.631	26.9696	309.968	26.9696	169.051	26.9696	224.594	26.46	79.0095
26.9901	252.952	26.9901	235.286	26.9901	301.422	26.9901	306.664	26.9901	179.771	26.9901	227.424	26.48	94.2873
27.0106	249.714	27.0106	225.381	27.0106	303.743	27.0106	303.67	27.0106	171.657	27.0106	231.165	26.5	91.5095
27.0311	252.286	27.0311	214.476	27.0311	307.2	27.0311	301.296	27.0311	172.389	27.0311	234.852	26.52	84.565
27.0515	253.714	27.0515	223.714	27.0515	304.095	27.0515	300.238	27.0515	172.274	27.0515	240.646	26.54	95.6762
27.072	249.286	27.072	229.095	27.072	300.668	27.072	300.898	27.072	166.857	27.072	241.893	26.56	99.8428
27.0925	255.429	27.0925	226.048	27.0925	296.533	27.0925	303.339	27.0925	165.943	27.0925	244.989	26.58	94.2873
27.1129	266.857	27.1129	231.238	27.1129	298.412	27.1129	306.891	27.1129	165.577	27.1129	249.512	26.6	88.7317
27.1334	269.81	27.1334	226.667	27.1334	306.399	27.1334	311.132	27.1334	172.32	27.1334	247.68	26.62	92.8983
27.1539	272.238	27.1539	221.714	27.1539	319.698	27.1539	314.692	27.1539	163.68	27.1539	244.375	26.64	87.3428
27.1744	262.048	27.1744	222.81	27.1744	325.932	27.1744	316.619	27.1744	173.12	27.1744	240.317	26.66	104.009
27.1948	260.667	27.1948	224.381	27.1948	326.584	27.1948	316.461	27.1948	174.743	27.1948	240.563	26.68	109.565
27.2153	265.857	27.2153	218.143	27.2153	318.346	27.2153	314.313	27.2153	176.366	27.2153	239.387	26.7	90.1206
27.2358	274.476	27.2358	223.429	27.2358	306.41	27.2358	310.624	27.2358	155.611	27.2358	237.374	26.72	97.065
27.2563	275.429	27.2563	228.714	27.2563	297.355	27.2563	306.892	27.2563	155.246	27.2563	239.819	26.74	87.3428
27.2767	266.286	27.2767	231.238	27.2767	297.118	27.2767	303.964	27.2767	166.994	27.2767	241.931	26.76	106.787
27.2972	255.19	27.2972	232.571	27.2972	299.297	27.2972	302.072	27.2972	176.183	27.2972	243.529	26.78	102.621
27.3177	260.81	27.3177	229.571	27.3177	304.618	27.3177	301.17	27.3177	176.274	27.3177	244.688	26.8	94.2873
27.3382	265.571	27.3382	228.524	27.3382	308.471	27.3382	300.918	27.3382	187.703	27.3382	247.711	26.82	92.8983
27.3587	269.286	27.3587	230.762	27.3587	305.332	27.3587	300.498	27.3587	192.343	27.3587	247.999	26.84	99.8428
27.3791	262.619	27.3791	225.571	27.3791	300.31	27.3791	300.049	27.3791	179.726	27.3791	248.455	26.86	105.398
27.3996	255.524	27.3996	229.714	27.3996	298.001	27.3996	300.027	27.3996	181.76	27.3996	241.569	26.88	79.0095
27.4201	253.143	27.4201	219.19	27.4201	295.616	27.4201	300.714	27.4201	180.64	27.4201	236.883	26.9	87.3428
27.4406	262.857	27.4406	210.429	27.4406	295.947	27.4406	302.809	27.4406	169.28	27.4406	232.758	26.92	91.5095
27.461	267.81	27.461	218	27.461	304.358	27.461	306.498	27.461	160.731	27.461	233.284	26.94	110.954
27.4815	267.524	27.4815	227.333	27.4815	312.793	27.4815	310.707	27.4815	168.137	27.4815	233.576	26.96	95.6762
27.502	263.048	27.502	227.048	27.502	318.064	27.502	314.268	27.502	172.251	27.502	232.721	26.98	83.1762
27.5224	257.619	27.5224	236.476	27.5224	321.25	27.5224	316.461	27.5224	183.52	27.5224	233.171	27	105.398
27.5429	253.143	27.5429	228.714	27.5429	321.01	27.5429	317.003	27.5429	186.423	27.5429	234.284	27.02	99.8428
27.5634	260.952	27.5634	227.429	27.5634	317.659	27.5634	315.966	27.5634	177.691	27.5634	233.569	27.04	85.954
27.5839	261.524	27.5839	227.905	27.5839	313	27.5839	313.77	27.5839	171.726	27.5839	231.792	27.06	94.2873
27.6043	257.571	27.6043	229.286	27.6043	305.057	27.6043	310.628	27.6043	174.674	27.6043	232.68	27.08	99.8428
27.6248	257.429	27.6248	221	27.6248	300.461	27.6248	307.266	27.6248	180.137	27.6248	235.421	27.1	94.2873
27.6453	257.524	27.6453	224.619	27.6453	303.147	27.6453	304.391	27.6453	174.149	27.6453	240.054	27.12	97.065
27.6658	255.714	27.6658	233.143	27.6658	308.864	27.6658	302.032	27.6658	170.674	27.6658	240.004	27.14	104.009
27.6862	265.571	27.6862	237.619	27.6862	309.401	27.6862	299.796	27.6862	165.714	27.6862	232.975	27.16	97.065
27.7067	265.714	27.7067	236.571	27.7067	298.977	27.7067	297.552	27.7067	177.463	27.7067	233.914	27.18	91.5095
27.7272	266	27.7272	234.905	27.7272	286.722	27.7272	295.594	27.7272	184.114	27.7272	235.771	27.2	91.5095
27.7477	266	27.7477	220.381	27.7477	285.155	27.7477	295.05	27.7477	186.354	27.7477	235.72	27.22	104.009
27.7681	269.81	27.7681	220.667	27.7681	296.751	27.7681	296.054	27.7681	177.349	27.7681	232.182	27.24	101.232
27.7886	262.714	27.7886	228.333	27.7886	302.961	27.7886	298.118	27.7886	180.16	27.7886	230.515	27.26	92.8983
27.8091	255.524	27.8091	220.333	27.8091	305.212	27.8091	300.571	27.8091	169.623	27.8091	224.145	27.28	90.1206
27.8296	249.429	27.8296	216.762	27.8296	301.471	27.8296	303.234	27.8296	177.234	27.8296	222.296	27.3	92.8983
27.85	245.905	27.85	222	27.85	301.812	27.85	305.474	27.85	175.954	27.85	220.995	27.32	88.7317
27.8705	241.429	27.8705	224.143	27.8705	304.797	27.8705	306.94	27.8705	181.143	27.8705	221.156	27.34	104.009
27.891	245.286	27.891	224.905	27.891	313.181	27.891	306.934	27.891	174.446	27.891	222.524	27.36	105.398
27.9115	251.619	27.9115	229.143	27.9115	311.795	27.9115	305.528	27.9115	169.897	27.9115	226.873	27.38	95.6762
27.9319	253.143	27.9319	221.333	27.9319	304.965	27.9319	303.274	27.9319	181.143	27.9319	231.846	27.4	94.2873
27.9524	252.952	27.9524	221.048	27.9524	296.479	27.9524	301.367	27.9524	181.486	27.9524	234.466	27.42	98.454
27.9729	246.524	27.9729	227.714	27.9729	294.386	27.9729	300.118	27.9729	169.669	27.9729	237.775	27.44	88.7317
27.9934	236.81	27.9934	226.524	27.9934	295.501	27.9934	299.568	27.9934	160.8	27.9934	241.271	27.46	90.1206
28.0138	239.714	28.0138	214.952	28.0138	299.188	28.0138	299.416	28.0138	174.926	28.0138	239.178	27.48	98.454
28.0343	243.81	28.0343	215.143	28.0343	302.992	28.0343	299.707	28.0343	182.354	28.0343	235.168	27.5	84.565
28.0548	246.238	28.0548	217	28.0548	305.993	28.0548	300.121	28.0548	173.257	28.0548	231.963	27.52	97.065
28.0753	246	28.0753	227.381	28.0753	303.226	28.0753	300.39	28.0753	173.371	28.0753	227.504	27.54	98.454
28.0957	238.048	28.0957	234.19	28.0957	297.656	28.0957	300.052	28.0957	171.246	28.0957	222.184	27.56	87.3428
28.1162	233.81	28.1162	235.238	28.1162	295.064	28.1162	299.55	28.1162	168.366	28.1162	223.301	27.58	101.232
28.1367	240.857	28.1367	230.048	28.1367	296.656	28.1367	298.885	28.1367	172.343	28.1367	227.186	27.6	104.009
28.1572	244.048	28.1572	222.476	28.1572	298.634	28.1572	298.261	28.1572	174.263	28.1572	227.479	27.62	91.5095
28.1776	254.381	28.1776	216.571	28.1776	302.252	28.1776	297.904	28.1776	175.086	28.1776	227.79	27.64	98.454
28.1981	259.286	28.1981	225.667	28.1981	301.17	28.1981	297.788	28.1981	171.611	28.1981	228.485	27.66	104.009
28.2186	261.952	28.2186	229.714	28.2186	296.722	28.2186	297.908	28.2186	172.686	28.2186	231.319	27.68	94.2873
28.2391	269.238	28.2391	236.762	28.2391	294.729	28.2391	299.014	28.2391	161.051	28.2391	236.796	27.7	83.1762
28.2595	268.286	28.2595	245.286	28.2595	299.524	28.2595	300.834	28.2595	163.36	28.2595	240.851	27.72	104.009
28.28	266.667	28.28	245.381	28.28	300.812	28.28	303.04	28.28	163.131	28.28	238.528	27.74	95.6762
28.3005	266	28.3005	244.238	28.3005	304.578	28.3005	305.517	28.3005	177.211	28.3005	237.149	27.76	104.009
28.321	258.571	28.321	254.048	28.321	309.876	28.321	308.172	28.321	179.109	28.321	239.168	27.78	97.065
28.3414	255.095	28.3414	241.619	28.3414	313.761	28.3414	310.158	28.3414	177.691	28.3414	239.018	27.8	91.5095
28.3619	255.143	28.3619	225.905	28.3619	313.424	28.3619	310.875	28.3619	179.52	28.3619	234.538	27.82	90.1206
28.3824	251.905	28.3824	217.524	28.3824	312.105	28.3824	310.219	28.3824	175.543	28.3824	234.529	27.84	102.621
28.4029	250.238	28.4029	216.524	28.4029	306.688	28.4029	308.312	28.4029	180.206	28.4029	237.268	27.86	99.8428
28.4233	253.81	28.4233	224.667	28.4233	304.314	28.4233	305.919	28.4233	174.423	28.4233	241.992	27.88	88.7317
28.4438	248.762	28.4438	234.429	28.4438	304.707	28.4438	304.069	28.4438	178.789	28.4438	242.076	27.9	90.1206
28.4643	245.857	28.4643	234.238	28.4643	303.124	28.4643	302.56	28.4643	167.84	28.4643	237.14	27.92	95.6762
28.4848	241.286	28.4848	232.19	28.4848	298.204	28.4848	301.533	28.4848	175.04	28.4848	237.069	27.94	104.009
28.5052	253.571	28.5052	233	28.5052	296.99	28.5052	301.304	28.5052	181.806	28.5052	236.829	27.96	101.232
28.5257	257.333	28.5257	236.429	28.5257	302.429	28.5257	301.904	28.5257	181.897	28.5257	237.153	27.98	99.8428
28.5462	263.571	28.5462	230.857	28.5462	307.796	28.5462	302.983	28.5462	174.537	28.5462	235.052	28	97.065
28.5667	262.238	28.5667	226.524	28.5667	309.488	28.5667	304.253	28.5667	169.234	28.5667	233.469	28.02	92.8983
28.5871	259.095	28.5871	232.905	28.5871	304.771	28.5871	305.571	28.5871	164.526	28.5871	232.09	28.04	104.009
28.6076	257.286	28.6076	226.19	28.6076	300.933	28.6076	306.932	28.6076	166.08	28.6076	230.357	28.06	98.454
28.6281	257.19	28.6281	224.524	28.6281	302.434	28.6281	308.392	28.6281	173.029	28.6281	223.522	28.08	104.009
28.6486	259.81	28.6486	217.381	28.6486	310.81	28.6486	309.842	28.6486	176.914	28.6486	223.236	28.1	101.232
28.669	253.095	28.669	200.81	28.669	318.244	28.669	310.683	28.669	175.109	28.669	226.311	28.12	104.009
28.6895	260.143	28.6895	208.429	28.6895	317.79	28.6895	311.204	28.6895	176.366	28.6895	226.939	28.14	98.454
28.71	263.143	28.71	219.381	28.71	313.459	28.71	312.022	28.71	168.206	28.71	233.765	28.16	113.732
28.7305	275.524	28.7305	225.143	28.7305	307.55	28.7305	313.724	28.7305	174.103	28.7305	237.837	28.18	99.8428
28.7509	275.81	28.7509	229.048	28.7509	307.155	28.7509	316.241	28.7509	187.611	28.7509	234.814	28.2	94.2873
28.7714	282.333	28.7714	221.571	28.7714	312.038	28.7714	319.313	28.7714	193.234	28.7714	239.592	28.22	97.065
28.7919	269.762	28.7919	214.381	28.7919	323.166	28.7919	321.941	28.7919	183.131	28.7919	241.955	28.24	108.176
28.8124	265.048	28.8124	218.714	28.8124	330.529	28.8124	323.408	28.8124	175.566	28.8124	241.345	28.26	117.898
28.8328	265.952	28.8328	220	28.8328	335.237	28.8328	322.824	28.8328	173.92	28.8328	239.697	28.28	99.8428
28.8533	269.381	28.8533	223.429	28.8533	327.796	28.8533	319.969	28.8533	157.669	28.8533	241.048	28.3	99.8428
28.8738	275.762	28.8738	232.048	28.8738	314.984	28.8738	315.064	28.8738	164.343	28.8738	238.048	28.32	97.065
28.8943	278.762	28.8943	241.619	28.8943	301.003	28.8943	309.879	28.8943	172.251	28.8943	234.751	28.34	108.176
28.9147	278.143	28.9147	248.81	28.9147	297.468	28.9147	305.968	28.9147	181.371	28.9147	232.764	28.36	101.232
28.9352	266.619	28.9352	250.048	28.9352	299.084	28.9352	304.754	28.9352	181.669	28.9352	232.435	28.38	102.621
28.9557	263.81	28.9557	244.667	28.9557	306.695	28.9557	306.044	28.9557	189.029	28.9557	230.967	28.4	99.8428
28.9762	264.429	28.9762	232	28.9762	310.169	28.9762	309.404	28.9762	184.389	28.9762	232.569	28.42	104.009
28.9966	256.857	28.9966	236.238	28.9966	315.563	28.9966	313.619	28.9966	180.32	28.9966	238.421	28.44	104.009
29.0171	259.667	29.0171	240.476	29.0171	320.088	29.0171	318.052	29.0171	177.966	29.0171	239.624	28.46	99.8428
29.0376	265.619	29.0376	237.571	29.0376	327.335	29.0376	321.635	29.0376	176.32	29.0376	238.671	28.48	94.2873
29.0581	274.524	29.0581	234.381	29.0581	327.061	29.0581	324.065	29.0581	173.463	29.0581	242.829	28.5	101.232
29.0785	270.238	29.0785	226.762	29.0785	324.589	29.0785	325.2	29.0785	175.314	29.0785	243.028	28.52	115.121
29.099	276.381	29.099	229.095	29.099	317.868	29.099	325.835	29.099	174.56	29.099	241.601	28.54	94.2873
29.1195	269.476	29.1195	239.81	29.1195	321.532	29.1195	326.314	29.1195	171.771	29.1195	246.541	28.56	99.8428
29.14	255.571	29.14	253.143	29.14	327.507	29.14	326.995	29.14	167.086	29.14	248.795	28.58	95.6762
29.1604	252.048	29.1604	254.81	29.1604	333.479	29.1604	326.824	29.1604	168.503	29.1604	246.621	28.6	115.121
29.1809	261	29.1809	251.476	29.1809	329.404	29.1809	325.404	29.1809	174.971	29.1809	245.351	28.62	97.065
29.2014	254.667	29.2014	242.143	29.2014	323.668	29.2014	322.594	29.2014	180.206	29.2014	242.424	28.64	109.565
29.2219	267.952	29.2219	231.571	29.2219	316.41	29.2219	318.755	29.2219	183.703	29.2219	239.954	28.66	119.287
29.2423	268.19	29.2423	224.19	29.2423	312.792	29.2423	314.267	29.2423	186.629	29.2423	241.987	28.68	97.065
29.2628	264.381	29.2628	222.571	29.2628	311.049	29.2628	309.962	29.2628	189.303	29.2628	242.531	28.7	105.398
29.2833	272.286	29.2833	228.81	29.2833	307.355	29.2833	306.089	29.2833	185.12	29.2833	242.84	28.72	105.398
29.3038	271.762	29.3038	231.619	29.3038	299.916	29.3038	303.067	29.3038	174.469	29.3038	242.568	28.74	97.065
29.3242	263.238	29.3242	231.524	29.3242	295.736	29.3242	301.312	29.3242	166.491	29.3242	239.574	28.76	95.6762
29.3447	271.095	29.3447	236.524	29.3447	299.249	29.3447	300.753	29.3447	164.846	29.3447	238.474	28.78	95.6762
29.3652	254.952	29.3652	244.524	29.3652	303.069	29.3652	300.277	29.3652	168.96	29.3652	236.309	28.8	102.621
29.3857	262.476	29.3857	242.381	29.3857	305.547	29.3857	299.561	29.3857	172.434	29.3857	237.795	28.82	94.2873
29.4061	269	29.4061	248.762	29.4061	303.88	29.4061	298.647	29.4061	172.343	29.4061	238.712	28.84	95.6762
29.4266	261.619	29.4266	240.238	29.4266	296.974	29.4266	297.584	29.4266	168	29.4266	236.948	28.86	91.5095
29.4471	259.238	29.4471	231.143	29.4471	291.586	29.4471	297.315	29.4471	163.977	29.4471	235.574	28.88	91.5095
29.4676	260.762	29.4676	237.952	29.4676	294.158	29.4676	298.522	29.4676	172.206	29.4676	232.563	28.9	91.5095
29.488	262.048	29.488	241.619	29.488	298.284	29.488	300.642	29.488	183.634	29.488	232.417	28.92	99.8428
29.5085	265.857	29.5085	236.81	29.5085	300.562	29.5085	303.329	29.5085	187.909	29.5085	238.014	28.94	106.787
29.529	266.476	29.529	240.619	29.529	308.313	29.529	306.171	29.529	180.023	29.529	239.161	28.96	109.565
29.5495	264.095	29.5495	239.286	29.5495	313.818	29.5495	308.073	29.5495	165.189	29.5495	242.413	28.98	105.398
29.5699	272.524	29.5699	237.429	29.5699	313.959	29.5699	308.442	29.5699	165.211	29.5699	242.853	29	101.232
29.5904	273.19	29.5904	241.238	29.5904	312.192	29.5904	307.562	29.5904	170.903	29.5904	241.452	29.02	102.621
29.6109	279.857	29.6109	251.286	29.6109	306.72	29.6109	306.157	29.6109	167.749	29.6109	237.542	29.04	113.732
29.6314	269.381	29.6314	244.381	29.6314	298.015	29.6314	304.864	29.6314	173.897	29.6314	236.681	29.06	116.509
29.6518	268.429	29.6518	242.095	29.6518	295.388	29.6518	304.784	29.6518	174.72	29.6518	237.14	29.08	92.8983
29.6723	264.905	29.6723	235.952	29.6723	300.605	29.6723	306.066	29.6723	179.223	29.6723	233.415	29.1	105.398
29.6928	264.429	29.6928	227.905	29.6928	307.43	29.6928	307.82	29.6928	173.6	29.6928	230.826	29.12	110.954
29.7133	265.714	29.7133	234.143	29.7133	316.912	29.7133	309.282	29.7133	175.291	29.7133	231.386	29.14	94.2873
29.7337	266.905	29.7337	250.762	29.7337	319.439	29.7337	309.503	29.7337	162.537	29.7337	231.33	29.16	101.232
29.7542	258.238	29.7542	248.905	29.7542	314.884	29.7542	307.51	29.7542	173.189	29.7542	231.707	29.18	101.232
29.7747	260.286	29.7747	253.19	29.7747	302.253	29.7747	304.134	29.7747	177.257	29.7747	234.148	29.2	124.843
29.7952	254.714	29.7952	242.905	29.7952	294.671	29.7952	300.543	29.7952	175.589	29.7952	239.245	29.22	116.509
29.8156	252.19	29.8156	230.238	29.8156	292.335	29.8156	298.429	29.8156	167.291	29.8156	239.507	29.24	91.5095
29.8361	251.619	29.8361	225.571	29.8361	295.494	29.8361	298.648	29.8361	179.383	29.8361	239.703	29.26	94.2873
29.8566	262.81	29.8566	225.714	29.8566	297.657	29.8566	301.192	29.8566	177.051	29.8566	237.11	29.28	92.8983
29.8771	270.333	29.8771	231.714	29.8771	302.392	29.8771	305.358	29.8771	184.274	29.8771	237.817	29.3	104.009
29.8975	277.524	29.8975	244	29.8975	310.101	29.8975	309.794	29.8975	185.006	29.8975	235.291	29.32	101.232
29.918	278.571	29.918	246.143	29.918	319.676	29.918	313.138	29.918	178.331	29.918	232.709	29.34	80.3983
29.9385	278.524	29.9385	241.476	29.9385	325.361	29.9385	314.747	29.9385	171.543	29.9385	230.322	29.36	94.2873
29.959	277.952	29.959	229	29.959	323.137	29.959	314.248	29.959	179.497	29.959	225.377	29.38	95.6762
29.9794	267	29.9794	223.762	29.9794	310.857	29.9794	312.761	29.9794	193.92	29.9794	225.816	29.4	113.732
29.9999	264.429	29.9999	229.524	29.9999	299.878	29.9999	311.391	29.9999	196.023	29.9999	225.457	29.42	110.954
30.0204	253.857	30.0204	235.81	30.0204	298.069	30.0204	311.301	30.0204	179.611	30.0204	226.8	29.44	95.6762
30.0409	249.333	30.0409	244.286	30.0409	307.525	30.0409	312.549	30.0409	169.257	30.0409	228.272	29.46	99.8428
30.0613	251.048	30.0613	252.857	30.0613	320.495	30.0613	314.515	30.0613	171.566	30.0613	227.671	29.48	110.954
30.0818	268.524	30.0818	249.857	30.0818	328.942	30.0818	316.403	30.0818	179.154	30.0818	231.938	29.5	102.621
30.1023	274.429	30.1023	248.381	30.1023	326.086	30.1023	317.476	30.1023	176.526	30.1023	231.305	29.52	106.787
30.1228	287.619	30.1228	243.429	30.1228	317.521	30.1228	317.478	30.1228	194.08	30.1228	232.31	29.54	112.343
30.1432	282.81	30.1432	244.286	30.1432	309.05	30.1432	317.141	30.1432	203.063	30.1432	237.158	29.56	98.454
30.1637	278.381	30.1637	245.095	30.1637	309.309	30.1637	316.853	30.1637	200.64	30.1637	240.939	29.58	101.232
30.1842	265.333	30.1842	246.333	30.1842	313.457	30.1842	317.393	30.1842	191.497	30.1842	239.291	29.6	105.398
30.2047	268.714	30.2047	245.429	30.2047	320.623	30.2047	318.791	30.2047	186.423	30.2047	238.981	29.62	94.2873
30.2251	272.381	30.2251	247.476	30.2251	323.747	30.2251	320.63	30.2251	186.126	30.2251	240.054	29.64	97.065
30.2456	281.286	30.2456	239.857	30.2456	323.614	30.2456	322.002	30.2456	188.526	30.2456	242.09	29.66	98.454
30.2661	277.714	30.2661	247.81	30.2661	322.256	30.2661	321.806	30.2661	188.023	30.2661	243.118	29.68	98.454
30.2866	273.238	30.2866	247.333	30.2866	321.678	30.2866	319.302	30.2866	178.171	30.2866	242.24	29.7	101.232
30.307	263.048	30.307	237.524	30.307	317.921	30.307	314.102	30.307	177.943	30.307	243.338	29.72	97.065
30.3275	255.857	30.3275	229	30.3275	311.638	30.3275	306.786	30.3275	174.491	30.3275	242.61	29.74	99.8428
30.348	248.381	30.348	231.571	30.348	300.758	30.348	299.072	30.348	183.657	30.348	238.185	29.76	102.621
30.3685	253.952	30.3685	226.524	30.3685	290.162	30.3685	292.638	30.3685	183.794	30.3685	237.929	29.78	101.232
30.3889	268.095	30.3889	238.048	30.3889	282.592	30.3889	289.2	30.3889	184.434	30.3889	235.143	29.8	119.287
30.4094	278.762	30.4094	241	30.4094	280.827	30.4094	289.462	30.4094	178.24	30.4094	236.946	29.82	106.787
30.4299	280.048	30.4299	237.19	30.4299	286.429	30.4299	293.183	30.4299	176.64	30.4299	235.346	29.84	108.176
30.4504	272.667	30.4504	235.476	30.4504	296.053	30.4504	299.548	30.4504	172.046	30.4504	236.7	29.86	99.8428
30.4708	264.476	30.4708	243.286	30.4708	310.795	30.4708	306.812	30.4708	168.229	30.4708	235.344	29.88	95.6762
30.4913	263	30.4913	244.476	30.4913	323.325	30.4913	313.295	30.4913	172.823	30.4913	236.617	29.9	106.787
30.5118	263.952	30.5118	250.429	30.5118	328.082	30.5118	317.258	30.5118	171.177	30.5118	235.564	29.92	104.009
30.5323	263.238	30.5323	249.714	30.5323	321.061	30.5323	317.855	30.5323	176.64	30.5323	237.166	29.94	94.2873
30.5527	260.381	30.5527	246.143	30.5527	312.982	30.5527	315.901	30.5527	174.491	30.5527	238.077	29.96	98.454
30.5732	257.714	30.5732	244.381	30.5732	306.918	30.5732	312.551	30.5732	171.909	30.5732	243.188	29.98	104.009
30.5937	255.857	30.5937	246.952	30.5937	306.113	30.5937	309.087	30.5937	162.24	30.5937	244.2	30	108.176
30.6142	256.095	30.6142	245.762	30.6142	305.547	30.6142	306.641	30.6142	167.497	30.6142	244.856	30.02	90.1206
30.6346	254.952	30.6346	234.524	30.6346	305.762	30.6346	305.607	30.6346	179.154	30.6346	243.816	30.04	120.676
30.6551	265.238	30.6551	229.762	30.6551	305.106	30.6551	306.341	30.6551	189.417	30.6551	242.547	30.06	98.454
30.6756	275.619	30.6756	220.524	30.6756	306.322	30.6756	308.524	30.6756	180.709	30.6756	239.089	30.08	115.121
30.6961	280.905	30.6961	221.762	30.6961	311.869	30.6961	311.494	30.6961	172.686	30.6961	242.209	30.1	108.176
30.7165	278.81	30.7165	228.762	30.7165	315.899	30.7165	314.465	30.7165	171.36	30.7165	243.018	30.12	105.398
30.737	273.143	30.737	232	30.737	317.99	30.737	316.36	30.737	187.931	30.737	244.793	30.14	104.009
30.7575	273.524	30.7575	231.286	30.7575	317.215	30.7575	317.108	30.7575	188.777	30.7575	244.342	30.16	108.176
30.778	272.762	30.778	235.333	30.778	318.777	30.778	316.617	30.778	181.531	30.778	242.732	30.18	105.398
30.7984	268.714	30.7984	228.524	30.7984	316.735	30.7984	314.884	30.7984	175.726	30.7984	239.547	30.2	105.398
30.8189	270.429	30.8189	231.19	30.8189	314.023	30.8189	312.417	30.8189	182.423	30.8189	239.163	30.22	108.176
30.8394	273.714	30.8394	235.571	30.8394	308.914	30.8394	309.502	30.8394	182.491	30.8394	239.338	30.24	84.565
30.8599	269.095	30.8599	240.619	30.8599	304.103	30.8599	306.536	30.8599	172	30.8599	242.443	30.26	113.732
30.8803	279.571	30.8803	241.857	30.8803	299.897	30.8803	304.173	30.8803	170.949	30.8803	237.694	30.28	94.2873
30.9008	283.571	30.9008	245.524	30.9008	301.393	30.9008	302.814	30.9008	171.817	30.9008	240.23	30.3	104.009
30.9213	278.333	30.9213	236.476	30.9213	305.06	30.9213	302.745	30.9213	173.577	30.9213	240.535	30.32	102.621
30.9418	277.476	30.9418	236.286	30.9418	307.263	30.9418	303.506	30.9418	173.143	30.9418	238.495	30.34	95.6762
30.9622	272.667	30.9622	241.571	30.9622	304.861	30.9622	304.73	30.9622	179.611	30.9622	239.014	30.36	105.398
30.9827	252.905	30.9827	237.381	30.9827	301.419	30.9827	306.184	30.9827	178.103	30.9827	245.291	30.38	98.454
31.0032	257.429	31.0032	229.333	31.0032	303.68	31.0032	307.522	31.0032	178.926	31.0032	245.657	30.4	97.065
31.0237	262.714	31.0237	228.81	31.0237	310.603	31.0237	308.906	31.0237	174.629	31.0237	244.383	30.42	99.8428
31.0441	269.905	31.0441	222.667	31.0441	317.907	31.0441	310.044	31.0441	164.846	31.0441	245.736	30.44	105.398
31.0646	279.333	31.0646	232.048	31.0646	315.737	31.0646	310.707	31.0646	159.886	31.0646	243.532	30.46	99.8428
31.0851	278.476	31.0851	241.381	31.0851	308.049	31.0851	311.358	31.0851	173.257	31.0851	241.557	30.48	98.454
31.1056	276	31.1056	235.571	31.1056	303.439	31.1056	312.348	31.1056	179.566	31.1056	240.801	30.5	102.621
31.126	276.714	31.126	233.476	31.126	307.419	31.126	313.369	31.126	170.286	31.126	241.653	30.52	112.343
31.1465	267.476	31.1465	239.238	31.1465	314.856	31.1465	313.954	31.1465	172.549	31.1465	241.103	30.54	110.954
31.167	266.429	31.167	237.143	31.167	322.427	31.167	313.301	31.167	181.623	31.167	237.768	30.56	124.843
31.1875	262.571	31.1875	241.619	31.1875	319.193	31.1875	311.524	31.1875	184.686	31.1875	237.632	30.58	116.509
31.2079	259.238	31.2079	244.286	31.2079	311.72	31.2079	308.798	31.2079	185.714	31.2079	236.786	30.6	98.454
31.2284	269.667	31.2284	231.571	31.2284	303.242	31.2284	305.822	31.2284	198.171	31.2284	233.506	30.62	112.343
31.2489	274.048	31.2489	228.81	31.2489	296.706	31.2489	302.81	31.2489	202.811	31.2489	233.948	30.64	97.065
31.2694	275.429	31.2694	235.571	31.2694	292.876	31.2694	300.514	31.2694	190.88	31.2694	238.945	30.66	108.176
31.2898	275	31.2898	234.81	31.2898	298.683	31.2898	299.936	31.2898	174.994	31.2898	237.973	30.68	106.787
31.3103	269.762	31.3103	237.524	31.3103	305.678	31.3103	301.587	31.3103	170.72	31.3103	238.243	30.7	110.954
31.3308	270.952	31.3308	234.905	31.3308	311.493	31.3308	305.085	31.3308	167.086	31.3308	236.085	30.72	110.954
31.3513	266.762	31.3513	231.905	31.3513	308.577	31.3513	309.993	31.3513	166.926	31.3513	239.053	30.74	92.8983
31.3717	269.048	31.3717	227.905	31.3717	307.414	31.3717	315.027	31.3717	168	31.3717	239.921	30.76	112.343
31.3922	267.333	31.3922	225.952	31.3922	312.072	31.3922	319.642	31.3922	167.246	31.3922	243.313	30.78	112.343
31.4127	266.429	31.4127	238.381	31.4127	326.456	31.4127	322.886	31.4127	175.474	31.4127	245.149	30.8	92.8983
31.4332	269	31.4332	238.476	31.4332	335.582	31.4332	324.105	31.4332	187.223	31.4332	245.433	30.82	101.232
31.4536	274.333	31.4536	241.619	31.4536	335.401	31.4536	323.319	31.4536	185.509	31.4536	241.502	30.84	113.732
31.4741	264.476	31.4741	243.81	31.4741	324.192	31.4741	321.465	31.4741	168.663	31.4741	235.668	30.86	123.454
31.4946	274.952	31.4946	235.286	31.4946	310.999	31.4946	319.615	31.4946	165.783	31.4946	234.053	30.88	101.232
31.5151	274.81	31.5151	224.333	31.5151	303.676	31.5151	318.617	31.5151	177.417	31.5151	233.891	30.9	92.8983
31.5355	276.524	31.5355	228.286	31.5355	308.484	31.5355	318.598	31.5355	182.446	31.5355	237.481	30.92	94.2873
31.556	274.905	31.556	224.381	31.556	320.709	31.556	319.281	31.556	177.371	31.556	242.096	30.94	106.787
31.5765	265.952	31.5765	231.714	31.5765	330.707	31.5765	319.658	31.5765	167.657	31.5765	240.953	30.96	97.065
31.597	255.81	31.597	236.19	31.597	332.702	31.597	319.035	31.597	166.217	31.597	238.442	30.98	105.398
31.6174	253.429	31.6174	243.476	31.6174	323.58	31.6174	316.891	31.6174	182.697	31.6174	239.357	31	97.065
31.6379	251.952	31.6379	238.714	31.6379	309.124	31.6379	313.31	31.6379	189.303	31.6379	240.491	31.02	109.565
31.6584	250.905	31.6584	239.857	31.6584	298.382	31.6584	309.426	31.6584	184.549	31.6584	238.134	31.04	106.787
31.6789	254.667	31.6789	241.286	31.6789	299.268	31.6789	306.547	31.6789	174.926	31.6789	238.566	31.06	109.565
31.6993	264.476	31.6993	244.429	31.6993	304.743	31.6993	305.302	31.6993	177.646	31.6993	238.063	31.08	109.565
31.7198	280.286	31.7198	240.048	31.7198	309.271	31.7198	305.94	31.7198	173.371	31.7198	237.923	31.1	115.121
31.7403	276.429	31.7403	233.905	31.7403	310.999	31.7403	308.113	31.7403	178.309	31.7403	235.406	31.12	115.121
31.7608	267.762	31.7608	225.619	31.7608	311.55	31.7608	311.18	31.7608	179.383	31.7608	236.463	31.14	98.454
31.7812	254.095	31.7812	230.714	31.7812	313.294	31.7812	314.309	31.7812	181.874	31.7812	237.729	31.16	98.454
31.8017	244.524	31.8017	241.238	31.8017	316.403	31.8017	316.957	31.8017	175.246	31.8017	242.03	31.18	104.009
31.8222	245.429	31.8222	246.238	31.8222	320.052	31.8222	318.697	31.8222	176.869	31.8222	242.233	31.2	102.621
31.8427	261.762	31.8427	229.238	31.8427	320.29	31.8427	319.413	31.8427	180.754	31.8427	246.263	31.22	98.454
31.8631	263.095	31.8631	221.667	31.8631	319.588	31.8631	319.255	31.8631	187.543	31.8631	249.101	31.24	102.621
31.8836	262.667	31.8836	219.571	31.8836	318.059	31.8836	318.392	31.8836	186.537	31.8836	249.157	31.26	105.398
31.9041	260.524	31.9041	227.857	31.9041	317.782	31.9041	316.735	31.9041	186.537	31.9041	252.225	31.28	92.8983
31.9246	267.048	31.9246	235.143	31.9246	315	31.9246	314.534	31.9246	184.023	31.9246	248.465	31.3	122.065
31.945	264.19	31.945	235	31.945	313.571	31.945	312.093	31.945	177.417	31.945	247.279	31.32	106.787
31.9655	269.714	31.9655	228.381	31.9655	308.873	31.9655	309.726	31.9655	169.257	31.9655	245.567	31.34	116.509
31.986	263.762	31.986	230.381	31.986	305.55	31.986	307.605	31.986	172.731	31.986	243.282	31.36	98.454
32.0065	262.667	32.0065	232.905	32.0065	303.71	32.0065	306.229	32.0065	176.663	32.0065	242.591	31.38	99.8428
32.0269	260.905	32.0269	242.524	32.0269	305.305	32.0269	305.576	32.0269	187.52	32.0269	243.525	31.4	112.343
32.0474	273.476	32.0474	242.286	32.0474	307.378	32.0474	305.799	32.0474	191.589	32.0474	246.675	31.42	116.509
32.0679	278.333	32.0679	241.476	32.0679	309.154	32.0679	306.656	32.0679	182.149	32.0679	240.972	31.44	116.509
32.0884	281.095	32.0884	234.476	32.0884	307.627	32.0884	307.829	32.0884	180.846	32.0884	239.627	31.46	109.565
32.1088	282	32.1088	230.476	32.1088	305.739	32.1088	309.203	32.1088	189.371	32.1088	238.185	31.48	102.621
32.1293	276.714	32.1293	229.333	32.1293	308.199	32.1293	310.786	32.1293	193.966	32.1293	240.985	31.5	109.565
32.1498	262.667	32.1498	239	32.1498	314.144	32.1498	312.179	32.1498	176.914	32.1498	242.04	31.52	91.5095
32.1703	250.619	32.1703	237.762	32.1703	318.227	32.1703	313.145	32.1703	174.834	32.1703	240.972	31.54	102.621
32.1907	246.238	32.1907	234.19	32.1907	317.565	32.1907	313.688	32.1907	172.983	32.1907	238.864	31.56	102.621
32.2112	253.714	32.2112	236.476	32.2112	312.77	32.2112	314.565	32.2112	171.909	32.2112	237.435	31.58	106.787
32.2317	266.476	32.2317	244.762	32.2317	312.091	32.2317	316.29	32.2317	165.051	32.2317	237.448	31.6	109.565
32.2522	272.81	32.2522	246.048	32.2522	315.328	32.2522	319.17	32.2522	177.029	32.2522	236.633	31.62	110.954
32.2726	269.905	32.2726	252.19	32.2726	320.633	32.2726	322.808	32.2726	180.32	32.2726	239.119	31.64	98.454
32.2931	268.905	32.2931	242.381	32.2931	323.943	32.2931	326.634	32.2931	181.509	32.2931	240.881	31.66	109.565
32.3136	259.524	32.3136	226.095	32.3136	330.638	32.3136	330.147	32.3136	180.183	32.3136	243.461	31.68	109.565
32.3341	261.667	32.3341	227.524	32.3341	337.793	32.3341	332.501	32.3341	183.84	32.3341	244.449	31.7	123.454
32.3545	260.429	32.3545	224.952	32.3545	340.174	32.3545	332.297	32.3545	174.903	32.3545	242.126	31.72	105.398
32.375	253.905	32.375	218.19	32.375	332.516	32.375	329.314	32.375	171.269	32.375	243.043	31.74	106.787
32.3955	257.619	32.3955	223.095	32.3955	322.826	32.3955	324.138	32.3955	173.12	32.3955	243.079	31.76	106.787
32.416	267.333	32.416	222.714	32.416	315.045	32.416	317.896	32.416	182.606	32.416	243.922	31.78	97.065
32.4364	261.619	32.4364	234.905	32.4364	309.837	32.4364	311.7	32.4364	186.263	32.4364	244.013	31.8	108.176
32.4569	260.238	32.4569	246.619	32.4569	304.993	32.4569	306.261	32.4569	191.703	32.4569	241.943	31.82	105.398
32.4774	260.476	32.4774	246.19	32.4774	298.371	32.4774	301.776	32.4774	194.4	32.4774	241.256	31.84	101.232
32.4979	256.667	32.4979	237.476	32.4979	295.22	32.4979	298.67	32.4979	187.429	32.4979	244.216	31.86	98.454
32.5183	263.714	32.5183	229.476	32.5183	299.782	32.5183	297.116	32.5183	178.674	32.5183	242.56	31.88	109.565
32.5388	264.81	32.5388	222.571	32.5388	302.597	32.5388	296.42	32.5388	161.897	32.5388	243.686	31.9	110.954
32.5593	268.143	32.5593	223.286	32.5593	299.037	32.5593	296.208	32.5593	172.891	32.5593	246.29	31.92	102.621
32.5798	262.619	32.5798	217.905	32.5798	294.785	32.5798	297.226	32.5798	173.486	32.5798	245.028	31.94	99.8428
32.6002	265.524	32.6002	226.952	32.6002	294.703	32.6002	299.547	32.6002	189.051	32.6002	244.868	31.96	109.565
32.6207	267.143	32.6207	230.524	32.6207	297.497	32.6207	303.338	32.6207	180.617	32.6207	242.443	31.98	97.065
32.6412	265.333	32.6412	242.095	32.6412	306.63	32.6412	308.2	32.6412	195.36	32.6412	240.274	32	98.454
32.6617	265.714	32.6617	246.19	32.6617	315.486	32.6617	313.216	32.6617	193.143	32.6617	237.652	32.02	108.176
32.6821	273.19	32.6821	241.524	32.6821	320.361	32.6821	317.424	32.6821	188.709	32.6821	237.117	32.04	117.898
32.7026	266.714	32.7026	239.095	32.7026	325.909	32.7026	320.515	32.7026	175.589	32.7026	240.902	32.06	101.232
32.7231	254.048	32.7231	238	32.7231	327.404	32.7231	321.887	32.7231	177.211	32.7231	241.217	32.08	115.121
32.7436	253.476	32.7436	233.857	32.7436	320.114	32.7436	321.268	32.7436	181.714	32.7436	239.701	32.1	117.898
32.764	249.048	32.764	234.667	32.764	315.79	32.764	319.284	32.764	182.423	32.764	239.449	32.12	110.954
32.7845	256.619	32.7845	227.905	32.7845	314.273	32.7845	317.146	32.7845	174.811	32.7845	238.687	32.14	105.398
32.805	265.857	32.805	233.524	32.805	314.348	32.805	314.949	32.805	180.411	32.805	235.489	32.16	106.787
32.8255	273.714	32.8255	240.381	32.8255	313.166	32.8255	313.645	32.8255	182.286	32.8255	238.771	32.18	106.787
32.8459	271.667	32.8459	243	32.8459	315.045	32.8459	313.254	32.8459	178.926	32.8459	239.922	32.2	99.8428
32.8664	281.667	32.8664	253.286	32.8664	312.586	32.8664	313.63	32.8664	168.183	32.8664	236.162	32.22	105.398
32.8869	285.667	32.8869	256.714	32.8869	314.063	32.8869	314.493	32.8869	181.623	32.8869	232.767	32.24	115.121
32.9074	278.714	32.9074	244.905	32.9074	313.645	32.9074	315.847	32.9074	185.097	32.9074	231.094	32.26	101.232
32.9278	265.667	32.9278	247.429	32.9278	318.354	32.9278	317.072	32.9278	183.749	32.9278	233.12	32.28	113.732
32.9483	262.143	32.9483	237.19	32.9483	318.65	32.9483	318.282	32.9483	182.286	32.9483	233.419	32.3	94.2873
32.9688	260.19	32.9688	240.905	32.9688	321.608	32.9688	318.922	32.9688	195.863	32.9688	233.643	32.32	108.176
32.9893	272.333	32.9893	246.19	32.9893	318.833	32.9893	319.113	32.9893	185.623	32.9893	238.443	32.34	109.565
33.0097	284.524	33.0097	250.333	33.0097	318.781	33.0097	318.253	33.0097	176.023	33.0097	239.741	32.36	102.621
33.0302	279.571	33.0302	236	33.0302	315.484	33.0302	317.027	33.0302	183.497	33.0302	240.741	32.38	97.065
33.0507	271.524	33.0507	240.905	33.0507	318.392	33.0507	315.879	33.0507	196.32	33.0507	245.157	32.4	119.287
33.0712	269.571	33.0712	236.762	33.0712	317.248	33.0712	315.267	33.0712	192.777	33.0712	249.224	32.42	101.232
33.0916	259.19	33.0916	242.762	33.0916	314.795	33.0916	315.317	33.0916	178.811	33.0916	252.12	32.44	102.621
33.1121	260.476	33.1121	246.381	33.1121	310.493	33.1121	316.589	33.1121	180.686	33.1121	250.298	32.46	119.287
33.1326	255.429	33.1326	249.905	33.1326	313.279	33.1326	318.855	33.1326	179.611	33.1326	249.554	32.48	113.732
33.1531	268.095	33.1531	241.286	33.1531	319.448	33.1531	322.037	33.1531	184.617	33.1531	245.336	32.5	102.621
33.1735	270.286	33.1735	237.667	33.1735	331.241	33.1735	325.036	33.1735	187.497	33.1735	245.674	32.52	110.954
33.194	279.095	33.194	235.905	33.194	335.38	33.194	327.155	33.194	191.886	33.194	248.786	32.54	112.343
33.2145	271.19	33.2145	231.952	33.2145	331.318	33.2145	327.603	33.2145	185.76	33.2145	248.187	32.56	116.509
33.235	255.381	33.235	240.667	33.235	324.482	33.235	326.998	33.235	184.411	33.235	240.682	32.58	117.898
33.2554	244.81	33.2554	249.095	33.2554	323.219	33.2554	326.25	33.2554	183.817	33.2554	238.709	32.6	106.787
33.2759	265.571	33.2759	266.952	33.2759	324.548	33.2759	325.957	33.2759	180.434	33.2759	239.197	32.62	90.1206
33.2964	264.19	33.2964	271	33.2964	324.717	33.2964	326.473	33.2964	171.337	33.2964	239.583	32.64	97.065
33.3169	277.381	33.3169	266.524	33.3169	324.558	33.3169	328.146	33.3169	166.286	33.3169	238.649	32.66	104.009
33.3373	284.905	33.3373	250.143	33.3373	326.971	33.3373	330.461	33.3373	172.526	33.3373	239.739	32.68	98.454
33.3578	278.857	33.3578	241.476	33.3578	332.01	33.3578	332.604	33.3578	175.566	33.3578	239.394	32.7	109.565
33.3783	277.905	33.3783	238.571	33.3783	339.022	33.3783	333.585	33.3783	180.777	33.3783	240.302	32.72	117.898
33.3988	284.429	33.3988	253.524	33.3988	342.673	33.3988	332.783	33.3988	180.434	33.3988	240.882	32.74	106.787
33.4192	281.857	33.4192	247.381	33.4192	336.619	33.4192	330.235	33.4192	190.331	33.4192	244.71	32.76	104.009
33.4397	277.429	33.4397	235.048	33.4397	325.52	33.4397	327.015	33.4397	184.411	33.4397	247.565	32.78	108.176
33.4602	271.762	33.4602	228.81	33.4602	315.973	33.4602	324.213	33.4602	174.126	33.4602	248.662	32.8	119.287
33.4806	269.143	33.4806	227.19	33.4806	312.203	33.4806	322.554	33.4806	177.326	33.4806	249.549	32.82	119.287
33.5011	269.095	33.5011	227.952	33.5011	316.03	33.5011	322.386	33.5011	182.903	33.5011	250.157	32.84	117.898
33.5216	275.429	33.5216	240.238	33.5216	326.741	33.5216	323.497	33.5216	180.709	33.5216	249.565	32.86	102.621
33.5421	270.429	33.5421	244.857	33.5421	334.463	33.5421	324.882	33.5421	174.469	33.5421	251.779	32.88	106.787
33.5626	267.286	33.5626	237.095	33.5626	333.758	33.5626	325.619	33.5626	182.994	33.5626	252.79	32.9	116.509
33.583	264.524	33.583	235.571	33.583	326.465	33.583	325.291	33.583	184.434	33.583	250.097	32.92	104.009
33.6035	269.524	33.6035	235.857	33.6035	319.491	33.6035	324.376	33.6035	174.263	33.6035	246.994	32.94	108.176
33.624	280	33.624	236.286	33.624	319.2	33.624	323.647	33.624	172.114	33.624	244.793	32.96	105.398
33.6444	289.238	33.6444	242.571	33.6444	321.537	33.6444	323.75	33.6444	177.257	33.6444	246.993	32.98	102.621
33.6649	286.952	33.6649	251.952	33.6649	324.056	33.6649	324.621	33.6649	190.811	33.6649	251.69	33	105.398
33.6854	293.333	33.6854	243.905	33.6854	323.683	33.6854	326.122	33.6854	174.857	33.6854	254.412	33.02	115.121
33.7059	288.143	33.7059	239.095	33.7059	327.173	33.7059	327.632	33.7059	183.086	33.7059	253.985	33.04	108.176
33.7264	280.048	33.7264	241.286	33.7264	331.37	33.7264	328.584	33.7264	189.463	33.7264	252.574	33.06	101.232
33.7468	277.762	33.7468	245.81	33.7468	337.607	33.7468	328.418	33.7468	209.646	33.7468	251.243	33.08	119.287
33.7673	266.524	33.7673	245.714	33.7673	333.812	33.7673	327.127	33.7673	191.383	33.7673	252.354	33.1	109.565
33.7878	275.524	33.7878	248.048	33.7878	324.224	33.7878	325.333	33.7878	182.24	33.7878	251.727	33.12	106.787
33.8083	273.952	33.8083	250.81	33.8083	314.439	33.8083	324.504	33.8083	172.549	33.8083	250.739	33.14	137.343
33.8287	269.048	33.8287	252.095	33.8287	316.21	33.8287	325.396	33.8287	179.543	33.8287	247.961	33.16	109.565
33.8492	275.905	33.8492	253.333	33.8492	323.626	33.8492	328.229	33.8492	188.457	33.8492	248.367	33.18	116.509
33.8697	285.19	33.8697	252.952	33.8697	335.352	33.8697	332.389	33.8697	188.297	33.8697	245.448	33.2	102.621
33.8902	285.571	33.8902	251.762	33.8902	344.21	33.8902	336.86	33.8902	187.086	33.8902	242.631	33.22	110.954
33.9106	295.286	33.9106	248.905	33.9106	345.746	33.9106	340.246	33.9106	175.086	33.9106	243.021	33.24	102.621
33.9311	291	33.9311	245.476	33.9311	343.143	33.9311	341.951	33.9311	179.383	33.9311	245.695	33.26	95.6762
33.9516	290.571	33.9516	249.476	33.9516	340.487	33.9516	342.004	33.9516	184.663	33.9516	249.446	33.28	97.065
33.9721	289.048	33.9721	251.381	33.9721	340.082	33.9721	340.693	33.9721	188.206	33.9721	247.988	33.3	110.954
33.9925	279.905	33.9925	254.81	33.9925	340.212	33.9925	338.852	33.9925	183.52	33.9925	248.728	33.32	127.621
34.013	272.905	34.013	260.238	34.013	337.868	34.013	337.247	34.013	189.44	34.013	247.157	33.34	105.398
34.0335	275.905	34.0335	261	34.0335	330.819	34.0335	336.318	34.0335	189.623	34.0335	246.489	33.36	124.843
34.054	276.524	34.054	251.381	34.054	328.952	34.054	336.453	34.054	183.703	34.054	247.03	33.38	98.454
34.0744	278.238	34.0744	248.571	34.0744	336.525	34.0744	337.413	34.0744	186.149	34.0744	245.053	33.4	101.232
34.0949	281.81	34.0949	247.571	34.0949	344.133	34.0949	337.882	34.0949	187.589	34.0949	245.558	33.42	101.232
34.1154	285.381	34.1154	247.048	34.1154	343.72	34.1154	336.691	34.1154	185.76	34.1154	245.452	33.44	102.621
34.1359	294.286	34.1359	252.857	34.1359	337.586	34.1359	333.832	34.1359	177.531	34.1359	247.517	33.46	102.621
34.1563	300.524	34.1563	262.238	34.1563	329.516	34.1563	330.099	34.1563	186.103	34.1563	249.198	33.48	104.009
34.1768	292.19	34.1768	262.143	34.1768	324.81	34.1768	332.224	34.1768	190.811	34.1768	245.739	33.5	113.732
34.1973	282.762	34.1973	255.619	34.1973	320.42	34.1973	329.732	34.1973	198.971	34.1973	248.072	33.52	115.121
34.2178	280.19	34.2178	252.762	34.2178	317.99	34.2178	330.208	34.2178	195.68	34.2178	250.875	33.54	108.176
34.2382	278.333	34.2382	254.714	34.2382	314.237	34.2382	331.97	34.2382	194.88	34.2382	251.533	33.56	109.565
34.2587	279.762	34.2587	266.238	34.2587	318.497	34.2587	322.224	34.2587	190.857	34.2587	249.262	33.58	104.009
34.2792	279.81	34.2792	271	34.2792	328.561	34.2792	321.335	34.2792	191.086	34.2792	248.481	33.6	115.121
34.2997	284.714	34.2997	270.81	34.2997	336.871	34.2997	326.7	34.2997	188.891	34.2997	248.943	33.62	102.621
34.3201	296.857	34.3201	260.714	34.3201	333.257	34.3201	336.43	34.3201	188.069	34.3201	250.906	33.64	109.565
34.3406	300.286	34.3406	248.048	34.3406	329.933	34.3406	329.24	34.3406	179.954	34.3406	250.472	33.66	101.232
34.3611	295.857	34.3611	245.333	34.3611	326.082	34.3611	335.938	34.3611	177.051	34.3611	252.158	33.68	105.398
34.3815	293.524	34.3815	253.714	34.3815	326.06	34.3815	339.843	34.3815	185.783	34.3815	253.795	33.7	112.343
34.402	283.524	34.402	254.667	34.402	328.982	34.402	335.128	34.402	202.971	34.402	250.949	33.72	105.398
34.4225	290.048	34.4225	254.714	34.4225	335.95	34.4225	324.875	34.4225	194.606	34.4225	253.25	33.74	105.398
34.443	289.524	34.443	258.714	34.443	335.461	34.443	320.621	34.443	188.96	34.443	254.94	33.76	99.8428
34.4635	291.619	34.4635	260.762	34.4635	336.352	34.4635	329.224	34.4635	185.531	34.4635	252.112	33.78	99.8428
34.4839	292	34.4839	263.81	34.4839	338.182	34.4839	339.525	34.4839	192.594	34.4839	255.69	33.8	105.398
34.5044	296.238	34.5044	257.667	34.5044	343.309	34.5044	340.7	34.5044	186.834	34.5044	256.131	33.82	142.898
34.5249	293.333	34.5249	244.81	34.5249	349.774	34.5249	331.938	34.5249	186.309	34.5249	253.904	33.84	106.787
34.5453	302.476	34.5453	243	34.5453	354.548	34.5453	324.954	34.5453	180.8	34.5453	255.176	33.86	117.898
34.5658	296.048	34.5658	249.048	34.5658	350.833	34.5658	323.049	34.5658	184.983	34.5658	257.119	33.88	104.009
34.5863	300.143	34.5863	258.619	34.5863	346.648	34.5863	329.255	34.5863	199.291	34.5863	261.675	33.9	95.6762
34.6068	303.286	34.6068	267	34.6068	346.2	34.6068	338.017	34.6068	193.303	34.6068	263.272	33.92	119.287
34.6272	311.571	34.6272	265.381	34.6272	347.381	34.6272	338.255	34.6272	183.04	34.6272	261.329	33.94	105.398
34.6477	324.238	34.6477	264.19	34.6477	347.362	34.6477	335.906	34.6477	174.903	34.6477	263.439	33.96	115.121
34.6682	321.667	34.6682	264.048	34.6682	340.023	34.6682	340.859	34.6682	190.491	34.6682	264.929	33.98	104.009
34.6887	310.095	34.6887	258.19	34.6887	330.495	34.6887	344.367	34.6887	188.434	34.6887	261.694	34	97.065
34.7092	301.381	34.7092	249.476	34.7092	326.475	34.7092	337.081	34.7092	188.046	34.7092	264.871	34.02	108.176
34.7296	301.381	34.7296	254.571	34.7296	335.371	34.7296	334.208	34.7296	187.68	34.7296	266.78	34.04	112.343
34.7501	316.286	34.7501	264.286	34.7501	342.38	34.7501	338.541	34.7501	192.914	34.7501	263.191	34.06	122.065
34.7706	328.238	34.7706	265.095	34.7706	345.404	34.7706	339.89	34.7706	197.669	34.7706	261.693	34.08	112.343
34.791	325.857	34.791	260.619	34.791	343.148	34.791	335.732	34.791	195.337	34.791	255.287	34.1	104.009
34.8115	313.095	34.8115	253.81	34.8115	341.204	34.8115	342.605	34.8115	196.503	34.8115	252.423	34.12	109.565
34.832	306.571	34.832	254.81	34.832	345.045	34.832	349.255	34.832	189.851	34.832	251.435	34.14	116.509
34.8525	303.333	34.8525	267.619	34.8525	353.905	34.8525	338.763	34.8525	193.006	34.8525	251.268	34.16	120.676
34.873	312.619	34.873	273.429	34.873	358.626	34.873	334.954	34.873	202.4	34.873	252.812	34.18	112.343
34.8934	313.524	34.8934	260.81	34.8934	358.819	34.8934	340.002	34.8934	203.223	34.8934	255.501	34.2	123.454
34.9139	321.667	34.9139	254.19	34.9139	353.634	34.9139	348.875	34.9139	199.383	34.9139	256.94	34.22	112.343
34.9344	322.571	34.9344	260.19	34.9344	342.784	34.9344	348.557	34.9344	193.829	34.9344	256.615	34.24	112.343
34.9549	329.81	34.9549	282.19	34.9549	332.382	34.9549	341.43	34.9549	199.337	34.9549	259.709	34.26	106.787
34.9753	319.667	34.9753	299.667	34.9753	328.094	34.9753	340.621	34.9753	206.72	34.9753	257.1	34.28	117.898
34.9958	321.667	34.9958	298.952	34.9958	328.906	34.9958	340.938	34.9958	211.794	34.9958	261.066	34.3	110.954
35.0163	319.857	35.0163	282.524	35.0163	338.231	35.0163	341.827	35.0163	210.971	35.0163	263.773	34.32	116.509
35.0367	319.048	35.0367	270.048	35.0367	347.703	35.0367	331.033	35.0367	194.011	35.0367	258.92	34.34	104.009
35.0572	318.619	35.0572	265.286	35.0572	352.203	35.0572	337.97	35.0572	191.086	35.0572	256.134	34.36	112.343
35.0777	314.048	35.0777	273.143	35.0777	355.979	35.0777	333.414	35.0777	197.92	35.0777	253.8	34.38	113.732
35.0982	313.952	35.0982	280.476	35.0982	358.711	35.0982	335.795	35.0982	210.126	35.0982	253.231	34.4	105.398
35.1187	320.333	35.1187	277.095	35.1187	352.462	35.1187	334.859	35.1187	203.726	35.1187	253.371	34.42	108.176
35.1391	335.952	35.1391	272	35.1391	348.22	35.1391	339.89	35.1391	200.914	35.1391	254.664	34.44	104.009
35.1596	338.238	35.1596	280.19	35.1596	349.778	35.1596	337.859	35.1596	192.229	35.1596	257.895	34.46	122.065
35.1801	338.524	35.1801	277.524	35.1801	354.012	35.1801	343.002	35.1801	196.206	35.1801	257.9	34.48	115.121
35.2005	328.333	35.2005	286.095	35.2005	357.51	35.2005	344.049	35.2005	191.52	35.2005	256.129	34.5	116.509
35.221	328.571	35.221	288.238	35.221	359.199	35.221	338.89	35.221	204.114	35.221	255.091	34.52	101.232
35.2415	322	35.2415	281.19	35.2415	354.998	35.2415	341.113	35.2415	200.709	35.2415	255.939	34.54	105.398
35.262	326	35.262	280.19	35.262	355.457	35.262	348.43	35.262	207.109	35.262	258.031	34.56	117.898
35.2824	323.333	35.2824	290.714	35.2824	361.039	35.2824	349.652	35.2824	209.051	35.2824	262.934	34.58	120.676
35.3029	314.143	35.3029	290.857	35.3029	361.424	35.3029	338.192	35.3029	203.36	35.3029	261.136	34.6	119.287
35.3234	322.571	35.3234	281.762	35.3234	357.478	35.3234	339.605	35.3234	200.091	35.3234	259.701	34.62	131.787
35.3439	334.143	35.3439	284.286	35.3439	355.256	35.3439	346.986	35.3439	210.057	35.3439	257.643	34.64	122.065
35.3644	348.667	35.3644	284.048	35.3644	357.75	35.3644	348.7	35.3644	226.72	35.3644	261.136	34.66	101.232
35.3848	357.714	35.3848	289.667	35.3848	361.855	35.3848	342.938	35.3848	209.737	35.3848	263.08	34.68	112.343
35.4053	358.524	35.4053	297.667	35.4053	369.43	35.4053	350.255	35.4053	201.12	35.4053	264.736	34.7	119.287
35.4258	360.762	35.4258	304.81	35.4258	373.133	35.4258	351.652	35.4258	196.846	35.4258	265.273	34.72	108.176
35.4462	362.333	35.4462	303.238	35.4462	377.747	35.4462	352.287	35.4462	212.023	35.4462	264.49	34.74	106.787
35.4667	362.524	35.4667	315.81	35.4667	383.705	35.4667	352.922	35.4667	214.08	35.4667	261.896	34.76	110.954
35.4872	356.667	35.4872	317.952	35.4872	385.836	35.4872	355.557	35.4872	220.274	35.4872	263.433	34.78	115.121
35.5077	349.667	35.5077	307.095	35.5077	378.217	35.5077	353.113	35.5077	214.4	35.5077	265.017	34.8	120.676
35.5281	347.714	35.5281	300.048	35.5281	373.097	35.5281	361.254	35.5281	213.303	35.5281	264.557	34.82	112.343
35.5486	358.429	35.5486	305.095	35.5486	373.445	35.5486	368.517	35.5486	207.086	35.5486	264.993	34.84	112.343
35.5691	347.143	35.5691	306.143	35.5691	379.505	35.5691	355.319	35.5691	212.114	35.5691	261.452	34.86	116.509
35.5896	352.048	35.5896	317.095	35.5896	385.035	35.5896	339.925	35.5896	231.566	35.5896	259.983	34.88	102.621
35.6101	343.095	35.6101	315.524	35.6101	382.743	35.6101	342.041	35.6101	224.96	35.6101	261.357	34.9	109.565
35.6305	345.143	35.6305	298.762	35.6305	372.462	35.6305	355.73	35.6305	219.291	35.6305	263.138	34.92	117.898
35.651	355.095	35.651	295.286	35.651	367.86	35.651	361.752	35.651	204.571	35.651	268.178	34.94	116.509
35.6715	367.429	35.6715	302.429	35.6715	371.085	35.6715	360.085	35.6715	206.24	35.6715	267.193	34.96	117.898
35.6919	376.333	35.6919	305.476	35.6919	378.464	35.6919	369.796	35.6919	208.594	35.6919	269.3	34.98	122.065
35.7124	391.667	35.7124	319.19	35.7124	388.037	35.7124	375.419	35.7124	219.634	35.7124	268.791	35	117.898
35.7329	384.19	35.7329	327.714	35.7329	393.262	35.7329	370.885	35.7329	215.634	35.7329	267.557	35.02	113.732
35.7534	380.857	35.7534	320.476	35.7534	392.754	35.7534	372.063	35.7534	207.223	35.7534	268.823	35.04	113.732
35.7739	375.619	35.7739	323.905	35.7739	391.549	35.7739	371.419	35.7739	203.383	35.7739	270.709	35.06	116.509
35.7943	381.905	35.7943	323.571	35.7943	391.514	35.7943	368.708	35.7943	203.84	35.7943	269.558	35.08	110.954
35.8148	388.524	35.8148	319.81	35.8148	391.026	35.8148	359.241	35.8148	203.109	35.8148	268.934	35.1	122.065
35.8353	392.524	35.8353	324.286	35.8353	391.481	35.8353	370.419	35.8353	217.211	35.8353	268.03	35.12	106.787
35.8558	385.19	35.8558	322.429	35.8558	390.426	35.8558	367.285	35.8558	222.674	35.8558	263.404	35.14	116.509
35.8762	378.381	35.8762	319.762	35.8762	391.916	35.8762	368.219	35.8762	218.217	35.8762	267.93	35.16	102.621
35.8967	372.905	35.8967	333.905	35.8967	400.725	35.8967	367.019	35.8967	204.503	35.8967	268.3	35.18	106.787
35.9172	386.857	35.9172	344.143	35.9172	409.146	35.9172	373.108	35.9172	202.446	35.9172	270.32	35.2	109.565
35.9376	387.524	35.9376	342.238	35.9376	411.822	35.9376	372.063	35.9376	213.189	35.9376	270.926	35.22	113.732
35.9581	406.476	35.9581	342.714	35.9581	406.979	35.9581	384.908	35.9581	218.583	35.9581	268.353	35.24	109.565
35.9786	418.667	35.9786	325.952	35.9786	394.028	35.9786	398.041	35.9786	221.646	35.9786	269.86	35.26	101.232
35.9991	424.81	35.9991	306.524	35.9991	378.29	35.9991	392.441	35.9991	223.771	35.9991	269.645	35.28	117.898
36.0196	421.714	36.0196	305.524	36.0196	379.165	36.0196	378.752	36.0196	242.743	36.0196	265.46	35.3	120.676
36.04	418.095	36.04	327.905	36.04	393.213	36.04	372.33	36.04	247.931	36.04	266.984	35.32	110.954
36.0605	413.81	36.0605	339.476	36.0605	407.856	36.0605	384.174	36.0605	238.926	36.0605	271.292	35.34	104.009
36.081	417.381	36.081	345.905	36.081	410.699	36.081	397.685	36.081	231.543	36.081	272.547	35.36	122.065
36.1014	419.81	36.1014	337.905	36.1014	405.828	36.1014	418.908	36.1014	233.189	36.1014	274.286	35.38	112.343
36.1219	421.238	36.1219	329.381	36.1219	397.132	36.1219	414.019	36.1219	236.411	36.1219	271.242	35.4	108.176
36.1424	421.524	36.1424	327.238	36.1424	398.447	36.1424	392.641	36.1424	225.76	36.1424	269.818	35.42	113.732
36.1629	423.762	36.1629	344.667	36.1629	410.183	36.1629	383.574	36.1629	222.56	36.1629	275.224	35.44	119.287
36.1833	424.19	36.1833	359.095	36.1833	424.179	36.1833	399.93	36.1833	218.354	36.1833	273.598	35.46	119.287
36.2038	420.571	36.2038	363.381	36.2038	425.873	36.2038	407.263	36.2038	228.16	36.2038	278.015	35.48	109.565
36.2243	426.238	36.2243	352.714	36.2243	422.272	36.2243	402.308	36.2243	228.069	36.2243	278.954	35.5	97.065
36.2448	417	36.2448	352.667	36.2448	414.47	36.2448	397.663	36.2448	226.857	36.2448	278.133	35.52	129.009
36.2653	417.81	36.2653	341.429	36.2653	412.772	36.2653	400.33	36.2653	233.76	36.2653	278.772	35.54	123.454
36.2857	420.143	36.2857	350.381	36.2857	414.21	36.2857	403.974	36.2857	233.12	36.2857	278.525	35.56	134.565
36.3062	422.333	36.3062	355	36.3062	421.331	36.3062	416.419	36.3062	230.56	36.3062	276.59	35.58	108.176
36.3267	430.905	36.3267	360.667	36.3267	425.16	36.3267	409.197	36.3267	232.869	36.3267	281.476	35.6	120.676
36.3471	442.238	36.3471	364.238	36.3471	430.854	36.3471	408.53	36.3471	230.88	36.3471	282.537	35.62	112.343
36.3676	436.476	36.3676	370.524	36.3676	430.343	36.3676	417.041	36.3676	227.954	36.3676	279.222	35.64	112.343
36.3881	434.048	36.3881	360.143	36.3881	431.4	36.3881	433.93	36.3881	224.617	36.3881	279.687	35.66	119.287
36.4086	435.19	36.4086	369.476	36.4086	427.928	36.4086	434.952	36.4086	232.823	36.4086	273.709	35.68	116.509
36.429	445.905	36.429	355.857	36.429	425.119	36.429	432.219	36.429	244.297	36.429	273.51	35.7	124.843
36.4495	449.571	36.4495	351.476	36.4495	415.596	36.4495	421.352	36.4495	242.949	36.4495	276.611	35.72	101.232
36.47	449.095	36.47	340.905	36.47	408.583	36.47	421.663	36.47	249.234	36.47	275.945	35.74	122.065
36.4905	436.429	36.4905	333.429	36.4905	399.937	36.4905	418.997	36.4905	250.24	36.4905	277.118	35.76	116.509
36.511	429.476	36.511	330.619	36.511	403.275	36.511	423.352	36.511	250.834	36.511	279.835	35.78	109.565
36.5314	433.381	36.5314	351.19	36.5314	411.896	36.5314	421.197	36.5314	239.589	36.5314	277.411	35.8	117.898
36.5519	444.905	36.5519	354.952	36.5519	424.962	36.5519	420.063	36.5519	237.6	36.5519	276.243	35.82	109.565
36.5724	464.714	36.5724	371.048	36.5724	432.663	36.5724	416.463	36.5724	236.389	36.5724	278.722	35.84	102.621
36.5928	476.714	36.5928	372.476	36.5928	435.616	36.5928	424.997	36.5928	224.8	36.5928	282.887	35.86	119.287
36.6133	475.048	36.6133	364.048	36.6133	429.845	36.6133	432.174	36.6133	223.931	36.6133	281.477	35.88	133.176
36.6338	466.714	36.6338	360.762	36.6338	427.784	36.6338	414.819	36.6338	230.537	36.6338	277.896	35.9	119.287
36.6543	461.429	36.6543	364.286	36.6543	424.703	36.6543	415.308	36.6543	239.474	36.6543	274.488	35.92	117.898
36.6748	449.476	36.6748	351.333	36.6748	421.146	36.6748	422.841	36.6748	247.863	36.6748	276.113	35.94	120.676
36.6952	452.762	36.6952	354.714	36.6952	419.979	36.6952	431.463	36.6952	241.554	36.6952	270.319	35.96	123.454
36.7157	464.19	36.7157	358.333	36.7157	420.874	36.7157	415.53	36.7157	235.543	36.7157	270.925	35.98	124.843
36.7362	461.571	36.7362	351.762	36.7362	421.591	36.7362	404.263	36.7362	226.857	36.7362	272.225	36	117.898
36.7567	449.667	36.7567	360.857	36.7567	423.807	36.7567	399.53	36.7567	229.257	36.7567	271.814	36.02	105.398
36.7771	444.048	36.7771	361.81	36.7771	426.545	36.7771	411.041	36.7771	225.531	36.7771	271.508	36.04	119.287
36.7976	443.095	36.7976	358.524	36.7976	424.811	36.7976	414.819	36.7976	244.571	36.7976	277.805	36.06	117.898
36.8181	446.857	36.8181	358.238	36.8181	423.195	36.8181	408.663	36.8181	240.206	36.8181	275.154	36.08	115.121
36.8385	476.81	36.8385	355.667	36.8385	420.032	36.8385	400.997	36.8385	233.966	36.8385	274.513	36.1	122.065
36.859	473.238	36.859	350.619	36.859	420.364	36.859	399.241	36.859	223.611	36.859	276.308	36.12	124.843
36.8795	459.857	36.8795	359	36.8795	420.075	36.8795	403.641	36.8795	241.943	36.8795	274.579	36.14	130.398
36.9	442.952	36.9	349.619	36.9	418.127	36.9	404.752	36.9	227.314	36.9	265.35	36.16	124.843
36.9205	433.143	36.9205	345.714	36.9205	411.196	36.9205	403.796	36.9205	221.92	36.9205	262.729	36.18	119.287
36.9409	416.286	36.9409	340.762	36.9409	408.98	36.9409	397.441	36.9409	222.606	36.9409	257.89	36.2	110.954
36.9614	429.857	36.9614	342.762	36.9614	409.02	36.9614	383.619	36.9614	237.371	36.9614	262.494	36.22	110.954
36.9819	434.429	36.9819	345.19	36.9819	412.609	36.9819	378.263	36.9819	233.943	36.9819	261.5	36.24	119.287
37.0023	439.667	37.0023	349.81	37.0023	414.004	37.0023	372.374	37.0023	238.309	37.0023	264.189	36.26	116.509
37.0228	449.238	37.0228	348.476	37.0228	417.557	37.0228	385.241	37.0228	246.354	37.0228	261.273	36.28	119.287
37.0433	455.095	37.0433	358.952	37.0433	421.994	37.0433	382.241	37.0433	249.874	37.0433	260.962	36.3	116.509
37.0638	445	37.0638	363.286	37.0638	431.25	37.0638	390.285	37.0638	241.349	37.0638	264.905	36.32	112.343
37.0842	442	37.0842	372.524	37.0842	432.257	37.0842	379.152	37.0842	233.92	37.0842	270.081	36.34	102.621
37.1047	435.286	37.1047	357.286	37.1047	424.391	37.1047	381.641	37.1047	233.166	37.1047	269.938	36.36	119.287
37.1252	427.381	37.1252	342.476	37.1252	409.314	37.1252	369.397	37.1252	228.343	37.1252	268.179	36.38	131.787
37.1457	431.143	37.1457	331.476	37.1457	400.123	37.1457	371.397	37.1457	241.211	37.1457	271.18	36.4	117.898
37.1662	430.952	37.1662	328.81	37.1662	396.86	37.1662	378.663	37.1662	250.377	37.1662	268.998	36.42	116.509
37.1866	433.143	37.1866	330.952	37.1866	399.791	37.1866	392.708	37.1866	247.474	37.1866	268.51	36.44	106.787
37.2071	435.048	37.2071	337.524	37.2071	403.674	37.2071	384.708	37.2071	235.497	37.2071	271.372	36.46	123.454
37.2276	425.952	37.2276	338.286	37.2276	406.549	37.2276	379.574	37.2276	242.56	37.2276	270.883	36.48	126.232
37.248	417.238	37.248	339.476	37.248	405.931	37.248	368.33	37.248	240.663	37.248	276.449	36.5	137.343
37.2685	412.524	37.2685	335.429	37.2685	403.478	37.2685	376.596	37.2685	230.56	37.2685	280.541	36.52	135.954
37.289	405.381	37.289	330.476	37.289	397.886	37.289	386.219	37.289	213.989	37.289	282.756	36.54	110.954
37.3095	406.095	37.3095	323.524	37.3095	393.12	37.3095	392.441	37.3095	201.737	37.3095	277.795	36.56	117.898
37.3299	403.476	37.3299	322.762	37.3299	392.291	37.3299	372.93	37.3299	209.486	37.3299	277.135	36.58	127.621
37.3504	400.19	37.3504	326.333	37.3504	393.559	37.3504	364.819	37.3504	233.44	37.3504	278.306	36.6	130.398
37.3709	402	37.3709	324.19	37.3709	393.044	37.3709	362.619	37.3709	251.36	37.3709	277.173	36.62	135.954
37.3914	399.333	37.3914	323.333	37.3914	393.581	37.3914	356.908	37.3914	235.406	37.3914	275.995	36.64	113.732
37.4119	388.857	37.4119	329.476	37.4119	396.475	37.4119	362.752	37.4119	222.24	37.4119	273.151	36.66	124.843
37.4323	375.81	37.4323	330.095	37.4323	398.99	37.4323	364.33	37.4323	227.383	37.4323	275.681	36.68	126.232
37.4528	381.429	37.4528	328.571	37.4528	395.856	37.4528	359.841	37.4528	227.611	37.4528	273.262	36.7	120.676
37.4733	380.762	37.4733	318.81	37.4733	387.999	37.4733	349.13	37.4733	228.229	37.4733	273.757	36.72	127.621
37.4937	386.619	37.4937	308.095	37.4937	378.092	37.4937	363.796	37.4937	222.926	37.4937	273.205	36.74	109.565
37.5142	390.143	37.5142	305.048	37.5142	379.394	37.5142	362.441	37.5142	231.36	37.5142	268.938	36.76	137.343
37.5347	383.19	37.5347	323.048	37.5347	388.603	37.5347	355.197	37.5347	227.177	37.5347	270.362	36.78	113.732
37.5552	371.095	37.5552	327.81	37.5552	397.113	37.5552	348.463	37.5552	234.423	37.5552	273.464	36.8	124.843
37.5756	387.333	37.5756	328	37.5756	395.694	37.5756	355.982	37.5756	223.04	37.5756	271.264	36.82	124.843
37.5961	380.095	37.5961	320.476	37.5961	389.812	37.5961	362.818	37.5961	218.263	37.5961	266.267	36.84	134.565
37.6166	378.619	37.6166	310.905	37.6166	380.565	37.6166	364.774	37.6166	219.497	37.6166	266.662	36.86	122.065
37.6371	381.857	37.6371	302.238	37.6371	375.036	37.6371	366.305	37.6371	221.28	37.6371	266.794	36.88	104.009
37.6576	369.81	37.6576	302.905	37.6576	370.563	37.6576	358.621	37.6576	217.874	37.6576	264.34	36.9	123.454
37.678	360.952	37.678	297.381	37.678	372.81	37.678	354.89	37.678	216.983	37.678	266.075	36.92	147.065
37.6985	361.571	37.6985	311.952	37.6985	379.988	37.6985	350.843	37.6985	221.12	37.6985	263.432	36.94	129.009
37.719	358.095	37.719	321.143	37.719	390.265	37.719	343.843	37.719	223.863	37.719	266.309	36.96	120.676
37.7394	363.476	37.7394	324.667	37.7394	393.587	37.7394	347.684	37.7394	222.171	37.7394	264.142	36.98	123.454
37.7599	357.048	37.7599	321.429	37.7599	388.858	37.7599	347.763	37.7599	214.994	37.7599	266.286	37	126.232
37.7804	352.095	37.7804	307.571	37.7804	378.781	37.7804	345.605	37.7804	207.086	37.7804	265.581	37.02	126.232
37.8009	357.714	37.8009	300	37.8009	373.319	37.8009	337.335	37.8009	211.314	37.8009	263.104	37.04	117.898
37.8214	349.19	37.8214	305.333	37.8214	372.825	37.8214	342.16	37.8214	219.406	37.8214	267.31	37.06	131.787
37.8418	359.762	37.8418	302.381	37.8418	376.075	37.8418	346.986	37.8418	219.2	37.8418	268.887	37.08	113.732
37.8623	355.429	37.8623	310.762	37.8623	380.327	37.8623	351.668	37.8623	214.103	37.8623	267.633	37.1	113.732
37.8828	341.762	37.8828	314.333	37.8828	382.351	37.8828	354.43	37.8828	205.303	37.8828	263.687	37.12	131.787
37.9032	338.619	37.9032	303.857	37.9032	374.917	37.9032	345.922	37.9032	210.149	37.9032	266.209	37.14	124.843
37.9237	349.81	37.9237	292.429	37.9237	366.383	37.9237	346.986	37.9237	211.52	37.9237	263.402	37.16	123.454
37.9442	350.381	37.9442	289.619	37.9442	358.624	37.9442	348.462	37.9442	212.16	37.9442	259.084	37.18	119.287
37.9647	356.143	37.9647	278.762	37.9647	355.193	37.9647	347.589	37.9647	209.783	37.9647	257.128	37.2	120.676
37.9851	349.19	37.9851	284.762	37.9851	356.993	37.9851	341.319	37.9851	207.817	37.9851	254.922	37.22	129.009
38.0056	349.952	38.0056	291.905	38.0056	362.764	38.0056	342.525	38.0056	215.771	38.0056	256.374	37.24	123.454
38.0261	342.048	38.0261	290.524	38.0261	362.094	38.0261	343.049	38.0261	223.474	38.0261	255.922	37.26	101.232
38.0466	345.333	38.0466	285.524	38.0466	360.368	38.0466	349.525	38.0466	227.017	38.0466	258.21	37.28	120.676
38.0671	336.333	38.0671	288.952	38.0671	359.563	38.0671	350.319	38.0671	209.92	38.0671	257.707	37.3	104.009
38.0875	321.762	38.0875	284.048	38.0875	356.603	38.0875	343.224	38.0875	205.806	38.0875	260.291	37.32	135.954
38.108	320.429	38.108	275.667	38.108	349.637	38.108	343.636	38.108	204.069	38.108	264.227	37.34	116.509
38.1285	326.571	38.1285	271.429	38.1285	346.389	38.1285	341.478	38.1285	217.074	38.1285	264.75	37.36	113.732
38.1489	320.095	38.1489	274.238	38.1489	345.986	38.1489	341.684	38.1489	215.543	38.1489	264.171	37.38	108.176
38.1694	322.762	38.1694	274.952	38.1694	351.808	38.1694	339.954	38.1694	210.08	38.1694	264.184	37.4	120.676
38.1899	330.667	38.1899	290.381	38.1899	360.705	38.1899	347.795	38.1899	203.177	38.1899	267.652	37.42	112.343
38.2104	324	38.2104	296.143	38.2104	366.736	38.2104	341.795	38.2104	212.023	38.2104	269.994	37.44	127.621
38.2308	318	38.2308	291.333	38.2308	364.009	38.2308	338.922	38.2308	218.4	38.2308	269.357	37.46	129.009
38.2513	316.048	38.2513	287.571	38.2513	361.384	38.2513	341.446	38.2513	216.549	38.2513	267.571	37.48	120.676
38.2718	312.619	38.2718	288.238	38.2718	357.697	38.2718	348.255	38.2718	214.194	38.2718	271.155	37.5	130.398
38.2923	314.143	38.2923	278.619	38.2923	355.211	38.2923	349.652	38.2923	203.566	38.2923	271.325	37.52	115.121
38.3127	325.429	38.3127	281.476	38.3127	352.335	38.3127	343.795	38.3127	189.28	38.3127	273.131	37.54	131.787
38.3332	323.714	38.3332	277.048	38.3332	350.513	38.3332	340.43	38.3332	192.983	38.3332	270.03	37.56	123.454
38.3537	318.81	38.3537	273.667	38.3537	348.803	38.3537	339.684	38.3537	202.194	38.3537	268.192	37.58	123.454
38.3742	326.333	38.3742	279.714	38.3742	353.556	38.3742	341.017	38.3742	201.051	38.3742	267.731	37.6	106.787
38.3946	336.571	38.3946	286.333	38.3946	355.399	38.3946	341.827	38.3946	195.337	38.3946	266.268	37.62	113.732
38.4151	335.762	38.4151	276.381	38.4151	353.223	38.4151	342.938	38.4151	196.16	38.4151	263.1	37.64	122.065
38.4356	330.714	38.4356	277.762	38.4356	350.039	38.4356	339.144	38.4356	200.64	38.4356	262.661	37.66	127.621
38.4561	317.095	38.4561	275.524	38.4561	348.476	38.4561	338.748	38.4561	196.503	38.4561	264.481	37.68	129.009
38.4765	313.619	38.4765	269.238	38.4765	344.054	38.4765	337.827	38.4765	205.28	38.4765	269.963	37.7	108.176
38.497	314.095	38.497	267.143	38.497	342.421	38.497	340.652	38.497	200.411	38.497	271.971	37.72	123.454
38.5175	315.714	38.5175	270.143	38.5175	342.535	38.5175	341.541	38.5175	193.6	38.5175	268.484	37.74	123.454
38.538	314.286	38.538	268.524	38.538	345.152	38.538	332.335	38.538	185.554	38.538	267.4	37.76	117.898
38.5584	307.571	38.5584	275.476	38.5584	347.265	38.5584	328.16	38.5584	183.154	38.5584	265.669	37.78	119.287
38.5789	302.429	38.5789	274.286	38.5789	348.284	38.5789	330.906	38.5789	180.914	38.5789	266.063	37.8	110.954
38.5994	315.143	38.5994	272.048	38.5994	346.803	38.5994	334.859	38.5994	187.04	38.5994	265.166	37.82	108.176
38.6199	314.714	38.6199	272.571	38.6199	345.86	38.6199	339.446	38.6199	203.131	38.6199	259.022	37.84	109.565
38.6403	312	38.6403	269.476	38.6403	343.757	38.6403	340.382	38.6403	195.36	38.6403	258.47	37.86	92.8983
38.6608	316.286	38.6608	264.524	38.6608	339.429	38.6608	337.525	38.6608	191.246	38.6608	256.967	37.88	94.2873
38.6813	314.333	38.6813	258.762	38.6813	332.318	38.6813	335.652	38.6813	186.766	38.6813	253.41	37.9	108.176
38.7018	319.333	38.7018	250.857	38.7018	329.88	38.7018	342.89	38.7018	195.794	38.7018	250.633	37.92	131.787
38.7222	310.619	38.7222	262.048	38.7222	336.41	38.7222	344.716	38.7222	194.354	38.7222	249.581	37.94	115.121
38.7427	306.048	38.7427	275.524	38.7427	348.212	38.7427	340.557	38.7427	196	38.7427	248.643	37.96	126.232
38.7632	293.048	38.7632	282.333	38.7632	356.254	38.7632	344.398	38.7632	191.36	38.7632	249.215	37.98	113.732
38.7837	297.048	38.7837	285.619	38.7837	356.207	38.7837	337.827	38.7837	193.074	38.7837	249.071	38	117.898
38.8041	294.381	38.8041	275.81	38.8041	350.232	38.8041	336.509	38.8041	196.046	38.8041	246.287	38.02	120.676
38.8246	302.905	38.8246	269.571	38.8246	345.048	38.8246	334.144	38.8246	200.16	38.8246	246.857	38.04	127.621
38.8451	295.619	38.8451	272.81	38.8451	346.272	38.8451	336.382	38.8451	205.737	38.8451	249.539	38.06	123.454
38.8656	303.667	38.8656	275.095	38.8656	347.132	38.8656	332.779	38.8656	200.023	38.8656	249.752	38.08	112.343
38.886	299.714	38.886	271.571	38.886	348.53	38.886	337.24	38.886	194.194	38.886	248.889	38.1	117.898
38.9065	299.762	38.9065	278.476	38.9065	348.206	38.9065	342.573	38.9065	185.897	38.9065	250.674	38.12	105.398
38.927	296.333	38.927	273.905	38.927	351.519	38.927	340.287	38.927	184.137	38.927	253.454	38.14	99.8428
38.9475	302.952	38.9475	282.571	38.9475	352.468	38.9475	333.494	38.9475	191.68	38.9475	254.822	38.16	115.121
38.9679	297.952	38.9679	279.524	38.9679	354.101	38.9679	325.462	38.9679	199.886	38.9679	258.129	38.18	113.732
38.9884	296.762	38.9884	278.952	38.9884	351.599	38.9884	327.811	38.9884	198.126	38.9884	254.564	38.2	117.898
39.0089	302.571	39.0089	277.476	39.0089	352.379	39.0089	330.779	39.0089	197.234	39.0089	254.125	38.22	102.621
39.0294	299.095	39.0294	279.905	39.0294	350.741	39.0294	343.938	39.0294	206.971	39.0294	255.321	38.24	129.009
39.0498	300.476	39.0498	271.905	39.0498	347.629	39.0498	341.319	39.0498	190.08	39.0498	253.478	38.26	129.009
39.0703	295.905	39.0703	269.571	39.0703	342.748	39.0703	336.795	39.0703	184.389	39.0703	255.272	38.28	113.732
39.0908	294.476	39.0908	266.429	39.0908	341.764	39.0908	336.652	39.0908	191.566	39.0908	253.495	38.3	123.454
39.1113	293.429	39.1113	269.476	39.1113	343.585	39.1113	339.367	39.1113	215.017	39.1113	257.163	38.32	129.009
39.1317	297.476	39.1317	275.286	39.1317	349.324	39.1317	334.113	39.1317	210.903	39.1317	257.303	38.34	106.787
39.1522	293.952	39.1522	281.952	39.1522	354.714	39.1522	334.589	39.1522	213.257	39.1522	255.999	38.36	116.509
39.1727	283.333	39.1727	282.476	39.1727	353.205	39.1727	345.541	39.1727	200.983	39.1727	257.733	38.38	116.509
39.1932	277.429	39.1932	272.667	39.1932	350.644	39.1932	350.144	39.1932	202.263	39.1932	260.988	38.4	117.898
39.2136	291.238	39.2136	276.81	39.2136	346.699	39.2136	338.827	39.2136	207.543	39.2136	261.13	38.42	109.565
39.2341	296.048	39.2341	266.429	39.2341	341.929	39.2341	328.462	39.2341	217.669	39.2341	264.209	38.44	99.8428
39.2546	299.762	39.2546	259.762	39.2546	335.573	39.2546	323.335	39.2546	208.069	39.2546	267.5	38.46	106.787
39.2751	308.286	39.2751	262.476	39.2751	338.486	39.2751	332.7	39.2751	201.874	39.2751	262.829	38.48	117.898
39.2955	302.667	39.2955	272.286	39.2955	343.736	39.2955	334.986	39.2955	200.023	39.2955	260.861	38.5	120.676
39.316	311.095	39.316	272.857	39.316	349.199	39.316	332.938	39.316	202.194	39.316	262.04	38.52	109.565
39.3365	313.095	39.3365	280.19	39.3365	351.707	39.3365	333.192	39.3365	206.491	39.3365	262.176	38.54	108.176
39.357	305	39.357	278.476	39.357	352.886	39.357	341.128	39.357	202.88	39.357	263.602	38.56	102.621
39.3774	294.095	39.3774	273.143	39.3774	343.568	39.3774	337.335	39.3774	201.097	39.3774	262.685	38.58	119.287
39.3979	291.857	39.3979	255.571	39.3979	336.625	39.3979	331.033	39.3979	203.52	39.3979	262.265	38.6	109.565
39.4184	297.19	39.4184	261.667	39.4184	332.879	39.4184	331.859	39.4184	204.48	39.4184	257.767	38.62	101.232
39.4389	307.714	39.4389	256.857	39.4389	333.407	39.4389	331.716	39.4389	193.143	39.4389	258.739	38.64	112.343
39.4593	305.952	39.4593	255.762	39.4593	332.208	39.4593	328.7	39.4593	191.017	39.4593	254.712	38.66	115.121
39.4798	303.19	39.4798	259.238	39.4798	333.375	39.4798	329.906	39.4798	197.463	39.4798	255.14	38.68	124.843
39.5003	293.619	39.5003	257.143	39.5003	330.747	39.5003	337.002	39.5003	199.863	39.5003	255.54	38.7	110.954
39.5208	283.524	39.5208	253.762	39.5208	334.706	39.5208	333.811	39.5208	202.011	39.5208	256.895	38.72	110.954
39.5412	287.667	39.5412	277.429	39.5412	347.91	39.5412	334.478	39.5412	183.246	39.5412	257.311	38.74	98.454
39.5617	285.667	39.5617	289.762	39.5617	362.264	39.5617	336.478	39.5617	180.48	39.5617	252.967	38.76	110.954
39.5822	292.19	39.5822	290.619	39.5822	360.637	39.5822	344.732	39.5822	185.166	39.5822	253.681	38.78	112.343
39.6027	292.286	39.6027	275.905	39.6027	352.206	39.6027	339.446	39.6027	195.36	39.6027	258.771	38.8	104.009
39.6231	293.476	39.6231	268.667	39.6231	340.972	39.6231	335.509	39.6231	191.04	39.6231	261.938	38.82	108.176
39.6436	296.81	39.6436	256.714	39.6436	333.991	39.6436	328.494	39.6436	191.131	39.6436	262.684	38.84	101.232
39.6641	306.095	39.6641	253.81	39.6641	328.53	39.6641	331.24	39.6641	186.217	39.6641	261.387	38.86	104.009
39.6846	303.286	39.6846	250.714	39.6846	327.54	39.6846	334.811	39.6846	172.411	39.6846	262.915	38.88	106.787
39.705	313.143	39.705	252.095	39.705	326.079	39.705	339.208	39.705	169.371	39.705	262.801	38.9	102.621
39.7255	305.19	39.7255	253.238	39.7255	333.525	39.7255	340.176	39.7255	180.891	39.7255	263.076	38.92	110.954
39.746	301.524	39.746	275.095	39.746	345.383	39.746	337.986	39.746	187.749	39.746	258.74	38.94	116.509
39.7665	293.81	39.7665	281.095	39.7665	354.806	39.7665	338.525	39.7665	191.84	39.7665	261.231	38.96	106.787
39.7869	283.667	39.7869	278.429	39.7869	349.834	39.7869	334.986	39.7869	184.183	39.7869	260.945	38.98	112.343
39.8074	279.381	39.8074	265.905	39.8074	343.335	39.8074	333.398	39.8074	189.417	39.8074	260.841	39	99.8428
39.8279	285.81	39.8279	267.286	39.8279	340.79	39.8279	329.319	39.8279	194.309	39.8279	260.017	39.02	101.232
39.8484	285	39.8484	269.429	39.8484	343.711	39.8484	325.462	39.8484	200	39.8484	259.875	39.04	116.509
39.8688	295.667	39.8688	271.381	39.8688	345.251	39.8688	330.541	39.8688	201.669	39.8688	260.676	39.06	113.732
39.8893	294.714	39.8893	271.524	39.8893	345.993	39.8893	337.43	39.8893	193.92	39.8893	257.599	39.08	110.954
39.9098	291.952	39.9098	270.381	39.9098	342.708	39.9098	341.144	39.9098	195.223	39.9098	259.242	39.1	99.8428
39.9303	288.81	39.9303	271.81	39.9303	340.522	39.9303	338.382	39.9303	190.331	39.9303	260.775	39.12	116.509
39.9507	281.762	39.9507	276.81	39.9507	338.705	39.9507	339.589	39.9507	194.88	39.9507	257.289	39.14	108.176
39.9712	272.048	39.9712	279.857	39.9712	337.645	39.9712	335.414	39.9712	192.549	39.9712	257.811	39.16	113.732
39.9917	276.714	39.9917	272.714	39.9917	333.601	39.9917	336.684	39.9917	196.274	39.9917	254.978	39.18	102.621
40.0122	284.476	40.0122	272.81	40.0122	334.573	40.0122	340.97	40.0122	198.08	40.0122	251.421	39.2	109.565
40.0326	293.095	40.0326	271.19	40.0326	342.211	40.0326	338.208	40.0326	197.554	40.0326	248.996	39.22	113.732
40.0531	300.429	40.0531	271.143	40.0531	347.449	40.0531	333.414	40.0531	196.091	40.0531	250.31	39.24	115.121
40.0736	297.381	40.0736	266.333	40.0736	342.415	40.0736	329.589	40.0736	203.863	40.0736	250.731	39.26	108.176
40.0941	296.714	40.0941	262.333	40.0941	336.084	40.0941	328.049	40.0941	206.034	40.0941	251.748	39.28	99.8428
40.1145	304.571	40.1145	261.762	40.1145	333.058	40.1145	323.763	40.1145	191.794	40.1145	254.625	39.3	102.621
40.135	311	40.135	274.714	40.135	334.392	40.135	333.224	40.135	175.314	40.135	257.544	39.32	123.454
40.1555	312.286	40.1555	284.095	40.1555	342.019	40.1555	348.208	40.1555	177.463	40.1555	259.795	39.34	104.009
40.176	316.333	40.176	281.571	40.176	349.12	40.176	350.113	40.176	189.074	40.176	266.316	39.36	102.621
40.1964	305	40.1964	275.429	40.1964	354.411	40.1964	340.843	40.1964	205.143	40.1964	273.493	39.38	119.287
40.2169	293.095	40.2169	265.429	40.2169	356.093	40.2169	338.255	40.2169	195.726	40.2169	275.51	39.4	110.954
40.2374	288.905	40.2374	264.714	40.2374	356.295	40.2374	339.779	40.2374	189.44	40.2374	271.755	39.42	98.454
40.2579	281.619	40.2579	262.286	40.2579	347.78	40.2579	343.255	40.2579	181.029	40.2579	270.827	39.44	112.343
40.2783	273.667	40.2783	267.143	40.2783	342.203	40.2783	338.43	40.2783	189.92	40.2783	266.454	39.46	116.509
40.2988	274.238	40.2988	263.571	40.2988	338.45	40.2988	337.398	40.2988	195.269	40.2988	262.36	39.48	126.232
40.3193	273.286	40.3193	266.81	40.3193	336.731	40.3193	326.748	40.3193	199.429	40.3193	256.98	39.5	112.343
40.3398	279.81	40.3398	268.095	40.3398	338.178	40.3398	329.351	40.3398	188.366	40.3398	256.433	39.52	124.843
40.3602	285.476	40.3602	272.381	40.3602	341.963	40.3602	330.525	40.3602	172.914	40.3602	254.675	39.54	104.009
40.3807	287.952	40.3807	266	40.3807	343.725	40.3807	337.97	40.3807	176.914	40.3807	257.657	39.56	97.065
40.4012	291	40.4012	263.952	40.4012	345.276	40.4012	339.144	40.4012	193.143	40.4012	262.425	39.58	113.732
40.4217	290.381	40.4217	255.714	40.4217	350.759	40.4217	339.462	40.4217	208.366	40.4217	264.195	39.6	123.454
40.4421	288.762	40.4421	255.762	40.4421	351.259	40.4421	331.557	40.4421	212.8	40.4421	268.426	39.62	108.176
40.4626	293.714	40.4626	261.333	40.4626	349.029	40.4626	332.668	40.4626	193.691	40.4626	276.293	39.64	108.176
40.4831	296.524	40.4831	261.048	40.4831	345.967	40.4831	336.621	40.4831	186.994	40.4831	278.424	39.66	101.232
40.5036	290	40.5036	273.333	40.5036	342.958	40.5036	340.208	40.5036	183.04	40.5036	279.327	39.68	115.121
40.524	288.286	40.524	272.429	40.524	337.6	40.524	338.192	40.524	191.017	40.524	277.395	39.7	113.732
40.5445	281.905	40.5445	268.333	40.5445	339.89	40.5445	337.763	40.5445	196.8	40.5445	275.236	39.72	102.621
40.565	280.333	40.565	259.714	40.565	348.869	40.565	335.398	40.565	200.731	40.565	273.049	39.74	109.565
40.5855	286.857	40.5855	263.857	40.5855	355.154	40.5855	336.081	40.5855	193.76	40.5855	269.792	39.76	113.732
40.6059	310.333	40.6059	260.238	40.6059	359.189	40.6059	345.605	40.6059	196.777	40.6059	268.992	39.78	108.176
40.6264	321	40.6264	271.524	40.6264	359.11	40.6264	346.494	40.6264	201.326	40.6264	274.048	39.8	110.954
40.6469	324.095	40.6469	276.714	40.6469	353.607	40.6469	338.065	40.6469	188.206	40.6469	269.774	39.82	98.454
40.6674	312.333	40.6674	286.476	40.6674	350.639	40.6674	333.938	40.6674	180.046	40.6674	270.728	39.84	115.121
40.6878	302.333	40.6878	284.238	40.6878	354.98	40.6878	339.525	40.6878	200.823	40.6878	269.41	39.86	94.2873
40.7083	292.524	40.7083	293.286	40.7083	356.365	40.7083	339.192	40.7083	218.72	40.7083	263.952	39.88	99.8428
40.7288	295.19	40.7288	279.333	40.7288	353.019	40.7288	336.748	40.7288	207.703	40.7288	265.419	39.9	101.232
40.7493	296.476	40.7493	272.81	40.7493	350.509	40.7493	341.986	40.7493	196.891	40.7493	268.605	39.92	101.232
40.7697	303.714	40.7697	269.143	40.7697	348.497	40.7697	342.382	40.7697	207.429	40.7697	272.242	39.94	105.398
40.7902	305.095	40.7902	271	40.7902	349.605	40.7902	332.319	40.7902	209.189	40.7902	271.593	39.96	123.454
40.8107	311.524	40.8107	266.619	40.8107	354.493	40.8107	330.398	40.8107	197.509	40.8107	269.834	39.98	98.454
40.8312	307.095	40.8312	266.905	40.8312	361.133	40.8312	335.398	40.8312	188.251	40.8312	270.539	40	99.8428
40.8516	302.381	40.8516	256.19	40.8516	366.181	40.8516	340.922	40.8516	199.2	40.8516	271.1	40.02	115.121
40.8721	295.762	40.8721	270.476	40.8721	368.656	40.8721	338.446	40.8721	193.966	40.8721	274.2	40.04	97.065
40.8926	293.286	40.8926	286.619	40.8926	365.693	40.8926	342.382	40.8926	203.589	40.8926	277.477	40.06	106.787
40.9131	298	40.9131	291.476	40.9131	363.112	40.9131	340.43	40.9131	196.663	40.9131	279.824	40.08	105.398
40.9335	303.952	40.9335	298	40.9335	363.513	40.9335	338.128	40.9335	201.943	40.9335	275.599	40.1	117.898
40.954	302.048	40.954	290.905	40.954	369.561	40.954	335.097	40.954	200.16	40.954	273.573	40.12	108.176
40.9745	305.905	40.9745	286.905	40.9745	376.654	40.9745	333.557	40.9745	202.88	40.9745	270.475	40.14	90.1206
40.995	302.571	40.995	287.476	40.995	380.129	40.995	338.922	40.995	204.96	40.995	267.37	40.16	97.065
41.0154	295.238	41.0154	289.048	41.0154	374.469	41.0154	343.636	41.0154	219.36	41.0154	270.764	40.18	90.1206
41.0359	301.762	41.0359	274.857	41.0359	370.117	41.0359	349.097	41.0359	215.269	41.0359	273.837	40.2	102.621
41.0564	313.524	41.0564	276.667	41.0564	373.275	41.0564	347.875	41.0564	207.291	41.0564	279.047	40.22	94.2873
41.0769	311.524	41.0769	277.667	41.0769	379.777	41.0769	345.97	41.0769	213.211	41.0769	279.995	40.24	104.009
41.0973	314.952	41.0973	285.238	41.0973	385.328	41.0973	341.97	41.0973	227.543	41.0973	280.938	40.26	94.2873
41.1178	315.19	41.1178	289.571	41.1178	386.327	41.1178	343.414	41.1178	215.269	41.1178	282.976	40.28	101.232
41.1383	308.524	41.1383	296.857	41.1383	379.344	41.1383	349.192	41.1383	204.846	41.1383	284.051	40.3	99.8428
41.1588	313.19	41.1588	290.81	41.1588	373.158	41.1588	347.144	41.1588	201.554	41.1588	288.602	40.32	98.454
41.1792	312.81	41.1792	282.19	41.1792	374.257	41.1792	345.859	41.1792	213.623	41.1792	287.255	40.34	94.2873
41.1997	313.81	41.1997	282.571	41.1997	373.385	41.1997	346.208	41.1997	224.96	41.1997	289.866	40.36	94.2873
41.2202	315.857	41.2202	282.667	41.2202	369.735	41.2202	356.843	41.2202	224.229	41.2202	290.763	40.38	97.065
41.2407	317.333	41.2407	295.143	41.2407	369.884	41.2407	357.414	41.2407	209.349	41.2407	286.919	40.4	101.232
41.2611	317.095	41.2611	297.857	41.2611	371.026	41.2611	347.065	41.2611	201.897	41.2611	283.804	40.42	109.565
41.2816	303.286	41.2816	297.81	41.2816	369.46	41.2816	345.16	41.2816	202.971	41.2816	288.995	40.44	98.454
41.3021	295.524	41.3021	293.381	41.3021	368.797	41.3021	358.557	41.3021	210.4	41.3021	291.519	40.46	106.787
41.3226	310.476	41.3226	297.143	41.3226	367.68	41.3226	360.906	41.3226	200.937	41.3226	292.448	40.48	98.454
41.343	321	41.343	292.143	41.343	371.872	41.343	353.89	41.343	215.771	41.343	295.954	40.5	94.2873
41.3635	323.857	41.3635	293.476	41.3635	383.408	41.3635	348.954	41.3635	227.017	41.3635	296.476	40.52	98.454
41.384	326.714	41.384	289.524	41.384	391.8	41.384	350.367	41.384	228.48	41.384	294.474	40.54	101.232
41.4045	314.571	41.4045	287.381	41.4045	390.863	41.4045	346.049	41.4045	213.486	41.4045	295.253	40.56	101.232
41.4249	308.81	41.4249	295.952	41.4249	388.444	41.4249	347.668	41.4249	212.457	41.4249	297.837	40.58	90.1206
41.4454	305.476	41.4454	295.619	41.4454	389.713	41.4454	350.367	41.4454	219.909	41.4454	296.616	40.6	87.3428
41.4659	308.857	41.4659	301.476	41.4659	392.834	41.4659	356.081	41.4659	219.657	41.4659	297.335	40.62	84.565
41.4864	313.143	41.4864	308.762	41.4864	394.63	41.4864	360.303	41.4864	232.229	41.4864	303.186	40.64	105.398
41.5068	316.238	41.5068	310.81	41.5068	392.954	41.5068	363.795	41.5068	229.943	41.5068	302.138	40.66	92.8983
41.5273	335.571	41.5273	304.333	41.5273	393.317	41.5273	356.176	41.5273	236.48	41.5273	300.757	40.68	101.232
41.5478	342	41.5478	309.333	41.5478	397.644	41.5478	344.636	41.5478	221.554	41.5478	302.841	40.7	98.454
41.5683	349.667	41.5683	298.095	41.5683	401.954	41.5683	344.192	41.5683	215.52	41.5683	313.157	40.72	97.065
41.5887	346	41.5887	302.476	41.5887	397.999	41.5887	350.922	41.5887	215.314	41.5887	313.357	40.74	109.565
41.6092	343.857	41.6092	306.571	41.6092	387.517	41.6092	354.414	41.6092	218.994	41.6092	315.284	40.76	90.1206
41.6297	330.762	41.6297	315.952	41.6297	376.928	41.6297	349.621	41.6297	210.377	41.6297	317.518	40.78	97.065
41.6502	331.571	41.6502	309.238	41.6502	374.374	41.6502	348.811	41.6502	208	41.6502	316.863	40.8	92.8983
41.6706	338.619	41.6706	314.857	41.6706	380.758	41.6706	348.541	41.6706	220.8	41.6706	318.824	40.82	85.954
41.6911	346.095	41.6911	310	41.6911	391.977	41.6911	356.541	41.6911	232.183	41.6911	322.942	40.84	92.8983
41.7116	329.714	41.7116	298.381	41.7116	397.363	41.7116	364.43	41.7116	226.286	41.7116	323.381	40.86	90.1206
41.7321	318.19	41.7321	300.81	41.7321	396.79	41.7321	367.668	41.7321	216.686	41.7321	323.676	40.88	101.232
41.7525	304.81	41.7525	315.19	41.7525	400.265	41.7525	368.002	41.7525	207.52	41.7525	328.032	40.9	88.7317
41.773	306.476	41.773	305.857	41.773	411.068	41.773	369.43	41.773	219.566	41.773	327.348	40.92	91.5095
41.7935	324	41.7935	310.667	41.7935	417.245	41.7935	368.192	41.7935	227.794	41.7935	323.994	40.94	92.8983
41.814	331.857	41.814	311.524	41.814	412.918	41.814	373.335	41.814	241.463	41.814	320.988	40.96	84.565
41.8344	333.857	41.8344	307.19	41.8344	400.844	41.8344	372.017	41.8344	237.28	41.8344	324.224	40.98	91.5095
41.8549	331.952	41.8549	307.905	41.8549	395.754	41.8549	370.605	41.8549	237.943	41.8549	329.829	41	95.6762
41.8754	328	41.8754	320.381	41.8754	405.195	41.8754	362.16	41.8754	231.2	41.8754	328.866	41.02	106.787
41.8959	324	41.8959	324.714	41.8959	423.521	41.8959	372.859	41.8959	232.777	41.8959	329.668	41.04	95.6762
41.9163	326.952	41.9163	331.905	41.9163	433.048	41.9163	361.382	41.9163	232.48	41.9163	327.618	41.06	92.8983
41.9368	325.667	41.9368	345.762	41.9368	434.839	41.9368	361.922	41.9368	239.84	41.9368	329.231	41.08	83.1762
41.9573	337.81	41.9573	340.048	41.9573	437.054	41.9573	361.732	41.9573	228.594	41.9573	331.441	41.1	106.787
41.9778	343	41.9778	331.857	41.9778	442.79	41.9778	378.462	41.9778	225.577	41.9778	335.264	41.12	95.6762
41.9982	354.143	41.9982	326.667	41.9982	442.144	41.9982	379.795	41.9982	230.697	41.9982	337.757	41.14	91.5095
42.0187	354.381	42.0187	326.571	42.0187	436.01	42.0187	379.557	42.0187	251.909	42.0187	342.38	41.16	85.954
42.0392	354.952	42.0392	335.524	42.0392	427.924	42.0392	375.192	42.0392	249.28	42.0392	341.587	41.18	95.6762
42.0597	352.095	42.0597	349.571	42.0597	430.907	42.0597	372.255	42.0597	239.794	42.0597	345.672	41.2	90.1206
42.0801	355.667	42.0801	343.952	42.0801	440.529	42.0801	382.494	42.0801	224.983	42.0801	349.519	41.22	90.1206
42.1006	346.81	42.1006	343.333	42.1006	452.382	42.1006	384.668	42.1006	241.6	42.1006	350.757	41.24	85.954
42.1211	353.19	42.1211	334.952	42.1211	454.801	42.1211	391.7	42.1211	255.406	42.1211	357.957	41.26	88.7317
42.1416	352.238	42.1416	327.476	42.1416	454.54	42.1416	392.478	42.1416	251.291	42.1416	360.233	41.28	84.565
42.162	351.667	42.162	338.524	42.162	455.582	42.162	383.382	42.162	233.966	42.162	361.606	41.3	98.454
42.1825	347.857	42.1825	350.048	42.1825	458.465	42.1825	378.113	42.1825	229.76	42.1825	362.674	41.32	91.5095
42.203	350.143	42.203	358.571	42.203	452.948	42.203	389.287	42.203	236.343	42.203	363.895	41.34	84.565
42.2235	347.286	42.2235	356.762	42.2235	445.842	42.2235	404.652	42.2235	246.171	42.2235	367.727	41.36	94.2873
42.2439	354.524	42.2439	361.381	42.2439	444.581	42.2439	396.732	42.2439	251.84	42.2439	374.348	41.38	76.2317
42.2644	364.714	42.2644	349.571	42.2644	457.359	42.2644	395.113	42.2644	254.697	42.2644	380.539	41.4	84.565
42.2849	374.667	42.2849	354.238	42.2849	479.088	42.2849	396.176	42.2849	255.337	42.2849	382.105	41.42	83.1762
42.3054	375.476	42.3054	363.429	42.3054	498.482	42.3054	391.271	42.3054	259.36	42.3054	383.446	41.44	91.5095
42.3258	374.333	42.3258	378.143	42.3258	504.38	42.3258	385.97	42.3258	263.36	42.3258	389.757	41.46	97.065
42.3463	365.762	42.3463	379.952	42.3463	501.71	42.3463	388.938	42.3463	258.354	42.3463	394.073	41.48	94.2873
42.3668	359.571	42.3668	385.81	42.3668	496.314	42.3668	389.636	42.3668	258.011	42.3668	394.51	41.5	79.0095
42.3873	368.143	42.3873	380.143	42.3873	497.113	42.3873	394.398	42.3873	261.92	42.3873	398.111	41.52	85.954
42.4077	381.429	42.4077	386.762	42.4077	501.554	42.4077	397.478	42.4077	280.023	42.4077	396.206	41.54	79.0095
42.4282	390.714	42.4282	383.095	42.4282	511.683	42.4282	401.128	42.4282	278.286	42.4282	396.049	41.56	81.7873
42.4487	391.571	42.4487	378.429	42.4487	518.815	42.4487	393.414	42.4487	275.634	42.4487	397.9	41.58	92.8983
42.4692	384.238	42.4692	377.762	42.4692	528.669	42.4692	395.97	42.4692	263.497	42.4692	396.576	41.6	98.454
42.4896	384.048	42.4896	383.952	42.4896	533.637	42.4896	395.716	42.4896	260.823	42.4896	400.79	41.62	94.2873
42.5101	384.714	42.5101	382	42.5101	542.241	42.5101	399.748	42.5101	271.657	42.5101	406.948	41.64	91.5095
42.5306	386.619	42.5306	388.762	42.5306	547.907	42.5306	402.144	42.5306	282.789	42.5306	419.51	41.66	92.8983
42.5511	392.238	42.5511	381.714	42.5511	556.716	42.5511	405.938	42.5511	297.074	42.5511	429.196	41.68	91.5095
42.5715	389.619	42.5715	383.619	42.5715	561.774	42.5715	409.922	42.5715	296.823	42.5715	436.532	41.7	85.954
42.592	387.286	42.592	394.143	42.592	567.997	42.592	408.89	42.592	289.92	42.592	447.842	41.72	83.1762
42.6125	394.238	42.6125	402.286	42.6125	575.272	42.6125	407.97	42.6125	302.309	42.6125	462.195	41.74	92.8983
42.633	409.571	42.633	404.762	42.633	592.155	42.633	413.303	42.633	324.937	42.633	468.712	41.76	97.065
42.6534	417.476	42.6534	407.381	42.6534	610.724	42.6534	428.938	42.6534	337.051	42.6534	475.227	41.78	104.009
42.6739	425.333	42.6739	402.048	42.6739	628.603	42.6739	429.128	42.6739	319.017	42.6739	484.186	41.8	88.7317
42.6944	416.381	42.6944	420.286	42.6944	638.237	42.6944	420.843	42.6944	334.651	42.6944	486.186	41.82	83.1762
42.7149	414.619	42.7149	423.81	42.7149	641.321	42.7149	410.017	42.7149	344.983	42.7149	492.85	41.84	90.1206
42.7353	411.905	42.7353	416	42.7353	650.365	42.7353	431.113	42.7353	338.949	42.7353	504.326	41.86	92.8983
42.7558	420.286	42.7558	425.19	42.7558	661.597	42.7558	441.859	42.7558	338.309	42.7558	510.71	41.88	77.6206
42.7763	420.524	42.7763	427.143	42.7763	674.452	42.7763	448.509	42.7763	359.063	42.7763	515.494	41.9	77.6206
42.7968	429.095	42.7968	438.571	42.7968	684.282	42.7968	443.7	42.7968	373.851	42.7968	521.153	41.92	90.1206
42.8172	430	42.8172	451.048	42.8172	700.618	42.8172	458.287	42.8172	377.509	42.8172	530.479	41.94	92.8983
42.8377	440.952	42.8377	451.81	42.8377	717.992	42.8377	463.525	42.8377	406.034	42.8377	540.971	41.96	87.3428
42.8582	449.143	42.8582	459.333	42.8582	745.307	42.8582	456.668	42.8582	414.674	42.8582	550.367	41.98	88.7317
42.8787	448.619	42.8787	477.905	42.8787	771.324	42.8787	460.779	42.8787	406.651	42.8787	566.479	42	99.8428
42.8991	446.81	42.8991	501.762	42.8991	795.362	42.8991	473.605	42.8991	408.389	42.8991	578.925	42.02	95.6762
42.9196	454.524	42.9196	518.048	42.9196	810.522	42.9196	500.525	42.9196	422.56	42.9196	593.159	42.04	99.8428
42.9401	452.476	42.9401	517.476	42.9401	832.192	42.9401	501.7	42.9401	437.486	42.9401	606.213	42.06	84.565
42.9606	461.905	42.9606	522.81	42.9606	861.059	42.9606	513.24	42.9606	448.023	42.9606	624.78	42.08	94.2873
42.981	468.667	42.981	527.048	42.981	902.103	42.981	514.001	42.981	459.017	42.981	643.297	42.1	81.7873
43.0015	473.81	43.0015	529.143	43.0015	938.781	43.0015	521.001	43.0015	463.68	43.0015	665.061	42.12	83.1762
43.022	489.762	43.022	551.81	43.022	964.804	43.022	538.192	43.022	489.303	43.022	685.562	42.14	77.6206
43.0425	501.667	43.0425	560.762	43.0425	977.562	43.0425	552.875	43.0425	532.389	43.0425	710.995	42.16	79.0095
43.0629	501.762	43.0629	562.619	43.0629	987.752	43.0629	566.224	43.0629	547.429	43.0629	727.896	42.18	83.1762
43.0834	510.667	43.0834	580.19	43.0834	997.076	43.0834	580.001	43.0834	559.109	43.0834	748.434	42.2	85.954
43.1039	520.095	43.1039	576.857	43.1039	1006.52	43.1039	620.097	43.1039	582.88	43.1039	765.637	42.22	97.065
43.1244	522.952	43.1244	568.952	43.1244	1014.04	43.1244	638.843	43.1244	614.217	43.1244	796.523	42.24	90.1206
43.1448	541.905	43.1448	578.429	43.1448	1029.26	43.1448	662.589	43.1448	623.269	43.1448	819.739	42.26	94.9398
43.1653	558.619	43.1653	596.714	43.1653	1044.65	43.1653	695.668	43.1653	640.709	43.1653	843.743	42.28	94.4398
43.1858	572.524	43.1858	595.619	43.1858	1043.84	43.1858	729.732	43.1858	686.56	43.1858	859.663	42.3	83.4398
43.2063	595.571	43.2063	612.857	43.2063	1017.76	43.2063	766.081	43.2063	731.863	43.2063	877.946	42.32	89.9398
43.2267	616	43.2267	615.667	43.2267	977.903	43.2267	805.287	43.2267	751.429	43.2267	896.585	42.34	94.9398
43.2472	624.619	43.2472	609.905	43.2472	939.707	43.2472	846.049	43.2472	744.16	43.2472	907.728	42.36	91.4398
43.2677	641.619	43.2677	599.571	43.2677	916.091	43.2677	890.684	43.2677	758.971	43.2677	911.108	42.38	90.9398
43.2882	650	43.2882	607.286	43.2882	900.223	43.2882	954.636	43.2882	775.291	43.2882	910.999	42.4	95.4398
43.3086	649.619	43.3086	604.333	43.3086	872.907	43.3086	993.732	43.3086	795.2	43.3086	909.809	42.42	101.94
43.3291	667.333	43.3291	617.048	43.3291	833.709	43.3291	1031.33	43.3291	806.24	43.3291	906.986	42.44	97.9398
43.3496	667.048	43.3496	620.143	43.3496	794.595	43.3496	1036.21	43.3496	816.091	43.3496	889.543	42.46	104.94
43.3701	661.857	43.3701	615.667	43.3701	763.688	43.3701	1027.99	43.3701	800.297	43.3701	868.671	42.48	97.9398
43.3905	667.619	43.3905	616.095	43.3905	741.635	43.3905	968.097	43.3905	793.691	43.3905	846.039	42.5	108.94
43.411	671.048	43.411	618.952	43.411	729.573	43.411	941.43	43.411	794.651	43.411	824.314	42.52	93.4398
43.4315	670.714	43.4315	607.905	43.4315	708.248	43.4315	898.462	43.4315	781.646	43.4315	799.387	42.54	117.44
43.452	672.429	43.452	595.286	43.452	680.173	43.452	863.097	43.452	766.606	43.452	773.548	42.56	98.4398
43.4724	663.81	43.4724	577.095	43.4724	656.313	43.4724	796.89	43.4724	738.88	43.4724	745.544	42.58	110.44
43.4929	642.095	43.4929	563.429	43.4929	640.005	43.4929	758.732	43.4929	721.783	43.4929	718.353	42.6	119.94
43.5134	624.238	43.5134	550.143	43.5134	624.352	43.5134	730.033	43.5134	690.423	43.5134	697.298	42.62	103.94
43.5339	607.095	43.5339	549.952	43.5339	611.393	43.5339	698.684	43.5339	672.366	43.5339	674.552	42.64	115.94
43.5543	599.81	43.5543	544.048	43.5543	598.746	43.5543	656.494	43.5543	660.251	43.5543	647.648	42.66	109.44
43.5748	581.429	43.5748	518.286	43.5748	589.116	43.5748	611.017	43.5748	628.229	43.5748	623.432	42.68	105.94
43.5953	560.619	43.5953	524.571	43.5953	582.273	43.5953	585.732	43.5953	574.949	43.5953	608.854	42.7	117.44
43.6158	530.429	43.6158	521.333	43.6158	574.331	43.6158	564.24	43.6158	537.44	43.6158	586.822	42.72	115.44
43.6362	509	43.6362	500	43.6362	560.042	43.6362	557.462	43.6362	524.183	43.6362	574.412	42.74	119.94
43.6567	489.571	43.6567	500.905	43.6567	543.765	43.6567	532.605	43.6567	512.96	43.6567	557.424	42.76	118.94
43.6772	496.429	43.6772	504.905	43.6772	535.937	43.6772	525.716	43.6772	516.114	43.6772	544.296	42.78	125.94
43.6977	488.667	43.6977	476.19	43.6977	529.706	43.6977	502.097	43.6977	516.731	43.6977	535.748	42.8	141.94
43.7181	470.857	43.7181	480.333	43.7181	524.603	43.7181	501.462	43.7181	491.543	43.7181	530.04	42.82	132.44
43.7386	463.048	43.7386	466.714	43.7386	518.139	43.7386	480.716	43.7386	472.069	43.7386	517.973	42.84	143.94
43.7591	448.095	43.7591	446.238	43.7591	512.216	43.7591	470.922	43.7591	461.12	43.7591	509.328	42.86	161.94
43.7796	439.238	43.7796	426	43.7796	502.469	43.7796	451.986	43.7796	434.171	43.7796	502.218	42.88	165.94
43.8	435.286	43.8	422.476	43.8	493.756	43.8	452.255	43.8	402.309	43.8	495.786	42.9	183.44
43.8205	423.952	43.8205	413.333	43.8205	489.48	43.8205	454.668	43.8205	382.423	43.8205	486.761	42.92	167.44
43.841	412.476	43.841	432.667	43.841	490.045	43.841	452.287	43.841	385.737	43.841	467.128	42.94	188.94
43.8615	412.429	43.8615	435.81	43.8615	486.865	43.8615	453.859	43.8615	384.686	43.8615	456.019	42.96	182.94
43.8819	401.048	43.8819	436.333	43.8819	476.984	43.8819	443.478	43.8819	388.023	43.8819	453.527	42.98	208.44
43.9024	396.238	43.9024	420.762	43.9024	461.423	43.9024	432.922	43.9024	376.686	43.9024	443.814	43	217.94
43.9229	388.238	43.9229	416.429	43.9229	443.469	43.9229	427.24	43.9229	373.92	43.9229	437.802	43.02	237.94
43.9434	390	43.9434	406.429	43.9434	429.321	43.9434	418.478	43.9434	348.754	43.9434	431.72	43.04	251.94
43.9638	385.19	43.9638	411.476	43.9638	424.271	43.9638	406.954	43.9638	328.091	43.9638	429.631	43.06	278.94
43.9843	379.952	43.9843	398.952	43.9843	428.102	43.9843	402.367	43.9843	307.451	43.9843	421.117	43.08	315.44
44.0048	378.524	44.0048	390.762	44.0048	439.246	44.0048	409.446	44.0048	305.554	44.0048	411.719	43.1	327.44
44.0253	366.714	44.0253	372.762	44.0253	455.242	44.0253	401.176	44.0253	316.343	44.0253	407.732	43.12	371.94
44.0457	361	44.0457	368.952	44.0457	465.539	44.0457	389.494	44.0457	316.663	44.0457	406.212	43.14	432.94
44.0662	350.857	44.0662	369.667	44.0662	461.646	44.0662	395.843	44.0662	305.577	44.0662	403.375	43.16	508.94
44.0867	352.667	44.0867	374.714	44.0867	448.484	44.0867	402.811	44.0867	296.754	44.0867	397.157	43.18	594.44
44.1072	348.143	44.1072	376.905	44.1072	429.668	44.1072	396.89	44.1072	300	44.1072	390.895	43.2	657.44
44.1276	346.81	44.1276	370.333	44.1276	414.78	44.1276	390.684	44.1276	296.16	44.1276	384.158	43.22	819.44
44.1481	341.524	44.1481	358.286	44.1481	411.89	44.1481	394.303	44.1481	280.594	44.1481	381.888	43.24	822.94
44.1686	340.095	44.1686	352	44.1686	410.54	44.1686	393.033	44.1686	280.091	44.1686	374.986	43.26	872.94
44.1891	331.095	44.1891	350.238	44.1891	408.789	44.1891	383.017	44.1891	277.737	44.1891	369.23	43.28	753.44
44.2095	357.714	44.2095	347.476	44.2095	407.532	44.2095	374.922	44.2095	273.486	44.2095	362.174	43.3	671.94
44.23	369.619	44.23	354.286	44.23	407.741	44.23	384.589	44.23	270.674	44.23	359.054	43.32	643.94
44.2505	369.81	44.2505	354.238	44.2505	402.554	44.2505	391.192	44.2505	266.446	44.2505	351.063	43.34	569.94
44.271	348.857	44.271	356.048	44.271	406.668	44.271	384.24	44.271	257.371	44.271	342.801	43.36	550.94
44.2914	328.619	44.2914	352.286	44.2914	409.955	44.2914	365.636	44.2914	250.514	44.2914	342.258	43.38	512.44
44.3119	312.381	44.3119	345.81	44.3119	408.694	44.3119	365.827	44.3119	257.897	44.3119	342.933	43.4	418.94
44.3324	318.429	44.3324	344.286	44.3324	397.789	44.3324	371.827	44.3324	258.08	44.3324	342.547	43.42	337.94
44.3528	327.571	44.3528	353.238	44.3528	392.291	44.3528	373.16	44.3528	262.72	44.3528	345.698	43.44	254.44
44.3733	338.905	44.3733	355	44.3733	388.174	44.3733	362.113	44.3733	253.806	44.3733	348.963	43.46	240.44
44.3938	325.238	44.3938	352.905	44.3938	392.365	44.3938	357.906	44.3938	249.394	44.3938	351	43.48	223.44
44.4143	331.095	44.4143	337.095	44.4143	395.943	44.4143	363.002	44.4143	233.166	44.4143	351.031	43.5	188.94
44.4348	325.619	44.4348	330.476	44.4348	394.701	44.4348	365.684	44.4348	234.789	44.4348	345.924	43.52	181.44
44.4552	321.286	44.4552	332.524	44.4552	389.294	44.4552	365.176	44.4552	233.074	44.4552	343.811	43.54	180.44
44.4757	324.81	44.4757	332	44.4757	385.548	44.4757	362.525	44.4757	240.274	44.4757	344.157	43.56	174.94
44.4962	337.238	44.4962	333.714	44.4962	388.807	44.4962	357.367	44.4962	241.806	44.4962	337.874	43.58	133.44
44.5166	331.095	44.5166	330.619	44.5166	389.199	44.5166	351.986	44.5166	253.554	44.5166	332.179	43.6	146.94
44.5371	322.762	44.5371	315.333	44.5371	387.963	44.5371	357.859	44.5371	251.589	44.5371	328.476	43.62	127.94
44.5576	309.143	44.5576	306.19	44.5576	377.226	44.5576	365.255	44.5576	243.657	44.5576	323.977	43.64	128.44
44.5781	303.762	44.5781	305.81	44.5781	372.648	44.5781	364.128	44.5781	235.794	44.5781	318.927	43.66	118.94
44.5986	308.476	44.5986	303.095	44.5986	367.244	44.5986	355.541	44.5986	245.051	44.5986	314.719	43.68	124.44
44.619	321.095	44.619	311.571	44.619	370.841	44.619	353.859	44.619	246.057	44.619	314.241	43.7	116.44
44.6395	323.333	44.6395	312.476	44.6395	366.166	44.6395	355.97	44.6395	247.931	44.6395	318.733	43.72	122.44
44.66	309.857	44.66	314.524	44.66	364.552	44.66	354.859	44.66	231.291	44.66	318.89	43.74	107.44
44.6805	312.286	44.6805	314.143	44.6805	357.019	44.6805	344.525	44.6805	222.766	44.6805	321.902	43.76	111.44
44.7009	307.619	44.7009	316.762	44.7009	355.876	44.7009	347.065	44.7009	218.354	44.7009	320.177	43.78	98.9398
44.7214	306.857	44.7214	314.143	44.7214	351.77	44.7214	354.938	44.7214	226.446	44.7214	320.196	43.8	103.44
44.7419	303.048	44.7419	319.19	44.7419	359.324	44.7419	358.001	44.7419	233.531	44.7419	323.763	43.82	89.9398
44.7624	311.524	44.7624	313.762	44.7624	365.109	44.7624	354.398	44.7624	253.783	44.7624	320.028	43.84	103.44
44.7828	315.905	44.7828	321	44.7828	372.453	44.7828	349.986	44.7828	250.834	44.7828	315.659	43.86	103.94
44.8033	323.571	44.8033	323.619	44.8033	370.478	44.8033	349.002	44.8033	244.686	44.8033	315.396	43.88	113.44
44.8238	324.143	44.8238	324.143	44.8238	364.412	44.8238	353.446	44.8238	234.583	44.8238	314.159	43.9	108.94
44.8443	316.381	44.8443	302.905	44.8443	350.94	44.8443	355.573	44.8443	231.84	44.8443	310.69	43.92	104.44
44.8647	302	44.8647	293.667	44.8647	348.6	44.8647	348.875	44.8647	215.36	44.8647	309.367	43.94	91.9398
44.8852	302.333	44.8852	284.476	44.8852	353.29	44.8852	345.271	44.8852	210.743	44.8852	306.62	43.96	94.9398
44.9057	304.476	44.9057	290.048	44.9057	358.148	44.9057	342.287	44.9057	227.931	44.9057	307.458	43.98	103.44
44.9261	292.857	44.9261	292.81	44.9261	352.925	44.9261	343.16	44.9261	222.606	44.9261	301.321	44	102.94
44.9466	289.333	44.9466	299.095	44.9466	344.427	44.9466	350.335	44.9466	222.286	44.9466	298.572	44.02	84.4398
44.9671	289.095	44.9671	293.762	44.9671	336.845	44.9671	362.017	44.9671	220.206	44.9671	296.796	44.04	98.4398
44.9876	288.048	44.9876	294.524	44.9876	338.494	44.9876	355.906	44.9876	234.057	44.9876	287.223	44.06	93.9398
45.0081	282.381	45.0081	303.952	45.0081	346.548	45.0081	353.367	45.0081	212.183	45.0081	283.706	44.08	96.9398
45.0285	291.619	45.0285	305.286	45.0285	355.211	45.0285	358.398	45.0285	209.417	45.0285	283.078	44.1	101.44
45.049	284.571	45.049	298.143	45.049	360.471	45.049	352.367	45.049	210.743	45.049	280.877	44.12	111.44
45.0695	287.381	45.0695	298.905	45.0695	357	45.0695	337.478	45.0695	215.749	45.0695	282.851	44.14	104.44
45.09	295	45.09	290.857	45.09	345.755	45.09	334.351	45.09	208.617	45.09	285.356	44.16	100.94
45.1104	292	45.1104	286.571	45.1104	340.135	45.1104	363.208	45.1104	221.486	45.1104	289.122	44.18	100.44
45.1309	278.667	45.1309	287.095	45.1309	343.656	45.1309	366.462	45.1309	223.337	45.1309	292.445	44.2	93.4398
45.1514	279.619	45.1514	282.238	45.1514	348.614	45.1514	351.303	45.1514	226.331	45.1514	293.721	44.22	87.4398
45.1719	287.714	45.1719	284.143	45.1719	347.4	45.1719	338.875	45.1719	226.766	45.1719	296.01	44.24	96.4398
45.1923	301.19	45.1923	296.238	45.1923	341.548	45.1923	352.16	45.1923	210.331	45.1923	294.063	44.26	93.9398
45.2128	304.238	45.2128	286	45.2128	334.951	45.2128	347.414	45.2128	208.457	45.2128	291.095	44.28	107.94
45.2333	295.571	45.2333	286.19	45.2333	339.536	45.2333	339.748	45.2333	219.269	45.2333	292.592	44.3	101.94
45.2537	288.857	45.2537	279.095	45.2537	352.652	45.2537	337.382	45.2537	235.2	45.2537	287.11	44.32	80.4398
45.2742	277.048	45.2742	275.619	45.2742	359.58	45.2742	348.398	45.2742	209.417	45.2742	285.552	44.34	91.5095
45.2947	284.286	45.2947	285.714	45.2947	355.536	45.2947	347.763	45.2947	202.743	45.2947	283.056	44.36	102.621
45.3152	290.048	45.3152	288.19	45.3152	349.854	45.3152	340.017	45.3152	211.36	45.3152	281.452	44.38	99.8428
45.3357	285.238	45.3357	285	45.3357	348.483	45.3357	335.89	45.3357	229.783	45.3357	277.68	44.4	104.009
45.3561	280.095	45.3561	287.333	45.3561	345.966	45.3561	348.494	45.3561	230.011	45.3561	280.567	44.42	97.065
45.3766	290.286	45.3766	286.905	45.3766	340.654	45.3766	357.509	45.3766	218.72	45.3766	281.17	44.44	97.065
45.3971	286.619	45.3971	280.143	45.3971	332.622	45.3971	354.509	45.3971	216.229	45.3971	282.67	44.46	98.454
45.4175	296.762	45.4175	284.381	45.4175	326.845	45.4175	345.859	45.4175	220.046	45.4175	279.807	44.48	98.454
45.438	311.857	45.438	279.619	45.438	326.71	45.438	343.271	45.438	213.966	45.438	277.825	44.5	95.6762
45.4585	305.333	45.4585	278	45.4585	331.565	45.4585	345.938	45.4585	202.583	45.4585	277.402	44.52	90.1206
45.479	304.333	45.479	269.762	45.479	334.582	45.479	355.319	45.479	197.783	45.479	278.367	44.54	113.732
45.4995	300.524	45.4995	276.762	45.4995	332.99	45.4995	355.002	45.4995	203.863	45.4995	278.805	44.56	102.621
45.5199	281.143	45.5199	266.857	45.5199	335.018	45.5199	350.208	45.5199	208.251	45.5199	277.135	44.58	94.2873
45.5404	278.762	45.5404	266.333	45.5404	339.193	45.5404	344.176	45.5404	205.531	45.5404	278.077	44.6	99.8428
45.5609	292.524	45.5609	263.429	45.5609	342.69	45.5609	349.462	45.5609	211.291	45.5609	279.249	44.62	104.009
45.5814	289.048	45.5814	263.524	45.5814	343.815	45.5814	346.7	45.5814	215.749	45.5814	277.48	44.64	108.176
45.6018	298.333	45.6018	266.286	45.6018	342.488	45.6018	341.414	45.6018	212.709	45.6018	278.062	44.66	101.232
45.6223	281.619	45.6223	275.286	45.6223	336.634	45.6223	332.176	45.6223	195.291	45.6223	282.215	44.68	98.454
45.6428	266.714	45.6428	275	45.6428	331	45.6428	330.398	45.6428	183.497	45.6428	288.865	44.7	97.065
45.6632	266.143	45.6632	279.381	45.6632	329.03	45.6632	331.255	45.6632	199.771	45.6632	290.742	44.72	101.232
45.6837	275.429	45.6837	285.19	45.6837	330.21	45.6837	343.065	45.6837	208.8	45.6837	290.614	44.74	123.454
45.7042	282.048	45.7042	289.952	45.7042	331.785	45.7042	346.446	45.7042	202.491	45.7042	292.197	44.76	109.565
45.7247	287.714	45.7247	286.571	45.7247	328.854	45.7247	347.287	45.7247	188.8	45.7247	287.951	44.78	102.621
45.7452	273.095	45.7452	272.714	45.7452	325.615	45.7452	340.573	45.7452	199.109	45.7452	285.756	44.8	110.954
45.7656	278.048	45.7656	261.143	45.7656	321.347	45.7656	332.287	45.7656	205.623	45.7656	284.662	44.82	122.065
45.7861	276.81	45.7861	257.286	45.7861	318.947	45.7861	332.128	45.7861	209.349	45.7861	275.142	44.84	101.232
45.8066	280.952	45.8066	260.238	45.8066	319.739	45.8066	343.795	45.8066	219.246	45.8066	271.729	44.86	105.398
45.827	284.381	45.827	268.333	45.827	327.49	45.827	347.049	45.827	224.983	45.827	270.674	44.88	101.232
45.8475	282.714	45.8475	283.143	45.8475	330.556	45.8475	335.668	45.8475	215.406	45.8475	268.639	44.9	99.8428
45.868	276.619	45.868	289.333	45.868	330.069	45.868	326.287	45.868	206.606	45.868	268.167	44.92	115.121
45.8885	276.19	45.8885	298.619	45.8885	327.984	45.8885	325.319	45.8885	205.371	45.8885	267.589	44.94	113.732
[truncated: 1,753 more rows]

## Sheet: Fig. 1b
0.95Cu/Cu(Al)Ox		2.32Cu/Cu(Al)Ox		3.06Cu/Cu(Al)Ox		4.25Cu/Cu(Al)Ox		5.27Cu/Cu(Al)Ox		7.18Cu/Cu(Al)Ox		4.20Cu/Al2O3		CuAlO2		Cu2O
2 Theta (deg.)	Intensity(a.u.)	2 Theta (deg.)	Intensity(a.u.)	2 Theta (deg.)	Intensity(a.u.)	2 Theta (deg.)	Intensity(a.u.)	2 Theta (deg.)	Intensity(a.u.)	2 Theta (deg.)	Intensity(a.u.)	2 Theta (deg.)	Intensity(a.u.)	2 Theta (deg.)	Intensity(a.u.)	2 Theta (deg.)	Intensity(a.u.)
29.9999	265.743	29.9999	293.423	29.9999	313.521	29.9999	227.673	29.9999	83.396	29.9999	93.7814	29.9999	64.4225	15.655	10	29.582	5.3
30.0204	265.878	30.0204	293.13	30.0204	313.521	30.0204	227.673	30.0204	83.5989	30.0204	93.506	30.0204	64.2088	31.61	30	36.441	100
30.0409	265.743	30.0409	293.423	30.0409	313.337	30.0409	227.373	30.0409	83.795	30.0409	93.2374	30.0409	64.0074	37.087	100	42.328	34.7
30.0613	265.743	30.0613	293.13	30.0613	313.155	30.0613	227.081	30.0613	83.9842	30.0613	92.9757	30.0613	63.8184	39.658	20	52.486	1.1
30.0818	265.878	30.0818	292.839	30.0818	312.976	30.0818	226.796	30.0818	84.1666	30.0818	92.7208	30.0818	63.6418	43.65	10	61.406	26.5
30.1023	265.743	30.1023	292.549	30.1023	312.798	30.1023	226.519	30.1023	84.3422	30.1023	92.4729	30.1023	63.4775	48.23	10	65.58	0.1
30.1228	265.878	30.1228	293.423	30.1228	313.521	30.1228	226.25	30.1228	84.5109	30.1228	92.2318	30.1228	63.3255	54.882	20	69.62	0.3
30.1432	266.01	30.1432	293.13	30.1432	313.337	30.1432	225.989	30.1432	84.6729	30.1432	91.9977	30.1432	63.1859	61.765	40	73.556	19.8
30.1637	266.141	30.1637	292.839	30.1637	313.155	30.1637	225.735	30.1637	84.828	30.1637	91.7704	30.1637	63.0587	65.092	20	77.414	4.3
30.1842	266.268	30.1842	292.549	30.1842	312.976	30.1842	225.489	30.1842	83.396	30.1842	91.55	30.1842	62.9438	66.021	10	84.978	0.2
30.2047	266.394	30.2047	292.261	30.2047	312.798	30.2047	225.251	30.2047	83.5989	30.2047	93.7814	30.2047	62.8413	69.334	10
30.2251	266.517	30.2251	291.974	30.2251	312.623	30.2251	227.673	30.2251	83.795	30.2251	93.506	30.2251	62.7511
30.2456	266.638	30.2456	291.688	30.2456	312.45	30.2456	227.373	30.2456	83.9842	30.2456	93.2374	30.2456	62.6733
30.2661	266.756	30.2661	291.403	30.2661	312.279	30.2661	227.081	30.2661	84.1666	30.2661	92.9757	30.2661	62.6078
30.2866	266.872	30.2866	291.12	30.2866	312.111	30.2866	226.796	30.2866	84.3422	30.2866	92.7208	30.2866	62.5547
30.307	266.986	30.307	290.838	30.307	311.944	30.307	226.519	30.307	84.5109	30.307	92.4729	30.307	62.5139
30.3275	267.097	30.3275	290.557	30.3275	311.78	30.3275	226.25	30.3275	84.6729	30.3275	92.2318	30.3275	62.4855
30.348	267.206	30.348	290.278	30.348	311.617	30.348	225.989	30.348	84.828	30.348	91.9977	30.348	62.4695
30.3685	267.313	30.3685	290	30.3685	311.457	30.3685	225.735	30.3685	84.9763	30.3685	91.7704	30.3685	62.4658
30.3889	267.418	30.3889	289.723	30.3889	311.3	30.3889	225.489	30.3889	85.1177	30.3889	91.55	30.3889	62.4744
30.4094	267.52	30.4094	289.447	30.4094	311.144	30.4094	225.251	30.4094	85.2524	30.4094	91.3364	30.4094	62.4954
30.4299	267.62	30.4299	289.173	30.4299	310.99	30.4299	225.02	30.4299	85.3802	30.4299	91.1298	30.4299	62.5288
30.4504	267.717	30.4504	288.9	30.4504	310.839	30.4504	224.797	30.4504	85.5012	30.4504	90.93	30.4504	62.5745
30.4708	267.812	30.4708	288.629	30.4708	310.69	30.4708	224.582	30.4708	85.6154	30.4708	90.7371	30.4708	62.6326
30.4913	267.905	30.4913	288.358	30.4913	310.543	30.4913	224.375	30.4913	85.7227	30.4913	90.5511	30.4913	62.703
30.5118	267.996	30.5118	288.089	30.5118	310.398	30.5118	224.175	30.5118	85.8233	30.5118	90.372	30.5118	62.7858
30.5323	268.084	30.5323	287.821	30.5323	310.256	30.5323	223.983	30.5323	85.917	30.5323	90.1998	30.5323	62.902
30.5527	268.17	30.5527	287.555	30.5527	310.115	30.5527	223.799	30.5527	86.0039	30.5527	90.0344	30.5527	63.0928
30.5732	268.253	30.5732	287.29	30.5732	309.977	30.5732	223.622	30.5732	86.0839	30.5732	89.8759	30.5732	62.9679
30.5937	268.334	30.5937	287.026	30.5937	309.841	30.5937	223.454	30.5937	86.1572	30.5937	89.7243	30.5937	63.1568
30.6142	268.413	30.6142	286.764	30.6142	309.707	30.6142	223.292	30.6142	86.2236	30.6142	89.5796	30.6142	63.3301
30.6346	268.44	30.6346	286.502	30.6346	309.575	30.6346	223.139	30.6346	86.2832	30.6346	89.4418	30.6346	63.9164
30.6551	267.86	30.6551	286.005	30.6551	308.71	30.6551	222.994	30.6551	86.336	30.6551	89.3109	30.6551	64.065
30.6756	267.132	30.6756	285.276	30.6756	307.83	30.6756	222.856	30.6756	86.3819	30.6756	89.1868	30.6756	64.858
30.6961	266.462	30.6961	284.514	30.6961	307.42	30.6961	222.725	30.6961	86.421	30.6961	89.0696	30.6961	65.0928
30.7165	266.267	30.7165	284.329	30.7165	307.521	30.7165	222.603	30.7165	85.9938	30.7165	88.9593	30.7165	65.2676
30.737	266.54	30.737	284.177	30.737	307.81	30.737	222.488	30.737	86.3464	30.737	89.1551	30.737	65.5159
30.7575	267.281	30.7575	283.835	30.7575	307.906	30.7575	222.242	30.7575	86.5076	30.7575	89.1604	30.7575	65.3167
30.778	268.056	30.778	283.451	30.778	307.649	30.778	221.985	30.778	86.2225	30.778	88.7697	30.778	65.4501
30.7984	268.819	30.7984	282.993	30.7984	307.323	30.7984	221.752	30.7984	86.3988	30.7984	88.2907	30.7984	65.8479
30.8189	268.883	30.8189	282.557	30.8189	307.254	30.8189	221.562	30.8189	86.2673	30.8189	88.0405	30.8189	65.7898
30.8394	268.925	30.8394	282.674	30.8394	307.552	30.8394	221.424	30.8394	86.5008	30.8394	87.6958	30.8394	66.368
30.8599	269.078	30.8599	282.867	30.8599	308.241	30.8599	221.34	30.8599	86.014	30.8599	87.4925	30.8599	66.423
30.8803	269.59	30.8803	282.925	30.8803	309.127	30.8803	221.317	30.8803	85.9388	30.8803	87.45	30.8803	66.5305
30.9008	270.233	30.9008	282.779	30.9008	309.851	30.9008	221.366	30.9008	85.5697	30.9008	87.4475	30.9008	66.6382
30.9213	270.758	30.9213	282.864	30.9213	310.379	30.9213	221.499	30.9213	85.5851	30.9213	87.2214	30.9213	66.6319
30.9418	271.105	30.9418	283.102	30.9418	310.805	30.9418	221.728	30.9418	85.7789	30.9418	86.9507	30.9418	66.0852
30.9622	271.114	30.9622	283.122	30.9622	311.291	30.9622	222.066	30.9622	85.5268	30.9622	86.9303	30.9622	66.0236
30.9827	270.852	30.9827	282.919	30.9827	311.671	30.9827	222.506	30.9827	85.6488	30.9827	87.2208	30.9827	65.8534
31.0032	270.663	31.0032	282.774	31.0032	311.6	31.0032	223.005	31.0032	85.5513	31.0032	87.5831	31.0032	66.0327
31.0237	270.756	31.0237	281.936	31.0237	310.789	31.0237	223.491	31.0237	85.6947	31.0237	87.8453	31.0237	66.1429
31.0441	271.041	31.0441	281.491	31.0441	309.49	31.0441	223.883	31.0441	85.5289	31.0441	88.0794	31.0441	65.8933
31.0646	271.711	31.0646	281.09	31.0646	308.137	31.0646	224.098	31.0646	85.2267	31.0646	88.2169	31.0646	65.4645
31.0851	271.9	31.0851	280.541	31.0851	307.237	31.0851	224.084	31.0851	84.9823	31.0851	88.4804	31.0851	65.6276
31.1056	271.879	31.1056	280.256	31.1056	306.934	31.1056	223.829	31.1056	85.0736	31.1056	88.6302	31.1056	65.7806
31.126	271.768	31.126	280.612	31.126	307.212	31.126	223.373	31.126	84.7717	31.126	88.6526	31.126	65.6733
31.1465	271.732	31.1465	280.858	31.1465	307.722	31.1465	222.805	31.1465	85.1392	31.1465	88.6516	31.1465	65.7072
31.167	271.906	31.167	281.471	31.167	308.117	31.167	222.237	31.167	85.2755	31.167	88.8795	31.167	65.3887
31.1875	272.196	31.1875	281.854	31.1875	308.176	31.1875	221.762	31.1875	85.1243	31.1875	89.0495	31.1875	65.3259
31.2079	272.327	31.2079	282.037	31.2079	308.09	31.2079	221.443	31.2079	85.2239	31.2079	88.96	31.2079	64.7007
31.2284	272.272	31.2284	282.01	31.2284	308.184	31.2284	221.303	31.2284	85.1215	31.2284	88.8568	31.2284	64.615
31.2489	272.072	31.2489	282.365	31.2489	308.677	31.2489	221.326	31.2489	84.7397	31.2489	88.8	31.2489	64.1537
31.2694	271.548	31.2694	282.755	31.2694	309.389	31.2694	221.469	31.2694	85.0873	31.2694	88.9465	31.2694	64.1717
31.2898	270.925	31.2898	282.78	31.2898	309.973	31.2898	221.676	31.2898	84.9788	31.2898	89.0515	31.2898	64.1168
31.3103	270.163	31.3103	282.568	31.3103	310.286	31.3103	221.911	31.3103	85.1452	31.3103	88.8599	31.3103	63.9496
31.3308	269.771	31.3308	282.17	31.3308	310.441	31.3308	222.159	31.3308	84.9035	31.3308	88.4273	31.3308	64.1172
31.3513	269.647	31.3513	281.949	31.3513	310.686	31.3513	222.422	31.3513	84.6833	31.3513	88.1349	31.3513	64.0933
31.3717	269.749	31.3717	282.163	31.3717	311.046	31.3717	222.7	31.3717	84.7264	31.3717	88.1508	31.3717	64.2584
31.3922	270.056	31.3922	282.227	31.3922	311.454	31.3922	222.979	31.3922	84.6336	31.3922	88.2944	31.3922	64.1365
31.4127	270.206	31.4127	281.874	31.4127	311.802	31.4127	223.253	31.4127	84.484	31.4127	88.3902	31.4127	64.1346
31.4332	269.688	31.4332	281.53	31.4332	312.167	31.4332	223.517	31.4332	84.107	31.4332	88.29	31.4332	63.9735
31.4536	269.161	31.4536	281.536	31.4536	312.552	31.4536	223.773	31.4536	84.3476	31.4536	88.1442	31.4536	63.6769
31.4741	268.743	31.4741	281.794	31.4741	312.949	31.4741	224.025	31.4741	84.0734	31.4741	88.2223	31.4741	63.7183
31.4946	268.241	31.4946	282.164	31.4946	313.281	31.4946	224.273	31.4946	83.6626	31.4946	88.4468	31.4946	63.9359
31.5151	267.877	31.5151	282.36	31.5151	313.486	31.5151	224.521	31.5151	83.8055	31.5151	88.5614	31.5151	63.9231
31.5355	267.792	31.5355	282.362	31.5355	313.615	31.5355	224.77	31.5355	83.715	31.5355	88.5435	31.5355	64.5133
31.556	267.474	31.556	282.564	31.556	313.775	31.556	225.018	31.556	83.2398	31.556	88.5511	31.556	64.6455
31.5765	267.375	31.5765	282.704	31.5765	314.12	31.5765	225.257	31.5765	83.1773	31.5765	88.6189	31.5765	64.8968
31.597	267.201	31.597	282.745	31.597	314.56	31.597	225.48	31.597	83.3736	31.597	88.5592	31.597	65.1321
31.6174	266.453	31.6174	282.898	31.6174	314.9	31.6174	225.683	31.6174	83.1725	31.6174	88.5266	31.6174	65.6113
31.6379	265.411	31.6379	282.623	31.6379	314.989	31.6379	225.87	31.6379	83.1783	31.6379	88.5947	31.6379	65.5213
31.6584	264.399	31.6584	282.123	31.6584	314.99	31.6584	226.048	31.6584	83.161	31.6584	88.7817	31.6584	65.5783
31.6789	263.59	31.6789	281.647	31.6789	315.084	31.6789	226.228	31.6789	83.4559	31.6789	88.879	31.6789	65.3895
31.6993	263.161	31.6993	281.161	31.6993	315.424	31.6993	226.414	31.6993	83.5265	31.6993	89.0011	31.6993	65.3073
31.7198	263.004	31.7198	281.08	31.7198	315.746	31.7198	226.597	31.7198	83.9275	31.7198	88.957	31.7198	65.002
31.7403	263.263	31.7403	281.347	31.7403	315.736	31.7403	226.766	31.7403	84.0412	31.7403	88.9008	31.7403	65.2197
31.7608	263.896	31.7608	281.089	31.7608	315.37	31.7608	226.906	31.7608	84.5158	31.7608	88.9421	31.7608	65.4155
31.7812	264.318	31.7812	280.824	31.7812	314.981	31.7812	227.012	31.7812	84.5775	31.7812	88.8431	31.7812	65.4231
31.8017	264.403	31.8017	280.908	31.8017	314.852	31.8017	227.083	31.8017	84.5932	31.8017	88.5172	31.8017	65.7523
31.8222	263.96	31.8222	280.865	31.8222	315.136	31.8222	227.112	31.8222	84.9073	31.8222	88.3209	31.8222	65.8141
31.8427	263.228	31.8427	280.761	31.8427	315.391	31.8427	227.106	31.8427	85.025	31.8427	88.4775	31.8427	65.7453
31.8631	262.913	31.8631	280.835	31.8631	315.355	31.8631	227.084	31.8631	84.6429	31.8631	88.5042	31.8631	65.9368
31.8836	262.812	31.8836	280.361	31.8836	314.914	31.8836	227.065	31.8836	84.4788	31.8836	88.5518	31.8836	65.7313
31.9041	263.071	31.9041	280.187	31.9041	314.162	31.9041	227.056	31.9041	84.9364	31.9041	88.7214	31.9041	65.5671
31.9246	263.283	31.9246	280.797	31.9246	313.073	31.9246	227.027	31.9246	85.2355	31.9246	89.0169	31.9246	65.5442
31.945	263.394	31.945	281.27	31.945	311.954	31.945	226.934	31.945	85.3126	31.945	89.1456	31.945	65.4397
31.9655	263.718	31.9655	281.875	31.9655	311.036	31.9655	226.734	31.9655	85.3278	31.9655	89.447	31.9655	65.4614
31.986	263.781	31.986	282.543	31.986	310.597	31.986	226.405	31.986	85.1987	31.986	89.87	31.986	66.073
32.0065	263.633	32.0065	282.827	32.0065	310.39	32.0065	225.942	32.0065	85.4635	32.0065	90.1987	32.0065	66.1441
32.0269	263.624	32.0269	282.871	32.0269	310.346	32.0269	225.367	32.0269	85.3967	32.0269	90.2656	32.0269	66.2329
32.0474	263.624	32.0474	282.325	32.0474	310.532	32.0474	224.743	32.0474	85.709	32.0474	90.3902	32.0474	66.3416
32.0679	263.691	32.0679	281.831	32.0679	311.251	32.0679	224.173	32.0679	85.5203	32.0679	90.4738	32.0679	66.1669
32.0884	264.039	32.0884	281.464	32.0884	312.439	32.0884	223.755	32.0884	85.3668	32.0884	90.4781	32.0884	66.2569
32.1088	263.901	32.1088	281.602	32.1088	313.726	32.1088	223.561	32.1088	85.5048	32.1088	90.3255	32.1088	66.485
32.1293	264.078	32.1293	282.148	32.1293	314.538	32.1293	223.612	32.1293	85.7163	32.1293	90.093	32.1293	66.6852
32.1498	264.234	32.1498	282.613	32.1498	314.825	32.1498	223.892	32.1498	85.5392	32.1498	89.9086	32.1498	66.5525
32.1703	264.687	32.1703	282.556	32.1703	314.888	32.1703	224.348	32.1703	85.5399	32.1703	89.9035	32.1703	66.6968
32.1907	265.085	32.1907	282.682	32.1907	315.078	32.1907	224.909	32.1907	85.7775	32.1907	90.0292	32.1907	66.7915
32.2112	265.234	32.2112	282.216	32.2112	315.53	32.2112	225.491	32.2112	85.7198	32.2112	90.0389	32.2112	67.1211
32.2317	265.143	32.2317	281.805	32.2317	316.172	32.2317	226.029	32.2317	85.9161	32.2317	90.1907	32.2317	67.2998
32.2522	264.936	32.2522	281.159	32.2522	316.656	32.2522	226.494	32.2522	85.6711	32.2522	90.2937	32.2522	67.2375
32.2726	264.437	32.2726	280.735	32.2726	316.7	32.2726	226.891	32.2726	85.4262	32.2726	90.4452	32.2726	67.3
32.2931	264.063	32.2931	280.422	32.2931	316.237	32.2931	227.219	32.2931	85.3475	32.2931	90.2993	32.2931	67.1548
32.3136	264.088	32.3136	280.314	32.3136	315.312	32.3136	227.474	32.3136	85.4279	32.3136	90.1294	32.3136	67.3856
32.3341	264.333	32.3341	280.369	32.3341	314.373	32.3341	227.64	32.3341	85.3131	32.3341	89.7071	32.3341	67.6101
32.3545	265.151	32.3545	280.755	32.3545	313.811	32.3545	227.69	32.3545	85.0084	32.3545	89.5837	32.3545	67.9469
32.375	265.66	32.375	281.017	32.375	313.502	32.375	227.607	32.375	84.9888	32.375	89.6689	32.375	68.0109
32.3955	265.683	32.3955	281.306	32.3955	313.279	32.3955	227.385	32.3955	84.8268	32.3955	89.9004	32.3955	68.0482
32.416	265.1	32.416	281.053	32.416	313.064	32.416	227.039	32.416	84.9834	32.416	89.9525	32.416	67.8184
32.4364	264.269	32.4364	280.72	32.4364	312.931	32.4364	226.622	32.4364	84.9571	32.4364	89.9635	32.4364	68.1727
32.4569	263.136	32.4569	280.734	32.4569	312.846	32.4569	226.201	32.4569	85.193	32.4569	89.8908	32.4569	68.3187
32.4774	262.415	32.4774	280.724	32.4774	312.972	32.4774	225.836	32.4774	85.3233	32.4774	89.9834	32.4774	68.0956
32.4979	262.024	32.4979	280.159	32.4979	313.101	32.4979	225.557	32.4979	85.0811	32.4979	89.9953	32.4979	68.3317
32.5183	262.032	32.5183	279.791	32.5183	313.264	32.5183	225.386	32.5183	85.1808	32.5183	90.0183	32.5183	68.1854
32.5388	262.051	32.5388	279.233	32.5388	313.294	32.5388	225.31	32.5388	85.5401	32.5388	89.9868	32.5388	68.3544
32.5593	262.287	32.5593	279.294	32.5593	313.366	32.5593	225.307	32.5593	85.4944	32.5593	90.1037	32.5593	68.3394
32.5798	262.09	32.5798	279.472	32.5798	313.329	32.5798	225.352	32.5798	86.1659	32.5798	90.0581	32.5798	68.3714
32.6002	261.78	32.6002	279.503	32.6002	313.379	32.6002	225.421	32.6002	86.5828	32.6002	90.0798	32.6002	68.244
32.6207	261.541	32.6207	279.204	32.6207	313.311	32.6207	225.491	32.6207	86.6956	32.6207	90.1365	32.6207	68.4062
32.6412	261.548	32.6412	279.477	32.6412	313.227	32.6412	225.555	32.6412	86.4052	32.6412	90.2398	32.6412	68.3681
32.6617	261.56	32.6617	279.641	32.6617	312.97	32.6617	225.596	32.6617	86.6175	32.6617	90.1447	32.6617	68.1631
32.6821	262.244	32.6821	280.311	32.6821	312.761	32.6821	225.61	32.6821	86.7351	32.6821	90.1328	32.6821	68.0597
32.7026	263.055	32.7026	280.818	32.7026	312.65	32.7026	225.592	32.7026	87.0331	32.7026	90.1207	32.7026	67.9693
32.7231	264.134	32.7231	281.257	32.7231	312.674	32.7231	225.554	32.7231	86.8932	32.7231	90.0175	32.7231	67.943
32.7436	264.939	32.7436	281.407	32.7436	312.522	32.7436	225.494	32.7436	86.8315	32.7436	89.7899	32.7436	68.2557
32.764	265.633	32.764	281.745	32.764	312.097	32.764	225.413	32.764	86.5034	32.764	89.8142	32.764	68.3125
32.7845	265.737	32.7845	282.132	32.7845	311.413	32.7845	225.304	32.7845	86.7871	32.7845	90.1398	32.7845	68.1095
32.805	265.728	32.805	282.893	32.805	310.863	32.805	225.17	32.805	86.8696	32.805	90.3095	32.805	67.8134
32.8255	265.945	32.8255	283.731	32.8255	310.659	32.8255	225	32.8255	86.6744	32.8255	90.4728	32.8255	67.4905
32.8459	266.515	32.8459	284.116	32.8459	310.719	32.8459	224.791	32.8459	86.3341	32.8459	90.7015	32.8459	67.28
32.8664	266.758	32.8664	284.317	32.8664	310.714	32.8664	224.541	32.8664	86.1629	32.8664	90.9995	32.8664	67.2623
32.8869	267.249	32.8869	284.338	32.8869	310.673	32.8869	224.277	32.8869	85.8873	32.8869	91.0185	32.8869	67.3377
32.9074	267.331	32.9074	284.524	32.9074	310.753	32.9074	224.027	32.9074	85.9861	32.9074	91.1027	32.9074	66.6653
32.9278	267.275	32.9278	285.365	32.9278	311.048	32.9278	223.826	32.9278	85.8127	32.9278	91.1674	32.9278	66.5769
32.9483	267.204	32.9483	286.63	32.9483	311.455	32.9483	223.687	32.9483	85.7134	32.9483	91.2045	32.9483	66.7054
32.9688	267.264	32.9688	287.636	32.9688	312.044	32.9688	223.619	32.9688	85.6036	32.9688	91.1513	32.9688	66.5749
32.9893	267.148	32.9893	288.711	32.9893	312.845	32.9893	223.631	32.9893	85.5464	32.9893	91.3578	32.9893	66.3814
33.0097	266.952	33.0097	289.116	33.0097	313.876	33.0097	223.739	33.0097	85.4734	33.0097	91.6383	33.0097	66.3511
33.0302	267	33.0302	289.439	33.0302	315.103	33.0302	223.952	33.0302	85.634	33.0302	91.805	33.0302	66.0911
33.0507	267.509	33.0507	290.236	33.0507	316.515	33.0507	224.282	33.0507	85.9008	33.0507	91.882	33.0507	66.1692
33.0712	267.92	33.0712	291.05	33.0712	318.012	33.0712	224.751	33.0712	86.1237	33.0712	91.9268	33.0712	66.1306
33.0916	268.257	33.0916	292.177	33.0916	319.422	33.0916	225.378	33.0916	86.1686	33.0916	91.8351	33.0916	65.8807
33.1121	268.391	33.1121	293.595	33.1121	320.503	33.1121	226.149	33.1121	86.0643	33.1121	91.5291	33.1121	66.3287
33.1326	268.528	33.1326	294.557	33.1326	321.006	33.1326	227.03	33.1326	85.705	33.1326	91.3243	33.1326	66.391
33.1531	268.915	33.1531	295.07	33.1531	321.14	33.1531	227.96	33.1531	86.1057	33.1531	91.3895	33.1531	66.3557
33.1735	269.372	33.1735	295.525	33.1735	321.397	33.1735	228.869	33.1735	86.0827	33.1735	91.4493	33.1735	65.9443
33.194	269.755	33.194	295.655	33.194	321.91	33.194	229.699	33.194	86.2733	33.194	91.5218	33.194	66.2078
33.2145	269.679	33.2145	295.637	33.2145	322.432	33.2145	230.404	33.2145	86.6743	33.2145	91.6988	33.2145	66.3635
33.235	269.474	33.235	295.232	33.235	322.699	33.235	230.955	33.235	86.6098	33.235	91.8805	33.235	66.1984
33.2554	269.47	33.2554	294.775	33.2554	322.743	33.2554	231.363	33.2554	86.5822	33.2554	91.8046	33.2554	65.9597
33.2759	269.318	33.2759	294.056	33.2759	322.66	33.2759	231.664	33.2759	85.9505	33.2759	91.4344	33.2759	65.9754
33.2964	269.417	33.2964	294.028	33.2964	322.757	33.2964	231.891	33.2964	85.8141	33.2964	91.3278	33.2964	66.3241
33.3169	270.04	33.3169	294.319	33.3169	322.968	33.3169	232.058	33.3169	85.8584	33.3169	91.2115	33.3169	66.2149
33.3373	270.576	33.3373	294.364	33.3373	323.215	33.3373	232.18	33.3373	86.0444	33.3373	91.2268	33.3373	66.6308
33.3578	271.01	33.3578	294.156	33.3578	323.515	33.3578	232.268	33.3578	86.2319	33.3578	90.9338	33.3578	66.4227
33.3783	271.054	33.3783	293.907	33.3783	324.069	33.3783	232.349	33.3783	86.1777	33.3783	91.1148	33.3783	66.4894
33.3988	270.908	33.3988	293.413	33.3988	324.732	33.3988	232.451	33.3988	86.6404	33.3988	91.1716	33.3988	66.4895
33.4192	271.008	33.4192	292.834	33.4192	325.507	33.4192	232.601	33.4192	86.981	33.4192	91.1115	33.4192	66.588
33.4397	271.11	33.4397	291.945	33.4397	326.095	33.4397	232.815	33.4397	87.2673	33.4397	90.6154	33.4397	66.6159
33.4602	271.194	33.4602	291.183	33.4602	326.4	33.4602	233.11	33.4602	87.314	33.4602	90.4508	33.4602	66.9282
33.4806	271.272	33.4806	290.691	33.4806	326.307	33.4806	233.476	33.4806	87.6111	33.4806	90.4932	33.4806	66.8261
33.5011	271.474	33.5011	290.371	33.5011	326.047	33.5011	233.878	33.5011	87.8776	33.5011	90.675	33.5011	66.7242
33.5216	272.088	33.5216	290.582	33.5216	325.73	33.5216	234.253	33.5216	88.0695	33.5216	90.6143	33.5216	66.8327
33.5421	272.655	33.5421	291.129	33.5421	325.582	33.5421	234.552	33.5421	88.1954	33.5421	90.4973	33.5421	66.748
33.5626	272.96	33.5626	291.184	33.5626	325.528	33.5626	234.731	33.5626	88.4541	33.5626	90.4256	33.5626	66.9908
33.583	273.426	33.583	291.316	33.583	325.652	33.583	234.785	33.583	88.5567	33.583	90.3324	33.583	66.8892
33.6035	273.97	33.6035	291.011	33.6035	325.816	33.6035	234.739	33.6035	88.8305	33.6035	90.2278	33.6035	67.2625
33.624	274.726	33.624	290.694	33.624	326.169	33.624	234.644	33.624	88.6304	33.624	90.2202	33.624	67.1403
33.6444	275.848	33.6444	290.634	33.6444	326.652	33.6444	234.555	33.6444	88.4148	33.6444	90.1864	33.6444	67.1966
33.6649	276.826	33.6649	291.157	33.6649	327.155	33.6649	234.522	33.6649	88.1794	33.6649	90.0967	33.6649	66.8466
33.6854	277.491	33.6854	291.287	33.6854	327.307	33.6854	234.569	33.6854	88.3317	33.6854	90.0648	33.6854	66.6579
33.7059	278.013	33.7059	291.594	33.7059	327.33	33.7059	234.701	33.7059	88.2884	33.7059	90.1752	33.7059	66.4732
33.7264	277.983	33.7264	291.735	33.7264	327.36	33.7264	234.896	33.7264	88.188	33.7264	90.1753	33.7264	66.127
33.7468	277.833	33.7468	291.866	33.7468	327.492	33.7468	235.122	33.7468	87.7469	33.7468	90.1274	33.7468	65.9127
33.7673	277.781	33.7673	291.862	33.7673	327.663	33.7673	235.33	33.7673	87.8832	33.7673	90.1509	33.7673	66.0109
33.7878	278.344	33.7878	292.105	33.7878	327.938	33.7878	235.487	33.7878	87.9989	33.7878	90.3744	33.7878	65.901
33.8083	279.015	33.8083	292.351	33.8083	328.404	33.8083	235.602	33.8083	87.9114	33.8083	90.6184	33.8083	65.702
33.8287	279.986	33.8287	292.567	33.8287	329.201	33.8287	235.712	33.8287	87.4489	33.8287	90.7844	33.8287	65.3193
33.8492	280.668	33.8492	292.623	33.8492	330.173	33.8492	235.854	33.8492	87.1966	33.8492	90.8414	33.8492	65.0129
33.8697	280.801	33.8697	292.125	33.8697	330.849	33.8697	236.058	33.8697	87.271	33.8697	90.8227	33.8697	65.2388
33.8902	280.33	33.8902	291.823	33.8902	330.987	33.8902	236.223	33.8902	87.3574	33.8902	90.79	33.8902	65.0541
33.9106	280.035	33.9106	291.951	33.9106	330.833	33.9106	236.474	33.9106	87.3447	33.9106	90.8978	33.9106	64.9473
33.9311	279.615	33.9311	293.242	33.9311	330.826	33.9311	236.753	33.9311	87.4871	33.9311	91.1353	33.9311	64.8115
33.9516	279.753	33.9516	295.298	33.9516	330.906	33.9516	237.026	33.9516	87.9963	33.9516	91.385	33.9516	65.1422
33.9721	280.258	33.9721	297.416	33.9721	331.056	33.9721	237.493	33.9721	88.0984	33.9721	91.6379	33.9721	64.7929
33.9925	280.922	33.9925	298.732	33.9925	331.235	33.9925	237.919	33.9925	88.0895	33.9925	91.9343	33.9925	64.7601
34.013	281.375	34.013	299.73	34.013	331.462	34.013	238.178	34.013	87.9589	34.013	92.2023	34.013	64.843
34.0335	282.078	34.0335	300.604	34.0335	331.742	34.0335	238.214	34.0335	88.1591	34.0335	92.4333	34.0335	64.7167
34.054	282.699	34.054	301.898	34.054	332.244	34.054	238.409	34.054	87.9228	34.054	92.5729	34.054	64.5188
34.0744	283.218	34.0744	302.986	34.0744	332.638	34.0744	238.495	34.0744	88.1715	34.0744	92.6248	34.0744	64.4553
34.0949	283.467	34.0949	303.56	34.0949	332.706	34.0949	238.574	34.0949	88.2308	34.0949	92.4663	34.0949	64.4845
34.1154	283.72	34.1154	304.082	34.1154	332.353	34.1154	238.832	34.1154	88.1053	34.1154	92.5282	34.1154	64.2137
34.1359	283.703	34.1359	304.85	34.1359	331.699	34.1359	239.337	34.1359	88.0944	34.1359	92.6737	34.1359	64.229
34.1563	284.082	34.1563	305.499	34.1563	331.043	34.1563	239.895	34.1563	87.7391	34.1563	93.0209	34.1563	64.2615
34.1768	284.203	34.1768	306.216	34.1768	330.875	34.1768	240.199	34.1768	88.0139	34.1768	93.1929	34.1768	64.367
34.1973	284.142	34.1973	306.713	34.1973	331.145	34.1973	240.227	34.1973	88.1052	34.1973	93.2922	34.1973	64.5231
34.2178	283.765	34.2178	306.643	34.2178	331.499	34.2178	240.192	34.2178	88.07	34.2178	93.4198	34.2178	64.8063
34.2382	283.228	34.2382	306.563	34.2382	331.67	34.2382	240.3	34.2382	88.2751	34.2382	93.6873	34.2382	64.8517
34.2587	283.203	34.2587	306.5	34.2587	331.66	34.2587	240.507	34.2587	88.0223	34.2587	93.8402	34.2587	64.6873
34.2792	283.928	34.2792	306.412	34.2792	331.834	34.2792	240.717	34.2792	87.4698	34.2792	93.6832	34.2792	64.7036
34.2997	284.934	34.2997	306.705	34.2997	332.288	34.2997	240.776	34.2997	87.1779	34.2997	93.7465	34.2997	64.8583
34.3201	286.204	34.3201	307.589	34.3201	332.835	34.3201	240.651	34.3201	87.5094	34.3201	93.9783	34.3201	64.722
34.3406	286.999	34.3406	307.949	34.3406	333.03	34.3406	240.518	34.3406	87.5837	34.3406	94.1368	34.3406	64.7121
34.3611	287.355	34.3611	307.74	34.3611	333.095	34.3611	240.412	34.3611	87.5761	34.3611	93.9832	34.3611	65.0606
34.3815	287.852	34.3815	307.548	34.3815	333.216	34.3815	240.179	34.3815	87.5686	34.3815	93.9072	34.3815	65.2393
34.402	288.44	34.402	307.645	34.402	333.638	34.402	239.883	34.402	87.6168	34.402	94.0307	34.402	65.648
34.4225	289.458	34.4225	307.923	34.4225	334.049	34.4225	239.761	34.4225	87.8139	34.4225	93.9135	34.4225	65.7011
34.443	290.485	34.443	308.177	34.443	334.072	34.443	239.712	34.443	87.7022	34.443	93.8243	34.443	66.0128
34.4635	291.044	34.4635	308.067	34.4635	333.531	34.4635	239.593	34.4635	87.7856	34.4635	93.7772	34.4635	65.7647
34.4839	291.754	34.4839	307.863	34.4839	332.895	34.4839	239.47	34.4839	87.925	34.4839	94.1217	34.4839	65.7589
34.5044	292.539	34.5044	308.195	34.5044	332.495	34.5044	239.431	34.5044	87.8084	34.5044	94.2412	34.5044	65.6908
34.5249	293.394	34.5249	308.728	34.5249	332.651	34.5249	239.218	34.5249	87.8988	34.5249	94.3376	34.5249	65.3817
34.5453	294.452	34.5453	308.978	34.5453	333.455	34.5453	238.844	34.5453	88.1848	34.5453	94.2251	34.5453	65.5588
34.5658	295.814	34.5658	308.4	34.5658	334.645	34.5658	238.678	34.5658	88.188	34.5658	94.0697	34.5658	65.7932
34.5863	297.19	34.5863	307.24	34.5863	335.877	34.5863	238.581	34.5863	88.5117	34.5863	94.0615	34.5863	66.1656
34.6068	298.649	34.6068	306.45	34.6068	336.976	34.6068	238.416	34.6068	88.4175	34.6068	94.1419	34.6068	66.2241
34.6272	299.89	34.6272	306.462	34.6272	337.781	34.6272	238.171	34.6272	88.6409	34.6272	94.304	34.6272	66.4518
34.6477	300.907	34.6477	307.098	34.6477	338.358	34.6477	238.08	34.6477	89.0089	34.6477	94.2051	34.6477	66.1096
34.6682	302.081	34.6682	308.124	34.6682	338.811	34.6682	238.266	34.6682	88.7903	34.6682	94.0631	34.6682	66.092
34.6887	303.198	34.6887	308.957	34.6887	339.018	34.6887	238.551	34.6887	89.2311	34.6887	93.9552	34.6887	66.0609
34.7092	304.115	34.7092	309.267	34.7092	339.149	34.7092	238.879	34.7092	89.5233	34.7092	93.9586	34.7092	66.3093
34.7296	304.684	34.7296	309.638	34.7296	339.748	34.7296	239.209	34.7296	89.9787	34.7296	94.1602	34.7296	66.2215
34.7501	305.359	34.7501	310.144	34.7501	340.766	34.7501	239.752	34.7501	90.1734	34.7501	94.4812	34.7501	66.3521
34.7706	306.386	34.7706	310.33	34.7706	341.808	34.7706	240.12	34.7706	90.7138	34.7706	94.7071	34.7706	66.2652
34.791	308.003	34.791	310.833	34.791	342.622	34.791	240.573	34.791	91.144	34.791	94.6869	34.791	66.4337
34.8115	309.43	34.8115	311.448	34.8115	343.15	34.8115	240.98	34.8115	91.3181	34.8115	94.819	34.8115	66.5786
34.832	310.757	34.832	312.131	34.832	343.517	34.832	241.434	34.832	91.4159	34.832	95.026	34.832	66.2846
34.8525	311.825	34.8525	312.932	34.8525	343.864	34.8525	241.809	34.8525	91.697	34.8525	95.3276	34.8525	66.5497
34.873	312.831	34.873	313.699	34.873	344.075	34.873	242.226	34.873	91.9695	34.873	95.4204	34.873	66.7915
34.8934	314.021	34.8934	314.217	34.8934	343.948	34.8934	242.494	34.8934	92.2517	34.8934	95.6776	34.8934	67.0038
34.9139	314.826	34.9139	315.266	34.9139	343.883	34.9139	242.68	34.9139	92.5474	34.9139	95.817	34.9139	67.2162
34.9344	315.36	34.9344	316.953	34.9344	344.2	34.9344	243.024	34.9344	92.5641	34.9344	96.1563	34.9344	67.3818
34.9549	315.863	34.9549	318.682	34.9549	344.825	34.9549	243.265	34.9549	92.6625	34.9549	96.3927	34.9549	67.2837
34.9753	316.34	34.9753	320.167	34.9753	345.277	34.9753	243.371	34.9753	92.9505	34.9753	96.6337	34.9753	67.0088
34.9958	316.817	34.9958	321.044	34.9958	345.511	34.9958	243.519	34.9958	92.9012	34.9958	96.9303	34.9958	67.0836
35.0163	317.286	35.0163	321.562	35.0163	345.413	35.0163	243.692	35.0163	92.9179	35.0163	97.2898	35.0163	67.4034
35.0367	317.502	35.0367	322.205	35.0367	345.224	35.0367	243.76	35.0367	93.0568	35.0367	97.4868	35.0367	67.1988
35.0572	317.971	35.0572	323.054	35.0572	345.025	35.0572	243.753	35.0572	93.2949	35.0572	97.4745	35.0572	67.1042
35.0777	318.647	35.0777	323.605	35.0777	344.944	35.0777	243.931	35.0777	93.2992	35.0777	97.624	35.0777	67.1588
35.0982	319.594	35.0982	324.417	35.0982	344.904	35.0982	244.089	35.0982	93.5649	35.0982	97.8327	35.0982	67.4762
35.1187	320.58	35.1187	325.855	35.1187	345.209	35.1187	244.244	35.1187	93.8588	35.1187	98.1951	35.1187	67.567
35.1391	321.371	35.1391	327.762	35.1391	345.773	35.1391	244.5	35.1391	93.6638	35.1391	98.601	35.1391	67.7111
35.1596	322.395	35.1596	329.358	35.1596	346.532	35.1596	244.691	35.1596	93.6293	35.1596	98.9034	35.1596	68.1249
35.1801	323.516	35.1801	330.487	35.1801	347.401	35.1801	244.668	35.1801	93.5407	35.1801	99.0708	35.1801	68.0824
35.2005	324.668	35.2005	331.166	35.2005	348.405	35.2005	244.487	35.2005	93.7924	35.2005	99.298	35.2005	67.8371
35.221	325.8	35.221	332.142	35.221	349.529	35.221	244.534	35.221	93.8672	35.221	99.6611	35.221	67.7677
35.2415	326.696	35.2415	334.052	35.2415	350.931	35.2415	244.667	35.2415	93.9817	35.2415	100.036	35.2415	67.8307
35.262	327.522	35.262	336.363	35.262	352.489	35.262	244.763	35.262	94.5597	35.262	100.319	35.262	67.7719
35.2824	328.62	35.2824	338.375	35.2824	354.015	35.2824	245.013	35.2824	94.6514	35.2824	100.25	35.2824	67.5258
35.3029	329.437	35.3029	340.262	35.3029	355.378	35.3029	245.406	35.3029	94.6196	35.3029	100.366	35.3029	67.5429
35.3234	330.345	35.3234	341.725	35.3234	356.319	35.3234	245.629	35.3234	94.9601	35.3234	100.807	35.3234	67.7437
35.3439	331.201	35.3439	342.789	35.3439	356.884	35.3439	245.647	35.3439	95.0427	35.3439	101.388	35.3439	67.7954
35.3644	332.25	35.3644	343.844	35.3644	357.366	35.3644	245.745	35.3644	95.1971	35.3644	101.76	35.3644	68.0147
35.3848	333.622	35.3848	344.958	35.3848	358.161	35.3848	245.929	35.3848	95.2293	35.3848	101.921	35.3848	68.0943
35.4053	335.319	35.4053	346.47	35.4053	359.207	35.4053	245.912	35.4053	95.5252	35.4053	102.119	35.4053	68.1052
35.4258	337.04	35.4258	348.193	35.4258	360.418	35.4258	245.966	35.4258	95.9756	35.4258	102.342	35.4258	68.2532
35.4462	338.744	35.4462	349.622	35.4462	361.601	35.4462	246.292	35.4462	95.7861	35.4462	102.656	35.4462	67.9201
35.4667	340.488	35.4667	350.851	35.4667	362.785	35.4667	246.52	35.4667	96.34	35.4667	102.972	35.4667	67.8346
35.4872	342.25	35.4872	352.132	35.4872	364.061	35.4872	246.755	35.4872	96.8409	35.4872	103.31	35.4872	67.8191
35.5077	343.851	35.5077	353.358	35.5077	365.417	35.5077	247.186	35.5077	97.0279	35.5077	103.693	35.5077	67.9142
35.5281	345.491	35.5281	354.549	35.5281	366.822	35.5281	247.874	35.5281	97.369	35.5281	103.82	35.5281	67.9938
35.5486	346.911	35.5486	355.47	35.5486	368.345	35.5486	248.258	35.5486	98.2116	35.5486	103.893	35.5486	68.2341
35.5691	348.192	35.5691	356.154	35.5691	370.017	35.5691	248.893	35.5691	98.5254	35.5691	103.936	35.5691	68.4176
35.5896	349.755	35.5896	357.576	35.5896	371.8	35.5896	249.708	35.5896	98.7512	35.5896	104.194	35.5896	68.3901
35.6101	351.339	35.6101	360.353	35.6101	373.635	35.6101	250.371	35.6101	99.2848	35.6101	104.582	35.6101	68.3377
35.6305	353.252	35.6305	363.73	35.6305	375.115	35.6305	250.846	35.6305	99.6812	35.6305	104.811	35.6305	67.9196
35.651	355.356	35.651	366.364	35.651	376.024	35.651	251.48	35.651	100.064	35.651	104.909	35.651	67.739
35.6715	357.419	35.6715	368.133	35.6715	376.693	35.6715	252.107	35.6715	100.452	35.6715	104.882	35.6715	67.7797
35.6919	359.476	35.6919	369.305	35.6919	377.563	35.6919	252.591	35.6919	100.971	35.6919	104.912	35.6919	68.1128
35.7124	361.409	35.7124	370.579	35.7124	378.736	35.7124	253.177	35.7124	101.818	35.7124	104.823	35.7124	68.0675
35.7329	363.351	35.7329	372.355	35.7329	380.276	35.7329	254.108	35.7329	102.31	35.7329	104.834	35.7329	68.2273
35.7534	365.436	35.7534	374.388	35.7534	381.845	35.7534	255.204	35.7534	102.575	35.7534	105.064	35.7534	67.9521
35.7739	368.039	35.7739	375.659	35.7739	382.889	35.7739	256.097	35.7739	102.602	35.7739	105.199	35.7739	68.1517
35.7943	370.908	35.7943	376.276	35.7943	383.43	35.7943	256.528	35.7943	102.852	35.7943	105.27	35.7943	68.002
35.8148	373.704	35.8148	377.122	35.8148	384.024	35.8148	256.764	35.8148	103.24	35.8148	105.406	35.8148	68.3552
35.8353	376.499	35.8353	378.316	35.8353	384.9	35.8353	257.141	35.8353	104.082	35.8353	105.905	35.8353	68.6646
35.8558	379.231	35.8558	379.842	35.8558	386.134	35.8558	258.086	35.8558	104.446	35.8558	106.367	35.8558	68.887
35.8762	381.626	35.8762	381.849	35.8762	387.468	35.8762	259.195	35.8762	104.769	35.8762	106.835	35.8762	69.2162
35.8967	383.982	35.8967	383.258	35.8967	388.614	35.8967	260.072	35.8967	105.417	35.8967	107.005	35.8967	69.118
35.9172	385.927	35.9172	384.436	35.9172	389.543	35.9172	260.804	35.9172	106.067	35.9172	107.213	35.9172	69.2225
35.9376	387.187	35.9376	385.802	35.9376	390.538	35.9376	261.805	35.9376	106.645	35.9376	107.341	35.9376	69.6277
35.9581	388.771	35.9581	387.113	35.9581	391.42	35.9581	262.963	35.9581	107.085	35.9581	107.539	35.9581	69.5131
35.9786	390.681	35.9786	387.929	35.9786	392.233	35.9786	263.972	35.9786	107.746	35.9786	107.703	35.9786	69.6608
35.9991	392.949	35.9991	389.191	35.9991	392.95	35.9991	264.962	35.9991	108.287	35.9991	108	35.9991	69.9586
36.0196	395.213	36.0196	390.086	36.0196	393.82	36.0196	265.9	36.0196	109.077	36.0196	108.304	36.0196	70.4632
36.04	397.488	36.04	391.615	36.04	394.856	36.04	267.09	36.04	109.221	36.04	108.555	36.04	70.6246
36.0605	399.935	36.0605	393.503	36.0605	396.342	36.0605	268.077	36.0605	109.739	36.0605	108.782	36.0605	70.8613
36.081	402.849	36.081	395.924	36.081	398.065	36.081	268.922	36.081	110.253	36.081	109.183	36.081	70.9524
36.1014	405.95	36.1014	398.407	36.1014	400.07	36.1014	269.634	36.1014	110.599	36.1014	109.73	36.1014	71.2714
36.1219	408.7	36.1219	401.281	36.1219	402.053	36.1219	270.471	36.1219	111.325	36.1219	109.906	36.1219	71.499
36.1424	410.83	36.1424	403.458	36.1424	403.799	36.1424	271.328	36.1424	112.435	36.1424	109.996	36.1424	71.9261
36.1629	412.287	36.1629	405.118	36.1629	404.929	36.1629	272.616	36.1629	112.899	36.1629	109.937	36.1629	71.8803
36.1833	413.767	36.1833	405.952	36.1833	405.689	36.1833	273.957	36.1833	114.092	36.1833	110.114	36.1833	72.1602
36.2038	415.026	36.2038	406.943	36.2038	406.383	36.2038	275.384	36.2038	114.914	36.2038	110.362	36.2038	72.4452
36.2243	416.661	36.2243	408.277	36.2243	407.434	36.2243	276.746	36.2243	115.762	36.2243	110.909	36.2243	72.8646
36.2448	418.096	36.2448	410.108	36.2448	408.716	36.2448	278.221	36.2448	117.03	36.2448	111.419	36.2448	73.189
36.2653	419.757	36.2653	411.773	36.2653	410.014	36.2653	279.664	36.2653	118.16	36.2653	111.935	36.2653	73.2912
36.2857	421.413	36.2857	413.207	36.2857	411.04	36.2857	281.342	36.2857	119.044	36.2857	112.502	36.2857	73.4286
36.3062	422.979	36.3062	414.186	36.3062	411.823	36.3062	283.013	36.3062	119.682	36.3062	113.107	36.3062	73.7139
36.3267	424.832	36.3267	415.097	36.3267	412.519	36.3267	284.282	36.3267	120.601	36.3267	113.893	36.3267	74.2871
36.3471	427.447	36.3471	416.166	36.3471	413.277	36.3471	285.529	36.3471	121.196	36.3471	114.484	36.3471	74.4889
36.3676	429.922	36.3676	417.271	36.3676	414.167	36.3676	286.674	36.3676	121.971	36.3676	114.907	36.3676	74.6171
36.3881	432.179	36.3881	418.617	36.3881	415.094	36.3881	287.85	36.3881	122.772	36.3881	115.215	36.3881	74.9693
36.4086	433.991	36.4086	419.782	36.4086	416.03	36.4086	288.935	36.4086	123.797	36.4086	115.605	36.4086	75.0886
36.429	435.01	36.429	421.003	36.429	416.927	36.429	290.269	36.429	125.056	36.429	116.108	36.429	75.2643
36.4495	436.327	36.4495	422.218	36.4495	417.843	36.4495	291.947	36.4495	125.901	36.4495	116.697	36.4495	75.2441
36.47	438.116	36.47	423.345	36.47	418.645	36.47	293.735	36.47	126.468	36.47	117.248	36.47	75.4638
36.4905	440.036	36.4905	424.205	36.4905	419.372	36.4905	295.085	36.4905	127.534	36.4905	117.362	36.4905	75.6342
36.511	441.761	36.511	425.199	36.511	420.013	36.511	296.301	36.511	128.126	36.511	117.451	36.511	75.7128
36.5314	443.413	36.5314	426.035	36.5314	420.761	36.5314	297.544	36.5314	128.746	36.5314	117.582	36.5314	75.8024
36.5519	444.673	36.5519	427.349	36.5519	421.691	36.5519	298.762	36.5519	129.259	36.5519	117.772	36.5519	75.8715
36.5724	445.499	36.5724	428.827	36.5724	422.767	36.5724	299.634	36.5724	129.668	36.5724	117.842	36.5724	75.7407
36.5928	446.486	36.5928	430.07	36.5928	423.756	36.5928	300.47	36.5928	129.901	36.5928	118.185	36.5928	75.305
36.6133	447.432	36.6133	431.102	36.6133	424.51	36.6133	301.06	36.6133	130.213	36.6133	118.488	36.6133	75.3647
36.6338	448.357	36.6338	431.476	36.6338	424.688	36.6338	301.524	36.6338	130.472	36.6338	118.492	36.6338	75.1827
36.6543	449.451	36.6543	430.581	36.6543	424.114	36.6543	301.909	36.6543	130.946	36.6543	118.159	36.6543	75.2126
36.6748	450.425	36.6748	429.252	36.6748	423.125	36.6748	302.492	36.6748	131.003	36.6748	117.971	36.6748	75.4038
36.6952	451.313	36.6952	428.25	36.6952	422.414	36.6952	302.911	36.6952	131.539	36.6952	117.756	36.6952	75.7353
36.7157	452.334	36.7157	428.144	36.7157	422.314	36.7157	303.472	36.7157	131.491	36.7157	117.454	36.7157	75.675
36.7362	453.112	36.7362	428.69	36.7362	422.67	36.7362	303.853	36.7362	131.263	36.7362	117.139	36.7362	75.5515
36.7567	453.752	36.7567	429.147	36.7567	423.006	36.7567	304.032	36.7567	130.837	36.7567	117.258	36.7567	75.4027
36.7771	454.161	36.7771	429.099	36.7771	422.959	36.7771	303.574	36.7771	130.505	36.7771	117.602	36.7771	75.4571
36.7976	454.42	36.7976	428.563	36.7976	422.621	36.7976	302.991	36.7976	130.223	36.7976	117.849	36.7976	75.6456
36.8181	454.785	36.8181	428.158	36.8181	422.327	36.8181	302.374	36.8181	130.312	36.8181	118.052	36.8181	75.4217
36.8385	455.064	36.8385	428.121	36.8385	422.269	36.8385	302.104	36.8385	130.165	36.8385	118.085	36.8385	75.512
36.859	455.381	36.859	428.154	36.859	422.243	36.859	302.098	36.859	129.327	36.859	118.065	36.859	75.4648
36.8795	455.326	36.8795	427.889	36.8795	422.138	36.8795	301.75	36.8795	128.359	36.8795	117.962	36.8795	75.4188
36.9	454.924	36.9	427.669	36.9	421.87	36.9	300.56	36.9	127.871	36.9	117.976	36.9	75.093
36.9205	454.325	36.9205	427.095	36.9205	421.54	36.9205	299.21	36.9205	127.237	36.9205	117.792	36.9205	74.9523
36.9409	453.543	36.9409	426.632	36.9409	421.114	36.9409	298.164	36.9409	126.646	36.9409	117.762	36.9409	74.9089
36.9614	452.648	36.9614	426.039	36.9614	420.727	36.9614	297.381	36.9614	125.507	36.9614	117.856	36.9614	75.031
36.9819	451.916	36.9819	425.603	36.9819	420.376	36.9819	296.189	36.9819	124.382	36.9819	118.112	36.9819	74.5218
37.0023	451.061	37.0023	425.236	37.0023	420.119	37.0023	294.588	37.0023	123.557	37.0023	118.554	37.0023	74.5132
37.0228	450.175	37.0228	424.85	37.0228	419.737	37.0228	292.836	37.0228	122.9	37.0228	118.783	37.0228	74.2962
37.0433	448.802	37.0433	424.07	37.0433	419.312	37.0433	291.487	37.0433	122.228	37.0433	118.574	37.0433	73.9977
37.0638	447.469	37.0638	423.671	37.0638	418.876	37.0638	290.467	37.0638	121.195	37.0638	118.147	37.0638	73.7715
37.0842	445.849	37.0842	423.091	37.0842	418.544	37.0842	289.231	37.0842	120.609	37.0842	117.942	37.0842	73.9539
37.1047	443.937	37.1047	422.566	37.1047	418.102	37.1047	287.967	37.1047	119.748	37.1047	117.853	37.1047	73.5773
37.1252	441.649	37.1252	421.518	37.1252	417.228	37.1252	286.649	37.1252	119.281	37.1252	117.583	37.1252	73.8522
37.1457	439.205	37.1457	419.31	37.1457	415.631	37.1457	285.624	37.1457	118.81	37.1457	117.391	37.1457	73.6009
37.1662	436.107	37.1662	416.623	37.1662	413.726	37.1662	284.726	37.1662	118.075	37.1662	117.348	37.1662	73.5508
37.1866	433.353	37.1866	414.525	37.1866	412.017	37.1866	283.984	37.1866	116.958	37.1866	117.364	37.1866	73.3206
37.2071	431.097	37.2071	412.761	37.2071	410.813	37.2071	282.679	37.2071	116.574	37.2071	117.361	37.2071	73.4874
37.2276	429.087	37.2276	411.859	37.2276	410.079	37.2276	281.405	37.2276	115.675	37.2276	117.466	37.2276	73.3013
37.248	427.396	37.248	411.28	37.248	409.564	37.248	280.211	37.248	115.019	37.248	117.515	37.248	73.1845
37.2685	425.667	37.2685	410.312	37.2685	408.958	37.2685	279.219	37.2685	114.226	37.2685	117.588	37.2685	73.4115
37.289	423.672	37.289	409.316	37.289	408.154	37.289	278.007	37.289	112.952	37.289	117.683	37.289	73.53
37.3095	421.3	37.3095	407.87	37.3095	407.003	37.3095	276.644	37.3095	112.276	37.3095	117.715	37.3095	73.6746
37.3299	418.739	37.3299	405.645	37.3299	405.441	37.3299	275.201	37.3299	111.591	37.3299	117.512	37.3299	73.5883
37.3504	416.639	37.3504	403.44	37.3504	403.775	37.3504	273.969	37.3504	111.092	37.3504	117.288	37.3504	73.6482
37.3709	414.558	37.3709	401.537	37.3709	402.305	37.3709	273.145	37.3709	110.303	37.3709	117.118	37.3709	73.2775
37.3914	411.894	37.3914	399.89	37.3914	401.154	37.3914	272.091	37.3914	110.075	37.3914	116.993	37.3914	73.1838
37.4119	409.213	37.4119	398.779	37.4119	400.202	37.4119	271.151	37.4119	109.989	37.4119	116.961	37.4119	73.2865
37.4323	406.097	37.4323	397.502	37.4323	399.328	37.4323	270.542	37.4323	109.375	37.4323	116.878	37.4323	73.1811
37.4528	403.171	37.4528	396.217	37.4528	398.31	37.4528	270.097	37.4528	108.997	37.4528	116.801	37.4528	73.2541
37.4733	401.549	37.4733	394.651	37.4733	397.147	37.4733	269.379	37.4733	108.559	37.4733	116.661	37.4733	73.2907
37.4937	399.988	37.4937	392.938	37.4937	395.872	37.4937	268.487	37.4937	108.101	37.4937	116.43	37.4937	73.3535
37.5142	397.782	37.5142	391.449	37.5142	394.852	37.5142	267.644	37.5142	107.861	37.5142	115.978	37.5142	73.1245
37.5347	395.11	37.5347	390.642	37.5347	394.067	37.5347	266.933	37.5347	107.287	37.5347	115.799	37.5347	73.1817
37.5552	391.992	37.5552	389.547	37.5552	393.402	37.5552	266.254	37.5552	106.671	37.5552	115.634	37.5552	72.9998
37.5756	388.531	37.5756	388.566	37.5756	392.539	37.5756	265.423	37.5756	106.25	37.5756	115.48	37.5756	72.8433
37.5961	385.386	37.5961	387.035	37.5961	391.443	37.5961	264.446	37.5961	105.979	37.5961	115.048	37.5961	72.9672
37.6166	382.597	37.6166	385.212	37.6166	390.092	37.6166	263.664	37.6166	105.554	37.6166	114.833	37.6166	73.1826
37.6371	379.889	37.6371	383.462	37.6371	388.816	37.6371	263.004	37.6371	105.354	37.6371	114.372	37.6371	73.6115
37.6576	377.8	37.6576	382.008	37.6576	387.6	37.6576	262.412	37.6576	105.166	37.6576	113.817	37.6576	73.2886
37.678	376.388	37.678	380.364	37.678	386.5	37.678	261.905	37.678	104.834	37.678	113.238	37.678	73.8213
37.6985	374.762	37.6985	379.287	37.6985	385.631	37.6985	261.462	37.6985	104.212	37.6985	112.731	37.6985	73.7873
37.719	372.916	37.719	378.708	37.719	385.28	37.719	260.723	37.719	103.774	37.719	112.071	37.719	73.7643
37.7394	371.11	37.7394	378.68	37.7394	385.111	37.7394	259.852	37.7394	102.912	37.7394	111.455	37.7394	73.6506
37.7599	369.011	37.7599	378.09	37.7599	384.768	37.7599	258.708	37.7599	102.83	37.7599	111.24	37.7599	73.5729
37.7804	366.852	37.7804	376.956	37.7804	383.821	37.7804	257.844	37.7804	102.439	37.7804	111.159	37.7804	73.2217
37.8009	364.982	37.8009	374.877	37.8009	382.339	37.8009	257.103	37.8009	102.006	37.8009	110.987	37.8009	73.1777
37.8214	363.446	37.8214	372.528	37.8214	380.597	37.8214	256.565	37.8214	101.795	37.8214	110.521	37.8214	72.8877
37.8418	362.13	37.8418	370.466	37.8418	379.053	37.8418	255.873	37.8418	101.299	37.8418	110.081	37.8418	72.5565
37.8623	360.745	37.8623	368.819	37.8623	377.743	37.8623	255.25	37.8623	100.642	37.8623	109.648	37.8623	72.5808
37.8828	359.123	37.8828	367.255	37.8828	376.68	37.8828	254.408	37.8828	100.267	37.8828	109.501	37.8828	72.4528
37.9032	357.117	37.9032	366.142	37.9032	375.726	37.9032	253.442	37.9032	100.215	37.9032	109.391	37.9032	72.4365
37.9237	355.052	37.9237	364.836	37.9237	374.824	37.9237	252.786	37.9237	100.077	37.9237	109.212	37.9237	72.0095
37.9442	353.234	37.9442	363.54	37.9442	373.826	37.9442	252.549	37.9442	99.5363	37.9442	108.94	37.9442	71.7032
37.9647	351.22	37.9647	362.094	37.9647	372.723	37.9647	252.168	37.9647	99.2405	37.9647	108.853	37.9647	71.5333
37.9851	348.962	37.9851	360.377	37.9851	371.444	37.9851	251.612	37.9851	98.7475	37.9851	108.932	37.9851	71.3005
38.0056	346.974	38.0056	358.59	38.0056	370.166	38.0056	250.854	38.0056	98.9162	38.0056	109.06	38.0056	70.9078
38.0261	345.244	38.0261	357.121	38.0261	368.964	38.0261	250.451	38.0261	99.0361	38.0261	108.829	38.0261	70.9621
38.0466	343.72	38.0466	355.586	38.0466	367.892	38.0466	250.403	38.0466	98.9357	38.0466	108.199	38.0466	70.2568
38.0671	341.923	38.0671	354.391	38.0671	366.979	38.0671	250.613	38.0671	98.6831	38.0671	107.624	38.0671	70.021
38.0875	340.273	38.0875	353.49	38.0875	366.307	38.0875	250.471	38.0875	98.5165	38.0875	107.448	38.0875	70.1855
38.108	338.586	38.108	352.644	38.108	365.62	38.108	250.185	38.108	98.2297	38.108	107.542	38.108	70.2581
38.1285	337.175	38.1285	351.362	38.1285	364.703	38.1285	249.858	38.1285	98.0169	38.1285	107.369	38.1285	69.6588
38.1489	336.147	38.1489	349.72	38.1489	363.389	38.1489	249.503	38.1489	98.0005	38.1489	107.06	38.1489	69.4402
38.1694	335.121	38.1694	347.668	38.1694	362.019	38.1694	249.287	38.1694	97.7035	38.1694	106.693	38.1694	68.9544
38.1899	333.402	38.1899	346.319	38.1899	360.905	38.1899	249.147	38.1899	97.3348	38.1899	106.413	38.1899	68.9584
38.2104	332.276	38.2104	345.323	38.2104	360.161	38.2104	248.876	38.2104	97.0737	38.2104	106.24	38.2104	68.6723
38.2308	331.151	38.2308	344.445	38.2308	359.502	38.2308	248.363	38.2308	97.4746	38.2308	106.083	38.2308	68.6438
38.2513	329.983	38.2513	343.522	38.2513	358.812	38.2513	248.355	38.2513	96.9726	38.2513	106.053	38.2513	68.6267
38.2718	329.124	38.2718	342.474	38.2718	358.005	38.2718	248.408	38.2718	96.6315	38.2718	105.968	38.2718	68.4663
38.2923	327.915	38.2923	341.272	38.2923	357.207	38.2923	248.234	38.2923	96.4458	38.2923	105.888	38.2923	68.5934
38.3127	326.795	38.3127	340.261	38.3127	356.264	38.3127	247.809	38.3127	95.83	38.3127	105.421	38.3127	68.1245
38.3332	325.871	38.3332	338.554	38.3332	355.125	38.3332	247.443	38.3332	96.0976	38.3332	105.009	38.3332	67.7956
38.3537	325.225	38.3537	336.908	38.3537	353.867	38.3537	247.243	38.3537	96.0773	38.3537	104.668	38.3537	67.7504
38.3742	324.61	38.3742	335.531	38.3742	352.809	38.3742	247.204	38.3742	95.9121	38.3742	104.404	38.3742	67.8117
38.3946	323.89	38.3946	334.436	38.3946	352.054	38.3946	247.298	38.3946	95.7637	38.3946	103.952	38.3946	67.8001
38.4151	322.778	38.4151	333.838	38.4151	351.525	38.4151	247.138	38.4151	95.538	38.4151	103.509	38.4151	68.1385
38.4356	322.067	38.4356	333.131	38.4356	350.977	38.4356	246.922	38.4356	95.3925	38.4356	103.111	38.4356	68.3441
38.4561	320.897	38.4561	332.127	38.4561	350.306	38.4561	246.751	38.4561	94.8799	38.4561	102.84	38.4561	68.595
38.4765	320.213	38.4765	331.336	38.4765	349.666	38.4765	246.37	38.4765	95.2071	38.4765	102.538	38.4765	68.8154
38.497	319.477	38.497	330.683	38.497	349.172	38.497	246.217	38.497	94.8326	38.497	102.101	38.497	69.0308
38.5175	318.468	38.5175	330.239	38.5175	348.934	38.5175	246.096	38.5175	94.5401	38.5175	101.493	38.5175	69.0174
38.538	317.17	38.538	330.298	38.538	348.814	38.538	245.971	38.538	94.3721	38.538	100.881	38.538	69.0843
38.5584	316.385	38.5584	329.894	38.5584	348.605	38.5584	245.593	38.5584	94.1366	38.5584	100.506	38.5584	69.4504
38.5789	315.716	38.5789	329.359	38.5789	348.223	38.5789	245.355	38.5789	93.9098	38.5789	100.246	38.5789	69.8175
38.5994	315.152	38.5994	328.852	38.5994	347.764	38.5994	245.11	38.5994	93.8308	38.5994	100.038	38.5994	70.2487
38.6199	314.608	38.6199	328.067	38.6199	347.225	38.6199	244.877	38.6199	93.8687	38.6199	99.7005	38.6199	70.5109
38.6403	314.156	38.6403	327.451	38.6403	346.823	38.6403	244.802	38.6403	93.6862	38.6403	99.3026	38.6403	70.4445
38.6608	313.697	38.6608	327.442	38.6608	346.731	38.6608	244.711	38.6608	94.0255	38.6608	98.8169	38.6608	70.5902
38.6813	313.448	38.6813	327.525	38.6813	346.804	38.6813	244.79	38.6813	93.7577	38.6813	98.3933	38.6813	70.3722
38.7018	313.024	38.7018	327.566	38.7018	346.877	38.7018	244.824	38.7018	93.4843	38.7018	97.9697	38.7018	70.8856
38.7222	312.058	38.7222	327.645	38.7222	346.894	38.7222	244.767	38.7222	93.0121	38.7222	97.4031	38.7222	70.3782
38.7427	311.128	38.7427	327.397	38.7427	346.69	38.7427	244.307	38.7427	92.9323	38.7427	97.2315	38.7427	70.4578
38.7632	310.642	38.7632	326.671	38.7632	346.162	38.7632	243.95	38.7632	92.8097	38.7632	97.2788	38.7632	70.1696
38.7837	310.05	38.7837	325.809	38.7837	345.604	38.7837	243.712	38.7837	92.7252	38.7837	97.3164	38.7837	70.0576
38.8041	309.061	38.8041	325.387	38.8041	345.108	38.8041	243.63	38.8041	92.6874	38.8041	96.828	38.8041	69.7724
38.8246	308.187	38.8246	324.83	38.8246	344.894	38.8246	243.548	38.8246	92.5049	38.8246	96.4089	38.8246	69.9597
38.8451	307.065	38.8451	325.207	38.8451	345.095	38.8451	243.448	38.8451	92.3743	38.8451	95.9872	38.8451	70.0474
38.8656	305.579	38.8656	326.065	38.8656	345.689	38.8656	243.348	38.8656	91.7903	38.8656	95.9973	38.8656	70.2093
38.886	304.252	38.886	326.697	38.886	346.151	38.886	242.991	38.886	91.7245	38.886	96.0272	38.886	70.4377
38.9065	302.622	38.9065	326.91	38.9065	346.428	38.9065	242.59	38.9065	91.9702	38.9065	95.9605	38.9065	70.2386
38.927	301.05	38.927	327.217	38.927	346.499	38.927	242.424	38.927	92.0981	38.927	95.7091	38.927	70.1046
38.9475	300.141	38.9475	327.016	38.9475	346.495	38.9475	242.644	38.9475	92.0443	38.9475	95.7988	38.9475	69.7913
38.9679	299.573	38.9679	327.064	38.9679	346.438	38.9679	242.819	38.9679	91.7898	38.9679	96.1423	38.9679	69.84
38.9884	298.945	38.9884	327.202	38.9884	346.633	38.9884	242.7	38.9884	91.9607	38.9884	96.5508	38.9884	69.7118
39.0089	298.423	39.0089	327.796	39.0089	346.957	39.0089	242.578	39.0089	92.1232	39.0089	96.9539	39.0089	69.7675
39.0294	298.037	39.0294	328.316	39.0294	347.488	39.0294	242.657	39.0294	91.9596	39.0294	97.1899	39.0294	69.7314
39.0498	297.883	39.0498	329.222	39.0498	348.028	39.0498	242.789	39.0498	91.8005	39.0498	97.2864	39.0498	69.8341
39.0703	297.842	39.0703	329.77	39.0703	348.51	39.0703	242.666	39.0703	91.992	39.0703	97.4571	39.0703	69.8164
39.0908	297.779	39.0908	330.184	39.0908	348.826	39.0908	242.58	39.0908	91.9249	39.0908	97.7401	39.0908	69.9681
39.1113	297.909	39.1113	330.541	39.1113	349.12	39.1113	242.612	39.1113	91.934	39.1113	98.0205	39.1113	69.9359
39.1317	297.907	39.1317	330.7	39.1317	349.104	39.1317	242.646	39.1317	92.1638	39.1317	98.3869	39.1317	69.7881
39.1522	298.008	39.1522	329.895	39.1522	348.622	39.1522	242.699	39.1522	92.1323	39.1522	98.7738	39.1522	69.6506
39.1727	297.891	39.1727	328.834	39.1727	347.765	39.1727	242.836	39.1727	91.9881	39.1727	99.123	39.1727	69.4407
39.1932	297.589	39.1932	327.805	39.1932	347.119	39.1932	242.857	39.1932	91.9224	39.1932	99.3807	39.1932	69.2682
39.2136	297.09	39.2136	327.628	39.2136	346.852	39.2136	242.72	39.2136	91.9147	39.2136	99.7541	39.2136	69.0087
39.2341	296.895	39.2341	327.693	39.2341	346.965	39.2341	242.636	39.2341	91.8329	39.2341	100.333	39.2341	68.9681
39.2546	296.516	39.2546	328.054	39.2546	347.206	39.2546	242.604	39.2546	91.6788	39.2546	100.805	39.2546	69.1709
39.2751	296.253	39.2751	328.434	39.2751	347.506	39.2751	242.567	39.2751	91.0108	39.2751	101.026	39.2751	68.9276
39.2955	295.968	39.2955	328.687	39.2955	347.676	39.2955	242.184	39.2955	91.1185	39.2955	101.005	39.2955	69.1261
39.316	296.014	39.316	328.561	39.316	347.641	39.316	241.825	39.316	90.9495	39.316	100.958	39.316	69.3012
39.3365	296.447	39.3365	328.009	39.3365	347.045	39.3365	241.586	39.3365	90.8535	39.3365	100.941	39.3365	69.1709
39.357	296.942	39.357	326.257	39.357	345.921	39.357	241.546	39.357	91.0205	39.357	101.202	39.357	69.3022
39.3774	297.608	39.3774	324.643	39.3774	344.678	39.3774	241.523	39.3774	90.6022	39.3774	101.504	39.3774	69.3406
39.3979	297.935	39.3979	323.647	39.3979	343.957	39.3979	241.447	39.3979	90.4507	39.3979	101.706	39.3979	69.2967
39.4184	298.092	39.4184	323.4	39.4184	343.716	39.4184	241.233	39.4184	90.4561	39.4184	101.588	39.4184	69.1568
39.4389	298.119	39.4389	323.285	39.4389	343.6	39.4389	240.976	39.4389	90.4406	39.4389	101.453	39.4389	69.293
39.4593	298.054	39.4593	322.806	39.4593	343.258	39.4593	240.945	39.4593	90.5406	39.4593	101.214	39.4593	69.3526
39.4798	297.807	39.4798	322.055	39.4798	342.738	39.4798	240.984	39.4798	90.6293	39.4798	101.087	39.4798	69.5698
39.5003	297.876	39.5003	321.429	39.5003	342.248	39.5003	241.04	39.5003	90.8959	39.5003	100.781	39.5003	69.3419
39.5208	297.916	39.5208	320.957	39.5208	341.894	39.5208	241.233	39.5208	90.8762	39.5208	100.406	39.5208	69.2927
39.5412	298.121	39.5412	320.339	39.5412	341.651	39.5412	241.379	39.5412	91.0505	39.5412	99.9906	39.5412	69.233
39.5617	298.413	39.5617	319.852	39.5617	341.451	39.5617	241.553	39.5617	90.8111	39.5617	99.6315	39.5617	69.1627
39.5822	298.665	39.5822	319.195	39.5822	341.381	39.5822	241.539	39.5822	90.6383	39.5822	99.4943	39.5822	69.0818
39.6027	298.489	39.6027	319.196	39.6027	341.461	39.6027	241.423	39.6027	90.5179	39.6027	99.2707	39.6027	68.9904
39.6231	298.234	39.6231	319.182	39.6231	341.566	39.6231	241.165	39.6231	90.5937	39.6231	99.0289	39.6231	68.8884
39.6436	297.945	39.6436	319.12	39.6436	341.387	39.6436	241.079	39.6436	90.6595	39.6436	98.5729	39.6436	68.7757
39.6641	297.62	39.6641	319.101	39.6641	341.22	39.6641	241.114	39.6641	90.6746	39.6641	98.0882	39.6641	68.6526
39.6846	297.261	39.6846	319.125	39.6846	341.065	39.6846	241.225	39.6846	90.3842	39.6846	97.6322	39.6846	68.5188
39.705	296.867	39.705	319.191	39.705	340.922	39.705	241.175	39.705	90.3909	39.705	97.2733	39.705	68.3744
39.7255	296.438	39.7255	319.301	39.7255	340.791	39.7255	240.854	39.7255	90.403	39.7255	97.1261	39.7255	68.2195
39.746	295.974	39.746	319.452	39.746	340.672	39.746	240.857	39.746	90.4206	39.746	96.9856	39.746	68.054
39.7665	295.475	39.7665	319.647	39.7665	340.565	39.7665	240.867	39.7665	90.4437	39.7665	96.8517	39.7665	67.878
39.7869	294.941	39.7869	319.885	39.7869	340.471	39.7869	240.884	39.7869	90.4721	39.7869	96.7245	39.7869	67.6913
39.8074	294.373	39.8074	320.165	39.8074	340.388	39.8074	240.907	39.8074	90.506	39.8074	96.6041	39.8074	67.4941
39.8279	293.769	39.8279	320.488	39.8279	340.317	39.8279	240.937	39.8279	90.5454	39.8279	96.4903	39.8279	67.2863
39.8484	293.131	39.8484	320.853	39.8484	340.259	39.8484	240.974	39.8484	90.5902	39.8484	96.3832	39.8484	67.0679
39.8688	292.458	39.8688	321.262	39.8688	340.213	39.8688	241.018	39.8688	90.6404	39.8688	96.2828	39.8688	66.839
39.8893	291.75	39.8893	321.713	39.8893	340.178	39.8893	241.068	39.8893	90.696	39.8893	96.1892	39.8893	66.5994
39.9098	291.007	39.9098	322.206	39.9098	340.156	39.9098	241.125	39.9098	90.7571	39.9098	96.1022	39.9098	66.3493
39.9303	290.23	39.9303	322.743	39.9303	340.146	39.9303	241.189	39.9303	90.8237	39.9303	96.0219	39.9303	66.0886
39.9507	289.417	39.9507	323.322	39.9507	340.148	39.9507	241.26	39.9507	90.8957	39.9507	95.9483	39.9507	65.8174
39.9712	288.57	39.9712	323.944	39.9712	340.162	39.9712	241.337	39.9712	90.9731	39.9712	95.8814	39.9712	65.5355
39.9917	287.687	39.9917	324.609	39.9917	340.188	39.9917	241.421	39.9917	91.0559	39.9917	95.8212	39.9917	65.2431
40.0122	286.77	40.0122	325.317	40.0122	340.226	40.0122	241.512	40.0122	91.1442	40.0122	95.7677	40.0122	64.9401

## Sheet: Fig. 1c
0.95Cu/Cu(Al)Ox	B.E. (eV)	Intensity (a.u.)	Intensity (a.u.)	Intensity (a.u.)	Intensity (a.u.)	Intensity (a.u.)	Intensity (a.u.)	2.32Cu/Cu(Al)Ox	B.E. (eV)	Intensity (a.u.)	Intensity (a.u.)	Intensity (a.u.)	Intensity (a.u.)	Intensity (a.u.)	Intensity (a.u.)	3.06Cu/Cu(Al)Ox	B.E. (eV)	Intensity (a.u.)	Intensity (a.u.)	Intensity (a.u.)	Intensity (a.u.)	Intensity (a.u.)	Intensity (a.u.)	4.25Cu/Cu(Al)Ox	B.E. (eV)	Intensity (a.u.)	Intensity (a.u.)	Intensity (a.u.)	Intensity (a.u.)	Intensity (a.u.)	Intensity (a.u.)	5.27Cu/Cu(Al)Ox	B.E. (eV)	Intensity (a.u.)	Intensity (a.u.)	Intensity (a.u.)	Intensity (a.u.)	Intensity (a.u.)	Intensity (a.u.)	7.18Cu/Cu(Al)Ox	B.E. (eV)	Intensity (a.u.)	Intensity (a.u.)	Intensity (a.u.)	Intensity (a.u.)	Intensity (a.u.)	Intensity (a.u.)	4.20Cu/Al2O3	B.E. (eV)
	910.89	17441.3	17437.4	17359.7	17359.8	17359.7	17437.4		910.79	18910	18813.7	18813.7	18868.3	18813.7	18868.3		911.49	13775	13811.8	13741.4	13741.4	13741.4	13811.8		911.69	14871	14803	14803	14832.5	14803	14832.5		911.49	11964	11963	11963	11985.4	11963	11985.4		911.79	12779	12693.6	12693.7	12713.8	12693.6	12713.9		911.59
	910.99	17306.3	17447.9	17356.4	17356.4	17356.4	17447.9		910.89	19101.7	18809.4	18809.4	18874.7	18809.4	18874.7		911.59	13758	13820.9	13739.3	13739.3	13739.3	13821		911.79	14815	14787.5	14787.5	14822.9	14787.5	14822.9		911.59	11938	11961.6	11961.7	11988.8	11961.6	11988.8		911.89	12716	12691.3	12691.5	12717	12691.3	12717.2		911.69
	911.09	17497.5	17460	17352.3	17352.3	17352.3	17460		910.99	18941.7	18804.6	18804.6	18882.3	18804.6	18882.3		911.69	13822	13831.6	13737.2	13737.2	13737.2	13831.6		911.89	14785	14786	14786	14828.3	14786	14828.3		911.69	11898	11960.3	11960.3	11993.1	11960.3	11993.1		911.99	12760	12688.5	12688.7	12721	12688.5	12721.2		911.79
	911.19	17556.3	17473.8	17347.6	17347.6	17347.6	17473.8		911.09	19133.3	18799.6	18799.6	18891.9	18799.6	18891.9		911.79	13773	13843.2	13734.4	13734.4	13734.4	13843.2		911.99	14679	14783.9	14783.9	14834.2	14783.9	14834.2		911.79	11970	11958.4	11958.4	11997.8	11958.4	11997.9		912.09	12867	12685.5	12685.8	12726.3	12685.5	12726.6		911.89
	911.29	17661.3	17489.2	17341.7	17341.7	17341.7	17489.2		911.19	19018.3	18794.5	18794.5	18903.7	18794.5	18903.7		911.89	13991	13856.3	13731.2	13731.3	13731.2	13856.3		912.09	14973	14781.6	14781.6	14841.2	14781.6	14841.2		911.89	12169	11956.2	11956.2	12003.5	11956.2	12003.5		912.19	12784	12682.5	12682.8	12733.4	12682.5	12733.8		911.99
	911.39	17818.8	17506.6	17334.8	17334.8	17334.8	17506.6		911.29	18935	18789.7	18789.7	18918.5	18789.7	18918.5		911.99	13883	13870.9	13727.6	13727.7	13727.6	13870.9		912.19	14882	14778.4	14778.4	14848.7	14778.4	14848.7		911.99	12029	11953.4	11953.5	12009.8	11953.4	12009.9		912.29	12770	12679	12679.4	12742.1	12679	12742.5		912.09
	911.49	17638.8	17526.8	17327.2	17327.2	17327.2	17526.8		911.39	18898.3	18784.9	18784.9	18936.2	18784.9	18936.2		912.09	13872	13887	13723.4	13723.4	13723.4	13887		912.29	15056	14775	14775	14857.7	14775	14857.7		912.09	12090	11950.2	11950.3	12017.3	11950.2	12017.3		912.39	12835	12674.8	12675.3	12752.6	12674.8	12753.1		912.19
	911.59	17656.3	17549.8	17318.6	17318.6	17318.6	17549.8		911.49	18910	18779.6	18779.6	18956.9	18779.6	18956.9		912.19	14023	13904.7	13718.4	13718.4	13718.4	13904.7		912.39	14782	14771.7	14771.7	14868.5	14771.7	14868.5		912.19	12024	11946.5	11946.7	12025.9	11946.5	12026		912.49	12918	12670.2	12670.9	12765.4	12670.2	12766		912.29
	911.69	17858.8	17576.1	17309.3	17309.3	17309.3	17576.1		911.59	19248.3	18773.9	18773.9	18980.9	18773.9	18980.9		912.29	13981	13924.6	13713.2	13713.3	13713.2	13924.7		912.49	14652	14768.8	14768.8	14881.7	14768.8	14881.7		912.29	12078	11942.6	11942.8	12036.1	11942.6	12036.3		912.59	12950	12665	12665.9	12780.6	12665	12781.4		912.39
	911.79	17886.3	17606.4	17299.2	17299.2	17299.2	17606.4		911.69	19160	18767.1	18767.1	19007.9	18767.1	19007.9		912.39	14028	13946.7	13707.5	13707.6	13707.5	13946.8		912.59	14787	14766	14766	14897	14766	14897		912.39	12215	11937.8	11938	12047.5	11937.8	12047.7		912.69	12948	12659.3	12660.3	12798.7	12659.3	12799.8		912.49
	911.89	17986.3	17640.3	17287.9	17288	17287.9	17640.3		911.79	19346.7	18759.2	18759.2	19038.4	18759.2	19038.4		912.49	14002	13970.8	13701.1	13701.3	13701.1	13970.9		912.69	14853	14763	14763.1	14914.5	14763	14914.5		912.49	12294	11932.3	11932.6	12060.4	11932.3	12060.7		912.79	12889	12652.8	12654.1	12819.8	12652.8	12821.1		912.59
	911.99	18015	17678.9	17276	17276	17276	17678.9		911.89	19278.3	18750	18750	19072.5	18750	19072.5		912.59	14098	13997.2	13694.3	13694.4	13694.3	13997.4		912.79	15035	14759.1	14759.2	14933.5	14759.1	14933.6		912.59	12291	11925.9	11926.2	12074.9	11925.9	12075.3		912.89	13019	12646	12647.6	12844.7	12646	12846.3		912.69
	912.09	17826.3	17722.6	17263.2	17263.3	17263.2	17722.6		911.99	19423.3	18739.9	18739.9	19111.1	18739.9	19111.1		912.69	14137	14026.4	13687.2	13687.4	13687.2	14026.7		912.89	15044	14753.2	14753.3	14953.1	14753.2	14953.1		912.69	12257	11919	11919.4	12091.5	11919	12092		912.99	12963	12638.9	12641	12873.5	12638.9	12875.6		912.79
	912.19	18061.3	17771.5	17249.6	17249.6	17249.6	17771.5		912.09	19546.7	18728.7	18728.7	19154.6	18728.7	19154.6		912.79	14013	14058.5	13679.8	13680.1	13679.8	14058.8		912.99	15218	14746.4	14746.5	14974.5	14746.4	14974.6		912.79	12214	11911.7	11912.3	12110.6	11911.7	12111.2		913.09	12980	12631.5	12634	12906.4	12631.4	12908.9		912.89
	912.29	18127.5	17826.3	17235.3	17235.3	17235.3	17826.3		912.19	19543.3	18716.5	18716.5	19203.3	18716.5	19203.3		912.89	14063	14092.9	13671.8	13672.2	13671.8	14093.3		913.09	15002	14738.8	14738.9	14998	14738.7	14998.1		912.89	12277	11904.2	11904.8	12132.4	11904.1	12133.1		913.19	13034	12623.1	12626.2	12942.8	12623.1	12945.9		912.99
	912.39	18135	17886.6	17219.5	17219.6	17219.5	17886.6		912.29	19668.3	18703.3	18703.3	19257.7	18703.3	19257.7		912.99	14183	14129.6	13662.9	13663.4	13662.9	14130.2		913.19	15038	14730.7	14730.8	15023.8	14730.6	15024.1		912.99	12340	11896.8	11897.6	12157.4	11896.7	12158.4		913.29	13106	12614.3	12618	12983.2	12614.2	12987.1		913.09
	912.49	18448.8	17952.6	17202.2	17202.3	17202.2	17952.6		912.39	19643.3	18688.3	18688.3	19317.4	18688.3	19317.4		913.09	14350	14168.9	13653.6	13654.3	13653.6	14169.7		913.29	15127	14722.1	14722.3	15052.2	14722.1	15052.5		913.09	12186	11888.5	11889.6	12184.8	11888.4	12186		913.39	13097	12604.9	12609.5	13027.2	12604.8	13032		913.19
	912.59	18315	18025.2	17184	17184.1	17184	18025.3		912.49	20110	18672.2	18672.2	19383.4	18672.2	19383.4		913.19	14239	14210.1	13643.2	13644.1	13643.2	14211.1		913.39	15127	14713.1	14713.4	15083	14713	15083.4		913.19	12488	11879.6	11880.9	12214.7	11879.4	12216.4		913.49	13079	12594.7	12600.2	13074	12594.5	13079.8		913.29
	912.69	18257.5	18104.5	17164.7	17164.8	17164.7	18104.6		912.59	19900	18655	18655	19456	18655	19456		913.29	14335	14253.2	13631.8	13632.9	13631.7	14254.5		913.49	15296	14702.2	14702.6	15114.7	14702.1	15115.3		913.29	12398	11870.6	11872.3	12247.9	11870.4	12250		913.59	13210	12583.8	12590.5	13123.2	12583.6	13130.4		913.39
	912.79	18437.5	18190.2	17144	17144.2	17144	18190.4		912.69	19885	18636	18636	19534.7	18636	19534.8		913.39	14358	14297.4	13619	13620.4	13618.9	14299.1		913.59	15506	14690.3	14690.7	15148	14690	15148.8		913.39	12225	11861.6	11863.6	12284.2	11861.2	12286.9		913.69	13155	12572.2	12580.2	13173.9	12571.9	13182.6		913.49
	912.89	18527.5	18283.7	17123.1	17123.4	17123.1	18284		912.79	20333.3	18615.6	18615.6	19619.9	18615.6	19620		913.49	14623	14343.2	13605.5	13607.2	13605.2	14345.4		913.69	15301	14677.2	14677.7	15182.5	14676.8	15183.7		913.49	12322	11851.5	11853.9	12322.4	11851	12325.9		913.79	13277	12560.1	12569.6	13225.1	12559.5	13235.8		913.59
	912.99	18360	18384.3	17101.7	17102.1	17101.7	18384.8		912.89	20151.7	18595.2	18595.2	19713.2	18595.2	19713.2		913.59	14559	14390.4	13591.3	13593.4	13590.9	14393.3		913.79	15401	14662.7	14663.3	15217.7	14662.1	15219.4		913.59	12496	11841	11844	12363.1	11840.3	12367.5		913.89	13218	12547.1	12558.4	13275.2	12546.2	13288.2		913.69
	913.09	18413.8	18490.8	17078.4	17079	17078.4	18491.3		912.99	19955	18573.8	18573.9	19813.3	18573.8	19813.4		913.69	14394	14438.3	13576.3	13578.8	13575.6	14442.1		913.89	15495	14647.5	14648.2	15253.8	14646.7	15256.2		913.69	12564	11830.1	11833.6	12405.6	11829	12411.4		913.99	13293	12533.2	12546.5	13322.6	12531.9	13338.5		913.79
	913.19	18812.5	18602.7	17053.4	17054.2	17053.4	18603.5		913.09	20186.7	18550.9	18550.9	19919.3	18550.9	19919.4		913.79	14587	14486.5	13560.6	13563.6	13559.6	14491.5		913.99	15424	14632.9	14633.5	15291.5	14631.5	15294.8		913.79	12528	11817.6	11821.7	12448.4	11815.9	12455.9		914.09	13450	12518.9	12534.4	13366	12516.9	13385.5		913.89
	913.29	18933.8	18720.2	17027.3	17028.3	17027.3	18721.3		913.19	20445	18527.5	18527.6	20032	18527.5	20032.1		913.89	14545	14535.4	13545.1	13548.8	13543.7	14542		914.09	15335	14617.2	14617.8	15328.7	14615.2	15333.2		913.89	12747	11803.6	11808.4	12491.1	11801.2	12500.7		914.19	13285	12504.4	12522.4	13404.1	12501.5	13427.9		913.99
	913.39	18823.8	18841.4	16998.7	17000.1	16998.7	18842.8		913.29	20375	18503.3	18503.4	20150.3	18503.2	20150.4		913.99	14494	14583.6	13529.3	13533.5	13527.1	14592.2		914.19	15557	14601.1	14601.5	15365.2	14598.2	15371.4		913.99	12793	11789.1	11794.4	12533.8	11785.5	12546.2		914.29	13322	12489.9	12510.4	13435	12485.6	13464.2		914.09
	913.49	19090	18965.8	16968.3	16970.1	16968.3	18967.7		913.39	20385	18478.1	18478.2	20273.1	18478	20273.4		914.09	14701	14629.7	13512.4	13517.2	13509.1	14641		914.29	15538	14585.2	14585.1	15400.6	14580.8	15409.2		914.09	12708	11774.4	11780.2	12576	11769.2	12592.1		914.39	13281	12475.1	12498.3	13456.9	12468.7	13492.8		914.19
	913.59	18978.8	19092.9	16936.3	16938.7	16936.3	19095.3		913.49	20220	18452.3	18452.5	20399.9	18452.2	20400.2		914.19	14802	14674.2	13495.8	13501.1	13491	14689.1		914.39	15485	14569.5	14568.6	15434.2	14563.2	15445.9		914.19	12696	11759.8	11765.9	12617.1	11752.5	12637.8		914.49	13486	12460.7	12486.6	13468.9	12451.6	13513		914.29
	913.69	19213.8	19221.7	16903.2	16906.3	16903.2	19225		913.59	20308.3	18425.2	18425.4	20528.6	18425.1	20529.1		914.29	14535	14715.5	13478.8	13484.5	13471.9	14735		914.49	15417	14553.8	14551.6	15464.6	14544.7	15480.6		914.29	12593	11746.3	11752.4	12656.9	11736	12683.6		914.59	13444	12446.2	12474.5	13469.2	12433.2	13523.4		914.39
	913.79	19163.8	19349.6	16867.6	16871.7	16867.5	19353.8		913.69	20863.3	18396.6	18396.9	20657.7	18396.4	20658.5		914.39	14788	14752.8	13461.8	13467.5	13451.9	14778.4		914.59	15492	14539.1	14535	15491.7	14526.2	15513.5		914.39	12571	11733.5	11739.1	12693.8	11719.1	12728.2		914.69	13581	12432.2	12462.5	13457.2	12413.9	13524.1		914.49
	913.89	19580	19475.8	16830.5	16835.8	16830.4	19481.4		913.79	20868.3	18365.9	18366.1	20784.6	18365.4	20785.8		914.49	14727	14786	13445.6	13450.8	13431.5	14819.5		914.69	15466	14526.2	14519	15515	14507.9	15544.4		914.49	12835	11721.5	11725.9	12726.6	11701.6	12770.8		914.79	13504	12419.2	12450.7	13432.7	12393.7	13515.2		914.59
	913.99	19472.5	19598.3	16791.5	16798.3	16791.2	19605.6		913.89	21211.7	18333.2	18333.5	20907.8	18332.4	20909.6		914.59	14724	14814.2	13430.4	13434.5	13410.7	14857.8		914.79	15365	14514.5	14503	15532.8	14489	15572.3		914.59	12809	11711.1	11713.3	12754.7	11683.8	12811.4		914.89	13466	12408.3	12440	13396.6	12373.3	13498.4		914.69
	914.09	19527.5	19715.4	16750.9	16759.6	16750.5	19725		913.99	20905	18298.7	18298.8	21025.3	18297.3	21028.1		914.69	14844	14836.1	13416.3	13418.1	13388.9	14892.7		914.89	15558	14504.3	14486.9	15544.1	14469.2	15596.7		914.69	12673	11701.9	11700.5	12776.4	11665	12848.7		914.99	13441	12400.4	12430.5	13349.6	12352.7	13475.1		914.79
	914.19	19606.3	19825.3	16708.9	16719.9	16708.1	19837.9		914.09	21010	18264.1	18263.9	21136.7	18261.9	21141		914.79	14768	14851.2	13403.9	13402.1	13366.4	14924.5		914.99	15580	14496.9	14471.2	15548.8	14449.2	15618.4		914.79	12859	11694.5	11687.8	12790.7	11645.1	12882.7		915.09	13379	12396.7	12423.2	13293.3	12332.7	13447.8		914.89
	914.29	19542.5	19926.4	16666	16679.7	16664.6	19942.9		914.19	20863.3	18228.9	18227.9	21239	18225.1	21245.6		914.89	14933	14858.6	13393.6	13386.2	13342.7	14952.9		915.09	15473	14492.2	14455.5	15545.6	14428.1	15637		914.89	12832	11690.3	11675.9	12797.5	11624.8	12914		915.19	13305	12397.2	12417.1	13228	12312.2	13417.9		914.99
	914.39	19796.3	20016	16621.7	16638.4	16619.2	20037.6		914.29	21208.3	18193.7	18191.3	21330.4	18187.5	21340.5		914.99	15031	14858.1	13386.5	13371.1	13318.4	14979		915.19	15661	14491	14439.8	15534	14405.9	15652.9		914.99	12870	11690	11665.1	12796.3	11604.2	12943.1		915.29	13546	12402.7	12412.5	13155.1	12291.2	13387.8		915.09
	914.49	19957.5	20091.9	16576.1	16596.2	16571.9	20120.4		914.39	21416.7	18158.4	18153.6	21408.3	18148.4	21423.5		915.09	14833	14849.1	13383.4	13356.8	13293.1	15003.1		915.29	15604	14494.5	14424.6	15514.1	14382.9	15667.4		915.09	12810	11693.6	11654.6	12785.8	11582.2	12969.6		915.39	13520	12414.5	12409.8	13076.7	12270.1	13360.8		915.19
	914.59	20021.3	20152	16529.5	16553.1	16522.4	20189.9		914.49	21301.7	18123.7	18114.8	21470.5	18107.8	21493.4		915.19	15045	14831.4	13385.2	13343.6	13267	15026.2		915.39	15675	14503.6	14410.1	15485.8	14359	15681.6		915.19	12994	11702.3	11645	12765.8	11559.2	12994.6		915.49	13365	12433.1	12408.9	12994.1	12248.4	13339.2		915.29
	914.69	20171.3	20194	16481.7	16508.6	16469.9	20244.4		914.59	21475	18089.7	18074.4	21514.4	18064.9	21548.8		915.29	14966	14804.9	13393	13331.9	13240	15049.7		915.49	15716	14518.7	14396.1	15448.6	14333.7	15696		915.29	13089	11716.7	11636.4	12736.2	11535.1	13019		915.59	13436	12458.8	12409.4	12908.2	12225.6	13325.1		915.39
	914.79	20385	20216.9	16434.5	16463.7	16415.4	20284.3		914.69	21613.3	18058.7	18033.3	21539.4	18020.6	21590.3		915.39	15069	14770	13408.2	13322.2	13212.7	15075.1		915.59	15782	14541	14383.2	15403.2	14307.4	15712.6		915.39	13092	11737.9	11629.1	12697.3	11510	13044.3		915.69	13546	12493.2	12412.6	12821.8	12202.8	13321.9		915.49
	914.89	20325	20220	16389.7	16419.5	16359.3	20310.7		914.79	21593.3	18032.8	17992	21544.4	17975.1	21619		915.49	15054	14725.9	13430.9	13314.2	13184	15102.9		915.69	15835	14571.5	14372	15350.3	14280.3	15733.1		915.49	13072	11766.5	11623.4	12649.3	11483.8	13071.6		915.79	13438	12536.8	12418.6	12736.1	12180	13331.6		915.59
	914.99	20277.5	20201.9	16348.9	16375.9	16301.2	20324.3		914.89	21688.3	18013.6	17950.3	21527.9	17928	21635.9		915.59	15156	14673.2	13462.1	13308.4	13154.3	15135		915.79	15690	14610.3	14362.7	15290.5	14252.5	15758.5		915.59	13039	11802.8	11619.2	12592.5	11456.2	13102		915.89	13406	12589.2	12427.6	12652.2	12156.9	13355.1		915.69
	915.09	20458.8	20162.7	16315	16334.1	16241.9	20327.9		914.99	21793.3	18004.6	17908.9	21489.7	17879.5	21644.2		915.69	15270	14612.1	13502.2	13305.1	13123.5	15172.4		915.89	15777	14656.6	14355.1	15223.5	14223.1	15789		915.69	13328	11847.5	11617.5	12528	11427.9	13137.2		915.99	13318	12649.5	12439.5	12570.8	12133.5	13392.7		915.79
	915.19	20362.5	20102.3	16291.7	16295	16181.8	20325.4		915.09	21790	18009.8	17868.7	21430	17830.2	21648.1		915.79	15239	14542.8	13550.9	13304.3	13091.1	15215.7		915.99	16050	14710.7	14350.5	15151.1	14193.1	15826.2		915.79	13205	11900.4	11618.5	12456.7	11398.7	13178.1		916.09	13426	12716.2	12454.6	12492.6	12109.8	13443.8		915.89
	915.29	20392.5	20020.6	16282.6	16259.1	16120.7	20321		915.19	21728.3	18033.7	17830.1	21349.1	17780.1	21652.7		915.89	15454	14465.6	13607.4	13306.2	13057	15265.3		916.09	15804	14770.4	14348.5	15073.6	14161.8	15868.9		915.89	13232	11960.4	11622.2	12379.2	11368.5	13224.7		916.19	13537	12786.6	12472.3	12417.6	12085.1	13506.2		915.99
	915.39	20415	19917.8	16292.3	16226.9	16058.4	20320.2		915.29	21705	18081.1	17793.8	21247.6	17729.3	21664.1		915.99	15531	14381.5	13670.8	13311.4	13021.3	15321.1		916.19	16075	14833.2	14349.5	14991.5	14129	15916.1		915.99	13285	12025.7	11628.7	12296.2	11336.9	13276.8		916.29	13603	12856.9	12492.3	12345.4	12058.9	13576.7		916.09
	915.49	20422.5	19795	16326.4	16199.4	15995.3	20330.1		915.39	21753.3	18157.2	17760.4	21126.4	17677.5	21689		916.09	15547	14290.9	13738.8	13320.1	12983.9	15382.1		916.29	15982	14895.3	14352.8	14904.8	14093.9	15965.1		916.09	13335	12094.8	11638.7	12209	11304.4	13333.7		916.39	13744	12923.2	12514.3	12275.9	12031	13651.4		916.19
	915.59	20455	19652.9	16389.8	16177.1	15931.1	20357.6		915.49	21938.3	18266.7	17730.3	20986.5	17624.5	21734.5		916.19	15723	14195.1	13808.9	13333	12945	15446.9		916.39	16329	14954.6	14361	14816.3	14058.3	16015.2		916.19	13486	12164.3	11652.3	12118.5	11270.7	13393.6		916.49	13728	12981.3	12538.9	12209.5	12001.7	13726.3		916.29
	915.69	20488.8	19492.3	16487.3	16160.4	15865.3	20409.5		915.59	22036.7	18413.5	17703.8	20828.7	17569.6	21806.7		916.29	15564	14095.9	13878.4	13351.7	12905.9	15514.1		916.49	16004	15005.7	14373.3	14725.8	14021.3	16062.1		916.29	13434	12230.8	11669.7	12025.5	11235.9	13454.2		916.59	13721	13026.5	12565.7	12145.8	11970.8	13796.5		916.39
	915.79	20680	19314.3	16622.2	16149.8	15797.3	20491.7		915.69	22296.7	18600.6	17682.1	20654.9	17512.9	21911.8		916.39	15357	13993.4	13942.2	13375.7	12865.9	15579.6		916.59	16070	15044.9	14390.8	14634.7	13983.7	16103		916.39	13443	12289.5	11690.5	11930.5	11199.4	13511.7		916.69	13877	13054.6	12595.2	12085	11938.6	13857.5		916.49
	915.89	20883.8	19120.7	16796	16146.1	15727.3	20608.2		915.79	22206.7	18827.6	17665.7	20466.5	17453.7	22052.6		916.49	15687	13889	13995.8	13405.9	12825.4	15640		916.69	16095	15067.2	14413.5	14543.3	13944.9	16134		916.49	13693	12336.5	11715.3	11834.5	11161.5	13563.3		916.79	13844	13062	12627.2	12026.9	11905.3	13905.5		916.59
	915.99	20890	18912.7	17005.6	16149.7	15654.5	20759		915.89	22580	19091.4	17655.8	20265.5	17391.7	22229.3		916.59	15509	13783.4	14034.3	13442.5	12784.5	15691.2		916.79	16139	15069.3	14442	14452.6	13905.6	16152.6		916.59	13606	12367.9	11744.7	11738.7	11122.8	13605.7		916.89	13932	13045.9	12661.3	11970.9	11870.7	13936.8		916.69
	916.09	21153.8	18692	17243.6	16161.3	15578.7	20939.5		915.99	22775	19384.3	17654.3	20054.2	17327.4	22438.1		916.69	15674	13676.9	14052.7	13485	12742.8	15728.9		916.89	16305	15048	14475.9	14362.7	13865.3	16156		916.69	13591	12379.6	11778.4	11643.5	11082.9	13635.7		916.99	13994	13004.6	12697.2	11916.5	11834.4	13949.4		916.79
	916.19	21290	18461.1	17497	16182.2	15500.2	21139.9		916.09	22773.3	19693	17662.7	19834.7	17260.5	22669.3		916.79	15683	13569.1	14046.3	13532.7	12699.5	15749.3		916.99	16135	15002	14515.2	14274	13823.9	16143.3		916.79	13632	12368.9	11816.5	11549.6	11042.1	13650.7		917.09	14048	12939.9	12735.6	11864.7	11797.9	13944.4		916.89
	916.29	21308.8	18222.8	17747.4	16214.2	15419.9	21344.6		916.19	23081.7	19998.2	17682.1	19608.4	17190.5	22907.7		916.89	15747	13461.6	14013.7	13586.1	12655.2	15751		917.09	16192	14931.9	14560.1	14187	13781.8	16115.3		916.89	13572	12334.7	11859.5	11458.2	11001.2	13650		917.19	13784	12853.2	12775.9	11814.7	11760.8	13922.3		916.99
	916.39	21210	17977.6	17968.9	16256.6	15336.3	21530.5		916.29	23213.3	20277	17714.9	19377.7	17117.6	23134.3		916.99	15810	13354.5	13953.8	13644.5	12609.8	15733.3		917.19	16116	14840.2	14610.6	14102.6	13739.6	16074.2		916.99	13556	12276.3	11906.9	11369.1	10959.7	13632.8		917.29	13878	12748.2	12817.7	11766.6	11723.3	13886		917.09
	916.49	21737.5	17727.8	18135.5	16310.6	15249.9	21674		916.39	23461.7	20504.5	17763.2	19144.8	17042.4	23327.6		917.09	15713	13248.5	13867.8	13707.9	12563.5	15697.2		917.29	16005	14730.3	14666.3	14021	13697.3	16022.9		917.09	13595	12194.7	11958.4	11282.7	10917.8	13600.1		917.39	13873	12628.7	12860.4	11719.9	11685.3	13838.4		917.19
	916.59	21836.3	17475.7	18222.8	16377.2	15161.3	21753.1		916.49	23436.7	20655.3	17828.7	18910.9	16964.4	23466		917.19	15776	13144.7	13759	13776	12517.1	15645.6		917.39	16106	14606.2	14726.4	13942.2	13655	15964.8		917.19	13535	12092.5	12013.4	11199.3	10875.7	13553.8		917.49	13955	12500.4	12904.2	11675.3	11647.9	13784.2		917.29
	916.69	21702.5	17223.2	18212.1	16456.9	15070.7	21750.8		916.59	23615	20710	17914.2	18678.7	16884.7	23533.3		917.29	15527	13043.5	13631.4	13848.2	12470.7	15581.8		917.49	15967	14473.4	14790.8	13867.3	13613.6	15904.4		917.29	13520	11972.9	12071	11118.6	10833	13496.4		917.59	13715	12367	12947.5	11631.7	11610.1	13725.9		917.39
	916.79	21682.5	16971.4	18094.1	16549.4	14977.9	21659.2		916.69	23445	20656	18021.5	18449.5	16803.6	23519.8		917.39	15526	12945.3	13489.7	13923.5	12424.4	15509.7		917.59	15719	14336.7	14858.2	13796.2	13573.1	15845		917.39	13558	11839.8	12130.2	11040.6	10789.8	13431		917.69	13720	12232.8	12989.7	11589.1	11572.3	13667		917.49
	916.89	21606.3	16723.8	17874.1	16656.5	14885	21484.3		916.79	23473.3	20491.8	18152.9	18225.4	16722	23426.2		917.49	15544	12850.6	13339.4	14000.9	12378.7	15433.5		917.69	15674	14199.4	14926.6	13728.2	13532.8	15788.6		917.49	13562	11697.7	12190.2	10965.4	10746.1	13361.2		917.79	13722	12102	13030.3	11548	11534.9	13610.5		917.59
	916.99	21323.8	16482.6	17567.2	16778.6	14793.4	21241.4		916.89	23285	20225.1	18309.2	18007.1	16639.7	23262.1		917.59	15316	12760	13185.8	14079.2	12334	15357.1		917.79	15735	14066	14994.7	13663.8	13493.5	15737.5		917.59	13536	11551.4	12250.3	10893.2	10702.4	13290.1		917.89	13557	11977.6	13068.7	11508.4	11498.3	13558.1		917.69
	917.09	20956.3	16249.1	17196.1	16914.7	14703.5	20953		916.99	23336.7	19874.3	18491.9	17796.6	16558.1	23046.7		917.69	15226	12672.6	13032.6	14156.1	12289.5	15282.4		917.89	15661	13938.9	15060.7	13602.7	13454.9	15692.5		917.69	13362	11405.3	12309.6	10824.5	10659.2	13221		917.99	13563	11861.1	13103.6	11469.9	11462.1	13510.3		917.79
	917.19	20690	16024.7	16787.9	17063.6	14615.7	20644.6		917.09	22963.3	19462.6	18700.8	17594.3	16477.2	22803.3		917.79	15235	12588.9	12883.7	14229.8	12245.5	15211.6		917.99	15552	13819.9	15122.2	13544.6	13416.9	15653		917.79	13141	11262.9	12367	10759.3	10616.7	13155.8		918.09	13419	11753.9	13134.3	11432.5	11426.6	13467.5		917.89
	917.29	20432.5	15809.8	16368.5	17223.2	14530.4	20340.7		917.19	22768.3	19016.1	18934.8	17400.9	16397.4	22556.9		917.89	15146	12509.3	12742.5	14299	12202.5	15145.9		918.09	15392	13709.8	15177	13489.1	13379.1	15617.7		917.89	13122	11127.3	12421.4	10697.8	10575.3	13095.8		918.19	13343	11656.9	13160	11396.5	11392	13429.3		917.99
	917.39	20301.3	15605.4	15960.7	17390.9	14447.9	20061.1		917.29	22650	18560.3	19192.5	17217.5	16319.6	22331.1		917.99	14977	12433.2	12610.4	14361.2	12160.1	15084.7		918.19	15426	13609.3	15223.1	13435.9	13341.6	15585		917.99	13014	11000.4	12471.5	10640	10535.3	13041.3		918.29	13270	11569	13178.9	11361	11357.6	13393.7		918.09
	917.49	19896.3	15411.4	15580.6	17563.1	14368	19819		917.39	22078.3	18116.4	19470.8	17044.3	16244	22143.6		918.09	14937	12360.4	12488.4	14414.1	12118	15026.9		918.29	15462	13517.9	15258.2	13384.7	13304.3	15552.4		918.09	12892	10883	12515.3	10585.2	10496.1	12991.3		918.39	13361	11490.2	13190.7	11326.2	11323.6	13359.7		918.19
	917.59	19617.5	15227.6	15238.4	17735.4	14290.5	19620.5		917.49	22046.7	17700	19764.6	16880.7	16170.1	22005		918.19	14890	12290.9	12377.1	14456.1	12076.5	14971		918.39	15475	13435.4	15280.8	13335.5	13267.1	15517.5		918.19	12922	10775.2	12551	10532.9	10457.4	12944.4		918.49	13277	11419.2	13194.1	11291.6	11289.8	13325.4		918.29
	917.69	19456.3	15053.3	14938.1	17903	14214.5	19465.3		917.59	21905	17321.1	20067.7	16726.1	16097.6	21919.7		918.29	14862	12224.3	12276.1	14485.1	12035.4	14914.9		918.49	15331	13360.1	15288.3	13287.1	13229.2	15477.2		918.29	12810	10677	12577.1	10482.8	10419.1	12898.8		918.59	13238	11355	13188.1	11256.9	11255.6	13288.9		918.39
	917.79	19481.3	14888.5	14680.1	18061.1	14140.3	19349.1		917.69	21836.7	16984.7	20372.8	16580	16026.1	21885.2		918.39	14826	12160.6	12185	14499.7	11994.6	14856.2		918.59	15430	13291.6	15280	13239.9	13191	15429.5		918.39	12801	10587.8	12592.3	10434.6	10381	12852.7		918.69	13288	11296.1	13171.9	11221.7	11220.7	13248.3		918.49
	917.89	19306.3	14731.8	14460.8	18204.1	14066.8	19263.1		917.79	21873.3	16690.7	20670.3	16440.6	15954.3	21893		918.49	14664	12099.1	12102.5	14498.2	11953.7	14792.4		918.69	15358	13228.3	15254.6	13193.1	13152	15372		918.49	12774	10506.6	12594.8	10387.5	10342.6	12803.7		918.79	13326	11242.5	13146	11186.7	11186	13203.2		918.59
	917.99	19307.5	14582.7	14275	18326.6	13993.5	19197.2		917.89	21935	16436.9	20951.2	16307.2	15881.8	21931.8		918.59	14795	12040	12027.8	14479.8	11913	14721.6		918.79	15526	13169.5	15211.9	13146.7	13112.3	15303.4		918.59	12819	10432.9	12584.4	10341.7	10304.3	12750.4		918.89	13154	11193.2	13110.1	11151.9	11151.3	13152.5		918.69
	918.09	19190	14441.1	14117.9	18424.4	13921	19141.5		917.99	21980	16219.8	21206.6	16179.8	15809	21988.2		918.69	14646	11982.7	11959.8	14443.9	11872.2	14642		918.89	15514	13114.7	15152.2	13101	13072.3	15223.2		918.69	12726	10365.7	12560.3	10297.1	10266.1	12691.1		918.99	13095	11146.5	13063.4	11116.2	11115.9	13094.4		918.79
	918.19	18885	14306.7	13984	18493.3	13848.9	19086.1		918.09	21731.7	16034.1	21426.5	16057.5	15735.4	22047.2		918.79	14729	11927.7	11897.9	14390.8	11831.8	14552.7		918.99	15242	13063.7	15076.9	13056.5	13032.7	15131.7		918.79	12630	10304.3	12522.3	10253.5	10227.9	12624.5		919.09	13345	11102.1	13006.5	11080.2	11080	13028.9		918.89
	918.29	18941.3	14178.7	13867.9	18529.2	13777.1	19021.5		918.19	21835	15874.3	21601.9	15939.8	15661	22094		918.89	14465	11873.9	11840.2	14319.9	11791	14452.1		919.09	15152	13015.9	14986.8	13013.1	12993.5	15028.9		918.89	12611	10248	12470.7	10211.1	10190	12549.9		919.19	13267	11060.1	12940.4	11044.5	11044.3	12956.4		918.99
	918.39	18907.5	14056.8	13765.5	18529.5	13705.7	18940.4		918.29	21923.3	15735.2	21724.4	15825.9	15585.4	22114.7		918.99	14671	11822.4	11787.1	14233.1	11750.8	14340.9		919.19	15069	12972.3	14885	12972.5	12956.3	14917.3		918.99	12498	10195.9	12405.7	10169.7	10152.4	12466.6		919.29	13085	11020.3	12865.8	11009.3	11009.1	12877.1		919.09
	918.49	18852.5	13940.9	13673.5	18492.4	13634.9	18837.1		918.39	22081.7	15612.1	21787.5	15715.4	15508.7	22097.6		919.09	14365	11773.2	11738.1	14131.7	11711.6	14219.7		919.29	14735	12933.1	14773.7	12935.1	12921.8	14798.4		919.09	12571	10148	12328.3	10129.8	10115.6	12374.8		919.39	12864	10981.8	12783	10974.1	10974	12790.9		919.19
	918.59	18638.8	13830.5	13589.1	18417	13564.6	18707.4		918.49	22101.7	15501.2	21786.2	15608.1	15431	22033.5		919.19	14128	11726.2	11692.5	14017.2	11673.5	14089		919.39	14565	12897.2	14654.1	12900.1	12889.3	14672.9		919.19	12279	10103.4	12239.5	10091.2	10079.6	12274.8		919.49	12915	10945.6	12694	10940.3	10940.2	12699.5		919.29
	918.69	18396.3	13724.9	13509.8	18303.1	13494.6	18548.6		918.59	21843.3	15399.3	21718.2	15503.6	15352.4	21916.3		919.29	14187	11681.4	11650	13891.3	11636.4	13949.9		919.49	14503	12865	14529	12868.3	12859.5	14543.3		919.29	12199	10062.2	12140.6	10054.2	10044.8	12167.2		919.59	12799	10911.8	12600.2	10908.2	10908.1	12603.9		919.39
	918.79	18508.8	13624.7	13435.1	18153	13425.8	18361.1		918.69	21843.3	15304.8	21583.9	15402.6	15274	21743.3		919.39	13925	11640.4	11611.6	13757.4	11602	13805.4		919.59	14182	12836.3	14400.4	12839.7	12832.6	14411.3		919.39	12075	10023.4	12032.5	10018.4	10010.9	12052.5		919.69	12573	10880.2	12502.3	10877.8	10877.7	12504.9		919.49
	918.89	18128.8	13530.3	13364.7	17969.6	13359.2	18146.3		918.79	21536.7	15216.7	21386.5	15305.9	15196.8	21515.5		919.49	13524	11602.5	11576.6	13617	11569.9	13656.3		919.69	14097	12809.4	14268.9	12812.7	12806.9	14277.2		919.49	12056	9987.92	11917.9	9985.09	9979.03	11932.8		919.79	12447	10850.6	12401.4	10848.9	10848.9	12403.1		919.59
	918.99	17776.3	13441.4	13297.8	17755.9	13294.5	17906.1		918.89	21190	15134.5	21131.2	15214.1	15121.9	21236.1		919.59	13423	11567.4	11544.4	13472	11539.8	13504.2		919.79	14242	12784.3	14136.5	12787.3	12782.6	14142.9		919.59	11745	9955.38	11798	9953.95	9949.1	11809.1		919.89	12243	10823.6	12299.1	10822.5	10822.5	12300.2		919.69
	919.09	17580	13358.1	13234.3	17516.3	13232.4	17643.9		918.99	20831.7	15057.9	20825	15127.6	15050	20910.6		919.69	13286	11535.5	11515.3	13324.7	11512.1	13351.2		919.89	14039	12760.9	14005.2	12763.6	12759.8	14010		919.69	11492	9925.3	11674.2	9924.79	9920.92	11682.4		919.99	12071	10799.1	12196.4	10798.4	10798.4	12197.2		919.79
	919.19	17183.8	13281.4	13175.2	17256.4	13174.2	17364.7		919.09	20208.3	14987.2	20476.7	15047.6	14982.4	20546.8		919.79	13165	11506.1	11488.6	13176.7	11486.5	13198.5		919.99	13958	12738.9	13876.2	12741.1	12738.1	13879.9		919.79	11492	9898.04	11548.5	9898.08	9895.01	11554.6		920.09	11950	10777	12094.3	10776.6	10776.6	12094.8		919.89
	919.29	16781.3	13210.7	13120.2	16980.7	13119.6	17072.5		919.19	19718.3	14922.1	20095.4	14973.8	14919.2	20152.9		919.89	13092	11479.1	11464	13029.6	11462.6	13047.5		920.09	13747	12717.8	13750.7	12719.7	12717.3	13753.5		919.89	11200	9873.53	11422.5	9873.89	9871.46	11427		920.19	11784	10756.7	11993	10756.4	10756.4	11993.3		919.99
	919.39	16516.3	13145.7	13068.7	16693.8	13068.4	16771.4		919.29	19343.3	14863.1	19691	14906.8	14861.3	19738.3		919.99	12778	11454.4	11441.6	12885	11440.6	12899.7		920.19	13747	12698.6	13630.7	12700.2	12698.3	13632.9		919.99	11159	9850.95	11296.9	9851.46	9849.55	11300.2		920.29	11834	10738.6	11893.9	10738.5	10738.5	11894		920.09
	919.49	16261.3	13086.4	13021.3	16400.9	13021.1	16466.4		919.39	18680	14809.4	19272.8	14846.2	14808.4	19311.6		920.09	12641	11431.7	11420.8	12744.2	11420.2	12756.3		920.29	13619	12680.9	13517	12682.2	12680.8	13518.7		920.09	11101	9829.77	11172.4	9830.33	9828.83	11174.9		920.39	11490	10722.1	11797	10722	10722	11797.1		920.19
	919.59	15895	13032.4	12977.5	16106.2	12977.4	16161.4		919.49	18465	14761	18849.6	14791.8	14760.4	18881.5		920.19	12637	11411.1	11401.9	12608.6	11401.5	12618.5		920.39	13513	12665.3	13410.8	12666.4	12665.2	13412.1		920.19	11002	9810.47	11050.9	9811.02	9809.85	11052.7		920.49	11539	10706.7	11702.7	10706.6	10706.6	11702.8		920.29
	919.69	15648.8	12983.1	12936.9	15813.8	12936.9	15860.1		919.59	17895	14717.3	18429.4	14742.8	14716.9	18455.7		920.29	12459	11392.2	11384.5	12478.8	11384.2	12487		920.49	13292	12650.8	13311.7	12651.7	12650.8	13312.7		920.29	10827	9792.32	10932.6	9792.82	9791.91	10933.9		920.59	11527	10692.5	11611.7	10692.5	10692.5	11611.8		920.39
	919.79	15390	12938.2	12899.5	15527.3	12899.5	15566.1		919.69	17585	14677.7	18019.1	14698.8	14677.5	18040.6		920.39	12511	11374.2	11367.7	12355.1	11367.6	12361.8		920.59	13345	12637.4	13219.9	12638	12637.3	13220.7		920.39	10772	9775.77	10818.9	9776.21	9775.5	10819.9		920.69	11348	10679.9	11524.8	10679.9	10679.9	11524.8		920.49
	919.89	15171.3	12897.3	12864.9	15249.7	12864.9	15282.1		919.79	17441.7	14641.6	17624.3	14658.9	14641.5	17641.9		920.49	12475	11357.4	11352.1	12238.4	11352	12243.9		920.69	13389	12625.5	13136.2	12626	12625.5	13136.8		920.49	10574	9761.06	10710.9	9761.43	9760.89	10711.6		920.79	11311	10667.3	11440.9	10667.3	10667.3	11440.9		920.59
	919.99	15048.8	12859.7	12832.8	14983.5	12832.8	15010.4		919.89	17060	14608.9	17249.9	14623.2	14608.9	17264.3		920.59	12176	11342.3	11337.9	12129.5	11337.9	12134		920.79	13084	12615.6	13060.8	12616	12615.6	13061.3		920.59	10435	9747.92	10608.8	9748.23	9747.81	10609.3		920.89	11431	10655.4	11361	10655.4	10655.4	11361		920.69
	920.09	14840	12825.6	12803.2	14730.9	12803.2	14753.3		919.99	16841.7	14579.2	16899.3	14590.9	14579.2	16911		920.69	12077	11328.2	11324.6	12028.2	11324.5	12031.9		920.89	12884	12606.6	12992.8	12606.9	12606.6	12993.1		920.69	10430	9735.97	10512.7	9736.22	9735.9	10513.1		920.99	11262	10644.6	11285.8	10644.6	10644.6	11285.8		920.79
	920.19	14548.8	12794.5	12776	14493.5	12776	14512.1		920.09	16511.7	14552.1	16574.6	14561.5	14552.1	16584.1		920.79	12097	11315.3	11312.4	11934.8	11312.4	11937.8		920.99	12967	12598.3	12931.5	12598.6	12598.3	12931.7		920.79	10382	9724.75	10422.5	9724.95	9724.71	10422.8		921.09	11134	10634.3	11214.9	10634.3	10634.3	11214.9		920.89
	920.29	14363.8	12766.1	12750.8	14272.2	12750.8	14287.5		920.19	16396.7	14528	16278.1	14535.7	14528	16285.8		920.89	12042	11304	11301.6	11849.6	11301.6	11852.1		921.09	13108	12591	12876.9	12591.2	12591	12877.1		920.89	10485	9714.54	10338.6	9714.7	9714.51	10338.8		921.19	11161	10624.7	11148.4	10624.7	10624.7	11148.4		920.99
	920.39	14310	12740.7	12728.2	14068.2	12728.2	14080.7		920.29	16006.7	14506.6	16010.1	14512.8	14506.6	16016.3		920.99	11917	11293.7	11291.7	11772	11291.7	11774		921.19	13067	12583.8	12828	12583.9	12583.8	12828.1		920.99	10194	9704.88	10260.7	9705	9704.86	10260.8		921.29	11063	10616.1	11086.9	10616.1	10616.1	11086.9		921.09
	920.49	13976.3	12718.2	12707.8	13881.5	12707.8	13891.8		920.39	15805	14488	15770.4	14493	14488	15775.4		921.09	11833	11284.2	11282.6	11701.7	11282.6	11703.3		921.29	13009	12576	12783.5	12576.1	12576	12783.6		921.09	10211	9695.81	10188.8	9695.91	9695.8	10188.9		921.39	11066	10608.4	11030.2	10608.4	10608.4	11030.2		921.19
	920.59	13878.8	12697.8	12689.4	13711.8	12689.4	13720.2		920.49	15585	14471.8	15558.1	14475.8	14471.8	15562.1		921.19	11738	11275.5	11274.2	11638.2	11274.2	11639.5		921.39	13038	12567.8	12743.2	12567.9	12567.8	12743.3		921.19	10191	9687.73	10123.2	9687.8	9687.72	10123.2		921.49	10931	10600.8	10977.4	10600.8	10600.8	10977.4		921.29
	920.69	13758.8	12679	12672.1	13557.9	12672.1	13564.8		920.59	15433.3	14457.4	15371.3	14460.6	14457.4	15374.5		921.29	11817	11267.4	11266.4	11581.2	11266.4	11582.3		921.49	13053	12559.9	12707.6	12560	12559.9	12707.7		921.29	10020	9680.62	10063.7	9680.68	9680.62	10063.8		921.59	11092	10593.7	10928.7	10593.7	10593.7	10928.7		921.39
	920.79	13860	12661.4	12655.8	13419.3	12655.8	13424.9		920.69	15526.7	14443.9	15207.7	14446.4	14443.9	15210.2		921.39	11783	11260.4	11259.5	11530.7	11259.5	11531.5		921.59	12960	12552.7	12676.4	12552.8	12552.7	12676.4		921.39	10125	9673.76	10009.5	9673.8	9673.76	10009.5		921.69	10991	10586.7	10883.8	10586.7	10586.7	10883.8		921.49
	920.89	13867.5	12645	12640.4	13295.1	12640.4	13299.6		920.79	15570	14431.4	15065.6	14433.4	14431.4	15067.6		921.49	11540	11253.6	11252.9	11485.4	11252.9	11486.1		921.69	12846	12545.7	12648.8	12545.8	12545.7	12648.8		921.49	10084	9667.27	9960.28	9667.3	9667.27	9960.32		921.79	10980	10580	10842.6	10580	10580	10842.6		921.59
	920.99	13537.5	12629.3	12625.6	13184.1	12625.6	13187.8		920.89	15313.3	14419.2	14942.3	14420.8	14419.2	14943.9		921.59	11732	11246.6	11246.1	11444.6	11246.1	11445.1		921.79	12923	12539.4	12624.9	12539.5	12539.4	12625		921.59	10059	9661.12	9915.9	9661.15	9661.12	9915.93		921.89	10960	10573.3	10804.6	10573.3	10573.3	10804.6		921.69
	921.09	13600	12614.1	12611.1	13085.2	12611.1	13088.1		920.99	15428.3	14407.4	14836.2	14408.7	14407.4	14837.5		921.69	11779	11240.4	11240	11408.8	11240	11409.2		921.89	12791	12534.3	12604.9	12534.3	12534.3	12604.9		921.69	10048	9654.77	9875.46	9654.78	9654.77	9875.48		921.99	10895	10566.8	10770	10566.8	10566.8	10770		921.79
	921.19	13600	12599.6	12597.2	12997.7	12597.2	13000		921.09	15168.3	14396.2	14745.4	14397.2	14396.2	14746.4		921.79	11528	11234.7	11234.4	11377.3	11234.4	11377.7		921.99	12696	12529.2	12587.2	12529.2	12529.2	12587.2		921.79	10064	9649.09	9839.54	9649.1	9649.09	9839.55		922.09	10980	10560.4	10738.2	10560.4	10560.4	10738.2		921.89
	921.29	13552.5	12586.6	12584.7	12921.3	12584.7	12923.2		921.19	15263.3	14386.1	14668.7	14386.8	14386.1	14669.5		921.89	11575	11228.5	11228.2	11348.8	11228.2	11349		922.09	12917	12524.6	12572.1	12524.6	12524.6	12572.1		921.89	9873	9643.79	9807.53	9643.8	9643.79	9807.54		922.19	10965	10554.5	10709.7	10554.5	10554.5	10709.7		921.99
	921.39	13312.5	12574.3	12572.8	12854.3	12572.8	12855.8		921.29	15048.3	14375.9	14603.3	14376.5	14375.9	14603.9		921.99	11726	11222.8	11222.6	11323.8	11222.6	11324.1		922.19	12654	12521.1	12559.8	12521.1	12521.1	12559.8		921.99	9934	9638.96	9779.21	9638.97	9638.96	9779.22		922.29	10788	10548.8	10683.8	10548.8	10548.8	10683.8		922.09
	921.49	13250	12562.9	12561.7	12796.1	12561.7	12797.3		921.39	15301.7	14366.2	14548	14366.7	14366.2	14548.5		922.09	11509	11218.1	11218	11302.7	11218	11302.9		922.29	12591	12518.1	12549.4	12518.1	12518.1	12549.4		922.09	9880	9634.83	9754.52	9634.83	9634.83	9754.53		922.39	10869	10543.1	10660.2	10543.1	10543.1	10660.2		922.19
	921.59	13228.8	12552.5	12551.5	12745.6	12551.5	12746.6		921.49	15161.7	14356.9	14501.4	14357.3	14356.9	14501.8		922.19	11388	11213.4	11213.3	11283.9	11213.3	11284		922.39	12647	12515	12540.2	12515	12515	12540.2		922.19	9798	9631.42	9733.2	9631.43	9631.42	9733.21		922.49	10855	10538.5	10639.7	10538.5	10538.5	10639.7		922.29
	921.69	13237.5	12543	12542.2	12702.3	12542.2	12703		921.59	14946.7	14348.4	14462.5	14348.7	14348.4	14462.8		922.29	11529	11209.2	11209.1	11267.7	11209.1	11267.8		922.49	12569	12513	12533.3	12513	12513	12533.3		922.29	9805	9628.6	9714.83	9628.6	9628.6	9714.84		922.59	10658	10535.2	10622.5	10535.2	10535.2	10622.5		922.39
	921.79	13168.8	12533.9	12533.3	12664.7	12533.3	12665.3		921.69	14891.7	14340.9	14430.4	14341.1	14340.9	14430.6		922.39	11388	11205.7	11205.7	11254.1	11205.7	11254.2										922.39	9666	9626.18	9698.98	9626.18	9626.18	9698.98		922.69	10522	10532.6	10607.6	10532.6	10532.6	10607.6		922.49
	921.89	13112.5	12526.1	12525.6	12632.9	12525.6	12633.4		921.79	14636.7	14335.1	14404.9	14335.2	14335.1	14405.1		922.49	11048	11202.5	11202.4	11242.3	11202.4	11242.3										922.49	9589	9624.2	9685.44	9624.2	9624.2	9685.44		922.79	10558	10531.2	10595.4	10531.2	10531.2	10595.4		922.59
	921.99	12776.3	12519.6	12519.3	12606.5	12519.3	12606.9		921.89	14513.3	14330.2	14384.4	14330.3	14330.2	14384.5																										922.89	10512	10530.7	10585.5	10530.7	10530.7	10585.5		922.69
	922.09	12678.8	12514.4	12514.1	12584.7	12514.1	12585		921.99	14361.7	14326	14367.8	14326.1	14326	14367.9																										922.99	10499	10535.2	10581.9	10535.2	10535.2	10581.9
	922.19	12760	12510.1	12509.8	12566.7	12509.8	12566.9
	922.29	12543.8	12506.9	12506.8	12552.4	12506.8	12552.5
[truncated: 6 more columns]

## Sheet: Fig. 1d
0.95Cu/Cu(Al)Ox	Wavenumber (cm-1)	Intensity (a.u.)	Wavenumber (cm-1)	Intensity (a.u.)	Wavenumber (cm-1)	Intensity (a.u.)	Wavenumber (cm-1)	Intensity (a.u.)	Wavenumber (cm-1)	Intensity (a.u.)	2.32Cu/Cu(Al)Ox	Wavenumber (cm-1)	Intensity (a.u.)	Wavenumber (cm-1)	Intensity (a.u.)	Wavenumber (cm-1)	Intensity (a.u.)	Wavenumber (cm-1)	Intensity (a.u.)	Wavenumber (cm-1)	Intensity (a.u.)	3.06Cu/Cu(Al)Ox	Wavenumber (cm-1)	Intensity (a.u.)	Wavenumber (cm-1)	Intensity (a.u.)	Wavenumber (cm-1)	Intensity (a.u.)	Wavenumber (cm-1)	Intensity (a.u.)	Wavenumber (cm-1)	Intensity (a.u.)	4.25Cu/Cu(Al)Ox	Wavenumber (cm-1)	Intensity (a.u.)	Wavenumber (cm-1)	Intensity (a.u.)	Wavenumber (cm-1)	Intensity (a.u.)	Wavenumber (cm-1)	Intensity (a.u.)	Wavenumber (cm-1)	Intensity (a.u.)	5.27Cu/Cu(Al)Ox	Wavenumber (cm-1)	Intensity (a.u.)	Wavenumber (cm-1)	Intensity (a.u.)	Wavenumber (cm-1)
	2400.91	5.59975e-07	1801.39	-4.26601e-08	1801.39	-4.26601e-08	1801.39	-4.26601e-08	1801.39	-4.26601e-08		2400.91	3.906e-06	1941.15	0	1941.15	0	1941.15	0	1941.15	2.99083e-08		2400.91	4.7148e-06	1801.76	2.90829e-06	1801.39	2.90829e-06	1801.39	2.90829e-06	1801.39	2.90829e-06		2398.91	4.455e-06	1799.39	1.99183e-06	1799.39	1.99183e-06	1799.39	1.99183e-06	1799.39	1.99183e-06		2395.41	4.536e-06	1795.89	3.30963e-06	1795.89
	2399.48	5.75642e-07	1804.41	-4.26601e-08	1830.46	-4.26601e-08	1829.55	-4.26601e-08	1804.41	-4.26601e-08		2399.48	3.752e-06	1943.46	0	1955.6	0	1956.35	0	1943.46	2.99083e-08		2399.48	4.7122e-06	1804.78	2.90829e-06	1829.78	2.90829e-06	1830.81	2.90829e-06	1804.41	2.90829e-06		2397.48	4.319e-06	1802.41	1.99183e-06	1828.76	1.99183e-06	1827.9	1.99183e-06	1802.41	1.99183e-06		2393.98	4.507e-06	1798.91	3.26792e-06	1824.31
	2398.05	5.64642e-07	1807.42	-4.26601e-08	1859.53	-4.26601e-08	1857.7	-4.26601e-08	1807.42	-4.26601e-08		2398.05	3.513e-06	1945.77	0	1970.06	0	1971.55	0	1945.77	2.99083e-08		2398.05	4.6584e-06	1807.79	2.90829e-06	1858.16	2.90829e-06	1860.22	2.90829e-06	1807.42	2.90829e-06		2396.05	4.045e-06	1805.42	1.99183e-06	1858.12	1.99183e-06	1856.4	1.99183e-06	1805.42	1.99183e-06		2392.55	4.453e-06	1801.92	3.22621e-06	1852.73
	2396.62	5.46642e-07	1810.43	-4.26601e-08	1888.59	-4.26601e-08	1885.85	-4.26601e-08	1810.43	-4.26601e-08		2396.62	3.296e-06	1948.08	0	1984.51	0	1986.76	0	1948.08	2.99083e-08		2396.62	4.6114e-06	1810.8	2.90829e-06	1886.54	2.90829e-06	1889.64	2.90829e-06	1810.43	2.90829e-06		2394.62	3.753e-06	1808.43	1.99183e-06	1887.49	1.99183e-06	1884.91	1.99183e-06	1808.43	1.99183e-06		2391.12	4.42e-06	1804.93	3.1845e-06	1881.14
	2395.2	5.34975e-07	1813.44	-4.26601e-08	1917.66	-4.26601e-08	1914.01	-4.26601e-08	1813.44	-4.26601e-08		2395.2	3.154e-06	1950.39	0	1998.97	0	2001.96	1.29773e-120	1950.39	2.99083e-08		2395.2	4.5789e-06	1813.81	2.90829e-06	1914.92	2.90829e-06	1919.05	2.90829e-06	1813.44	2.90829e-06		2393.2	3.503e-06	1811.44	1.99183e-06	1916.85	1.99183e-06	1913.41	1.99183e-06	1811.44	1.99183e-06		2389.7	4.403e-06	1807.94	3.14279e-06	1909.56
	2393.77	5.28975e-07	1816.46	-4.26601e-08	1946.73	-4.26601e-08	1942.16	-4.26601e-08	1816.46	-4.26601e-08		2393.77	3.084e-06	1952.7	0	2013.43	4.73109e-100	2017.16	1.86386e-88	1952.7	2.99083e-08		2393.77	4.5187e-06	1816.83	2.90829e-06	1943.3	2.90829e-06	1948.47	2.90829e-06	1816.46	2.90829e-06		2391.77	3.298e-06	1814.46	1.99183e-06	1946.21	1.99183e-06	1941.92	1.99183e-06	1814.46	1.99183e-06		2388.27	4.356e-06	1810.96	3.10108e-06	1937.98
	2392.34	5.12975e-07	1819.47	-4.26601e-08	1975.79	-4.26601e-08	1970.31	-4.26601e-08	1819.47	-4.26601e-08		2392.34	3.042e-06	1955.01	0	2027.88	3.46756e-69	2032.36	1.6768e-61	1955.01	2.99083e-08		2392.34	4.3688e-06	1819.84	2.90829e-06	1971.68	2.90829e-06	1977.88	2.90829e-06	1819.47	2.90829e-06		2390.34	3.105e-06	1817.47	1.99183e-06	1975.58	1.99183e-06	1970.42	1.99183e-06	1817.47	1.99183e-06		2386.84	4.219e-06	1813.97	3.05937e-06	1966.39
	2390.91	4.65308e-07	1822.48	-4.26601e-08	2004.86	-4.26601e-08	1998.47	-4.26601e-08	1822.48	-4.26601e-08		2390.91	2.977e-06	1957.32	0	2042.34	2.46511e-44	2047.57	9.44904e-40	1957.32	2.99083e-08		2390.91	4.0878e-06	1822.85	2.90829e-06	2000.06	2.90829e-06	2007.3	2.90829e-06	1822.48	2.90829e-06		2388.91	2.883e-06	1820.48	1.99183e-06	2004.94	1.99183e-06	1998.93	1.99183e-06	1820.48	1.99183e-06		2385.41	3.943e-06	1816.98	3.01766e-06	1994.81
	2389.49	3.75308e-07	1825.49	-4.26601e-08	2033.93	-4.26601e-08	2026.62	-4.26601e-08	1825.49	-4.26601e-08		2389.49	2.85e-06	1959.63	0	2056.79	1.69981e-25	2062.77	3.33527e-23	1959.63	2.99083e-08		2389.49	3.6801e-06	1825.86	2.90829e-06	2028.45	2.90829e-06	2036.71	2.90829e-06	1825.49	2.90829e-06		2387.49	2.612e-06	1823.49	1.99183e-06	2034.31	1.99183e-06	2027.43	1.99183e-06	1823.49	1.99183e-06		2383.99	3.528e-06	1819.99	2.97595e-06	2023.23
	2388.06	2.50975e-07	1828.51	-4.26601e-08	2062.99	-4.26601e-08	2054.77	-4.26601e-08	1828.51	-4.26601e-08		2388.06	2.642e-06	1961.94	0	2071.25	1.13687e-12	2077.97	7.37418e-12	1961.94	2.99083e-08		2388.06	3.2016e-06	1828.88	2.90829e-06	2056.83	2.90829e-06	2066.13	2.90829e-06	1828.51	2.90829e-06		2386.06	2.304e-06	1826.51	1.99183e-06	2063.67	1.99183e-06	2055.94	1.99183e-06	1826.51	1.99183e-06		2382.56	3.024e-06	1823.01	2.93425e-06	2051.64
	2386.63	1.15642e-07	1831.52	-4.26601e-08	2064.49	-4.26601e-08	2056.22	-4.26601e-08	1831.52	-4.26601e-08		2386.63	2.36e-06	1964.25	0	2072.13	4.42171e-12	2078.93	2.56002e-11	1964.25	2.99083e-08		2386.63	2.7296e-06	1831.89	2.90829e-06	2058.28	2.90829e-06	2067.5	2.90829e-06	1831.52	2.90829e-06		2384.63	2.003e-06	1829.52	1.99183e-06	2065.19	1.99183e-06	2057.46	1.99183e-06	1829.52	1.99183e-06		2381.13	2.503e-06	1826.02	2.89254e-06	2053.23
	2385.21	-9.69182e-09	1834.53	-4.26601e-08	2067.38	-4.26601e-08	2058.99	-4.26601e-08	1834.53	-4.26601e-08		2385.21	2.033e-06	1966.56	0	2073.84	5.21575e-11	2080.77	2.45645e-10	1966.56	2.99083e-08		2385.21	2.3254e-06	1834.9	2.90829e-06	2061.06	2.90829e-06	2070.15	2.90829e-06	1834.53	2.90829e-06		2383.21	1.749e-06	1832.53	1.99183e-06	2068.11	1.99183e-06	2060.39	1.99183e-06	1832.53	1.99183e-06		2379.71	2.021e-06	1829.03	2.85083e-06	2056.29
	2383.78	-1.16692e-07	1837.55	-4.26601e-08	2070.12	-4.26601e-08	2061.62	-4.26601e-08	1837.55	-4.26601e-08		2383.78	1.705e-06	1968.87	0	2075.45	4.5387e-10	2082.52	1.78367e-09	1968.87	2.99083e-08		2383.78	2.0079e-06	1837.92	2.90829e-06	2063.71	2.90829e-06	2072.66	2.90829e-06	1837.55	2.90829e-06		2381.78	1.557e-06	1835.55	1.99183e-06	2070.89	1.99183e-06	2063.18	1.99183e-06	1835.55	1.99183e-06		2378.28	1.605e-06	1832.05	2.80912e-06	2059.19
	2382.35	-2.12025e-07	1840.56	-4.26601e-08	2072.71	-4.26599e-08	2064.12	-4.266e-08	1840.56	-4.26601e-08		2382.35	1.405e-06	1971.18	0	2076.98	3.00467e-09	2084.18	1.0081e-08	1971.18	2.99083e-08		2382.35	1.7519e-06	1840.93	2.90829e-06	2066.21	2.90829e-06	2075.04	2.90829e-06	1840.56	2.90829e-06		2380.35	1.41e-06	1838.56	1.99183e-06	2073.51	1.99183e-06	2065.81	1.99183e-06	1838.56	1.99183e-06		2376.85	1.25e-06	1835.06	2.76741e-06	2061.94
	2380.92	-3.12358e-07	1843.57	-4.26601e-08	2075.17	-4.26564e-08	2066.48	-4.26593e-08	1843.57	-4.26601e-08		2380.92	1.13e-06	1973.49	0	2078.43	1.55681e-08	2085.74	4.5517e-08	1973.49	2.99083e-08		2380.92	1.4942e-06	1843.94	2.90829e-06	2068.58	2.90829e-06	2077.29	2.90829e-06	1843.57	2.90829e-06		2378.92	1.263e-06	1841.57	1.99183e-06	2076	1.99183e-06	2068.31	1.99186e-06	1841.57	1.99183e-06		2375.42	9.25e-07	1838.07	2.7257e-06	2064.54
	2379.5	-4.30025e-07	1846.58	-4.26601e-08	2077.49	-4.25962e-08	2068.7	-4.26443e-08	1846.58	-4.26601e-08		2379.5	8.58e-07	1975.8	0	2079.8	6.48016e-08	2087.22	1.68154e-07	1975.8	2.99083e-08		2379.5	1.1782e-06	1846.95	2.90829e-06	2070.82	2.9083e-06	2079.41	2.90829e-06	1846.58	2.90829e-06		2377.5	1.075e-06	1844.58	1.99183e-06	2078.35	1.99188e-06	2070.66	1.99218e-06	1844.58	1.99183e-06		2374	6.14e-07	1841.08	2.68399e-06	2066.99
	2378.07	-5.60358e-07	1849.6	-4.26601e-08	2079.67	-4.19041e-08	2070.8	-4.24518e-08	1849.6	-4.26601e-08		2378.07	5.93e-07	1978.11	0	2081.09	2.21949e-07	2088.62	5.19569e-07	1978.11	2.99083e-08		2378.07	7.986e-07	1849.97	2.90829e-06	2072.93	2.90846e-06	2081.42	2.90829e-06	1849.6	2.90829e-06		2376.07	8.31e-07	1847.6	1.99183e-06	2080.56	1.99236e-06	2072.88	1.99462e-06	1847.6	1.99183e-06		2372.57	3.42e-07	1844.1	2.64228e-06	2069.31
	2376.64	-6.85025e-07	1852.61	-4.26601e-08	2081.73	-3.63362e-08	2072.78	-4.07497e-08	1852.61	-4.26601e-08		2376.64	3.44e-07	1980.42	0	2082.3	6.39385e-07	2089.93	1.36997e-06	1980.42	2.99083e-08		2376.64	4.062e-07	1852.98	2.90829e-06	2074.92	2.90991e-06	2083.3	2.90829e-06	1852.61	2.90829e-06		2374.64	5.36e-07	1850.61	1.99183e-06	2082.64	1.99618e-06	2074.97	2.00839e-06	1850.61	1.99183e-06		2371.14	1.48e-07	1847.11	2.60057e-06	2071.49
	2375.21	-7.80692e-07	1855.62	-4.26601e-08	2083.66	-3.75071e-09	2074.64	-2.99421e-08	1855.62	-4.26601e-08		2375.21	1.37e-07	1982.73	0	2083.44	1.58058e-06	2091.17	3.13966e-06	1982.73	2.99083e-08		2375.21	1.042e-07	1855.99	2.90829e-06	2076.78	2.91951e-06	2085.08	2.9083e-06	1855.62	2.90829e-06		2373.21	2.34e-07	1853.62	1.99183e-06	2084.6	2.01803e-06	2076.94	2.06774e-06	1853.62	1.99183e-06		2369.71	4.8e-08	1850.12	2.55887e-06	2073.53
	2373.79	-8.33358e-07	1858.63	-4.26601e-08	2085.48	1.39988e-07	2076.38	2.11837e-08	1858.63	-4.26601e-08		2373.79	1.5e-08	1985.04	0	2084.51	3.41459e-06	2092.32	6.35942e-06	1985.04	2.99083e-08		2373.79	5e-10	1859	2.90829e-06	2078.53	2.96642e-06	2086.74	2.90854e-06	1858.63	2.90829e-06		2371.79	2.8e-08	1856.63	1.99183e-06	2086.43	2.11268e-06	2078.78	2.2692e-06	1856.63	1.99183e-06		2368.29	1.2e-08	1853.13	2.51716e-06	2075.45
	2372.36	-8.48025e-07	1861.65	-4.26601e-08	2087.17	6.33587e-07	2078.01	2.07533e-07	1861.65	-4.26601e-08		2372.36	2.2e-08	1987.35	0	2085.51	6.55419e-06	2093.41	1.15586e-05	1987.35	2.99083e-08		2372.36	1.197e-07	1862.02	2.90829e-06	2080.17	3.14218e-06	2088.29	2.91133e-06	1861.65	2.90829e-06		2370.36	3.6e-08	1859.65	1.99183e-06	2088.15	2.43275e-06	2080.5	2.82257e-06	1859.65	1.99183e-06		2366.86	4e-09	1856.15	2.47545e-06	2077.25
	2370.93	-8.42692e-07	1864.66	-4.26601e-08	2088.75	1.99246e-06	2079.53	7.47147e-07	1864.66	-4.26601e-08		2370.93	1.85e-07	1989.66	0	2086.45	1.13465e-05	2094.42	1.91122e-05	1989.66	2.99083e-08		2370.93	3.578e-07	1865.03	2.90829e-06	2081.7	3.66322e-06	2089.74	2.93323e-06	1864.66	2.90829e-06		2368.93	2.75e-07	1862.66	1.99183e-06	2089.75	3.30244e-06	2082.11	4.08327e-06	1862.66	1.99183e-06		2365.43	1e-09	1859.16	2.43374e-06	2078.92
	2369.5	-8.37358e-07	1867.67	-4.26601e-08	2090.23	5.07235e-06	2080.94	2.02341e-06	1867.67	-4.26601e-08		2369.5	4.92e-07	1991.98	0	2087.31	1.79574e-05	2095.36	2.91078e-05	1991.98	2.99083e-08		2369.5	5.337e-07	1868.04	2.90829e-06	2083.12	4.92015e-06	2091.09	3.05314e-06	1867.67	2.90829e-06		2367.5	5.57e-07	1865.67	1.99183e-06	2091.24	5.252e-06	2083.61	6.51946e-06	1865.67	1.99183e-06		2364	0	1862.17	2.39203e-06	2080.48
	2368.08	-8.43025e-07	1870.68	-4.26601e-08	2091.59	1.09591e-05	2082.26	4.55135e-06	1870.68	-4.26601e-08		2368.08	8.5e-07	1994.29	0	2088.12	2.62982e-05	2096.23	4.12888e-05	1994.29	2.99083e-08		2368.08	4.959e-07	1871.05	2.90829e-06	2084.44	7.45136e-06	2092.35	3.53315e-06	1870.68	2.90829e-06		2366.08	5.55e-07	1868.68	1.99183e-06	2092.63	8.94406e-06	2084.99	1.0594e-05	1868.68	1.99183e-06		2362.58	8e-09	1865.18	2.35032e-06	2081.93
	2366.65	-8.45358e-07	1873.7	-4.26601e-08	2092.86	2.06543e-05	2083.48	8.84004e-06	1873.7	-4.26601e-08		2366.65	1.054e-06	1996.6	3.39162e-133	2088.87	3.60275e-05	2097.04	5.50938e-05	1996.6	2.99083e-08		2366.65	2.5e-07	1874.07	2.90829e-06	2085.66	1.18051e-05	2093.51	4.99577e-06	1873.7	2.90829e-06		2364.65	1.98e-07	1871.7	1.99183e-06	2093.91	1.49783e-05	2086.28	1.66002e-05	1871.7	1.99183e-06		2361.15	3.3e-08	1868.2	2.30861e-06	2083.27
	2365.22	-7.77025e-07	1876.71	-4.26601e-08	2094.03	3.46806e-05	2084.6	1.51982e-05	1876.71	-4.26601e-08		2365.22	8.92e-07	1998.91	1.07534e-127	2089.56	4.66197e-05	2097.79	6.97708e-05	1998.91	2.99083e-08		2365.22	2.05e-08	1877.08	2.90829e-06	2086.79	1.83334e-05	2094.58	8.51281e-06	1876.71	2.90829e-06		2363.22	1.6e-08	1874.71	1.99183e-06	2095.09	2.36531e-05	2087.47	2.45299e-05	1874.71	1.99183e-06		2359.72	7.3e-08	1871.21	2.2669e-06	2084.51
	2363.79	-5.37692e-07	1879.72	-4.26601e-08	2095.11	5.28129e-05	2085.63	2.35837e-05	1879.72	-4.26601e-08		2363.79	3.73e-07	2001.22	2.58531e-122	2090.19	5.74729e-05	2098.47	8.45206e-05	2001.22	2.99083e-08		2363.79	9.79e-08	1880.09	2.90829e-06	2087.83	2.70236e-05	2095.56	1.54057e-05	1879.72	2.90829e-06		2361.79	6.91e-07	1877.72	1.99183e-06	2096.18	3.48094e-05	2088.56	3.4042e-05	1877.72	1.99183e-06		2358.29	9.9e-08	1874.22	2.22519e-06	2085.65
	2362.37	-7.43585e-08	1882.73	-4.26601e-08	2096.09	7.40754e-05	2086.58	3.35776e-05	1882.73	-4.26601e-08		2362.37	0	2003.53	4.71318e-117	2090.78	6.8015e-05	2099.1	9.86246e-05	2003.53	2.99083e-08		2362.37	6.761e-07	1883.1	2.90829e-06	2088.78	3.74589e-05	2096.47	2.67361e-05	1882.73	2.90829e-06		2360.37	2.236e-06	1880.73	1.99183e-06	2097.18	4.78369e-05	2089.56	4.45399e-05	1880.73	1.99183e-06		2356.87	4.4e-08	1877.23	2.18348e-06	2086.69
	2360.94	5.74642e-07	1885.75	-4.26601e-08	2096.99	9.69905e-05	2087.45	4.44895e-05	1885.75	-4.26601e-08		2360.94	7.53e-07	2005.84	6.51548e-112	2091.31	7.77828e-05	2099.68	0.000111529	2005.84	2.99083e-08		2360.94	1.8641e-06	1886.12	2.90829e-06	2089.65	4.8922e-05	2097.29	4.27554e-05	1885.75	2.90829e-06		2358.94	3.953e-06	1883.75	1.99183e-06	2098.09	6.18297e-05	2090.48	5.53162e-05	1883.75	1.99183e-06		2355.44	3.5e-08	1880.25	2.14178e-06	2087.65
	2359.51	1.32797e-06	1888.76	-4.26601e-08	2097.81	0.000119946	2088.23	5.55344e-05	1888.76	-4.26601e-08		2359.51	3.563e-06	2008.15	6.82985e-107	2091.79	8.64611e-05	2100.2	0.00012288	2008.15	2.99083e-08		2359.51	3.8165e-06	1889.13	2.90829e-06	2090.44	6.05806e-05	2098.04	6.26695e-05	1888.76	2.90829e-06		2357.51	5.2e-06	1886.76	1.99183e-06	2098.92	7.58098e-05	2091.31	6.57019e-05	1886.76	1.99183e-06		2354.01	9.35e-07	1883.26	2.10007e-06	2088.52
	2358.08	2.08597e-06	1891.77	-4.26601e-08	2098.55	0.000141528	2088.95	6.60031e-05	1891.77	-4.26601e-08		2358.08	8.465e-06	2010.46	5.42887e-102	2092.23	9.38863e-05	2100.67	0.000132517	2010.46	2.99083e-08		2358.08	6.6928e-06	1892.14	2.90829e-06	2091.15	7.16728e-05	2098.72	8.48541e-05	1891.77	2.90829e-06		2356.08	5.826e-06	1889.77	1.99183e-06	2099.67	8.89256e-05	2092.06	7.51741e-05	1889.77	1.99183e-06		2352.58	4.331e-06	1886.27	2.05836e-06	2089.3
	2356.66	2.68464e-06	1894.79	-4.26601e-08	2099.22	0.000160724	2089.59	7.53733e-05	1894.79	-4.26601e-08		2356.66	1.4016e-05	2012.77	3.2723e-97	2092.62	0.000100025	2101.1	0.000140435	2012.77	2.99083e-08		2356.66	1.02435e-05	1895.16	2.90829e-06	2091.8	8.16302e-05	2099.33	0.000107363	1894.79	2.90829e-06		2354.66	5.969e-06	1892.79	1.99183e-06	2100.35	0.000100572	2092.74	8.34028e-05	1892.79	1.99183e-06		2351.16	1.0892e-05	1889.29	2.01665e-06	2090.01
	2355.23	2.94564e-06	1897.8	-4.26601e-08	2099.82	0.000176982	2090.16	8.33478e-05	1897.8	-4.26601e-08		2355.23	1.7985e-05	2015.08	1.49586e-92	2092.97	0.000104943	2101.48	0.000146748	2015.08	2.99083e-08		2355.23	1.34773e-05	1898.17	2.90829e-06	2092.37	9.01234e-05	2099.88	0.000128449	1897.8	2.90829e-06		2353.23	5.812e-06	1895.8	1.99183e-06	2100.95	0.000110424	2093.35	9.02478e-05	1895.8	1.99183e-06		2349.73	1.8626e-05	1892.3	1.97494e-06	2090.64
	2353.8	2.80164e-06	1900.81	-4.26601e-08	2100.35	0.000190161	2090.67	8.98355e-05	1900.81	-4.26601e-08		2353.8	1.8908e-05	2017.39	5.18875e-88	2093.28	0.000108764	2101.82	0.000151638	2017.39	2.99083e-08		2353.8	1.50577e-05	1901.18	2.90829e-06	2092.89	9.70449e-05	2100.37	0.000146891	1900.81	2.90829e-06		2351.8	5.474e-06	1898.81	1.99183e-06	2101.49	0.000118403	2093.89	9.57217e-05	1898.81	1.99183e-06		2348.3	2.3817e-05	1895.31	1.93323e-06	2091.2
	2352.37	2.32131e-06	1903.82	-4.26601e-08	2100.81	0.000200423	2091.12	9.49012e-05	1903.82	-4.26601e-08		2352.37	1.6839e-05	2019.7	1.36885e-83	2093.56	0.000111649	2102.12	0.000155319	2019.7	2.99083e-08		2352.37	1.42775e-05	1904.19	2.90829e-06	2093.34	0.000102456	2100.8	0.000162082	1903.82	2.90829e-06		2350.37	4.986e-06	1901.82	1.99183e-06	2101.96	0.000124612	2094.36	9.99416e-05	1901.82	1.99183e-06		2346.87	2.3986e-05	1898.32	1.89152e-06	2091.7
	2350.95	1.64264e-06	1906.84	-4.26601e-08	2101.22	0.000208118	2091.51	9.8707e-05	1906.84	-4.26601e-08		2350.95	1.295e-05	2022.01	2.77042e-79	2093.8	0.000113763	2102.38	0.000158013	2022.01	2.99083e-08		2350.95	1.1625e-05	1907.21	2.90829e-06	2093.73	0.000106525	2101.17	0.000173947	1906.84	2.90829e-06		2348.95	4.359e-06	1904.84	1.99183e-06	2102.37	0.000129265	2094.78	0.000103083	1904.84	1.99183e-06		2345.45	1.9666e-05	1901.34	1.84981e-06	2092.13
	2349.52	9.26308e-07	1909.85	-4.26601e-08	2101.58	0.00021368	2091.85	0.000101461	1909.85	-4.26601e-08		2349.52	8.797e-06	2024.32	4.42883e-75	2094.01	0.000115267	2102.6	0.000159926	2024.32	2.99083e-08		2349.52	8.4007e-06	1910.22	2.90829e-06	2094.08	0.000109472	2101.5	0.000182776	1909.85	2.90829e-06		2347.52	3.712e-06	1907.85	1.99183e-06	2102.73	0.000132627	2095.14	0.000105341	1907.85	1.99183e-06		2344.02	1.3565e-05	1904.35	1.8081e-06	2092.51
	2348.09	3.04975e-07	1912.86	-4.26601e-08	2101.88	0.000217553	2092.15	0.000103381	1912.86	-4.26601e-08		2348.09	5.469e-06	2026.63	6.0403e-71	2094.19	0.000116303	2102.8	0.000161242	2026.63	2.99083e-08		2348.09	5.6984e-06	1913.23	2.90829e-06	2094.37	0.000111527	2101.78	0.000189048	1912.86	2.90829e-06		2346.09	3.214e-06	1910.86	1.99183e-06	2103.04	0.000134967	2095.45	0.000106909	1910.86	1.99183e-06		2342.59	8.197e-06	1907.36	1.76639e-06	2092.83
	2346.66	-1.48025e-07	1915.87	-4.26601e-08	2102.14	0.000220146	2092.39	0.000104668	1915.87	-4.26601e-08		2346.66	3.314e-06	2028.94	7.93917e-67	2094.34	0.000116992	2102.96	0.000162117	2028.94	2.99083e-08		2346.66	3.9447e-06	1916.24	2.90829e-06	2094.62	0.000112904	2102.01	0.000193305	1915.87	2.90829e-06		2344.66	2.978e-06	1913.87	1.99183e-06	2103.3	0.000136534	2095.71	0.000107955	1913.87	1.99183e-06		2341.16	4.62e-06	1910.37	1.72469e-06	2093.1
	2345.24	-4.28025e-07	1918.89	-4.26601e-08	2102.36	0.00022181	2092.6	0.000105493	1918.89	-4.26601e-08		2345.24	2.156e-06	2031.25	1.04765e-62	2094.47	0.00011743	2103.1	0.000162675	2031.25	2.99083e-08		2345.24	3.0703e-06	1919.26	2.90829e-06	2094.83	0.000113788	2102.21	0.00019606	1918.89	2.90829e-06		2343.24	3.02e-06	1916.89	1.99183e-06	2103.52	0.000137539	2095.93	0.000108626	1916.89	1.99183e-06		2339.74	2.681e-06	1913.39	1.68298e-06	2093.33
	2343.81	-5.76692e-07	1921.9	-4.26601e-08	2102.53	0.000222826	2092.77	0.000105998	1921.9	-4.26601e-08		2343.81	1.659e-06	2033.56	1.23834e-58	2094.57	0.000117698	2103.21	0.000163015	2033.56	2.99083e-08		2343.81	2.8473e-06	1922.27	2.90829e-06	2095	0.000114328	2102.37	0.000197753	1921.9	2.90829e-06		2341.81	3.234e-06	1919.9	1.99183e-06	2103.7	0.000138153	2096.11	0.000109035	1919.9	1.99183e-06		2338.31	1.815e-06	1916.4	1.64127e-06	2093.51
	2342.38	-6.40358e-07	1924.91	-4.26601e-08	2102.67	0.000223412	2092.9	0.000106289	1924.91	-4.26601e-08		2342.38	1.547e-06	2035.87	1.14983e-54	2094.66	0.000117852	2103.3	0.00016321	2035.87	2.99083e-08		2342.38	3.08e-06	1925.28	2.90829e-06	2095.13	0.00011464	2102.5	0.000198733	1924.91	2.90829e-06		2340.38	3.426e-06	1922.91	1.99183e-06	2103.84	0.000138507	2096.25	0.000109271	1922.91	1.99183e-06		2336.88	1.584e-06	1919.41	1.59956e-06	2093.66
	2340.96	-6.44358e-07	1927.92	-4.26601e-08	2102.78	0.000223728	2093.01	0.000106446	1927.92	-4.26601e-08		2340.96	1.648e-06	2038.18	7.82672e-51	2094.72	0.000117936	2103.37	0.000163315	2038.18	2.99083e-08		2340.96	3.6367e-06	1928.29	2.90829e-06	2095.24	0.000114808	2102.6	0.00019926	1927.92	2.90829e-06		2338.96	3.427e-06	1925.92	1.99183e-06	2103.95	0.000138698	2096.36	0.000109398	1925.92	1.99183e-06		2335.46	1.803e-06	1922.42	1.55785e-06	2093.78
	2339.53	-5.89358e-07	1930.94	-4.26601e-08	2102.86	0.000223883	2093.09	0.000106523	1930.94	-4.26601e-08		2339.53	1.849e-06	2040.49	3.80075e-47	2094.77	0.000117976	2103.43	0.000163367	2040.49	2.99083e-08		2339.53	4.4072e-06	1931.31	2.90829e-06	2095.32	0.00011489	2102.68	0.00019952	1930.94	2.90829e-06		2337.53	3.209e-06	1928.94	1.99183e-06	2104.04	0.000138791	2096.45	0.00010946	1928.94	1.99183e-06		2334.03	2.438e-06	1925.44	1.51614e-06	2093.87
	2338.1	-4.52025e-07	1933.95	-4.26601e-08	2102.92	0.00022395	2093.15	0.000106556	1933.95	-4.26601e-08		2338.1	2.111e-06	2042.8	1.30377e-43	2094.81	0.000117994	2103.46	0.000163389	2042.8	2.99083e-08		2338.1	5.3148e-06	1934.32	2.90829e-06	2095.38	0.000114926	2102.73	0.000199634	1933.95	2.90829e-06		2336.1	2.928e-06	1931.95	1.99183e-06	2104.1	0.000138832	2096.51	0.000109488	1931.95	1.99183e-06		2332.6	3.483e-06	1928.45	1.47443e-06	2093.93
	2336.67	-1.97025e-07	1936.96	-4.26601e-08	2102.96	0.000223976	2093.18	0.000106569	1936.96	-4.26601e-08		2336.67	2.452e-06	2045.11	3.14767e-40	2094.83	0.000118	2103.49	0.000163398	2045.11	2.99083e-08		2336.67	6.3027e-06	1937.33	2.90829e-06	2095.41	0.00011494	2102.77	0.000199676	1936.96	2.90829e-06		2334.67	2.801e-06	1934.96	1.99183e-06	2104.14	0.000138848	2096.55	0.000109498	1934.96	1.99183e-06		2331.17	4.854e-06	1931.46	1.43272e-06	2093.97
	2335.25	1.80642e-07	1939.97	-4.26601e-08	2102.99	0.000223983	2093.21	0.000106572	1939.97	-4.26601e-08		2335.25	2.891e-06	2047.42	5.34104e-37	2094.84	0.000118002	2103.5	0.0001634	2047.42	2.99083e-08		2335.25	7.2682e-06	1940.34	2.90829e-06	2095.44	0.000114944	2102.79	0.000199688	1939.97	2.90829e-06		2333.25	2.939e-06	1937.97	1.99183e-06	2104.16	0.000138852	2096.57	0.000109501	1937.97	1.99183e-06		2329.75	6.335e-06	1934.47	1.39101e-06	2094
	2333.82	5.97975e-07	1942.99	-4.26601e-08	2103	0.000223984	2093.22	0.000106573	1942.99	-4.26601e-08		2333.82	3.405e-06	2049.73	6.36599e-34	2094.85	0.000118003	2103.51	0.000163401	2049.73	2.99083e-08		2333.82	8.0297e-06	1943.36	2.90829e-06	2095.45	0.000114944	2102.8	0.000199691	1942.99	2.90829e-06		2331.82	3.276e-06	1940.99	1.99183e-06	2104.17	0.000138853	2096.58	0.000109501	1940.99	1.99183e-06		2328.32	7.597e-06	1937.49	1.34931e-06	2094.01
	2332.39	9.00308e-07	1946	-4.26601e-08	2103	0.000223985	2093.22	0.000106573	1946	-4.26601e-08		2332.39	3.936e-06	2052.04	5.32849e-31	2094.85	0.000118003	2103.52	0.000163401	2052.04	2.99083e-08		2332.39	8.3628e-06	1946.37	2.90829e-06	2095.45	0.000114945	2102.8	0.000199691	1946	2.90829e-06		2330.39	3.607e-06	1944	1.99183e-06	2104.18	0.000138853	2096.59	0.000109501	1944	1.99183e-06		2326.89	8.311e-06	1940.5	1.3076e-06	2094.01
	2330.96	9.86642e-07	1949.01	-4.26601e-08	2103	0.000223985	2093.22	0.000106573	1949.01	-4.26601e-08		2330.96	4.451e-06	2054.35	3.1318e-28	2094.85	0.000118003	2103.52	0.000163401	2054.35	2.99083e-08		2330.96	8.1385e-06	1949.38	2.90829e-06	2095.45	0.000114945	2102.8	0.000199691	1949.01	2.90829e-06		2328.96	3.751e-06	1947.01	1.99183e-06	2104.18	0.000138853	2096.59	0.000109501	1947.01	1.99183e-06		2325.46	8.355e-06	1943.51	1.26589e-06	2094.02
	2329.54	9.13308e-07	1952.03	-4.26601e-08	2103.01	0.000223985	2093.22	0.000106573	1952.03	-4.26601e-08		2329.54	5.018e-06	2056.66	1.29245e-25	2094.85	0.000118003	2103.52	0.000163401	2056.66	2.99083e-08		2329.54	7.4885e-06	1952.4	2.90829e-06	2095.45	0.000114945	2102.81	0.000199691	1952.03	2.90829e-06		2327.54	3.739e-06	1950.03	1.99183e-06	2104.18	0.000138853	2096.59	0.000109501	1950.03	1.99183e-06		2324.04	7.967e-06	1946.53	1.22418e-06	2094.02
	2328.11	8.30975e-07	1955.04	-4.26601e-08	2103.01	0.000223984	2093.23	0.000106573	1955.04	-4.26601e-08		2328.11	5.78e-06	2058.98	3.74498e-23	2094.86	0.000118002	2103.52	0.000163401	2058.98	2.99083e-08		2328.11	6.7721e-06	1955.41	2.90829e-06	2095.46	0.000114944	2102.81	0.000199691	1955.04	2.90829e-06		2326.11	3.776e-06	1953.04	1.99183e-06	2104.18	0.000138853	2096.59	0.000109501	1953.04	1.99183e-06		2322.61	7.621e-06	1949.54	1.18247e-06	2094.02
	2326.68	8.48975e-07	1958.05	-4.26601e-08	2103.02	0.000223983	2093.24	0.000106572	1958.05	-4.26601e-08		2326.68	6.804e-06	2061.29	7.61903e-21	2094.87	0.000118002	2103.53	0.0001634	2061.29	2.99083e-08		2326.68	6.323e-06	1958.42	2.90829e-06	2095.47	0.000114944	2102.82	0.000199689	1958.05	2.90829e-06		2324.68	4.066e-06	1956.05	1.99183e-06	2104.19	0.000138852	2096.61	0.000109501	1956.05	1.99183e-06		2321.18	7.709e-06	1952.55	1.14076e-06	2094.03
	2325.25	9.78975e-07	1961.06	-4.26601e-08	2103.04	0.000223977	2093.26	0.000106569	1961.06	-4.26601e-08		2325.25	7.926e-06	2063.6	1.08833e-18	2094.89	0.000117998	2103.55	0.000163395	2063.6	2.99083e-08		2325.25	6.2447e-06	1961.43	2.90829e-06	2095.49	0.00011494	2102.84	0.000199678	1961.06	2.90829e-06		2323.25	4.655e-06	1959.06	1.99183e-06	2104.22	0.000138849	2096.63	0.000109498	1959.06	1.99183e-06		2319.75	8.348e-06	1955.56	1.09905e-06	2094.06
	2323.83	1.15497e-06	1964.08	-4.26601e-08	2103.08	0.000223955	2093.3	0.000106557	1964.08	-4.26601e-08		2323.83	8.817e-06	2065.91	1.09152e-16	2094.93	0.000117981	2103.59	0.000163378	2065.91	2.99083e-08		2323.83	6.4423e-06	1964.45	2.90829e-06	2095.53	0.000114928	2102.87	0.000199642	1964.08	2.90829e-06		2321.83	5.39e-06	1962.08	1.99183e-06	2104.25	0.000138836	2096.67	0.000109489	1962.08	1.99183e-06		2318.33	9.368e-06	1958.58	1.05734e-06	2094.1
	2322.4	1.28297e-06	1967.09	-4.26601e-08	2103.13	0.000223897	2093.36	0.000106525	1967.09	-4.26601e-08		2322.4	9.208e-06	2068.22	7.68617e-15	2094.98	0.000117941	2103.64	0.000163332	2068.22	2.99083e-08		2322.4	6.7354e-06	1967.46	2.90829e-06	2095.58	0.000114895	2102.92	0.000199546	1967.09	2.90829e-06		2320.4	5.973e-06	1965.09	1.99183e-06	2104.31	0.000138802	2096.72	0.000109465	1965.09	1.99183e-06		2316.9	1.0409e-05	1961.59	1.01563e-06	2094.16
	2320.97	1.29264e-06	1970.1	-4.26601e-08	2103.21	0.000223764	2093.43	0.000106453	1970.1	-4.26601e-08		2320.97	9.056e-06	2070.53	3.80017e-13	2095.05	0.000117845	2103.72	0.000163227	2070.53	2.99083e-08		2320.97	6.9596e-06	1970.47	2.90829e-06	2095.66	0.000114819	2102.99	0.000199327	1970.1	2.90829e-06		2318.97	6.168e-06	1968.1	1.99183e-06	2104.38	0.000138724	2096.8	0.000109409	1968.1	1.99183e-06		2315.47	1.1085e-05	1964.6	9.73924e-07	2094.24
	2319.54	1.17164e-06	1973.11	-4.26601e-08	2103.31	0.000223494	2093.53	0.000106305	1973.11	-4.26601e-08		2319.54	8.498e-06	2072.84	1.31921e-11	2095.15	0.000117651	2103.82	0.000163013	2072.84	2.99083e-08		2319.54	7.0356e-06	1973.48	2.90829e-06	2095.76	0.000114664	2103.08	0.000198881	1973.11	2.90829e-06		2317.54	5.987e-06	1971.11	1.99183e-06	2104.49	0.000138566	2096.91	0.000109295	1971.11	1.99183e-06		2314.04	1.1194e-05	1967.61	9.32215e-07	2094.35
	2318.12	9.55308e-07	1976.13	-4.26601e-08	2103.44	0.000222992	2093.67	0.000106031	1976.13	-4.26601e-08		2318.12	7.696e-06	2075.15	3.21552e-10	2095.28	0.000117291	2103.95	0.000162616	2075.15	2.99083e-08		2318.12	6.9392e-06	1976.5	2.90829e-06	2095.89	0.000114377	2103.2	0.000198053	1976.13	2.90829e-06		2316.12	5.626e-06	1974.13	1.99183e-06	2104.62	0.000138271	2097.04	0.000109083	1974.13	1.99183e-06		2312.62	1.0746e-05	1970.63	8.90506e-07	2094.49
	2316.69	6.98308e-07	1979.14	-4.26601e-08	2103.61	0.00022212	2093.83	0.000105555	1979.14	-4.26601e-08		2316.69	6.778e-06	2077.46	5.50347e-09	2095.44	0.000116667	2104.11	0.000161927	2077.46	2.99083e-08		2316.69	6.6724e-06	1979.51	2.90829e-06	2096.06	0.000113878	2103.35	0.000196621	1979.14	2.90829e-06		2314.69	5.266e-06	1977.14	1.99183e-06	2104.78	0.00013776	2097.21	0.000108715	1977.14	1.99183e-06		2311.19	9.881e-06	1973.64	8.48797e-07	2094.67
	2315.26	4.53975e-07	1982.15	-4.26601e-08	2103.8	0.000220692	2094.03	0.000104776	1982.15	-4.26601e-08		2315.26	5.863e-06	2079.77	6.61477e-08	2095.63	0.000115645	2104.3	0.000160799	2079.77	2.99083e-08		2315.26	6.2619e-06	1982.52	2.90829e-06	2096.25	0.000113063	2103.53	0.000194285	1982.15	2.90829e-06		2313.26	4.966e-06	1980.15	1.99183e-06	2104.98	0.000136923	2097.42	0.000108112	1980.15	1.99183e-06		2309.76	8.776e-06	1976.65	8.07088e-07	2094.88
	2313.83	2.62308e-07	1985.16	-4.26601e-08	2104.04	0.000218464	2094.27	0.000103562	1985.16	-4.26601e-08		2313.83	5.076e-06	2082.08	5.58445e-07	2095.87	0.000114056	2104.54	0.000159039	2082.08	2.99083e-08		2313.83	5.795e-06	1985.53	2.90829e-06	2096.49	0.000111791	2103.75	0.000190666	1985.16	2.90829e-06		2311.83	4.709e-06	1983.16	1.99183e-06	2105.21	0.000135616	2097.67	0.00010717	1983.16	1.99183e-06		2308.33	7.629e-06	1979.66	7.6538e-07	2095.14
	2312.41	1.42308e-07	1988.18	-4.26601e-08	2104.32	0.000215128	2094.56	0.000101748	1988.18	-4.26601e-08		2312.41	4.504e-06	2084.39	3.31328e-06	2096.14	0.00011169	2104.81	0.000156409	2084.39	2.99083e-08		2312.41	5.3882e-06	1988.55	2.90829e-06	2096.78	0.000109891	2104.01	0.000185309	1988.18	2.90829e-06		2310.41	4.471e-06	1986.18	1.99183e-06	2105.49	0.000133659	2097.96	0.000105758	1986.18	1.99183e-06		2306.91	6.607e-06	1982.68	7.23671e-07	2095.44
	2310.98	9.36415e-08	1991.19	-4.26601e-08	2104.65	0.000210322	2094.89	9.91418e-05	1991.19	-4.26601e-08		2310.98	4.165e-06	2086.7	1.38325e-05	2096.46	0.000108303	2105.14	0.000152625	2086.7	2.99083e-08		2310.98	5.1221e-06	1991.56	2.90829e-06	2097.1	0.000107161	2104.31	0.000177721	1991.19	2.90829e-06		2308.98	4.253e-06	1989.19	1.99183e-06	2105.82	0.000130838	2098.3	0.000103719	1989.19	1.99183e-06		2305.48	5.785e-06	1985.69	6.81962e-07	2095.8
	2309.55	1.00975e-07	1994.2	-4.26601e-08	2105.03	0.000203643	2095.27	9.55343e-05	1994.2	-4.26601e-08		2309.55	4.004e-06	2089.01	4.077e-05	2096.83	0.000103642	2105.51	0.000147378	2089.01	2.99083e-08		2309.55	4.9902e-06	1994.57	2.90829e-06	2097.48	0.000103382	2104.65	0.000167424	1994.2	2.90829e-06		2307.55	4.057e-06	1992.2	1.99183e-06	2106.2	0.000126912	2098.7	0.000100875	1992.2	1.99183e-06		2304.05	5.132e-06	1988.7	6.40253e-07	2096.21
	2308.12	1.36308e-07	1997.21	-4.26601e-08	2105.47	0.000194677	2095.71	9.07197e-05	1997.21	-4.26601e-08		2308.12	3.912e-06	2091.32	8.55961e-05	2097.26	9.74738e-05	2105.94	0.000140358	2091.32	2.99083e-08		2308.12	4.9188e-06	1997.58	2.90829e-06	2097.92	9.83379e-05	2105.04	0.000154065	1997.21	2.90829e-06		2306.12	3.859e-06	1995.21	1.99183e-06	2106.63	0.000121633	2099.15	9.70401e-05	1995.21	1.99183e-06		2302.62	4.57e-06	1991.71	5.98544e-07	2096.68
	2306.7	1.65975e-07	2000.23	-4.26601e-08	2105.96	0.000183061	2096.2	8.45306e-05	2000.23	-4.26601e-08		2306.7	3.765e-06	2093.63	0.000131189	2097.73	8.96342e-05	2106.42	0.000131303	2093.63	2.99083e-08		2306.7	4.8142e-06	2000.6	2.90829e-06	2098.41	9.18521e-05	2105.49	0.000137546	2000.23	2.90829e-06		2304.7	3.615e-06	1998.23	1.99183e-06	2107.12	0.000114779	2099.66	9.20394e-05	1998.23	1.99183e-06		2301.2	4.035e-06	1994.73	5.56835e-07	2097.21
	2305.27	1.62642e-07	2003.24	-4.26601e-08	2106.51	0.000168558	2096.76	7.6885e-05	2003.24	-4.26601e-08		2305.27	3.479e-06	2095.94	0.000156373	2098.27	8.00975e-05	2106.96	0.000120066	2095.94	2.99083e-08		2305.27	4.6171e-06	2003.61	2.90829e-06	2098.96	8.38377e-05	2105.99	0.000118185	2003.24	2.90829e-06		2303.27	3.291e-06	2001.24	1.99183e-06	2107.67	0.000106197	2100.23	8.57412e-05	2001.24	1.99183e-06		2299.77	3.511e-06	1997.74	5.15126e-07	2097.81
	2303.84	1.16642e-07	2006.25	-4.26601e-08	2107.13	0.000151159	2097.38	6.78413e-05	2006.25	-4.26601e-08		2303.84	3.072e-06	2098.25	0.000164407	2098.88	6.90456e-05	2107.57	0.000106693	2098.25	2.99083e-08		2303.84	4.3222e-06	2006.62	2.90829e-06	2099.58	7.43543e-05	2106.56	9.68251e-05	2006.25	2.90829e-06		2301.84	2.905e-06	2004.25	1.99183e-06	2108.29	9.58603e-05	2100.88	7.80975e-05	2004.25	1.99183e-06		2298.34	3.036e-06	2000.75	4.73417e-07	2098.48
	2302.42	3.36415e-08	2009.27	-4.26601e-08	2107.81	0.000131184	2098.07	5.76492e-05	2009.27	-4.26601e-08		2302.42	2.632e-06	2100.56	0.000172532	2099.54	5.6919e-05	2108.25	9.15002e-05	2100.56	2.99083e-08		2302.42	3.9537e-06	2009.64	2.90829e-06	2100.27	6.36613e-05	2107.18	7.48492e-05	2009.27	2.90829e-06		2300.42	2.504e-06	2007.27	1.99183e-06	2108.97	8.39335e-05	2101.59	6.91889e-05	2007.27	1.99183e-06		2296.92	2.656e-06	2003.77	4.31708e-07	2099.22
	2300.99	-7.13585e-08	2012.28	-4.26601e-08	2108.57	0.00010936	2098.83	4.67749e-05	2012.28	-4.26601e-08		2300.99	2.251e-06	2102.87	0.000176417	2100.28	4.44192e-05	2108.99	7.51234e-05	2102.87	2.99083e-08		2300.99	3.5545e-06	2012.65	2.90829e-06	2101.03	5.22454e-05	2107.87	5.4e-05	2012.28	2.90829e-06		2298.99	2.148e-06	2010.28	1.99183e-06	2109.73	7.08158e-05	2102.38	5.92632e-05	2010.28	1.99183e-06		2295.49	2.394e-06	2006.78	3.89999e-07	2100.04
	2299.56	-1.79025e-07	2015.29	-4.26601e-08	2109.4	8.68147e-05	2099.67	3.58771e-05	2015.29	-4.26601e-08		2299.56	1.979e-06	2105.18	0.000155675	2101.1	3.24304e-05	2109.81	5.84949e-05	2105.18	2.99083e-08		2299.56	3.1911e-06	2015.66	2.90829e-06	2101.86	4.07956e-05	2108.63	3.60058e-05	2015.29	2.90829e-06		2297.56	1.882e-06	2013.29	1.99183e-06	2110.56	5.71513e-05	2103.24	4.87521e-05	2013.29	1.99183e-06		2294.06	2.25e-06	2009.79	3.4829e-07	2100.94
	2298.13	-2.69692e-07	2018.3	-4.26601e-08	2110.32	6.49745e-05	2100.59	2.57153e-05	2018.3	-4.26601e-08		2298.13	1.827e-06	2107.49	0.000109072	2101.99	2.18522e-05	2110.71	4.27318e-05	2107.49	2.99083e-08		2298.13	2.9429e-06	2018.67	2.90829e-06	2102.77	3.01083e-05	2109.46	2.21018e-05	2018.3	2.90829e-06		2296.13	1.737e-06	2016.3	1.99183e-06	2111.47	4.37736e-05	2104.19	3.82461e-05	2016.3	1.99183e-06		2292.63	2.221e-06	2012.8	3.06581e-07	2101.93
	2296.71	-3.27025e-07	2021.32	-4.26601e-08	2111.31	4.53226e-05	2101.6	1.69961e-05	2021.32	-4.26601e-08		2296.71	1.781e-06	2109.8	5.87272e-05	2102.96	1.3379e-05	2111.69	2.8926e-05	2109.8	2.99083e-08		2296.71	2.8618e-06	2021.69	2.90829e-06	2103.77	2.09265e-05	2110.36	1.266e-05	2021.32	2.90829e-06		2294.71	1.719e-06	2019.32	1.99183e-06	2112.46	3.15771e-05	2105.23	2.8417e-05	2019.32	1.99183e-06		2291.21	2.306e-06	2015.82	2.64872e-07	2103.01
	2295.28	-3.43692e-07	2024.33	-4.26601e-08	2112.39	2.908e-05	2102.69	1.02001e-05	2024.33	-4.26601e-08		2295.28	1.818e-06	2112.11	2.40596e-05	2104.02	7.31179e-06	2112.75	1.78892e-05	2112.11	2.99083e-08		2295.28	2.9481e-06	2024.7	2.90829e-06	2104.86	1.37587e-05	2111.35	7.14397e-06	2024.33	2.90829e-06		2293.28	1.807e-06	2022.33	1.99183e-06	2113.54	2.13319e-05	2106.36	1.98929e-05	2022.33	1.99183e-06		2289.78	2.495e-06	2018.83	2.23163e-07	2104.18
	2293.85	-3.21692e-07	2027.34	-4.26601e-08	2113.57	1.69062e-05	2103.87	5.4588e-06	2027.34	-4.26601e-08		2293.85	1.917e-06	2114.42	7.48032e-06	2105.16	3.49585e-06	2113.91	9.94739e-06	2114.42	2.99083e-08		2293.85	3.1534e-06	2027.71	2.90829e-06	2106.03	8.74863e-06	2112.42	4.43804e-06	2027.34	2.90829e-06		2291.85	1.949e-06	2025.34	1.99183e-06	2114.71	1.34994e-05	2107.58	1.31171e-05	2025.34	1.99183e-06		2288.35	2.754e-06	2021.84	1.81454e-07	2105.45
	2292.42	-2.67692e-07	2030.35	-4.26601e-08	2114.83	8.75202e-06	2105.15	2.54749e-06	2030.35	-4.26601e-08		2292.42	2.062e-06	2116.73	1.76384e-06	2106.4	1.42941e-06	2115.15	4.88431e-06	2116.73	2.99083e-08		2292.42	3.407e-06	2030.72	2.90829e-06	2107.3	5.66512e-06	2113.57	3.3535e-06	2030.35	2.90829e-06		2290.42	2.09e-06	2028.35	1.99183e-06	2115.97	8.1255e-06	2108.89	8.24296e-06	2028.35	1.99183e-06		2286.92	3.028e-06	2024.85	1.41094e-07	2106.82
	2291	-1.94025e-07	2033.37	-4.26601e-08	2116.2	3.95087e-06	2106.52	1.0036e-06	2033.37	-4.26601e-08		2291	2.234e-06	2119.04	3.15388e-07	2107.73	4.87274e-07	2116.49	2.07528e-06	2119.04	2.99083e-08		2291	3.6364e-06	2033.74	2.90829e-06	2108.66	4.02535e-06	2114.81	3.0091e-06	2033.37	2.90829e-06		2289	2.192e-06	2031.37	1.99183e-06	2117.33	4.86846e-06	2110.31	5.1157e-06	2031.37	1.99183e-06		2285.5	3.261e-06	2027.87	1.31283e-07	2108.29
	2289.57	-1.16025e-07	2036.38	-4.26601e-08	2117.66	1.51146e-06	2108	3.11351e-07	2036.38	-4.26601e-08		2289.57	2.401e-06	2121.35	4.27627e-08	2109.16	1.346e-07	2117.94	7.45931e-07	2121.35	2.99083e-08		2289.57	3.7759e-06	2036.75	2.90829e-06	2110.13	3.28766e-06	2116.14	2.92536e-06	2036.38	2.90829e-06		2287.57	2.241e-06	2034.38	1.99183e-06	2118.79	3.15536e-06	2111.83	3.355e-06	2034.38	1.99183e-06		2284.07	3.405e-06	2030.88	1.31283e-07	2109.88
	2288.14	-5.23585e-08	2039.39	-4.26601e-08	2119.23	4.63761e-07	2109.58	5.50327e-08	2039.39	-4.26601e-08		2288.14	2.519e-06	2123.66	4.3966e-09	2110.69	2.91887e-08	2119.48	2.21172e-07	2123.66	2.99083e-08		2288.14	3.7746e-06	2039.76	2.90829e-06	2111.7	3.01344e-06	2117.57	2.91036e-06	2039.39	2.90829e-06		2286.14	2.24e-06	2037.39	1.99183e-06	2120.35	2.38877e-06	2113.47	2.50076e-06	2037.39	1.99183e-06		2282.64	3.434e-06	2033.89	1.31283e-07	2111.58
	2286.71	-2.13585e-08	2042.4	-4.26601e-08	2120.91	9.20029e-08	2111.27	-2.13134e-08	2042.4	-4.26601e-08		2286.71	2.555e-06	2125.98	3.42769e-10	2112.32	4.79765e-09	2121.13	5.26063e-08	2125.98	2.99083e-08		2286.71	3.606e-06	2042.77	2.90829e-06	2113.38	2.93138e-06	2119.1	2.90846e-06	2042.4	2.90829e-06		2284.71	2.186e-06	2040.4	1.99183e-06	2122.03	2.10326e-06	2115.21	2.15075e-06	2040.4	1.99183e-06		2281.21	3.337e-06	2036.9	1.31283e-07	2113.39
	2285.29	-3.16918e-08	2045.42	-4.26601e-08	2122.69	-1.42595e-08	2113.07	-3.90855e-08	2045.42	-4.26601e-08		2285.29	2.502e-06	2128.29	2.02636e-11	2114.07	5.74948e-10	2122.89	9.73227e-09	2128.29	2.99083e-08		2285.29	3.291e-06	2045.79	2.90829e-06	2115.17	2.91218e-06	2120.72	2.9083e-06	2045.42	2.90829e-06		2283.29	2.076e-06	2043.42	1.99183e-06	2123.81	2.01688e-06	2117.07	2.03231e-06	2043.42	1.99183e-06		2279.79	3.118e-06	2039.92	1.31283e-07	2115.33
	2283.86	-7.76918e-08	2048.43	-4.26601e-08	2124.6	-3.80562e-08	2114.99	-4.22176e-08	2048.43	-4.26601e-08		2283.86	2.38e-06	2130.6	9.08373e-13	2115.93	4.8133e-11	2124.76	1.3536e-09	2130.6	2.99083e-08		2283.86	2.9012e-06	2048.8	2.90829e-06	2117.08	2.90877e-06	2122.46	2.90829e-06	2048.43	2.90829e-06		2281.86	1.922e-06	2046.43	1.99183e-06	2125.71	1.99621e-06	2119.05	2.00001e-06	2046.43	1.99183e-06		2278.36	2.814e-06	2042.93	1.31283e-07	2117.39
	2282.43	-1.44025e-07	2051.44	-4.26601e-08	2126.62	-4.21058e-08	2117.03	-4.26211e-08	2051.44	-4.26601e-08		2282.43	2.227e-06	2132.91	3.08776e-14	2117.9	2.68583e-12	2126.75	1.36346e-10	2132.91	2.99083e-08		2282.43	2.5306e-06	2051.81	2.90829e-06	2119.1	2.90833e-06	2124.3	2.90829e-06	2051.44	2.90829e-06		2280.43	1.755e-06	2049.44	1.99183e-06	2127.73	1.99241e-06	2121.16	1.99311e-06	2049.44	1.99183e-06		2276.93	2.484e-06	2045.94	1.31283e-07	2119.58
	2281	-2.12692e-07	2054.45	-4.26601e-08	2128.77	-4.26123e-08	2119.2	-4.26577e-08	2054.45	-4.26601e-08		2281	2.075e-06	2135.22	7.95893e-16	2120	9.48852e-14	2128.86	9.54791e-12	2135.22	2.99083e-08		2281	2.2506e-06	2054.82	2.90829e-06	2121.25	2.90829e-06	2126.25	2.90829e-06	2054.45	2.90829e-06		2279	1.611e-06	2052.45	1.99183e-06	2129.87	1.99189e-06	2123.39	1.99198e-06	2052.45	1.99183e-06		2275.5	2.187e-06	2048.95	1.31283e-07	2121.9
	2279.58	-2.70358e-07	2057.47	-4.26601e-08	2131.04	-4.26572e-08	2121.49	-4.266e-08	2057.47	-4.26601e-08		2279.58	1.943e-06	2137.53	1.5556e-17	2122.21	2.00636e-15	2131.1	4.44516e-13	2137.53	2.99083e-08		2279.58	2.0912e-06	2057.84	2.90829e-06	2123.53	2.90829e-06	2128.32	2.90829e-06	2057.47	2.90829e-06		2277.58	1.514e-06	2055.47	1.99183e-06	2132.13	1.99184e-06	2125.75	1.99184e-06	2055.47	1.99183e-06		2274.08	1.956e-06	2051.97	1.31283e-07	2124.36
	2278.15	-3.08358e-07	2060.48	-4.26601e-08	2133.44	-4.266e-08	2123.91	-4.26601e-08	2060.48	-4.26601e-08		2278.15	1.839e-06	2139.84	2.30554e-19	2124.56	2.38856e-17	2133.46	1.31051e-14	2139.84	2.99083e-08		2278.15	2.0467e-06	2060.85	2.90829e-06	2125.93	2.90829e-06	2130.5	2.90829e-06	2060.48	2.90829e-06		2276.15	1.476e-06	2058.48	1.99183e-06	2134.53	1.99183e-06	2128.25	1.99183e-06	2058.48	1.99183e-06		2272.65	1.801e-06	2054.98	1.31283e-07	2126.96
	2276.72	-3.23692e-07	2063.49	-4.266e-08	2135.98	-4.26601e-08	2126.46	-4.26601e-08	2063.49	-4.26601e-08		2276.72	1.772e-06	2142.15	2.59107e-21	2127.03	1.49792e-19	2135.96	2.32057e-16	2142.15	2.99083e-08		2276.72	2.0846e-06	2063.86	2.90829e-06	2128.47	2.90829e-06	2132.81	2.90829e-06	2063.49	2.90829e-06		2274.72	1.493e-06	2061.49	1.99183e-06	2137.05	1.99183e-06	2130.89	1.99183e-06	2061.49	1.99183e-06		2271.22	1.717e-06	2057.99	1.31284e-07	2129.71
	2275.29	-3.18692e-07	2066.5	-4.26592e-08	2138.65	-4.26601e-08	2129.16	-4.26601e-08	2066.5	-4.26601e-08		2275.29	1.744e-06	2144.46	2.20809e-23	2129.64	4.60413e-22	2138.59	2.33043e-18	2144.46	2.99083e-08		2275.29	2.1589e-06	2066.87	2.90829e-06	2131.15	2.90829e-06	2135.24	2.90829e-06	2066.5	2.90829e-06		2273.29	1.553e-06	2064.5	1.99183e-06	2139.72	1.99183e-06	2133.67	1.99183e-06	2064.5	1.99183e-06		2269.79	1.692e-06	2061	1.31314e-07	2132.6
	2273.87	-3.02025e-07	2069.52	-4.26159e-08	2140.04	-4.26601e-08	2130.56	-4.26601e-08	2069.52	-4.26601e-08		2273.87	1.746e-06	2146.77	1.42688e-25	2130.99	1.907e-23	2139.95	1.85203e-19	2146.77	2.99083e-08		2273.87	2.2256e-06	2069.89	2.90829e-06	2132.54	2.90829e-06	2136.51	2.90829e-06	2069.52	2.90829e-06		2271.87	1.635e-06	2067.52	1.99185e-06	2141.1	1.99183e-06	2135.11	1.99183e-06	2067.52	1.99183e-06		2268.37	1.708e-06	2064.02	1.3175e-07	2134.1
	2272.44	-2.82025e-07	2072.53	-4.12012e-08	2166.12	-4.26601e-08	2157.59	-4.26601e-08	2072.53	-4.26601e-08		2272.44	1.75e-06	2149.08	6.99179e-28	2157.98	5.35624e-62	2166.05	1.56866e-48	2149.08	2.99083e-08		2272.44	2.2596e-06	2072.9	2.90839e-06	2159.37	2.90829e-06	2162.95	2.90829e-06	2072.53	2.90829e-06		2270.44	1.715e-06	2070.53	1.99214e-06	2166.88	1.99183e-06	2161.49	1.99183e-06	2070.53	1.99183e-06		2266.94	1.746e-06	2067.03	1.36665e-07	2160.23
	2271.01	-2.67025e-07	2075.54	-1.26596e-08	2192.21	-4.26601e-08	2184.63	-4.26601e-08	2075.54	-4.26601e-08		2271.01	1.724e-06	2151.39	2.5979e-30	2184.98	1.63417e-121	2192.14	6.20551e-93	2151.39	2.99083e-08		2271.01	2.2566e-06	2075.91	2.91146e-06	2186.21	2.90829e-06	2189.39	2.90829e-06	2075.54	2.90829e-06		2269.01	1.766e-06	2073.54	1.99681e-06	2192.66	1.99183e-06	2187.87	1.99183e-06	2073.54	1.99183e-06		2265.51	1.786e-06	2070.04	1.79139e-07	2186.36
	2269.58	-2.61025e-07	2078.56	3.41218e-07	2218.3	-4.26601e-08	2211.66	-4.26601e-08	2078.56	-4.26601e-08		2269.58	1.647e-06	2153.7	7.3196e-33	2211.97	0	2218.24	0	2153.7	2.99083e-08		2269.58	2.2209e-06	2078.93	2.96768e-06	2213.05	2.90829e-06	2215.83	2.90829e-06	2078.56	2.90829e-06		2267.58	1.76e-06	2076.56	2.04891e-06	2218.44	1.99183e-06	2214.25	1.99183e-06	2076.56	1.99183e-06		2264.08	1.806e-06	2073.06	4.6002e-07	2212.49
	2268.16	-2.67692e-07	2081.57	3.01544e-06	2244.38	-4.26601e-08	2238.7	-4.26601e-08	2081.57	-4.26601e-08		2268.16	1.53e-06	2156.01	1.56381e-35	2238.96	0	2244.33	0	2156.01	2.99083e-08		2268.16	2.1537e-06	2081.94	3.59629e-06	2239.88	2.90829e-06	2242.27	2.90829e-06	2081.57	2.90829e-06		2266.16	1.689e-06	2079.57	2.45697e-06	2244.22	1.99183e-06	2240.63	1.99183e-06	2079.57	1.99183e-06		2262.66	1.786e-06	2076.07	1.87607e-06	2238.62
	2266.73	-2.85358e-07	2084.58	1.51542e-05	2270.47	-4.26601e-08	2265.73	-4.26601e-08	2084.58	-4.26601e-08		2266.73	1.401e-06	2158.32	2.53345e-38	2265.95	0	2270.43	0	2158.32	2.99083e-08		2266.73	2.0558e-06	2084.95	7.84239e-06	2266.72	2.90829e-06	2268.71	2.90829e-06	2084.58	2.90829e-06		2264.73	1.572e-06	2082.58	4.68887e-06	2270	1.99183e-06	2267.01	1.99183e-06	2082.58	1.99183e-06		2261.23	1.731e-06	2079.08	7.28999e-06	2264.75
	2265.3	-3.07358e-07	2087.59	4.74006e-05	2296.56	-4.26601e-08	2292.77	-4.26601e-08	2087.59	-4.26601e-08		2265.3	1.294e-06	2160.63	3.11224e-41	2292.94	0	2296.53	0	2160.63	2.99083e-08		2265.3	1.9393e-06	2087.96	2.48172e-05	2293.56	2.90829e-06	2295.15	2.90829e-06	2087.59	2.90829e-06		2263.3	1.446e-06	2085.59	1.31426e-05	2295.78	1.99183e-06	2293.39	1.99183e-06	2085.59	1.99183e-06		2259.8	1.662e-06	2082.09	2.28604e-05	2290.89
	2263.88	-3.27358e-07	2090.61	9.5455e-05	2322.65	-4.26601e-08	2319.8	-4.26601e-08	2090.61	-4.26601e-08		2263.88	1.221e-06	2162.94	2.89912e-44	2319.93	0	2322.62	0	2162.94	2.99083e-08		2263.88	1.8292e-06	2090.98	6.32115e-05	2320.4	2.90829e-06	2321.59	2.90829e-06	2090.61	2.90829e-06		2261.88	1.342e-06	2088.61	3.50699e-05	2321.57	1.99183e-06	2319.77	1.99183e-06	2088.61	1.99183e-06		2258.38	1.604e-06	2085.11	5.611e-05	2317.02
	2262.45	-3.43692e-07	2093.62	0.000135295	2348.73	-4.26601e-08	2346.84	-4.26601e-08	2093.62	-4.26601e-08		2262.45	1.175e-06	2165.25	2.04781e-47	2346.92	0	2348.72	0	2165.25	2.99083e-08		2262.45	1.7517e-06	2093.99	0.000107737	2347.23	2.90829e-06	2348.03	2.90829e-06	2093.62	2.90829e-06		2260.45	1.262e-06	2091.62	7.36247e-05	2347.35	1.99183e-06	2346.15	1.99183e-06	2091.62	1.99183e-06		2256.95	1.557e-06	2088.12	0.000107654	2343.15
	2261.02	-3.62358e-07	2096.63	0.000166152	2374.82	-4.26601e-08	2373.87	-4.26601e-08	2096.63	-4.26601e-08		2261.02	1.132e-06	2167.56	1.09685e-50	2373.92	0	2374.81	0	2167.56	2.99083e-08		2261.02	1.7211e-06	2097	0.000137444	2374.07	2.90829e-06	2374.47	2.90829e-06	2096.63	2.90829e-06		2259.02	1.187e-06	2094.63	0.000119915	2373.13	1.99183e-06	2372.53	1.99183e-06	2094.63	1.99183e-06		2255.52	1.504e-06	2091.13	0.000163167	2369.28
	2259.59	-3.88358e-07	2099.64	0.000208733	2400.91	-4.26601e-08	2400.91	-4.26601e-08	2099.64	-4.26601e-08		2259.59	1.077e-06	2169.87	4.45485e-54	2400.91	0	2400.91	0	2169.87	2.99083e-08		2259.59	1.7359e-06	2100.01	0.000189741	2400.91	2.90829e-06	2400.91	2.90829e-06	2099.64	2.90829e-06		2257.59	1.099e-06	2097.64	0.000160019	2398.91	1.99183e-06	2398.91	1.99183e-06	2097.64	1.99183e-06		2254.09	1.432e-06	2094.14	0.000200409	2395.41
	2258.17	-4.18692e-07	2102.66	0.000233765					2102.66	-4.26601e-08		2258.17	1.019e-06	2172.18	1.37199e-57					2172.18	2.99083e-08		2258.17	1.7859e-06	2103.03	0.000227925					2102.66	2.90829e-06		2256.17	1.005e-06	2100.66	0.000184516					2100.66	1.99183e-06		2252.67	1.353e-06	2097.16	0.000209367
	2256.74	-4.44025e-07	2105.67	0.000191898					2105.67	-4.26601e-08		2256.74	9.88e-07	2174.49	3.20408e-61					2174.49	2.99083e-08		2256.74	1.8651e-06	2106.04	0.000137859					2105.67	2.90829e-06		2254.74	9.34e-07	2103.67	0.00017997					2103.67	1.99183e-06		2251.24	1.308e-06	2100.17	0.000198882
	2255.31	-4.57025e-07	2108.68	0.000106416					2108.68	-4.26601e-08		2255.31	1.017e-06	2176.8	5.67396e-65					2176.8	2.99083e-08		2255.31	1.9734e-06	2109.05	3.60226e-05					2108.68	2.90829e-06		2253.31	9.24e-07	2106.68	0.000136833					2106.68	1.99183e-06		2249.81	1.339e-06	2103.18	0.000179734
	2253.88	-4.54025e-07	2111.69	3.89898e-05					2111.69	-4.26601e-08		2253.88	1.128e-06	2179.11	7.61905e-69					2179.11	2.99083e-08		2253.88	2.1139e-06	2112.06	6.10069e-06					2111.69	2.90829e-06		2251.88	9.99e-07	2109.69	7.56341e-05					2109.69	1.99183e-06		2248.38	1.481e-06	2106.19	0.000151692
	2252.46	-4.39025e-07	2114.71	9.37097e-06					2114.71	-4.26601e-08		2252.46	1.322e-06	2181.42	7.75796e-73					2181.42	2.99083e-08		2252.46	2.2853e-06	2115.08	3.02916e-06					2114.71	2.90829e-06		2250.46	1.17e-06	2112.71	2.97793e-05					2112.71	1.99183e-06		2246.96	1.752e-06	2109.21	0.000112636
	2251.03	-4.22692e-07	2117.72	1.4492e-06					2117.72	-4.26601e-08		2251.03	1.558e-06	2183.73	5.98998e-77					2183.73	2.99083e-08		2251.03	2.4649e-06	2118.09	2.91016e-06					2117.72	2.90829e-06		2249.03	1.423e-06	2115.72	9.09425e-06					2115.72	1.99183e-06		2245.53	2.125e-06	2112.22	6.98486e-05
	2249.6	-4.25025e-07	2120.73	1.12669e-07					2120.73	-4.26601e-08		2249.6	1.719e-06	2186.04	3.507e-81					2186.04	2.99083e-08		2249.6	2.57e-06	2121.1	2.9083e-06					2120.73	2.90829e-06		2247.6	1.677e-06	2118.73	3.21093e-06					2118.73	1.99183e-06		2244.1	2.469e-06	2115.23	3.51498e-05
	2248.17	-4.60692e-07	2123.74	-3.20354e-08					2123.74	-4.26601e-08		2248.17	1.657e-06	2188.35	1.55696e-85					2188.35	2.99083e-08		2248.17	2.4866e-06	2124.11	2.90829e-06					2123.74	2.90829e-06		2246.17	1.79e-06	2121.74	2.13182e-06					2121.74	1.99183e-06		2242.67	2.562e-06	2118.24	1.41985e-05
	2246.75	-4.95358e-07	2126.76	-4.21826e-08					2126.76	-4.26601e-08		2246.75	1.441e-06	2190.66	5.24144e-90					2190.66	2.99083e-08		2246.75	2.2807e-06	2127.13	2.90829e-06					2126.76	2.90829e-06		2244.75	1.7e-06	2124.76	2.00257e-06					2124.76	1.99183e-06		2241.25	2.371e-06	2121.26	4.62578e-06
	2245.32	-5.11692e-07	2129.77	-4.2646e-08					2129.77	-4.26601e-08		2245.32	1.185e-06	2192.98	1.338e-94					2192.98	2.99083e-08		2245.32	2.0131e-06	2130.14	2.90829e-06					2129.77	2.90829e-06		2243.32	1.444e-06	2127.77	1.99238e-06					2127.77	1.99183e-06		2239.82	1.992e-06	2124.27	1.27099e-06
	2243.89	-5.17692e-07	2132.78	-4.26598e-08					2132.78	-4.26601e-08		2243.89	9.48e-07	2195.29	2.58996e-99					2195.29	2.99083e-08		2243.89	1.7337e-06	2133.15	2.90829e-06					2132.78	2.90829e-06		2241.89	1.138e-06	2130.78	1.99185e-06					2130.78	1.99183e-06		2238.39	1.579e-06	2127.28	3.60478e-07
	2242.46	-5.23358e-07	2135.8	-4.26601e-08					2135.8	-4.26601e-08		2242.46	7.51e-07	2197.6	3.80156e-104					2197.6	2.99083e-08		2242.46	1.4973e-06	2136.17	2.90829e-06					2135.8	2.90829e-06		2240.46	8.88e-07	2133.8	1.99183e-06					2133.8	1.99183e-06		2236.96	1.251e-06	2130.3	1.67825e-07
	2241.04	-5.29692e-07	2138.81	-4.26601e-08					2138.81	-4.26601e-08		2241.04	5.99e-07	2199.91	4.23118e-109					2199.91	2.99083e-08		2241.04	1.3165e-06	2139.18	2.90829e-06					2138.81	2.90829e-06		2239.04	7.27e-07	2136.81	1.99183e-06					2136.81	1.99183e-06		2235.54	1.03e-06	2133.31	1.35901e-07
	2239.61	-5.38692e-07	2141.82	-4.26601e-08					2141.82	-4.26601e-08		2239.61	4.95e-07	2202.22	3.57104e-114					2202.22	2.99083e-08		2239.61	1.1564e-06	2142.19	2.90829e-06					2141.82	2.90829e-06		2237.61	6.3e-07	2139.82	1.99183e-06					2139.82	1.99183e-06		2234.11	8.76e-07	2136.32	1.31746e-07
	2238.18	-5.56692e-07	2144.83	-4.26601e-08					2144.83	-4.26601e-08		2238.18	4.43e-07	2204.53	2.28538e-119					2204.53	2.99083e-08		2238.18	1.0006e-06	2145.2	2.90829e-06					2144.83	2.90829e-06		2236.18	5.67e-07	2142.83	1.99183e-06					2142.83	1.99183e-06		2232.68	7.68e-07	2139.33	1.3132e-07
	2236.75	-5.79358e-07	2147.85	-4.26601e-08					2147.85	-4.26601e-08		2236.75	4.67e-07	2206.84	1.10906e-124					2206.84	2.99083e-08		2236.75	9.016e-07	2148.22	2.90829e-06					2147.85	2.90829e-06		2234.75	5.44e-07	2145.85	1.99183e-06					2145.85	1.99183e-06		2231.25	7.31e-07	2142.35	1.31285e-07
	2235.33	-5.88692e-07	2150.86	-4.26601e-08					2150.86	-4.26601e-08		2235.33	5.95e-07	2209.15	4.08114e-130					2209.15	2.99083e-08		2235.33	9.293e-07	2151.23	2.90829e-06					2150.86	2.90829e-06		2233.33	6.01e-07	2148.86	1.99183e-06					2148.86	1.99183e-06		2229.83	7.97e-07	2145.36	1.31283e-07
	2233.9	-5.67358e-07	2153.87	-4.26601e-08					2153.87	-4.26601e-08		2233.9	8.24e-07	2211.46	0					2211.46	2.99083e-08		2233.9	1.0821e-06	2154.24	2.90829e-06					2153.87	2.90829e-06		2231.9	7.58e-07	2151.87	1.99183e-06					2151.87	1.99183e-06		2228.4	9.59e-07	2148.37	1.31283e-07
	2232.47	-5.11358e-07	2156.88	-4.26601e-08					2156.88	-4.26601e-08		2232.47	1.074e-06	2213.77	0					2213.77	2.99083e-08		2232.47	1.257e-06	2157.25	2.90829e-06					2156.88	2.90829e-06		2230.47	9.52e-07	2154.88	1.99183e-06					2154.88	1.99183e-06		2226.97	1.149e-06	2151.38	1.31283e-07
	2231.04	-4.37358e-07	2159.9	-4.26601e-08					2159.9	-4.26601e-08		2231.04	1.246e-06	2216.08	0					2216.08	2.99083e-08		2231.04	1.3375e-06	2160.27	2.90829e-06					2159.9	2.90829e-06		2229.04	1.055e-06	2157.9	1.99183e-06					2157.9	1.99183e-06		2225.54	1.27e-06	2154.4	1.31283e-07
	2229.62	-3.85692e-07	2162.91	-4.26601e-08					2162.91	-4.26601e-08		2229.62	1.298e-06	2218.39	0					2218.39	2.99083e-08		2229.62	1.3177e-06	2163.28	2.90829e-06					2162.91	2.90829e-06		2227.62	9.92e-07	2160.91	1.99183e-06					2160.91	1.99183e-06		2224.12	1.249e-06	2157.41	1.31283e-07
	2228.19	-3.97692e-07	2165.92	-4.26601e-08					2165.92	-4.26601e-08		2228.19	1.227e-06	2220.7	0					2220.7	2.99083e-08		2228.19	1.2477e-06	2166.29	2.90829e-06					2165.92	2.90829e-06		2226.19	8.05e-07	2163.92	1.99183e-06					2163.92	1.99183e-06		2222.69	1.076e-06	2160.42	1.31283e-07
	2226.76	-4.69692e-07	2168.93	-4.26601e-08					2168.93	-4.26601e-08		2226.76	1.04e-06	2223.01	0					2223.01	2.99083e-08		2226.76	1.131e-06	2169.3	2.90829e-06					2168.93	2.90829e-06		2224.76	5.88e-07	2166.93	1.99183e-06					2166.93	1.99183e-06		2221.26	8.27e-07	2163.43	1.31283e-07
	2225.33	-5.55025e-07	2171.95	-4.26601e-08					2171.95	-4.26601e-08		2225.33	7.98e-07	2225.32	0					2225.32	2.99083e-08		2225.33	9.551e-07	2172.32	2.90829e-06					2171.95	2.90829e-06		2223.33	4.12e-07	2169.95	1.99183e-06					2169.95	1.99183e-06		2219.83	6.09e-07	2166.45	1.31283e-07
	2223.91	-6.18025e-07	2174.96	-4.26601e-08					2174.96	-4.26601e-08		2223.91	5.9e-07	2227.63	0					2227.63	2.99083e-08		2223.91	7.648e-07	2175.33	2.90829e-06					2174.96	2.90829e-06		2221.91	3.07e-07	2172.96	1.99183e-06					2172.96	1.99183e-06		2218.41	4.66e-07	2169.46	1.31283e-07
	2222.48	-6.58692e-07	2177.97	-4.26601e-08					2177.97	-4.26601e-08		2222.48	4.65e-07	2229.94	0					2229.94	2.99083e-08		2222.48	6.36e-07	2178.34	2.90829e-06					2177.97	2.90829e-06		2220.48	2.63e-07	2175.97	1.99183e-06					2175.97	1.99183e-06		2216.98	3.77e-07	2172.47	1.31283e-07
	2221.05	-6.94025e-07	2180.98	-4.26601e-08					2180.98	-4.26601e-08		2221.05	4.11e-07	2232.25	0					2232.25	2.99083e-08		2221.05	6.068e-07	2181.35	2.90829e-06					2180.98	2.90829e-06		2219.05	2.51e-07	2178.98	1.99183e-06					2178.98	1.99183e-06		2215.55	3.05e-07	2175.48	1.31283e-07
	2219.63	-7.33025e-07	2184	-4.26601e-08					2184	-4.26601e-08		2219.63	3.77e-07	2234.56	0					2234.56	2.99083e-08		2219.63	6.553e-07	2184.37	2.90829e-06					2184	2.90829e-06		2217.63	2.41e-07	2182	1.99183e-06					2182	1.99183e-06		2214.13	2.35e-07	2178.5	1.31283e-07
	2218.2	-7.69692e-07	2187.01	-4.26601e-08					2187.01	-4.26601e-08		2218.2	3.2e-07	2236.87	0					2236.87	2.99083e-08		2218.2	7.084e-07	2187.38	2.90829e-06					2187.01	2.90829e-06		2216.2	2.2e-07	2185.01	1.99183e-06					2185.01	1.99183e-06		2212.7	1.7e-07	2181.51	1.31283e-07
	2216.77	-7.93692e-07	2190.02	-4.26601e-08					2190.02	-4.26601e-08		2216.77	2.41e-07	2239.18	0					2239.18	2.99083e-08		2216.77	6.988e-07	2190.39	2.90829e-06					2190.02	2.90829e-06		2214.77	1.91e-07	2188.02	1.99183e-06					2188.02	1.99183e-06		2211.56	1.95365e-07	2184.52	1.31283e-07
	2215.34	-8.01692e-07	2193.04	-4.26601e-08					2193.04	-4.26601e-08		2215.34	1.77e-07	2241.49	0					2241.49	2.99083e-08		2215.34	6.374e-07	2193.41	2.90829e-06					2193.04	2.90829e-06		2213.34	1.67e-07	2191.04	1.99183e-06					2191.04	1.99183e-06		2210.13	1.91699e-07	2187.54	1.31283e-07
	2213.92	-7.97358e-07	2196.05	-4.26601e-08					2196.05	-4.26601e-08		2213.92	1.51e-07	2243.8	0					2243.8	2.99083e-08		2213.92	5.829e-07	2196.42	2.90829e-06					2196.05	2.90829e-06		2211.92	1.53e-07	2194.05	1.99183e-06					2194.05	1.99183e-06		2208.71	1.78032e-07	2190.55	1.31283e-07
	2212.49	-7.87358e-07	2199.06	-4.26601e-08					2199.06	-4.26601e-08		2212.49	1.63e-07	2246.11	0					2246.11	2.99083e-08		2212.49	5.602e-07	2199.43	2.90829e-06					2199.06	2.90829e-06		2210.49	1.48e-07	2197.06	1.99183e-06					2197.06	1.99183e-06		2207.28	1.61365e-07	2193.56	1.31283e-07
	2211.06	-7.81025e-07	2202.07	-4.26601e-08					2202.07	-4.26601e-08		2211.06	2.11e-07	2248.42	0					2248.42	2.99083e-08		2211.06	5.518e-07	2202.44	2.90829e-06					2202.07	2.90829e-06		2209.06	1.48e-07	2200.07	1.99183e-06					2200.07	1.99183e-06		2205.85	1.51365e-07	2196.57	1.31283e-07
	2209.63	-7.84692e-07	2205.09	-4.26601e-08					2205.09	-4.26601e-08		2209.63	2.78e-07	2250.73	0					2250.73	2.99083e-08		2209.63	5.358e-07	2205.46	2.90829e-06					2205.09	2.90829e-06		2207.63	1.51e-07	2203.09	1.99183e-06					2203.09	1.99183e-06		2204.42	1.49032e-07	2199.59	1.31283e-07
	2208.21	-7.98358e-07	2208.1	-4.26601e-08					2208.1	-4.26601e-08		2208.21	3.28e-07	2253.04	0					2253.04	2.99083e-08		2208.21	5.025e-07	2208.47	2.90829e-06					2208.1	2.90829e-06		2206.21	1.62e-07	2206.1	1.99183e-06					2206.1	1.99183e-06		2203	1.50032e-07	2202.6	1.31283e-07
	2206.78	-8.15025e-07	2211.11	-4.26601e-08					2211.11	-4.26601e-08		2206.78	3.2e-07	2255.35	0					2255.35	2.99083e-08		2206.78	4.436e-07	2211.48	2.90829e-06					2211.11	2.90829e-06		2204.78	1.83e-07	2209.11	1.99183e-06					2209.11	1.99183e-06		2201.57	1.47032e-07	2205.61	1.31283e-07
	2205.35	-8.25025e-07	2214.12	-4.26601e-08					2214.12	-4.26601e-08		2205.35	2.6e-07	2257.67	0					2257.67	2.99083e-08		2205.35	3.617e-07	2214.49	2.90829e-06					2214.12	2.90829e-06		2203.35	2.03e-07	2212.12	1.99183e-06					2212.12	1.99183e-06		2200.14	1.38032e-07	2208.62	1.31283e-07
	2203.92	-8.27358e-07	2217.14	-4.26601e-08					2217.14	-4.26601e-08		2203.92	1.93e-07	2259.98	0					2259.98	2.99083e-08		2203.92	2.874e-07	2217.51	2.90829e-06					2217.14	2.90829e-06		2201.92	1.98e-07	2215.14	1.99183e-06					2215.14	1.99183e-06		2198.71	1.30699e-07	2211.64	1.31283e-07
	2202.5	-8.26358e-07	2220.15	-4.26601e-08					2220.15	-4.26601e-08		2202.5	1.42e-07	2262.29	0					2262.29	2.99083e-08		2202.5	2.505e-07	2220.52	2.90829e-06					2220.15	2.90829e-06		2200.5	1.57e-07	2218.15	1.99183e-06					2218.15	1.99183e-06		2197.29	1.28365e-07	2214.65	1.31283e-07
	2201.07	-8.29358e-07	2223.16	-4.26601e-08					2223.16	-4.26601e-08		2201.07	9.8e-08	2264.6	0					2264.6	2.99083e-08		2201.07	2.461e-07	2223.53	2.90829e-06					2223.16	2.90829e-06		2199.07	9.9e-08	2221.16	1.99183e-06					2221.16	1.99183e-06		2195.86	1.29032e-07	2217.66	1.31283e-07
	2199.64	-8.38358e-07	2226.17	-4.26601e-08					2226.17	-4.26601e-08		2199.64	5.6e-08	2266.91	0					2266.91	2.99083e-08		2199.64	2.343e-07	2226.54	2.90829e-06					2226.17	2.90829e-06		2197.64	5.2e-08	2224.17	1.99183e-06					2224.17	1.99183e-06		2194.43	1.32032e-07	2220.67	1.31283e-07
	2198.21	-8.45692e-07	2229.19	-4.26601e-08					2229.19	-4.26601e-08		2198.21	2.3e-08	2269.22	0					2269.22	2.99083e-08		2198.21	1.818e-07	2229.56	2.90829e-06					2229.19	2.90829e-06		2196.21	2.5e-08	2227.19	1.99183e-06					2227.19	1.99183e-06		2193	1.38032e-07	2223.69	1.31283e-07
	2196.79	-8.48025e-07	2232.2	-4.26601e-08					2232.2	-4.26601e-08		2196.79	6e-09	2271.53	0					2271.53	2.99083e-08		2196.79	1.079e-07	2232.57	2.90829e-06					2232.2	2.90829e-06		2194.79	1.4e-08	2230.2	1.99183e-06					2230.2	1.99183e-06		2191.58	1.46365e-07	2226.7	1.31283e-07
	2195.36	-8.47358e-07	2235.21	-4.26601e-08					2235.21	-4.26601e-08		2195.36	0	2273.84	0					2273.84	2.99083e-08		2195.36	5.61e-08	2235.58	2.90829e-06					2235.21	2.90829e-06		2193.36	7e-09	2233.21	1.99183e-06					2233.21	1.99183e-06		2190.15	1.52365e-07	2229.71	1.31283e-07
	2193.93	-8.44358e-07	2238.22	-4.26601e-08					2238.22	-4.26601e-08		2193.93	1e-09	2276.15	0					2276.15	2.99083e-08		2193.93	3.85e-08	2238.59	2.90829e-06					2238.22	2.90829e-06		2191.93	1e-09	2236.22	1.99183e-06					2236.22	1.99183e-06		2188.72	1.55365e-07	2232.72	1.31283e-07
	2192.5	-8.38358e-07	2241.24	-4.26601e-08					2241.24	-4.26601e-08		2192.5	4e-09	2278.46	0					2278.46	2.99083e-08		2192.5	4.54e-08	2241.61	2.90829e-06					2241.24	2.90829e-06		2190.5	2e-09	2239.24	1.99183e-06					2239.24	1.99183e-06		2187.29	1.61032e-07	2235.74	1.31283e-07
	2191.08	-8.30025e-07	2244.25	-4.26601e-08					2244.25	-4.26601e-08		2191.08	1e-09	2280.77	0					2280.77	2.99083e-08		2191.08	6.63e-08	2244.62	2.90829e-06					2244.25	2.90829e-06		2189.08	1.1e-08	2242.25	1.99183e-06					2242.25	1.99183e-06		2185.87	1.73365e-07	2238.75	1.31283e-07
	2189.65	-8.24025e-07	2247.26	-4.26601e-08					2247.26	-4.26601e-08		2189.65	0	2283.08	0					2283.08	2.99083e-08		2189.65	8.38e-08	2247.63	2.90829e-06					2247.26	2.90829e-06		2187.65	1.6e-08	2245.26	1.99183e-06					2245.26	1.99183e-06		2184.44	1.95032e-07	2241.76	1.31283e-07
	2188.22	-8.21025e-07	2250.28	-4.26601e-08					2250.28	-4.26601e-08		2188.22	2e-09	2285.39	0					2285.39	2.99083e-08		2188.22	7.92e-08	2250.65	2.90829e-06					2250.28	2.90829e-06		2186.22	9e-09	2248.28	1.99183e-06					2248.28	1.99183e-06		2183.01	2.30699e-07	2244.78	1.31283e-07
	2186.79	-8.15358e-07	2253.29	-4.26601e-08					2253.29	-4.26601e-08		2186.79	0	2287.7	0					2287.7	2.99083e-08		2186.79	5.39e-08	2253.66	2.90829e-06					2253.29	2.90829e-06		2184.79	3e-09	2251.29	1.99183e-06					2251.29	1.99183e-06		2181.59	2.80032e-07	2247.79	1.31283e-07
	2185.37	-8.03025e-07	2256.3	-4.26601e-08					2256.3	-4.26601e-08		2185.37	5e-09	2290.01	0					2290.01	2.99083e-08		2185.37	2.72e-08	2256.67	2.90829e-06					2256.3	2.90829e-06		2183.37	3e-09	2254.3	1.99183e-06					2254.3	1.99183e-06		2180.16	3.24699e-07	2250.8	1.31283e-07
	2183.94	-7.81358e-07	2259.31	-4.26601e-08					2259.31	-4.26601e-08		2183.94	3.4e-08	2292.32	0					2292.32	2.99083e-08		2183.94	1.04e-08	2259.68	2.90829e-06					2259.31	2.90829e-06		2181.94	1.5e-08	2257.31	1.99183e-06					2257.31	1.99183e-06		2178.73	3.37365e-07	2253.81	1.31283e-07
	2182.51	-7.45692e-07	2262.33	-4.26601e-08					2262.33	-4.26601e-08		2182.51	8.4e-08	2294.63	0					2294.63	2.99083e-08		2182.51	1.7e-09	2262.7	2.90829e-06					2262.33	2.90829e-06		2180.51	5.8e-08	2260.33	1.99183e-06					2260.33	1.99183e-06		2177.3	3.25699e-07	2256.83	1.31283e-07
	2181.09	-6.96358e-07	2265.34	-4.26601e-08					2265.34	-4.26601e-08		2181.09	1.33e-07	2296.94	0					2296.94	2.99083e-08		2181.09	7e-10	2265.71	2.90829e-06					2265.34	2.90829e-06		2179.09	1.48e-07	2263.34	1.99183e-06					2263.34	1.99183e-06		2175.88	3.19365e-07	2259.84	1.31283e-07
	2179.66	-6.51692e-07	2268.35	-4.26601e-08					2268.35	-4.26601e-08		2179.66	1.57e-07	2299.25	0					2299.25	2.99083e-08		2179.66	6.8e-09	2268.72	2.90829e-06					2268.35	2.90829e-06		2177.66	2.6e-07	2266.35	1.99183e-06					2266.35	1.99183e-06		2174.45	3.26032e-07	2262.85	1.31283e-07
	2178.23	-6.39025e-07	2271.36	-4.26601e-08					2271.36	-4.26601e-08		2178.23	1.51e-07	2301.56	0					2301.56	2.99083e-08		2178.23	7.1e-09	2271.73	2.90829e-06					2271.36	2.90829e-06		2176.23	3.55e-07	2269.36	1.99183e-06					2269.36	1.99183e-06		2173.02	3.27699e-07	2265.86	1.31283e-07
	2176.8	-6.50692e-07	2274.38	-4.26601e-08					2274.38	-4.26601e-08		2176.8	1.37e-07	2303.87	0					2303.87	2.99083e-08		2176.8	5e-10	2274.75	2.90829e-06					2274.38	2.90829e-06		2174.8	4.19e-07	2272.38	1.99183e-06					2272.38	1.99183e-06		2171.59	3.16365e-07	2268.88	1.31283e-07
	2175.38	-6.57025e-07	2277.39	-4.26601e-08					2277.39	-4.26601e-08		2175.38	1.33e-07	2306.18	0					2306.18	2.99083e-08		2175.38	4.6e-09	2277.76	2.90829e-06					2277.39	2.90829e-06		2173.38	4.72e-07	2275.39	1.99183e-06					2275.39	1.99183e-06		2170.17	3.11365e-07	2271.89	1.31283e-07
	2173.95	-6.50358e-07	2280.4	-4.26601e-08					2280.4	-4.26601e-08		2173.95	1.33e-07	2308.49	0					2308.49	2.99083e-08		2173.95	2e-08	2280.77	2.90829e-06					2280.4	2.90829e-06		2171.95	5.13e-07	2278.4	1.99183e-06					2278.4	1.99183e-06		2168.74	3.25032e-07	2274.9	1.31283e-07
	2172.52	-6.48692e-07	2283.41	-4.26601e-08					2283.41	-4.26601e-08		2172.52	1.15e-07	2310.8	0					2310.8	2.99083e-08		2172.52	3.33e-08	2283.78	2.90829e-06					2283.41	2.90829e-06		2170.52	5.15e-07	2281.41	1.99183e-06					2281.41	1.99183e-06		2167.31	3.41365e-07	2277.91	1.31283e-07
	2171.09	-6.60025e-07	2286.43	-4.26601e-08					2286.43	-4.26601e-08		2171.09	8.5e-08	2313.11	0					2313.11	2.99083e-08		2171.09	3.68e-08	2286.8	2.90829e-06					2286.43	2.90829e-06		2169.09	4.67e-07	2284.43	1.99183e-06					2284.43	1.99183e-06		2165.88	3.36032e-07	2280.93	1.31283e-07
	2169.67	-6.65025e-07	2289.44	-4.26601e-08					2289.44	-4.26601e-08		2169.67	6.6e-08	2315.42	0					2315.42	2.99083e-08		2169.67	2.75e-08	2289.81	2.90829e-06					2289.44	2.90829e-06		2167.67	3.99e-07	2287.44	1.99183e-06					2287.44	1.99183e-06		2164.46	3.11365e-07	2283.94	1.31283e-07
	2168.24	-6.51358e-07	2292.45	-4.26601e-08					2292.45	-4.26601e-08		2168.24	6.5e-08	2317.73	0					2317.73	2.99083e-08		2168.24	1.19e-08	2292.82	2.90829e-06					2292.45	2.90829e-06		2166.24	3.41e-07	2290.45	1.99183e-06					2290.45	1.99183e-06		2163.03	2.88699e-07	2286.95	1.31283e-07
	2166.81	-6.35025e-07	2295.46	-4.26601e-08					2295.46	-4.26601e-08		2166.81	7.1e-08	2320.04	0					2320.04	2.99083e-08		2166.81	2.4e-09	2295.83	2.90829e-06					2295.46	2.90829e-06		2164.81	2.94e-07	2293.46	1.99183e-06					2293.46	1.99183e-06		2161.6	2.79032e-07	2289.96	1.31283e-07
	2165.38	-6.40358e-07	2298.48	-4.26601e-08					2298.48	-4.26601e-08		2165.38	6.9e-08	2322.35	0					2322.35	2.99083e-08		2165.38	4e-10	2298.85	2.90829e-06					2298.48	2.90829e-06		2163.38	2.57e-07	2296.48	1.99183e-06					2296.48	1.99183e-06		2160.17	2.79699e-07	2292.98	1.31283e-07
	2163.96	-6.65025e-07	2301.49	-4.26601e-08					2301.49	-4.26601e-08		2163.96	6e-08	2324.67	0					2324.67	2.99083e-08		2163.96	7e-10	2301.86	2.90829e-06					2301.49	2.90829e-06		2161.96	2.48e-07	2299.49	1.99183e-06					2299.49	1.99183e-06		2158.75	2.82699e-07	2295.99	1.31283e-07
	2162.53	-6.87692e-07	2304.5	-4.26601e-08					2304.5	-4.26601e-08		2162.53	6e-08	2326.98	0					2326.98	2.99083e-08		2162.53	1.2e-09	2304.87	2.90829e-06					2304.5	2.90829e-06		2160.53	2.78e-07	2302.5	1.99183e-06					2302.5	1.99183e-06		2157.32	2.82699e-07	2299	1.31283e-07
	2161.1	-6.97358e-07	2307.52	-4.26601e-08					2307.52	-4.26601e-08		2161.1	7.9e-08	2329.29	0					2329.29	2.99083e-08		2161.1	4e-10	2307.89	2.90829e-06					2307.52	2.90829e-06		2159.1	3.39e-07	2305.52	1.99183e-06					2305.52	1.99183e-06		2155.89	2.73365e-07	2302.02	1.31283e-07
	2159.67	-6.96692e-07	2310.53	-4.26601e-08					2310.53	-4.26601e-08		2159.67	1.17e-07	2331.6	0					2331.6	2.99083e-08		2159.67	3e-10	2310.9	2.90829e-06					2310.53	2.90829e-06		2157.67	4.05e-07	2308.53	1.99183e-06					2308.53	1.99183e-06		2154.46	2.49032e-07	2305.03	1.31283e-07
	2158.25	-6.93692e-07	2313.54	-4.26601e-08					2313.54	-4.26601e-08		2158.25	1.57e-07	2333.91	0					2333.91	2.99083e-08		2158.25	3.4e-09	2313.91	2.90829e-06					2313.54	2.90829e-06		2156.25	4.35e-07	2311.54	1.99183e-06					2311.54	1.99183e-06		2153.04	2.10032e-07	2308.04	1.31283e-07
	2156.82	-6.93692e-07	2316.55	-4.26601e-08					2316.55	-4.26601e-08		2156.82	1.65e-07	2336.22	0					2336.22	2.99083e-08		2156.82	8.1e-09	2316.92	2.90829e-06					2316.55	2.90829e-06		2154.82	4.01e-07	2314.55	1.99183e-06					2314.55	1.99183e-06		2151.61	1.69032e-07	2311.05	1.31283e-07
	2155.39	-7.03025e-07	2319.57	-4.26601e-08					2319.57	-4.26601e-08		2155.39	1.25e-07	2338.53	0					2338.53	2.99083e-08		2155.39	1.22e-08	2319.94	2.90829e-06					2319.57	2.90829e-06		2153.39	3.18e-07	2317.57	1.99183e-06					2317.57	1.99183e-06		2150.18	1.42699e-07	2314.07	1.31283e-07
	2153.96	-7.27358e-07	2322.58	-4.26601e-08					2322.58	-4.26601e-08		2153.96	6.5e-08	2340.84	0					2340.84	2.99083e-08		2153.96	1.31e-08	2322.95	2.90829e-06					2322.58	2.90829e-06		2151.96	2.32e-07	2320.58	1.99183e-06					2320.58	1.99183e-06		2148.37	1.31283e-07	2317.08	1.31283e-07
	2152.54	-7.66358e-07	2325.59	-4.26601e-08					2325.59	-4.26601e-08		2152.54	2.2e-08	2343.15	0					2343.15	2.99083e-08		2152.54	7.6e-09	2325.96	2.90829e-06					2325.59	2.90829e-06		2150.54	1.74e-07	2323.59	1.99183e-06					2323.59	1.99183e-06		2145.36	1.31283e-07	2320.09	1.31283e-07
	2151.11	-8.07358e-07	2328.6	-4.26601e-08					2328.6	-4.26601e-08		2151.11	5e-09	2345.46	0					2345.46	2.99083e-08		2151.11	5e-10	2328.97	2.90829e-06					2328.6	2.90829e-06		2149.11	1.37e-07	2326.6	1.99183e-06					2326.6	1.99183e-06		2142.35	1.31285e-07	2323.1	1.31283e-07
	2149.68	-8.33692e-07	2331.62	-4.26601e-08					2331.62	-4.26601e-08		2149.68	3e-09	2347.77	0					2347.77	2.99083e-08		2149.68	2.9e-09	2331.99	2.90829e-06					2331.62	2.90829e-06		2147.68	1.01e-07	2329.62	1.99183e-06					2329.62	1.99183e-06		2139.33	1.3132e-07	2326.12	1.31283e-07
	2148.25	-8.43358e-07	2334.63	-4.26601e-08					2334.63	-4.26601e-08		2148.25	7e-09	2350.08	0					2350.08	2.99083e-08		2148.25	1.04e-08	2335	2.90829e-06					2334.63	2.90829e-06		2146.25	6.6e-08	2332.63	1.99183e-06					2332.63	1.99183e-06		2136.32	1.31746e-07	2329.13	1.31283e-07
	2146.83	-8.45025e-07	2337.64	-4.26601e-08					2337.64	-4.26601e-08		2146.83	2e-08	2352.39	0					2352.39	2.99083e-08		2146.83	1.08e-08	2338.01	2.90829e-06					2337.64	2.90829e-06		2144.83	3.8e-08	2335.64	1.99183e-06					2335.64	1.99183e-06		2133.31	1.35901e-07	2332.14	1.31283e-07
	2145.4	-8.43692e-07	2340.65	-4.26601e-08					2340.65	-4.26601e-08		2145.4	3e-08	2354.7	0					2354.7	2.99083e-08		2145.4	7.7e-09	2341.02	2.90829e-06					2340.65	2.90829e-06		2143.4	1.9e-08	2338.65	1.99183e-06					2338.65	1.99183e-06		2130.3	1.67825e-07	2335.15	1.31283e-07
	2143.97	-8.40692e-07	2343.67	-4.26601e-08					2343.67	-4.26601e-08		2143.97	2.4e-08	2357.01	0					2357.01	2.99083e-08		2143.97	6.3e-09	2344.04	2.90829e-06					2343.67	2.90829e-06		2141.97	9e-09	2341.67	1.99183e-06					2341.67	1.99183e-06		2127.28	3.60478e-07	2338.17	1.31283e-07
	2142.55	-8.32358e-07	2346.68	-4.26601e-08					2346.68	-4.26601e-08		2142.55	1.4e-08	2359.32	0					2359.32	2.99083e-08		2142.55	3.9e-09	2347.05	2.90829e-06					2346.68	2.90829e-06		2140.55	1e-08	2344.68	1.99183e-06					2344.68	1.99183e-06		2124.27	1.27099e-06	2341.18	1.31283e-07
	2141.12	-8.13692e-07	2349.69	-4.26601e-08					2349.69	-4.26601e-08		2141.12	1.1e-08	2361.63	0					2361.63	2.99083e-08		2141.12	0	2350.06	2.90829e-06					2349.69	2.90829e-06		2139.12	2.7e-08	2347.69	1.99183e-06					2347.69	1.99183e-06		2121.26	4.62578e-06	2344.19	1.31283e-07
	2139.69	-7.82358e-07	2352.7	-4.26601e-08					2352.7	-4.26601e-08		2139.69	1.4e-08	2363.94	0					2363.94	2.99083e-08		2139.69	6.4e-09	2353.07	2.90829e-06					2352.7	2.90829e-06		2137.69	7.3e-08	2350.7	1.99183e-06					2350.7	1.99183e-06		2118.24	1.41985e-05	2347.2	1.31283e-07
	2138.26	-7.42358e-07	2355.72	-4.26601e-08					2355.72	-4.26601e-08		2138.26	2.4e-08	2366.25	0					2366.25	2.99083e-08		2138.26	2.42e-08	2356.09	2.90829e-06					2355.72	2.90829e-06		2136.26	1.46e-07	2353.72	1.99183e-06					2353.72	1.99183e-06		2115.23	3.51498e-05	2350.22	1.31283e-07
	2136.84	-6.91358e-07	2358.73	-4.26601e-08					2358.73	-4.26601e-08		2136.84	5.9e-08	2368.56	0					2368.56	2.99083e-08		2136.84	4.35e-08	2359.1	2.90829e-06					2358.73	2.90829e-06		2134.84	2.59e-07	2356.73	1.99183e-06					2356.73	1.99183e-06		2112.22	6.98486e-05	2353.23	1.31283e-07
	2135.41	-6.16358e-07	2361.74	-4.26601e-08					2361.74	-4.26601e-08		2135.41	1.6e-07	2370.87	0					2370.87	2.99083e-08		2135.41	7.17e-08	2362.11	2.90829e-06					2361.74	2.90829e-06		2133.41	0	2359.74	1.99183e-06					2359.74	1.99183e-06		2109.21	0.000112636	2356.24	1.31283e-07
	2133.98	-5.05692e-07	2364.76	-4.26601e-08					2364.76	-4.26601e-08		2133.98	3.64e-07	2373.18	0					2373.18	2.99083e-08		2133.98	1.35e-07	2365.13	2.90829e-06					2364.76	2.90829e-06		2131.98	0	2362.76	1.99183e-06					2362.76	1.99183e-06		2108.5	0.000119317	2359.26	1.31283e-07
	2132.55	-3.57358e-07	2367.77	-4.26601e-08					2367.77	-4.26601e-08		2132.55	6.48e-07	2375.49	0					2375.49	2.99083e-08		2132.55	2.631e-07	2368.14	2.90829e-06					2367.77	2.90829e-06		2130.55	0	2365.77	1.99183e-06					2365.77	1.99183e-06		2107.07	0.000133756	2362.27	1.31283e-07
	2131.13	-1.80358e-07	2370.78	-4.26601e-08					2370.78	-4.26601e-08		2131.13	9.31e-07	2377.8	0					2377.8	2.99083e-08		2131.13	4.619e-07	2371.15	2.90829e-06					2370.78	2.90829e-06		2129.13	0	2368.78	1.99183e-06					2368.78	1.99183e-06		2105.64	0.000146974	2365.28	1.31283e-07
	2129.7	1.89748e-08	2373.79	-4.26601e-08					2373.79	-4.26601e-08		2129.7	1.172e-06	2380.11	0					2380.11	2.99083e-08		2129.7	7.099e-07	2374.16	2.90829e-06					2373.79	2.90829e-06		2127.7	0	2371.79	1.99183e-06					2371.79	1.99183e-06		2104.21	0.000160226	2368.29	1.31283e-07
	2128.27	2.53975e-07	2376.81	-4.26601e-08					2376.81	-4.26601e-08		2128.27	1.439e-06	2382.42	0					2382.42	2.99083e-08		2128.27	1.0056e-06	2377.18	2.90829e-06					2376.81	2.90829e-06		2126.27	0	2374.81	1.99183e-06					2374.81	1.99183e-06		2102.79	0.000174913	2371.31	1.31283e-07
	2126.84	5.62642e-07	2379.82	-4.26601e-08					2379.82	-4.26601e-08		2126.84	1.878e-06	2384.73	0					2384.73	2.99083e-08		2126.84	1.4044e-06	2380.19	2.90829e-06					2379.82	2.90829e-06		2124.84	0	2377.82	1.99183e-06					2377.82	1.99183e-06		2101.36	0.000190785	2374.32	1.31283e-07
	2125.42	9.83308e-07	2382.83	-4.26601e-08					2382.83	-4.26601e-08		2125.42	2.619e-06	2387.04	0					2387.04	2.99083e-08		2125.42	1.9911e-06	2383.2	2.90829e-06					2382.83	2.90829e-06		2123.42	0	2380.83	1.99183e-06					2380.83	1.99183e-06		2099.93	0.000205931	2377.33	1.31283e-07
	2123.99	1.53864e-06	2385.84	-4.26601e-08					2385.84	-4.26601e-08		2123.99	3.706e-06	2389.35	0					2389.35	2.99083e-08		2123.99	2.8329e-06	2386.21	2.90829e-06					2385.84	2.90829e-06		2121.99	0	2383.84	1.99183e-06					2383.84	1.99183e-06		2098.5	0.000217553	2380.34	1.31283e-07
	2122.56	2.25297e-06	2388.86	-4.26601e-08					2388.86	-4.26601e-08		2122.56	5.132e-06	2391.67	0					2391.67	2.99083e-08		2122.56	3.9514e-06	2389.23	2.90829e-06					2388.86	2.90829e-06		2120.56	0	2386.86	1.99183e-06					2386.86	1.99183e-06		2097.08	0.000222426	2383.36	1.31283e-07
	2121.13	3.16697e-06	2391.87	-4.26601e-08					2391.87	-4.26601e-08		2121.13	6.916e-06	2393.98	0					2393.98	2.99083e-08		2121.13	5.2954e-06	2392.24	2.90829e-06					2391.87	2.90829e-06		2119.13	0	2389.87	1.99183e-06					2389.87	1.99183e-06		2095.65	0.000217729	2386.37	1.31283e-07
	2119.71	4.33231e-06	2394.88	-4.26601e-08					2394.88	-4.26601e-08		2119.71	9.081e-06	2396.29	0					2396.29	2.99083e-08		2119.71	6.7504e-06	2395.25	2.90829e-06					2394.88	2.90829e-06		2117.71	0	2392.88	1.99183e-06					2392.88	1.99183e-06		2094.22	0.000203037	2389.38	1.31283e-07
	2118.28	5.79731e-06	2397.89	-4.26601e-08					2397.89	-4.26601e-08		2118.28	1.1626e-05	2398.6	0					2398.6	2.99083e-08		2118.28	8.2901e-06	2398.26	2.90829e-06					2397.89	2.90829e-06		2116.28	0	2395.89	1.99183e-06					2395.89	1.99183e-06		2092.8	0.000181325	2392.39	1.31283e-07
	2116.85	7.58764e-06	2400.91	-4.26601e-08					2400.91	-4.26601e-08		2116.85	1.4626e-05	2400.91	0					2400.91	2.99083e-08		2116.85	1.01561e-05	2401.28	2.90829e-06					2400.91	2.90829e-06		2114.85	1e-05	2398.91	1.99183e-06					2398.91	1.99183e-06		2091.37	0.000156186	2395.41	1.31283e-07
	2115.28	1e-05										2115.42	1.8286e-05										2115.42	1.27984e-05										2113.42	2e-05							2115.42	2.12801e-07		2089.94	0.000130547
	2113.85	2e-05										2113.85	2.091e-05										2114	1.65619e-05										2112	4e-05							2114	2.20229e-07		2088.51	0.000106325
	2112.42	3e-05										2112.42	3.7206e-05										2112.57	2.13737e-05										2110.57	6e-05							2112.57	2.27656e-07		2087.09	8.455e-05
	2111	5e-05										2111	5.0172e-05										2111.14	2.67685e-05										2109.14	9e-05							2111.14	2.35083e-07		2085.66	6.5699e-05
	2109.57	7e-05										2109.57	6.1212e-05										2111	2.34921e-05										2107.71	0.00012							2109.71	2.4251e-07		2084.23	4.9977e-05
	2108.14	0.00011										2108.14	7.9152e-05										2109.57	3.99521e-05										2106.29	0.00014							2108.29	2.49937e-07		2082.8	3.7414e-05
	2106.71	0.00016										2106.71	0.000112308										2108.14	6.49622e-05										2104.86	0.00016							2106.86	2.57364e-07		2081.38	2.7836e-05
	2105.29	0.00021										2105.29	0.000156294										2106.71	0.000108517										2103.43	0.00018							2105.43	2.64792e-07		2079.95	2.0835e-05
	2103.86	0.00023										2103.86	0.000186816										2105.29	0.000171327										2102	0.00019							2104	2.72219e-07		2078.52	1.5835e-05
	2102.43	0.00023										2102.43	0.000184716										2103.86	0.000224602										2100.58	0.00019							2102.58	2.79646e-07		2077.09	1.2241e-05
	2101	0.00022										2101	0.000165438										2102.43	0.000230872										2099.15	0.00018							2101.15	2.87073e-07		2075.67	9.568e-06
	2099.58	0.00021										2099.58	0.000157464										2101	0.000195767										2097.72	0.00016							2099.72	2.945e-07		2074.24	7.5e-06
	2098.15	0.00019										2098.15	0.000165042										2099.58	0.000158137										2096.3	0.00014							2098.3	3.01927e-07		2072.81	5.86e-06
	2096.72	0.00018										2096.72	0.000167292										2098.15	0.000138762										2094.87	0.00012							2096.87	3.09354e-07		2071.38	4.54e-06
	2095.3	0.00016										2095.3	0.000156396										2096.72	0.000129947										2093.44	0.0001							2095.44	3.16782e-07		2069.96	3.46e-06
	2093.87	0.00014										2093.87	0.00013416										2095.3	0.000120842										2092.01	8e-05							2094.01	3.24209e-07		2068.53	2.568e-06
	2092.44	0.00012										2092.44	0.00010629										2093.87	0.000104902										2090.59	6e-05							2092.59	3.31636e-07		2067.1	1.842e-06
	2091.01	9e-05										2091.01	7.797e-05										2092.44	8.18872e-05										2089.16	4e-05							2091.16	3.39063e-07		2065.67	1.286e-06
	2089.59	7e-05										2089.59	5.1924e-05										2091.01	5.65571e-05										2087.73	3e-05							2089.73	3.4649e-07		2064.25	8.95e-07
	2088.16	5e-05										2088.16	2.97e-05										2089.59	3.43821e-05										2086.3	2e-05							2088.3	3.53917e-07		2062.82	6.49e-07
	2086.73	4e-05										2086.73	1.2882e-05										2088.16	1.82921e-05										2084.88	1e-05							2086.88	3.61344e-07		2061.39	5.13e-07
	2085.3	2e-05										2085.3	2.868e-06										2086.73	8.32206e-06										2083.45	0							2085.45	3.68772e-07		2059.96	4.49e-07
	2083.88	1e-05										2084.02	4.434e-06										2085.3	2.95206e-06										2082.02	0							2084.02	3.76199e-07		2058.54	4.23e-07
	2082.45	1e-05										2083.74	2.868e-06										2082.59	2.4684e-06										2080.59	0							2082.59	3.83626e-07		2057.11	4.1e-07
	2081.02	0										2082.46	4.434e-06										2081.17	1.8333e-06										2079.17	0							2081.17	3.91053e-07		2055.68	3.9e-07
	2079.59	0										2081.03	3.278e-06										2079.74	1.3649e-06										2077.74	0							2079.74	3.9848e-07		2054.26	3.52e-07
	2078.17	0										2079.61	2.452e-06										2078.31	1.0035e-06										2076.31	0							2078.31	4.05907e-07		2052.83	2.96e-07
	2076.88	-3.60692e-07										2078.18	1.845e-06										2076.88	7.129e-07										2075.74	9.84e-07							2077.74	4.08887e-07		2051.4	2.36e-07
	2075.46	-5.06692e-07										2076.75	1.383e-06										2075.46	4.76e-07										2074.31	1.28e-06							2076.31	4.16314e-07		2049.97	1.84e-07
	2074.03	-6.15025e-07										2075.32	1.02e-06										2074.03	2.899e-07										2072.88	1.344e-06							2074.88	4.23741e-07		2048.55	1.47e-07
	2072.6	-6.91358e-07										2073.9	7.31e-07										2072.6	1.568e-07										2070.6	4.05e-07							2072.6	4.35616e-07		2047.12	1.25e-07
	2071.17	-7.40025e-07										2072.47	5.1e-07										2071.17	7.45e-08										2069.17	2.67e-07							2071.17	4.43043e-07		2045.69	1.14e-07
	2069.75	-7.67692e-07										2071.04	3.5e-07										2069.75	3.29e-08										2067.75	1.88e-07							2069.75	4.5047e-07		2044.26	1.06e-07
	2068.32	-7.80692e-07										2069.61	2.43e-07										2068.32	1.71e-08										2066.32	1.52e-07							2068.32	4.57897e-07		2042.84	9.2e-08
	2066.89	-7.84358e-07										2068.19	1.79e-07										2066.89	1.49e-08										2064.89	1.47e-07							2066.89	4.65325e-07		2041.41	6.8e-08
	2065.46	-7.83692e-07										2066.76	1.45e-07										2065.46	2.04e-08										2063.46	1.6e-07							2065.46	4.72752e-07		2039.98	3.7e-08
	2064.04	-7.83358e-07										2065.33	1.34e-07										2064.04	3.06e-08										2062.04	1.77e-07							2064.04	4.80179e-07		2038.55	1.1e-08
	2062.61	-7.85358e-07										2063.9	1.36e-07										2062.61	3.94e-08										2060.61	1.82e-07							2062.61	4.87606e-07		2037.13	0
	2061.18	-7.90358e-07										2062.48	1.42e-07										2061.18	4.08e-08										2059.18	1.66e-07							2061.18	4.95033e-07		2035.7	1.1e-08
	2059.76	-7.99025e-07										2061.05	1.47e-07										2059.76	3.34e-08										2057.76	1.32e-07							2059.76	5.0246e-07		2034.27	4.6e-08
	2058.33	-8.09692e-07										2059.62	1.48e-07										2058.33	2.15e-08										2056.33	9.3e-08							2058.33	5.06377e-07		2032.84	9.2e-08
	2056.9	-8.21025e-07										2058.2	1.47e-07										2056.9	1.07e-08										2054.9	5.9e-08							2056.9	5.06377e-07		2031.42	1.32e-07
	2055.47	-8.31358e-07										2056.77	1.44e-07										2055.47	3.7e-09										2053.47	3.6e-08							2055.47	5.06377e-07		2029.99	1.52e-07
	2054.05	-8.39025e-07										2055.34	1.37e-07										2054.05	5e-10										2052.05	2.3e-08							2054.05	5.06377e-07		2028.56	1.51e-07
	2052.62	-8.44025e-07										2053.91	1.26e-07										2052.62	2e-10										2050.62	1.6e-08							2052.62	5.06377e-07		2027.13	1.39e-07
	2051.19	-8.46692e-07										2052.49	1.13e-07										2051.19	2e-09										2049.19	1.4e-08							2051.19	5.06377e-07		2025.71	1.27e-07
	2049.76	-8.47692e-07										2051.06	9.5e-08										2049.76	5.1e-09										2047.76	1.3e-08							2049.76	5.06377e-07		2024.28	1.23e-07
	2048.34	-8.48025e-07										2049.63	7.7e-08										2048.34	9.3e-09										2046.34	1.1e-08							2048.34	5.06377e-07		2022.85	1.28e-07
	2046.91	-8.47692e-07										2048.2	5.8e-08										2046.91	1.58e-08										2044.91	8e-09							2046.91	5.06377e-07		2021.42	1.41e-07
	2045.48	-8.47025e-07										2046.78	4e-08										2045.48	2.67e-08										2043.48	4e-09							2045.48	5.06377e-07		2020	1.61e-07
	2044.05	-8.45358e-07										2045.35	2.4e-08										2044.05	4.55e-08										2042.05	0							2044.05	5.06377e-07		2018.57	1.87e-07
	2042.63	-8.42358e-07										2043.92	1.2e-08										2042.63	7.59e-08										2040.63	1e-09							2042.63	5.06377e-07		2017.14	2.11e-07
	2041.2	-8.36692e-07										2042.49	5e-09										2041.2	1.185e-07										2039.2	4e-09							2041.2	5.06377e-07		2015.72	2.28e-07
	2039.77	-8.29025e-07										2041.07	1e-09										2039.77	1.666e-07										2037.77	1e-08							2039.77	5.06377e-07		2014.29	2.38e-07
	2038.34	-8.22358e-07										2039.64	0										2038.34	2.072e-07										2036.34	1.5e-08							2038.34	5.06377e-07		2012.86	2.43e-07
	2036.92	-8.20692e-07										2038.21	0										2036.92	2.31e-07										2034.92	1.7e-08							2036.92	5.06377e-07		2011.43	2.51e-07
	2035.49	-8.24025e-07										2036.78	1e-09										2035.49	2.389e-07										2033.49	1.5e-08							2035.49	5.06377e-07		2010.01	2.63e-07
	2034.06	-8.29692e-07										2035.36	2e-09										2034.06	2.379e-07										2032.06	1.3e-08							2034.06	4.88579e-07		2008.58	2.79e-07
	2032.63	-8.34358e-07										2033.93	4e-09										2032.63	2.349e-07										2030.63	1.1e-08							2032.63	4.64843e-07		2007.15	2.98e-07
	2031.21	-8.36692e-07										2032.5	6e-09										2031.21	2.326e-07										2029.21	1.3e-08							2031.21	4.41108e-07		2005.72	3.18e-07
	2029.78	-8.36025e-07										2031.07	1.1e-08										2029.78	2.31e-07										2027.78	1.9e-08							2029.78	4.17372e-07		2004.3	3.37e-07
	2028.35	-8.31692e-07										2029.65	1.9e-08										2028.35	2.302e-07										2026.35	3.6e-08							2028.35	3.93637e-07		2002.87	3.56e-07
	2026.92	-8.22025e-07										2028.22	3.4e-08										2026.92	2.325e-07										2024.92	6.7e-08							2026.92	3.69902e-07		2001.44	3.73e-07
	2025.5	-8.06358e-07										2026.79	5.7e-08										2025.5	2.408e-07										2023.5	1.13e-07							2025.5	3.46166e-07		2000.01	3.88e-07
	2024.07	-7.85692e-07										2025.36	9e-08										2024.07	2.571e-07										2022.07	1.64e-07							2024.07	3.22431e-07		1998.59	3.97e-07
	2022.64	-7.66025e-07										2023.94	1.28e-07										2022.64	2.805e-07										2020.64	2.01e-07							2022.64	2.98695e-07		1997.16	4.03e-07
	2021.22	-7.52692e-07										2022.51	1.58e-07										2021.22	3.108e-07										2019.22	2.12e-07							2021.22	2.7496e-07		1995.73	4.16e-07
	2019.79	-7.48692e-07										2021.08	1.63e-07										2019.79	3.498e-07										2017.79	1.99e-07							2019.79	2.51224e-07		1994.3	4.5e-07
	2018.36	-7.51025e-07										2019.66	1.42e-07										2018.36	3.996e-07										2016.36	1.77e-07							2018.36	2.27489e-07		1992.88	5.21e-07
	2016.93	-7.55358e-07										2018.23	1.09e-07										2016.93	4.59e-07										2014.93	1.59e-07							2016.93	2.03754e-07		1991.45	6.34e-07
	2015.51	-7.57692e-07										2016.8	8.1e-08										2015.51	5.211e-07										2013.51	1.52e-07							2015.51	1.80018e-07		1990.02	7.74e-07
	2014.08	-7.57025e-07										2015.37	6.7e-08										2014.08	5.761e-07										2012.08	1.59e-07							2014.08	1.56283e-07		1988.59	9.05e-07
	2012.65	-7.52692e-07										2013.95	6.5e-08										2012.65	6.151e-07										2010.65	1.75e-07							2012.65	1.32547e-07		1987.17	9.92e-07
	2011.22	-7.46025e-07										2012.52	7.4e-08										2011.22	6.342e-07										2009.22	1.97e-07							2011.22	1.08812e-07		1985.74	1.023e-06
	2009.8	-7.38358e-07										2011.09	9.3e-08										2009.8	6.383e-07										2007.8	2.24e-07							2009.8	8.50763e-08		1984.31	1.005e-06
	2008.37	-7.30358e-07										2009.66	1.23e-07										2008.37	6.392e-07										2006.37	2.59e-07							2008.37	6.13409e-08		1982.88	9.6e-07
	2006.94	-7.21692e-07										2008.24	1.69e-07										2006.94	6.507e-07										2004.94	3.01e-07							2006.94	3.76053e-08		1981.46	9.06e-07
	2005.51	-7.13692e-07										2006.81	2.34e-07										2005.51	6.812e-07										2003.51	3.44e-07							2005.51	1.38699e-08		1980.03	8.61e-07
	2004.09	-7.08358e-07										2005.38	3.17e-07										2004.09	7.304e-07										2002.09	3.76e-07							2004.09	-9.86548e-09		1978.6	8.41e-07
	2002.66	-7.06358e-07										2003.95	4.09e-07										2002.66	7.909e-07										2000.66	3.9e-07							2002.66	-3.36009e-08		1977.17	8.54e-07
	2001.23	-7.06692e-07										2002.53	4.93e-07										2001.23	8.527e-07										1999.23	3.95e-07							2001.23	-5.73363e-08		1975.75	9.02e-07
	1999.8	-7.05692e-07										2001.1	5.59e-07										1999.8	9.107e-07										1997.8	4.08e-07							1999.8	-8.10719e-08		1974.32	9.8e-07
	1998.38	-6.99692e-07										1999.67	6e-07										1998.38	9.677e-07										1996.38	4.45e-07							1998.38	-1.04807e-07		1972.89	1.081e-06
	1996.95	-6.86692e-07										1998.24	6.25e-07										1996.95	1.0277e-06										1994.95	5.15e-07							1996.95	-1.28543e-07		1971.47	1.191e-06
	1995.52	-6.68025e-07										1996.82	6.5e-07										1995.52	1.0871e-06										1993.52	6.12e-07							1995.52	-1.52278e-07		1970.04	1.291e-06
	1994.09	-6.48692e-07										1995.39	6.83e-07										1994.09	1.1326e-06										1992.09	7.15e-07							1994.09	-1.76014e-07		1968.61	1.368e-06
	1992.67	-6.33025e-07										1993.96	7.2e-07										1992.67	1.1533e-06										1990.67	7.93e-07							1992.67	-1.99749e-07		1967.18	1.418e-06
	1991.24	-6.23692e-07										1992.53	7.44e-07										1991.24	1.1508e-06										1989.24	8.26e-07							1991.24	-2.23485e-07		1965.76	1.452e-06
	1989.81	-6.20358e-07										1991.11	7.47e-07										1989.81	1.1394e-06										1987.81	8.14e-07							1989.81	-2.4722e-07		1964.33	1.48e-06
	1988.38	-6.21692e-07										1989.68	7.34e-07										1988.38	1.1344e-06										1986.38	7.72e-07							1988.38	-2.70955e-07		1962.9	1.506e-06
	1986.96	-6.26692e-07										1988.25	7.16e-07										1986.96	1.1414e-06										1984.96	7.26e-07							1986.96	-2.94691e-07		1961.47	1.529e-06
	1985.53	-6.31692e-07										1986.82	7.02e-07										1985.53	1.1544e-06										1983.53	6.94e-07							1985.53	-3.18426e-07		1960.05	1.544e-06
	1984.1	-6.33692e-07										1985.4	6.91e-07										1984.1	1.1627e-06										1982.1	6.86e-07							1984.1	-3.42162e-07		1958.62	1.555e-06
	1982.67	-6.30025e-07										1983.97	6.8e-07										1982.67	1.162e-06										1980.67	7.01e-07							1982.67	-3.65897e-07		1957.19	1.567e-06
	1981.25	-6.19692e-07										1982.54	6.67e-07										1981.25	1.1573e-06										1979.25	7.31e-07							1981.25	-3.89633e-07		1955.76	1.578e-06
	1979.82	-6.02692e-07										1981.11	6.53e-07										1979.82	1.1595e-06										1977.82	7.65e-07							1979.82	-4.13368e-07		1954.34	1.582e-06
	1978.39	-5.79358e-07										1979.69	6.47e-07										1978.39	1.178e-06										1976.39	7.95e-07							1978.39	-4.37103e-07		1952.91	1.578e-06
	1976.97	-5.50692e-07										1978.26	6.61e-07										1976.97	1.2184e-06										1974.97	8.16e-07							1976.97	-4.60839e-07		1951.48	1.592e-06
	1975.54	-5.18692e-07										1976.83	7.08e-07										1975.54	1.2801e-06										1973.54	8.27e-07							1975.54	-4.84574e-07		1950.05	1.656e-06
	1974.11	-4.83358e-07										1975.41	7.94e-07										1974.11	1.3582e-06										1972.11	8.34e-07							1974.11	-5.0831e-07		1948.63	1.779e-06
	1972.68	-4.46358e-07										1973.98	9.12e-07										1972.68	1.4444e-06										1970.68	8.49e-07							1972.68	-5.32045e-07		1947.2	1.943e-06
	1971.26	-4.09358e-07										1972.55	1.045e-06										1971.26	1.5329e-06										1969.26	8.85e-07							1971.26	-5.55781e-07		1945.77	2.101e-06
[truncated: 119 more rows]
[truncated: 27 more columns]

## Sheet: Fig. 1e
Energy (eV)	Normalized Intensity (a.u.)	Normalized Intensity (a.u.)	Normalized Intensity (a.u.)	Normalized Intensity (a.u.)	Normalized Intensity (a.u.)	Normalized Intensity (a.u.)	Normalized Intensity (a.u.)	Normalized Intensity (a.u.)	Normalized Intensity (a.u.)
[truncated: 499 more rows]

[truncated: 1 more sheets: Fig. 1f]
