# Supplementary material for: Designing Cu0−Cu+ dual sites for improved C−H bond fracture towards methanol steam reforming
Source: Nat Commun. 2023 Dec 2;14:7980. doi: 10.1038/s41467-023-43679-0 (PMC10693576; doi:10.1038/s41467-023-43679-0)
Supplement: Supplementary file 3 — Source data [file 41467_2023_43679_MOESM3_ESM.zip › Source data/Fig. 3(a,b,c,d,e,f,g,h,i).xlsx]

## Sheet: Fig. 3a
Temperature (°C)	MeOH conversion (%)	MeOH conversion (%)	MeOH conversion (%)	MeOH conversion (%)	MeOH conversion (%)	MeOH conversion (%)	MeOH conversion (%)	MeOH conversion (%)
180	17.0555	28.0772	34.117	28.9587	24.04	2.09094	7.20073	1.31
210	61.0448	70.0968	80.4547	72.3947	64.15	18.83	41.8009	3.77
240	91.2955	94.6906	99.6887	98.0899	92.41	47.2792	72.8297	16.81
270	95.6989	97.6678	99.897	99.0899	96.84	60.0828	81.3956	41.58

## Sheet: Fig. 3b
Temperature (°C)	H2 production rate (μmol s-1 gcat-1)	H2 production rate (μmol s-1 gcat-1)	H2 production rate (μmol s-1 gcat-1)	H2 production rate (μmol s-1 gcat-1)	H2 production rate (μmol s-1 gcat-1)	H2 production rate (μmol s-1 gcat-1)	H2 production rate (μmol s-1 gcat-1)	H2 production rate (μmol s-1 gcat-1)
180	30.5	29.73	42.87	35.784	32.37	2.01571	10.045	2.7
210	67.12	73.73	95.03	84.07	76.4	19.8399	43.9495	7.64
240	80.93	98.26	110.79	103.37	90.43	45.3554	69.207	32.63
270	93	102.4	112.59	105.13	98.3	72.1	81.022	69.21

## Sheet: Fig. 3c
First cycle	Time (h)	MeOH conversion (%)	H2 production rate (μmol g-1 s-1)	Second cycle
	2	99.85	111.285
	4	99.58	110.969
	6	99.12	112.409
	8	99.63	110.229
	10	99.32	107.777
	12	99.52	110.585
	14	99.1	108.935
	16	98.9	111.319
	18	98.23	109.882
	20	98.31	109.151
	22	98.54	107.198
	24	98.86	106.504
	26	97.21	108.334
	28	96.57	107.504
	30	97.95	109.195
	32	97.47	108.548
	34	97.43	104.733
	36	96.59	109.876
	38	96.97	105.755
	40	95.59	106.572
	42	95.13	106.167
	44	95.65	108.956
	46	94.91	103.182
	48	94.69	102.826
	50	94.37	104.578
	52	93.71	103.95
	54	93.02	102.826
	56	93.73	103.619
	58	92.79	102.767
	60	91.61	102.291
	62	90.9	101.371
	64	90.28	101.065
	66	90.37	100.928
	68	89.4	99.6002
	70	87.88	101.099
	72	87.13	99.8386
	74	88.01	100.247
	76	88.71	98.0336
	78	87.44	99.7147
	80	86.1	99.306
	82	87.37	100.015
	84	86.93	100.839
	86	86.52	98.9314
	88	86.89	100.389
	90	86.25	98.504
	92	86.68	99.7488
	94	86.01	98.5227
	96	86.46	98.5908
	98	86.26	98.8633
	100	86.31	98.4205
	102	98.55	105.967
	104	98.25	107.667
	106	97.89	105.867
	108	99.82	110.967
	110	98.51	108.533
	112	97.49	107.2
	114	96.8	108.533
	116	95.74	104.9
	118	96.96	105.467
	120	96.3	108.967
	122	95.64	109.567
	124	95.13	108.067
	126	94.56	107
	128	94.02	108.333
	130	94.83	110.167
	132	93.46	108.833
	134	93.3	108.833
	136	92.46	108.1
	138	92.43	108.3
	140	91.01	108.967
	142	90.17	107.4
	144	89.63	107.867
	146	89.01	107.167
	148	88.09	107.3
	150	87.52	105.967
	152	87.7	106.433
	154	88.67	105.967
	156	88.63	104.833
	158	88.66	107.767
	160	87.93	105.767
	162	87.99	105.967
	164	86.23	106.667
	166	86.45	106.033
	168	85.18	105.833
	170	85.01	106.267
	172	85.37	105.333
	174	86.04	104.067
	176	85.7	101.4
	178	85.42	100.9
	180	84.91	102.567
	182	84.44	102.133
	184	85.72	101.367
	186	85.53	102.333
	188	85.06	101.667
	190	84.49	102.267
	192	85.98	102.133
	194	85.26	102.733
	196	85.26	100.667
	198	85.93	102.033
	200	85.69	100.633
	202	98.37	107.567
	204	99.74	108.267
	206	99.37	106.9
	208	99.37	107.633
	210	99.13	106.533
	212	98.84	109.567
	214	97.58	107.8
	216	96.51	106.467
	218	96.87	105.4
	220	96.49	105.267
	222	96.1	105.267
	224	95.64	102.967
	226	95.37	104.267
	228	94.13	103.867
	230	95.07	106.1
	232	94.54	105.733
	234	94.93	104.2
	236	94.63	104.6
	238	93.55	109.033
	240	95.12	104.2
	242	96.25	102
	244	94.11	103.5
	246	92.19	104.567
	248	93.71	103.367
	250	92.22	105.033
	252	94.87	101.033
	254	94.89	100.6
	256	92.27	101.433
	258	93.87	105.4
	260	95.21	103.2
	262	92.17	105.633
	264	92.93	102.967
	266	91.74	104.533
	268	91.04	102.067
	270	92.23	103.767
	272	93.32	103.267
	274	91.9	104.233
	276	93.49	104.8
	278	92.18	102.967
	280	90.11	103.333
	282	90.78	102.867
	284	91.36	102.067
	286	91.7	100.633
	288	91.66	100.867
	290	91.39	99.1333
	292	90.34	98.1
	294	90.18	102.933
	296	90.56	101.433
	298	89.89	99.0333
	300	88.84	98.2667
		--

## Sheet: Fig. 3d
1000/T(K-1)	Ln r (μmolCH3OH s-1 g-1cat)	1000/T(K-1)	Ln r (μmolCH3OH s-1 g-1cat)	1000/T(K-1)	Ln r (μmolCH3OH s-1 g-1cat)	1000/T(K-1)	Ln r (μmolCH3OH s-1 g-1cat)	1000/T(K-1)	Ln r (μmolCH3OH s-1 g-1cat)	1000/T(K-1)	Ln r (μmolCH3OH s-1 g-1cat)	1000/T(K-1)	Ln r (μmolCH3OH s-1 g-1cat)	1000/T(K-1)	Ln r (μmolCH3OH s-1 g-1cat)	1000/T(K-1)	Ln r (μmolCH3OH s-1 g-1cat)
2.16053	1.33724	2.16053	2.07423	2.16053	2.41084	2.16053	2.04521	2.16053	1.80118	2.16053	1.32593	2.16053	1.08953	2.16053	1.59214	2.16053	0.5262
2.08225	1.86584	2.08225	2.35412	2.08225	2.92376	2.08225	2.71877	2.08225	2.54517	2.08225	1.80527	2.08225	1.66063	2.08225	2.59527	2.08225	1.04016
2.0143	2.80711	2.0143	3.11806	2.0143	3.3606	2.0143	3.27598	2.0143	3.13438	2.0143	2.43841	2.0143	2.19919	2.0143	2.94198	2.0143	1.80022
1.95027	3.21802	1.95027	3.68625	1.95027	3.88783	1.95027	3.49453	1.95027	3.55887	1.95027	3.03797	1.95027	3.11332	1.95027	3.52182	1.95027	2.33797
1.89197	3.56727	1.89197	4.02502	1.89197	4.00714	1.89197	3.88682	1.89197	3.72061	1.89197	3.25249	1.89197	3.63389	1.89197	3.82715	1.89197	2.67843

## Sheet: Fig. 3e
Sample	Ea (kJ mol-1)
4.20Cu/Al2O3	80.89
7.18Cu/Cu(Al)Ox	72.44
5.27Cu/Cu(Al)Ox	64.81
4.25Cu/Cu(Al)Ox	51.88
3.06Cu/Cu(Al)Ox	55.76
2.32Cu/Cu(Al)Ox	60.86
0.95Cu/Cu(Al)Ox	63.28

## Sheet: Fig. 3f
Sample	CH3OD	CD3OD	D2O
4.20Cu/Al2O3	0.97	6.37	1.29
7.18Cu/Cu(Al)Ox	1.06	6.28	1.17
5.27Cu/Cu(Al)Ox	0.97	5.15	1.27
4.25Cu/Cu(Al)Ox	0.94	3.84	1.21
3.06Cu/Cu(Al)Ox	0.97	4.71	1.35
2.32Cu/Cu(Al)Ox	1.03	6.04	1.36
0.95Cu/Cu(Al)Ox	0.95	6.56	1.09

## Sheet: Fig. 3g
Ln PH2O (kPa)	Ln r (μmolCH3OH s-1 g-1cat)	Ln PCH3OH (kPa)	Ln r (μmolCH3OH s-1 g-1cat)
1.94105	4.23797	2.63099	4.25604
2.34628	4.23936	3.04008	4.43154
2.6342	4.24557	3.32777	4.61292
3.03942	4.24955	3.73323	4.765
3.33856	4.25604	4.02091	4.9345

## Sheet: Fig. 3h
Surface concentration of Cu+ (mmol/gcat)	Reaction rate (umolCH3OH·g-1cat·s-1)	Surface concentration of Cu0 (mmol/gcat)	Reaction rate (umolCH3OH·g-1cat·s-1)
0.23826	8.61831	0.24653	8.61831
0.43018	21.421	0.90435	21.421
0.44369	25.9972	1.46352	25.9972
0.42188	28.9195	1.70671	28.9195
0.27895	22.6038	1.86274	22.6038
0.20388	16.5612	1.90526	16.5612

## Sheet: Fig. 3i
Real reaction rate (μmolCH3OH s-1 g-1cat)	Fit reaction rate (μmolCH3OH s-1 g-1cat)	Cu0-Cu+ interfacial perimeter (× 109 m g-1cat)	Reaction rate (umolCH3OH·g-1cat·s-1)
8.61831	8.11638	3.43	8.61831
21.421	22.0114	7.52	21.421
25.9972	26.6001	9.12	25.9972
28.9195	27.2594	10.39	28.9195
22.6038	21.4586	8.64	22.6038
16.5612	18.1343	6.39	16.5612
