# Supplementary material for: Designing Cu0−Cu+ dual sites for improved C−H bond fracture towards methanol steam reforming
Source: Nat Commun. 2023 Dec 2;14:7980. doi: 10.1038/s41467-023-43679-0 (PMC10693576; doi:10.1038/s41467-023-43679-0)
Supplement: Supplementary file 3 — Source data [file 41467_2023_43679_MOESM3_ESM.zip › Source data/Fig. 4(a,b,c,d).xlsx]

## Sheet: Fig. 4a
Time (s)	H2	CO2	HCOOCH3	HCHO	HCOO*	CH3O*
0	4.95193e-12	4.25507e-13	8.04962e-13	4.37479e-13	1.66667e-15	2.86228e-12
0.451	4.93004e-12	4.89074e-13	6.89795e-13	2.6584e-13	1.66667e-15	2.88669e-12
0.902	4.92132e-12	5.20657e-13	8.85169e-13	2.7941e-13	1.66667e-15	2.92713e-12
1.353	4.87989e-12	4.90777e-13	7.17432e-13	2.58624e-13	1.66667e-15	2.91496e-12
1.804	4.91465e-12	4.40578e-13	7.89144e-13	2.4364e-13	1.73025e-13	2.92015e-12
2.255	4.85185e-12	4.68454e-13	7.37545e-13	2.47689e-13	7.87114e-14	2.87902e-12
2.706	4.83072e-12	4.73939e-13	8.33457e-13	2.65441e-13	9.25247e-14	2.93568e-12
3.157	4.84009e-12	4.51305e-13	7.49228e-13	1.46327e-13	3.82149e-14	2.90648e-12
3.608	4.79514e-12	4.61483e-13	8.06861e-13	2.35763e-13	6.62454e-14	2.86362e-12
4.059	4.82739e-12	4.07939e-13	8.23398e-13	2.6621e-13	6.57191e-14	2.88972e-12
4.51	4.80048e-12	4.91208e-13	9.3165e-13	2.19809e-13	2.65384e-14	2.95179e-12
4.961	4.72994e-12	4.77733e-13	8.39891e-13	2.4915e-13	5.31693e-14	2.93369e-12
5.412	4.70762e-12	5.09267e-13	8.62063e-13	2.76273e-13	1.09476e-13	2.90812e-12
5.863	4.67585e-12	5.05468e-13	9.24472e-13	2.73701e-13	6.33414e-14	2.88575e-12
6.314	4.6442e-12	5.96317e-13	1.11294e-12	2.61607e-13	8.2604e-14	2.87742e-12
6.765	4.65086e-12	5.0798e-13	9.33149e-13	2.24811e-13	7.36182e-14	2.90055e-12
7.216	4.61954e-12	5.18953e-13	7.4979e-13	2.79538e-13	7.61995e-14	2.80804e-12
7.667	4.58617e-12	5.51929e-13	9.45276e-13	2.68037e-13	6.36405e-14	2.9101e-12
8.118	4.60522e-12	5.31042e-13	9.61809e-13	2.39769e-13	5.5435e-14	2.92694e-12
8.569	4.54534e-12	5.16738e-13	9.86475e-13	2.63906e-13	1.39147e-13	2.89931e-12
9.02	4.54125e-12	4.91531e-13	9.09008e-13	2.80978e-13	4.36689e-14	2.92028e-12
9.471	4.57315e-12	5.02049e-13	8.19531e-13	2.06513e-13	4.02653e-14	2.90633e-12
9.922	4.51063e-12	5.22744e-13	8.29708e-13	2.08696e-13	2.24364e-14	2.87404e-12
10.373	4.45627e-12	5.09955e-13	8.08106e-13	2.14745e-13	2.24735e-15	2.76209e-12
10.824	4.48468e-12	5.39255e-13	8.06948e-13	2.28659e-13	2.80527e-14	2.84285e-12
11.275	4.43528e-12	5.06805e-13	4.87659e-13	2.13377e-13	8.75007e-15	2.87378e-12
11.726	4.45155e-12	4.9498e-13	8.10393e-13	2.11829e-13	1.86583e-14	2.85229e-12
12.177	4.45532e-12	4.81512e-13	6.83708e-13	1.25108e-13	1.81451e-14	2.86471e-12
12.628	4.41615e-12	4.69521e-13	6.56354e-13	2.4491e-13	5.65419e-15	2.82171e-12
13.079	4.35397e-12	4.7093e-13	1.22387e-12	2.22955e-13	1.3078e-14	2.84235e-12
13.53	4.39683e-12	4.14428e-13	5.33674e-13	2.41897e-13	1.66667e-15	2.80309e-12
13.981	4.38865e-12	4.33286e-13	6.89571e-13	2.84473e-13	1.66667e-15	2.91712e-12
14.432	4.36313e-12	4.19955e-13	6.66751e-13	2.17794e-13	1.97202e-14	2.8345e-12
14.883	4.35819e-12	4.09761e-13	5.84166e-13	2.21541e-13	1.26957e-14	2.81216e-12
15.334	4.31219e-12	4.27241e-13	6.35807e-13	2.21237e-13	3.5885e-14	2.8324e-12
15.785	4.30254e-12	4.64763e-13	6.47917e-13	2.69798e-13	2.86581e-13	2.85023e-12
16.236	4.255e-12	4.15833e-13	6.2232e-13	2.44855e-13	2.2748e-14	2.79841e-12
16.687	4.29829e-12	4.19638e-13	7.73955e-13	2.35761e-13	1.7474e-14	2.91119e-12
17.138	4.25135e-12	4.26774e-13	7.06989e-13	1.61676e-13	4.88027e-14	2.82215e-12
17.589	4.2275e-12	4.52352e-13	7.1751e-13	2.26305e-13	4.60564e-14	2.85171e-12
18.04	4.23066e-12	4.94977e-13	8.80988e-13	2.41866e-13	1.02225e-13	2.94199e-12
18.491	4.19571e-12	4.42847e-13	8.20597e-13	2.40976e-13	5.56413e-14	2.81923e-12
18.942	4.1725e-12	4.59994e-13	1.09334e-12	1.99587e-13	6.37793e-14	2.87507e-12
19.393	4.18953e-12	4.69988e-13	7.90435e-13	1.93009e-13	4.45029e-14	2.83071e-12
19.844	4.16754e-12	4.96678e-13	7.32234e-13	1.96209e-13	6.69904e-14	2.85728e-12
20.295	4.14596e-12	5.40952e-13	8.92577e-13	1.8773e-13	4.63098e-14	2.79162e-12
20.746	4.16157e-12	4.91529e-13	7.97096e-13	2.2371e-13	4.71896e-14	2.82088e-12
21.197	4.19308e-12	4.81784e-13	8.25829e-13	1.45849e-13	5.92497e-14	2.88213e-12
21.648	4.14078e-12	4.76309e-13	8.91045e-13	1.91734e-13	4.39399e-14	2.85964e-12
22.099	4.07325e-12	4.90235e-13	9.26911e-13	1.88744e-13	3.89265e-14	2.82603e-12
22.55	4.0883e-12	4.65447e-13	7.95415e-13	2.12319e-13	3.94647e-14	2.82308e-12
23.001	4.07951e-12	4.04091e-13	7.43368e-13	3.4818e-13	4.41121e-14	2.83497e-12
23.452	4.07812e-12	4.78446e-13	7.71494e-13	3.96176e-13	3.6592e-14	2.82917e-12
23.903	4.08474e-12	4.5872e-13	8.2439e-13	1.94714e-13	2.80009e-14	2.78049e-12
24.354	4.07093e-12	4.42652e-13	6.738e-13	1.90443e-13	1.66667e-15	2.78307e-12
24.805	4.0337e-12	4.29342e-13	6.1795e-13	1.70694e-13	1.47368e-13	2.82748e-12
25.256	4.0287e-12	4.29739e-13	3.38084e-13	2.27934e-13	1.66667e-15	2.7992e-12
25.707	4.00756e-12	3.98821e-13	6.00422e-13	2.45366e-13	1.66667e-15	2.72572e-12
26.158	3.97974e-12	3.82595e-13	5.22244e-13	2.00192e-13	1.66667e-15	2.67383e-12
26.609	3.93525e-12	4.0708e-13	3.5925e-13	1.88121e-13	2.7128e-15	2.77711e-12
27.06	3.94218e-12	3.71195e-13	4.16066e-13	2.03476e-13	1.66667e-15	2.75273e-12
27.511	3.96901e-12	3.73794e-13	4.91264e-13	1.8267e-13	1.66667e-15	2.76177e-12
27.962	3.9183e-12	3.91098e-13	4.5531e-13	1.8153e-13	1.66667e-15	2.76271e-12
28.413	3.97366e-12	3.56779e-13	2.75655e-13	1.53188e-13	1.66667e-15	2.77203e-12
28.864	3.90079e-12	3.84093e-13	3.24491e-13	1.41122e-13	1.66667e-15	2.74086e-12
29.315	3.91791e-12	3.73657e-13	4.17223e-13	1.63716e-13	1.66667e-15	2.72631e-12
29.766	3.92403e-12	3.59326e-13	5.48345e-13	1.95896e-13	4.62044e-14	2.75379e-12
30.217	3.90152e-12	3.74914e-13	2.81647e-13	1.96864e-13	5.60642e-14	2.77359e-12
30.668	3.8932e-12	4.6831e-13	6.03011e-13	1.73232e-13	3.18137e-14	2.77969e-12
31.119	3.89507e-12	4.2327e-13	7.54184e-13	1.81417e-13	1.66667e-15	2.83109e-12
31.57	3.86886e-12	4.28088e-13	6.03101e-13	1.82788e-13	3.46824e-14	2.75785e-12
32.021	3.86413e-12	3.52249e-13	7.03823e-13	1.971e-13	7.8841e-14	2.80459e-12
32.472	3.82632e-12	4.38586e-13	1.02724e-12	1.71833e-13	6.01833e-14	2.77425e-12
32.923	3.83264e-12	5.54134e-13	8.31378e-13	1.57783e-13	1.66667e-15	2.79462e-12
33.374	3.86796e-12	4.3065e-13	6.28658e-13	1.90481e-13	4.64852e-14	2.78554e-12
33.825	3.79455e-12	4.44473e-13	7.08156e-13	1.64411e-13	2.94471e-14	2.80897e-12
34.276	3.79624e-12	4.47491e-13	5.73577e-13	1.98975e-13	7.41917e-14	2.83455e-12
34.727	3.78529e-12	4.16678e-13	8.48174e-13	2.41212e-13	2.7963e-14	2.79291e-12
35.178	3.80805e-12	4.38653e-13	7.47105e-13	1.04093e-13	2.73626e-14	2.79733e-12
35.629	3.79539e-12	4.51748e-13	6.47196e-13	1.80531e-13	8.36251e-15	2.86594e-12
36.08	3.73955e-12	3.95495e-13	1.05092e-12	1.84509e-13	3.73331e-14	2.74511e-12
36.531	3.76852e-12	4.21892e-13	6.6041e-13	1.41873e-13	1.66667e-15	2.73808e-12
36.982	3.76814e-12	4.44446e-13	5.81872e-13	1.95679e-13	1.66667e-15	2.76799e-12
37.433	3.78346e-12	4.70945e-13	4.41376e-13	1.69809e-13	1.66667e-15	2.73134e-12
37.884	3.7578e-12	4.04301e-13	8.53425e-13	1.42308e-13	1.66667e-15	2.78683e-12
38.335	3.77178e-12	4.1777e-13	4.43367e-13	1.52447e-13	1.66667e-15	2.7249e-12
38.786	3.67109e-12	3.97577e-13	5.48133e-13	1.70492e-13	1.64093e-13	2.71465e-12
39.237	3.72325e-12	4.29162e-13	5.47354e-13	1.91413e-13	1.66667e-15	2.69537e-12
39.688	3.67974e-12	3.69929e-13	4.43029e-13	1.58588e-13	1.21255e-14	2.73531e-12
40.139	3.68965e-12	3.86347e-13	3.44059e-13	8.94634e-14	1.66667e-15	2.7122e-12
40.59	3.68454e-12	3.53021e-13	3.4487e-13	1.45816e-13	1.66667e-15	2.73131e-12
41.041	3.63987e-12	3.04612e-13	4.7865e-13	1.70243e-13	1.66667e-15	2.72857e-12
41.492	3.61123e-12	3.50258e-13	4.20593e-13	1.70784e-13	1.66667e-15	2.7117e-12
41.943	3.60472e-12	3.59308e-13	3.72707e-13	1.61225e-13	1.66667e-15	2.72582e-12
42.394	3.60158e-12	3.32848e-13	4.53332e-13	1.84036e-13	1.66667e-15	2.71297e-12
42.845	3.55931e-12	3.54092e-13	4.71564e-13	1.93272e-13	1.15081e-14	2.73119e-12
43.296	3.53882e-12	3.26012e-13	4.90218e-13	1.68492e-13	5.3549e-14	2.73447e-12
43.747	3.53767e-12	3.40266e-13	5.68586e-13	2.07496e-13	1.80187e-14	2.71738e-12
44.198	3.59239e-12	3.71077e-13	2.02945e-13	1.28635e-13	5.89859e-14	2.80261e-12
44.649	3.55364e-12	3.72314e-13	6.45806e-13	1.6884e-13	6.14501e-14	2.74877e-12
45.1	3.60311e-12	4.02817e-13	6.70206e-13	1.7776e-13	5.09284e-14	2.92439e-12
45.551	3.5666e-12	4.0564e-13	5.95553e-13	1.68862e-13	3.04487e-14	2.72943e-12
46.002	3.5461e-12	3.52324e-13	6.47055e-13	2.81696e-13	1.66667e-15	2.70348e-12
46.453	3.57414e-12	4.45765e-13	6.79234e-13	2.07034e-13	1.01377e-13	2.74796e-12
46.904	3.54586e-12	4.25518e-13	7.20016e-13	1.67395e-13	3.09181e-14	2.76238e-12
47.355	3.55146e-12	4.09244e-13	7.10654e-13	1.70043e-13	3.65017e-14	2.71711e-12
47.806	3.50951e-12	3.98731e-13	7.20983e-13	1.68631e-13	7.21537e-14	2.70458e-12
48.257	3.52203e-12	4.426e-13	4.78465e-13	1.53554e-13	9.57352e-14	2.67969e-12
48.708	3.61008e-12	4.26815e-13	8.4871e-13	1.81638e-13	4.90751e-14	2.72143e-12
49.159	3.78086e-12	4.10535e-13	5.94778e-13	1.59064e-13	2.76134e-14	2.74153e-12
49.61	4.44486e-12	4.67108e-13	5.92837e-13	1.87175e-13	1.66667e-15	2.78559e-12
50.061	6.04875e-12	4.29637e-13	6.44425e-13	1.55191e-13	1.07278e-14	2.91168e-12
50.512	9.54065e-12	6.98621e-13	7.78957e-13	2.03558e-13	1.76803e-14	3.1601e-12
50.963	1.64692e-11	9.96139e-13	8.93398e-13	2.43849e-13	2.76926e-14	3.68388e-12
51.414	2.76409e-11	1.53556e-12	1.28672e-12	3.56678e-13	7.01596e-14	4.20943e-12
51.865	4.24124e-11	2.45158e-12	1.76298e-12	5.29522e-13	1.49083e-13	5.0933e-12
52.316	5.87972e-11	3.38087e-12	2.78015e-12	8.68825e-13	1.96804e-13	5.9795e-12
52.767	7.50526e-11	4.56874e-12	3.95031e-12	1.2772e-12	3.25372e-13	6.92819e-12
53.218	8.88426e-11	5.86824e-12	5.47671e-12	1.91304e-12	4.72458e-13	7.98162e-12
53.669	9.97987e-11	7.21222e-12	7.74571e-12	2.44797e-12	5.66133e-13	8.95421e-12
54.12	1.0695e-10	8.3505e-12	9.64807e-12	3.06227e-12	7.04069e-13	9.60502e-12
54.571	1.10395e-10	9.38444e-12	1.17096e-11	3.69993e-12	7.55061e-13	1.02915e-11
55.022	1.10444e-10	1.02245e-11	1.3242e-11	4.23791e-12	8.34956e-13	1.07707e-11
55.473	1.06457e-10	1.06056e-11	1.45793e-11	4.64835e-12	9.31894e-13	1.10307e-11
55.924	1.01364e-10	1.09813e-11	1.58249e-11	4.94643e-12	8.93589e-13	1.1176e-11
56.375	9.43456e-11	1.10675e-11	1.64439e-11	5.14927e-12	1.07063e-12	1.13048e-11
56.826	8.74681e-11	1.10163e-11	1.6909e-11	5.23524e-12	1.10772e-12	1.12083e-11
57.277	8.03403e-11	1.07734e-11	1.70239e-11	5.30906e-12	1.1277e-12	1.10051e-11
57.728	7.24305e-11	1.02728e-11	1.71784e-11	5.16485e-12	1.10124e-12	1.06336e-11
58.179	6.51466e-11	9.82615e-12	1.6818e-11	5.11432e-12	1.14412e-12	1.01326e-11
58.63	5.86075e-11	9.37728e-12	1.64447e-11	4.99204e-12	1.10127e-12	9.86046e-12
59.081	5.29673e-11	8.78558e-12	1.6572e-11	4.76914e-12	1.11663e-12	9.38261e-12
59.532	4.79078e-11	8.31131e-12	1.53767e-11	4.54687e-12	1.03113e-12	9.10427e-12
59.983	4.31573e-11	7.83584e-12	1.45052e-11	4.32356e-12	9.11767e-13	8.61807e-12
60.434	3.91863e-11	7.21318e-12	1.38064e-11	4.10121e-12	8.82552e-13	8.2959e-12
60.885	3.53963e-11	6.73617e-12	1.33305e-11	3.90039e-12	9.40363e-13	7.67633e-12
61.336	3.26168e-11	6.63303e-12	1.26522e-11	3.72598e-12	8.2936e-13	7.35628e-12
61.787	2.98594e-11	5.85059e-12	1.1756e-11	3.50072e-12	9.51524e-13	7.05926e-12
62.238	2.7622e-11	5.41062e-12	1.0872e-11	3.28894e-12	7.49528e-13	6.59002e-12
62.689	2.5583e-11	4.97401e-12	1.07309e-11	3.07353e-12	7.23153e-13	6.36894e-12
63.14	2.38891e-11	4.69992e-12	9.92574e-12	2.95775e-12	6.7763e-13	5.97883e-12
63.591	2.23896e-11	4.27495e-12	9.3197e-12	2.72905e-12	6.16408e-13	5.8059e-12
64.042	2.11269e-11	4.05737e-12	8.90977e-12	2.5915e-12	6.2165e-13	5.60544e-12
64.493	2.00229e-11	3.70969e-12	8.3862e-12	2.47982e-12	5.17762e-13	5.29836e-12
64.944	1.88623e-11	3.52071e-12	7.73045e-12	2.26736e-12	4.24515e-13	5.1477e-12
65.395	1.79486e-11	3.20493e-12	7.41337e-12	2.19095e-12	5.21531e-13	4.91981e-12
65.846	1.71332e-11	3.00612e-12	6.919e-12	2.07474e-12	4.19612e-13	4.84521e-12
66.297	1.64093e-11	2.81479e-12	6.61434e-12	1.97925e-12	5.12437e-13	4.71703e-12
66.748	1.5847e-11	2.63686e-12	6.22126e-12	1.88903e-12	4.31772e-13	4.58306e-12
67.199	1.5201e-11	2.46409e-12	6.09087e-12	1.72765e-12	3.78311e-13	4.36128e-12
67.65	1.45604e-11	2.3554e-12	5.74723e-12	1.73563e-12	4.06411e-13	4.43716e-12
68.101	1.41674e-11	2.20898e-12	5.26573e-12	1.6397e-12	4.18383e-13	4.31072e-12
68.552	1.36349e-11	2.02051e-12	5.15776e-12	1.57534e-12	4.0866e-13	4.1974e-12
69.003	1.32106e-11	1.89306e-12	5.06421e-12	1.55771e-12	3.95811e-13	4.1734e-12
69.454	1.28422e-11	1.88221e-12	4.86365e-12	1.42777e-12	3.13761e-13	4.08372e-12
69.905	1.24782e-11	1.79661e-12	4.38996e-12	1.35362e-12	2.49939e-13	3.95053e-12
70.356	1.21581e-11	1.71971e-12	4.43556e-12	1.32771e-12	3.06806e-13	4.00778e-12
70.807	1.17922e-11	1.59673e-12	4.19518e-12	1.2453e-12	3.88566e-13	3.90294e-12
71.258	1.15305e-11	1.56166e-12	4.05382e-12	1.19334e-12	2.9079e-13	3.91266e-12
71.709	1.1227e-11	1.55897e-12	3.79089e-12	1.13271e-12	2.79312e-13	3.88665e-12
72.16	1.10328e-11	1.42716e-12	3.76425e-12	1.07748e-12	2.22238e-13	3.64984e-12
72.611	1.08137e-11	1.37334e-12	3.67898e-12	1.00675e-12	2.21206e-13	3.71886e-12
73.062	1.04714e-11	1.27747e-12	3.85102e-12	1.04169e-12	2.29835e-13	3.71991e-12
73.513	1.03575e-11	1.30742e-12	3.27443e-12	9.44109e-13	1.95034e-13	3.6463e-12
73.964	1.02134e-11	1.28235e-12	3.17529e-12	9.2169e-13	1.76796e-13	3.64356e-12
74.415	9.9208e-12	1.27201e-12	3.04348e-12	9.2851e-13	1.99783e-13	3.61668e-12
74.866	9.79023e-12	1.30509e-12	2.97357e-12	8.37962e-13	1.68426e-13	3.51944e-12
75.317	9.4941e-12	1.16968e-12	2.83155e-12	7.98626e-13	2.16534e-13	3.51736e-12
75.768	9.44146e-12	1.11561e-12	2.93312e-12	8.14659e-13	2.53125e-13	3.45864e-12
76.219	9.28795e-12	1.10076e-12	2.89406e-12	7.98205e-13	1.74782e-13	3.5636e-12
76.67	9.09602e-12	1.07847e-12	2.5638e-12	8.0704e-13	1.59453e-13	3.45975e-12
77.121	8.98018e-12	1.02015e-12	2.48264e-12	7.34334e-13	1.27235e-13	3.4337e-12
77.572	8.78711e-12	1.02097e-12	2.377e-12	7.11118e-13	1.04036e-13	3.44726e-12
78.023	8.66533e-12	9.72923e-13	2.29134e-12	6.77848e-13	1.79294e-13	3.38026e-12
78.474	8.54059e-12	9.98747e-13	2.22965e-12	6.96619e-13	1.18144e-13	3.36686e-12
78.925	8.41382e-12	9.37555e-13	2.27396e-12	6.6362e-13	6.63993e-14	3.32916e-12
79.376	8.37276e-12	9.18425e-13	2.09302e-12	7.05305e-13	8.28148e-14	3.34909e-12
79.827	8.21105e-12	8.50501e-13	1.93113e-12	6.30824e-13	5.55509e-14	3.27774e-12
80.278	8.12047e-12	8.57507e-13	1.84559e-12	6.11607e-13	9.84736e-14	3.30345e-12
80.729	8.00347e-12	8.20555e-13	2.08295e-12	6.28904e-13	1.17514e-13	3.30894e-12
81.18	7.95915e-12	7.88937e-13	1.69088e-12	6.06421e-13	9.57594e-14	3.23921e-12
81.631	7.76999e-12	8.66993e-13	1.79652e-12	5.75744e-13	1.07826e-13	3.27892e-12
82.082	7.6723e-12	7.60811e-13	2.48252e-12	5.76861e-13	9.04828e-14	3.296e-12
82.533	7.58342e-12	8.28396e-13	2.00112e-12	5.63599e-13	6.95318e-14	3.26047e-12
82.984	7.50754e-12	7.75776e-13	1.7622e-12	5.24102e-13	1.00016e-13	3.24841e-12
83.435	7.45116e-12	7.40664e-13	1.84488e-12	5.32175e-13	1.29404e-13	3.26147e-12
83.886	7.32496e-12	7.37546e-13	1.61723e-12	5.73429e-13	8.55709e-14	3.21051e-12
84.337	7.26999e-12	7.4769e-13	1.73573e-12	5.06396e-13	1.31838e-13	3.1986e-12
84.788	7.13264e-12	7.85173e-13	1.81188e-12	4.76977e-13	1.77205e-13	3.19555e-12
85.239	7.15738e-12	7.231e-13	1.69278e-12	4.82743e-13	1.39566e-13	3.15948e-12
85.69	7.0195e-12	7.78709e-13	1.66261e-12	5.20973e-13	1.11634e-13	3.15015e-12
86.141	7.05096e-12	7.29052e-13	1.61572e-12	3.85087e-13	1.13904e-13	3.14352e-12
86.592	6.92578e-12	7.31736e-13	1.73136e-12	4.21445e-13	8.5184e-14	3.22128e-12
87.043	6.82321e-12	6.68168e-13	1.63855e-12	4.49819e-13	7.2047e-14	3.25046e-12
87.494	6.73513e-12	6.90609e-13	1.78359e-12	4.62359e-13	7.75016e-14	3.15969e-12
87.945	6.73578e-12	7.21372e-13	1.6179e-12	4.30514e-13	1.66667e-15	3.12866e-12
88.396	6.64105e-12	6.95742e-13	1.59873e-12	4.06812e-13	2.07325e-13	3.11862e-12
88.847	6.61872e-12	7.62574e-13	1.45379e-12	3.97204e-13	8.82295e-14	3.12965e-12
89.298	6.48672e-12	6.99596e-13	1.46415e-12	4.22403e-13	1.6258e-13	3.08185e-12
89.749	6.55735e-12	7.18725e-13	1.49448e-12	4.18717e-13	1.00526e-13	3.15933e-12
90.2	6.50865e-12	7.22194e-13	1.4777e-12	3.54734e-13	1.08439e-13	3.09687e-12
90.651	6.40331e-12	7.11661e-13	1.51616e-12	4.33137e-13	9.24036e-14	3.15502e-12
91.102	6.37656e-12	6.89287e-13	1.40487e-12	4.15444e-13	8.99722e-14	3.10951e-12
91.553	6.32604e-12	6.9198e-13	1.32036e-12	3.88625e-13	5.43915e-14	3.06238e-12
92.004	6.19493e-12	6.0108e-13	1.28248e-12	4.5697e-13	4.05003e-14	3.06313e-12
92.455	6.16717e-12	6.19007e-13	1.30447e-12	3.84982e-13	9.81881e-14	3.01902e-12
92.906	6.12739e-12	6.16206e-13	1.11627e-12	3.95532e-13	7.31504e-15	3.19689e-12
93.357	6.07064e-12	6.18051e-13	1.2595e-12	3.68594e-13	6.84444e-14	3.03838e-12
93.808	6.00195e-12	6.17848e-13	1.15207e-12	4.46341e-13	9.73662e-15	3.09973e-12
94.259	5.99122e-12	5.69781e-13	9.51563e-13	3.69178e-13	7.47075e-14	3.02319e-12
94.71	5.9791e-12	5.90193e-13	1.26817e-12	3.67382e-13	7.55285e-14	3.05773e-12
95.161	5.93768e-12	5.3857e-13	1.05435e-12	2.9411e-13	2.18098e-14	2.99218e-12
95.612	5.79046e-12	5.68998e-13	1.14873e-12	3.61511e-13	4.89448e-14	2.96945e-12
96.063	5.85689e-12	4.77942e-13	1.61425e-12	3.37299e-13	6.58506e-14	2.97778e-12
96.514	5.76019e-12	5.37953e-13	1.08669e-12	3.94366e-13	4.91673e-14	2.98758e-12
96.965	5.73664e-12	5.53208e-13	9.86805e-13	3.34302e-13	1.66667e-15	2.98429e-12
97.416	5.68795e-12	5.65769e-13	1.02853e-12	3.28895e-13	1.84058e-13	3.03411e-12
97.867	5.65642e-12	6.86652e-13	1.05666e-12	3.27095e-13	6.57891e-14	2.99765e-12
98.318	5.6029e-12	5.50444e-13	1.07521e-12	3.07802e-13	4.4082e-14	2.93654e-12
98.769	5.57245e-12	5.75847e-13	1.39326e-12	3.12453e-13	9.19774e-14	3.01998e-12
99.22	5.52691e-12	5.96609e-13	1.42035e-12	3.27518e-13	1.06638e-13	2.95264e-12
99.671	5.52464e-12	6.00422e-13	1.17778e-12	3.23108e-13	1.07514e-13	2.95969e-12
100.122	5.53052e-12	5.78947e-13	1.73399e-12	2.3886e-13	1.05046e-13	3.01949e-12
100.573	5.49952e-12	5.96316e-13	1.20302e-12	3.63909e-13	7.49452e-14	2.97901e-12
101.024	5.43295e-12	5.96786e-13	1.22218e-12	3.25531e-13	9.17077e-14	3.00452e-12
101.475	5.38171e-12	5.96457e-13	1.14561e-12	3.47352e-13	9.77954e-14	2.95035e-12
101.926	5.39015e-12	5.86426e-13	1.21804e-12	3.08162e-13	1.66667e-15	2.93758e-12
102.377	5.277e-12	5.83587e-13	1.17026e-12	3.16515e-13	1.61136e-13	2.98605e-12
102.828	5.30393e-12	5.79368e-13	1.24969e-12	3.19148e-13	6.60654e-14	2.95749e-12
103.279	5.28153e-12	5.59165e-13	1.07056e-12	2.98164e-13	8.42014e-14	2.9019e-12
103.73	5.20775e-12	5.65548e-13	1.18606e-12	2.98594e-13	5.71057e-14	2.95862e-12
104.181	5.1774e-12	5.65069e-13	1.07488e-12	2.44268e-13	1.07354e-13	2.85208e-12
104.632	5.15467e-12	5.58117e-13	1.10946e-12	2.85016e-13	1.13675e-13	2.92345e-12
105.083	5.13862e-12	5.51734e-13	1.4709e-12	2.96267e-13	1.03514e-14	2.95532e-12
105.534	5.09733e-12	5.07939e-13	1.10224e-12	3.06413e-13	3.57434e-15	2.94628e-12
105.985	5.07524e-12	4.39439e-13	8.9395e-13	3.1398e-13	1.66667e-15	2.88926e-12
106.436	5.03932e-12	4.88622e-13	7.3051e-13	2.93997e-13	5.3511e-14	2.94706e-12
106.887	5.05935e-12	4.58098e-13	6.68827e-13	2.77657e-13	4.40322e-14	2.92392e-12
107.338	5.02094e-12	4.72487e-13	1.5381e-12	2.80026e-13	1.66667e-15	2.89471e-12
107.789	4.98e-12	4.7056e-13	6.74042e-13	2.93816e-13	1.05889e-13	2.86112e-12
108.24	4.94564e-12	4.60041e-13	6.8189e-13	3.30277e-13	1.87225e-14	2.83732e-12
108.691	4.93844e-12	4.57456e-13	7.63314e-13	3.15663e-13	4.02444e-14	2.91531e-12
109.142	4.92167e-12	4.49318e-13	8.6986e-13	1.64925e-13	3.21855e-14	2.8535e-12
109.593	4.87573e-12	4.41203e-13	6.7512e-13	2.41651e-13	1.66667e-15	2.87963e-12
110.044	4.91065e-12	4.25938e-13	6.23448e-13	2.37846e-13	4.56811e-15	3.03204e-12
110.495	4.84586e-12	4.34012e-13	7.64781e-13	2.53465e-13	3.69364e-14	2.86134e-12
110.946	4.81458e-12	4.27833e-13	8.03929e-13	2.11863e-13	1.9311e-14	2.88251e-12
111.397	4.81385e-12	4.46479e-13	9.64403e-13	2.35233e-13	1.66667e-15	2.90332e-12
111.848	4.78615e-12	5.6157e-13	8.37574e-13	2.67818e-13	4.56564e-14	2.85683e-12
112.299	4.80884e-12	4.80232e-13	9.75769e-13	2.47847e-13	2.54229e-14	2.8882e-12
112.75	4.80877e-12	4.95447e-13	1.00353e-12	2.35155e-13	7.31599e-14	2.90239e-12
113.201	4.77465e-12	4.74748e-13	9.79383e-13	2.03744e-13	8.44888e-14	2.91807e-12
113.652	4.72879e-12	5.05132e-13	1.00292e-12	2.60974e-13	9.77181e-14	2.94101e-12
114.103	4.68437e-12	5.06352e-13	1.01988e-12	2.63371e-13	8.25523e-14	2.8668e-12
114.554	4.75136e-12	5.33584e-13	9.49884e-13	2.30491e-13	3.7267e-14	2.96621e-12
115.005	4.61869e-12	4.62076e-13	9.61273e-13	3.72674e-13	6.64798e-14	2.83392e-12
115.456	4.59947e-12	5.29669e-13	1.0021e-12	2.42032e-13	6.25689e-14	2.89273e-12
115.907	4.59321e-12	5.13647e-13	9.27233e-13	2.61099e-13	4.13488e-14	2.91873e-12
116.358	4.56083e-12	5.16656e-13	9.84497e-13	2.21174e-13	1.24949e-13	2.82604e-12
116.809	4.56191e-12	5.70034e-13	8.78122e-13	2.14676e-13	4.59536e-14	2.90305e-12
117.26	4.55019e-12	5.13931e-13	6.68372e-13	2.1151e-13	6.09329e-14	2.87482e-12
117.711	4.51327e-12	4.66597e-13	8.63239e-13	2.40191e-13	2.68782e-14	2.86672e-12
118.162	4.49028e-12	4.87827e-13	7.81997e-13	1.66617e-13	1.29484e-14	2.83425e-12
118.613	4.49193e-12	4.60997e-13	8.0443e-13	2.04757e-13	2.23375e-14	2.85758e-12
119.064	4.46988e-12	4.70467e-13	1.37616e-12	2.11908e-13	1.84757e-14	2.82602e-12
119.515	4.45718e-12	4.40463e-13	6.15786e-13	2.06667e-13	1.66667e-15	2.80875e-12
119.966	4.43322e-12	4.64725e-13	6.91611e-13	2.25698e-13	1.66667e-15	2.81411e-12
120.417	4.41931e-12	4.15171e-13	6.65282e-13	2.37542e-13	1.66667e-15	2.81108e-12
120.868	4.37814e-12	5.42689e-13	6.34462e-13	2.1603e-13	1.66667e-15	2.75253e-12
121.319	4.33867e-12	4.34059e-13	6.51046e-13	2.11715e-13	1.66667e-15	2.77971e-12
121.77	4.3657e-12	4.52543e-13	6.4327e-13	2.32966e-13	3.67057e-15	2.83603e-12
122.221	4.35339e-12	4.09809e-13	5.80668e-13	2.47211e-13	3.09775e-15	2.76969e-12
122.672	4.30996e-12	4.07789e-13	6.18738e-13	2.27583e-13	4.65322e-15	2.84016e-12
123.123	4.35212e-12	3.87873e-13	6.5015e-13	1.54399e-13	2.53208e-14	2.82518e-12
123.574	4.33751e-12	3.94432e-13	5.36196e-13	2.14796e-13	9.85967e-14	2.82231e-12
124.025	4.30652e-12	3.89698e-13	7.91065e-13	2.31531e-13	9.90095e-15	2.95266e-12
124.476	4.27176e-12	3.90429e-13	6.35923e-13	2.76422e-13	4.76289e-14	2.85413e-12
124.927	4.27682e-12	4.13198e-13	8.17263e-13	2.24863e-13	1.66667e-15	2.83869e-12
125.378	4.24373e-12	4.18571e-13	7.7781e-13	2.21634e-13	4.47045e-14	2.80625e-12
125.829	4.22872e-12	4.00587e-13	8.0257e-13	2.08157e-13	3.29672e-14	2.84685e-12
126.28	4.22645e-12	4.42555e-13	7.86395e-13	2.37033e-13	5.47935e-14	2.85463e-12
126.731	4.20161e-12	4.68001e-13	8.17233e-13	2.53714e-13	1.11302e-13	2.7725e-12
127.182	4.16138e-12	4.55837e-13	8.18144e-13	1.96731e-13	3.88761e-14	2.73633e-12
127.633	4.15669e-12	4.76192e-13	8.68479e-13	1.9226e-13	7.60587e-14	2.83415e-12
128.084	4.14849e-12	4.57562e-13	1.23437e-12	2.23945e-13	4.2281e-14	2.84698e-12
128.535	4.13227e-12	4.81325e-13	8.9908e-13	2.00036e-13	6.01093e-14	2.81842e-12
128.986	4.15838e-12	4.071e-13	7.811e-13	2.12566e-13	3.63583e-14	2.80767e-12
129.437	4.11458e-12	5.28566e-13	9.09473e-13	1.73673e-13	2.59597e-14	2.77376e-12
129.888	4.07355e-12	4.33719e-13	6.91484e-13	1.97562e-13	4.69965e-14	2.75644e-12
130.339	4.12843e-12	4.67433e-13	7.98558e-13	1.99537e-13	2.10085e-14	2.81067e-12
130.79	4.09108e-12	4.71372e-13	6.60015e-13	1.96647e-13	1.709e-13	2.73615e-12
131.241	4.01268e-12	4.18675e-13	7.29308e-13	1.87445e-13	4.81753e-15	2.79477e-12
131.692	4.06118e-12	4.40095e-13	6.51087e-13	1.79658e-13	8.41291e-15	2.78962e-12
132.143	4.02619e-12	4.09418e-13	5.841e-13	8.79934e-14	4.61134e-14	2.70267e-12
132.594	4.00851e-12	4.1449e-13	5.30306e-13	1.55072e-13	1.66667e-15	2.72155e-12
133.045	4.01235e-12	3.84479e-13	4.43899e-13	1.8026e-13	1.66667e-15	2.9996e-12
133.496	3.99427e-12	3.85089e-13	4.40128e-13	1.79663e-13	1.66667e-15	2.7376e-12
133.947	4.03742e-12	3.76426e-13	3.48955e-13	1.67015e-13	1.66667e-15	2.80053e-12
134.398	3.96099e-12	3.76185e-13	4.16319e-13	1.88774e-13	1.66667e-15	2.78756e-12
134.849	3.97165e-12	5.21801e-13	3.38367e-13	1.76777e-13	1.66667e-15	2.75445e-12
135.3	3.94416e-12	3.62939e-13	3.7983e-13	1.97701e-13	1.66667e-15	2.70873e-12
135.751	3.9217e-12	3.6548e-13	5.46715e-13	2.01922e-13	1.43788e-14	2.80848e-12
136.202	3.91876e-12	3.70978e-13	5.12253e-13	1.9965e-13	1.66667e-15	2.77767e-12
136.653	3.94058e-12	3.9862e-13	5.78708e-13	1.96047e-13	1.17167e-13	2.74771e-12
137.104	3.93026e-12	3.82497e-13	5.01269e-13	2.02073e-13	1.81575e-14	2.7774e-12
137.555	3.86666e-12	3.60473e-13	5.7265e-13	2.06886e-13	1.34263e-13	2.73162e-12
138.006	3.90734e-12	3.12149e-13	6.04637e-13	3.67786e-13	4.66011e-14	2.77936e-12
138.457	3.91758e-12	4.00318e-13	6.60885e-13	2.12667e-13	5.44361e-14	2.80933e-12
138.908	3.8862e-12	3.96885e-13	7.61401e-13	1.74053e-13	2.57856e-14	2.76782e-12
139.359	3.8403e-12	3.77997e-13	7.06775e-13	2.02571e-13	6.07509e-14	2.77868e-12
139.81	3.8219e-12	3.95928e-13	8.57991e-13	1.9542e-13	9.31453e-14	2.74519e-12
140.261	3.83868e-12	4.13073e-13	5.42797e-13	1.75792e-13	5.0006e-14	2.80686e-12
140.712	3.81554e-12	4.47843e-13	7.01266e-13	2.5921e-13	4.0228e-14	2.72765e-12
141.163	3.83103e-12	3.87115e-13	7.75084e-13	1.45355e-13	3.71027e-14	2.77069e-12
141.614	3.79068e-12	4.43903e-13	7.27038e-13	1.75137e-13	4.23661e-14	2.74471e-12
142.065	3.80784e-12	3.71424e-13	1.36437e-12	1.80251e-13	1.50217e-14	2.74033e-12
142.516	3.76725e-12	4.33556e-13	8.29907e-13	2.73132e-13	6.47148e-14	2.76102e-12
142.967	3.81518e-12	4.19671e-13	7.4098e-13	1.88682e-13	1.66667e-15	2.78319e-12
143.418	3.78041e-12	4.44393e-13	7.52801e-13	1.797e-13	7.44169e-14	2.75718e-12
143.869	3.73249e-12	5.15883e-13	8.18545e-13	1.58499e-13	2.43558e-14	2.78352e-12
144.32	3.74937e-12	4.22627e-13	6.8187e-13	1.70813e-13	5.0747e-14	2.77358e-12
144.771	3.74315e-12	4.13165e-13	7.60519e-13	2.23266e-13	9.8541e-14	2.78106e-12
145.222	3.76833e-12	4.37036e-13	6.0335e-13	1.78718e-13	6.08052e-14	2.71192e-12
145.673	3.7829e-12	4.25766e-13	5.95013e-13	1.72482e-13	1.66667e-15	2.71804e-12
146.124	3.73611e-12	3.87444e-13	5.61698e-13	1.88554e-13	2.54118e-14	2.70365e-12
146.575	3.69062e-12	4.17762e-13	5.71508e-13	2.08435e-13	1.66667e-15	2.72929e-12
147.026	3.71167e-12	3.31427e-13	4.13357e-13	1.77275e-13	4.93808e-14	2.87411e-12
147.477	3.69176e-12	4.06888e-13	4.41971e-13	1.78725e-13	1.66667e-15	2.73794e-12
147.928	3.70903e-12	3.35364e-13	8.1729e-13	1.73032e-13	1.66667e-15	2.72784e-12
148.379	3.6931e-12	3.51778e-13	3.23588e-13	2.13854e-13	1.66667e-15	2.68944e-12
148.83	3.68603e-12	3.70423e-13	3.58566e-13	1.67725e-13	1.66667e-15	2.67605e-12
149.281	3.66693e-12	3.6656e-13	3.48493e-13	1.89317e-13	1.66667e-15	2.69057e-12
149.732	3.62424e-12	3.51788e-13	3.5019e-13	2.1125e-13	8.18249e-15	2.75123e-12
150.183	3.62199e-12	3.47214e-13	7.41938e-13	9.42579e-14	1.66667e-15	2.76081e-12
150.634	3.58998e-12	3.41069e-13	4.58896e-13	1.82277e-13	1.31042e-14	2.71495e-12
151.085	3.58995e-12	3.4125e-13	7.20918e-13	1.71329e-13	7.79036e-14	2.7397e-12
151.536	3.58739e-12	3.51752e-13	6.21069e-13	1.76215e-13	8.04018e-14	2.71472e-12
151.987	3.57822e-12	3.17214e-13	6.08029e-13	3.50227e-13	1.66667e-15	2.76261e-12
152.438	3.54302e-12	3.72258e-13	7.73122e-13	1.64811e-13	2.32665e-14	2.7019e-12
152.889	3.56355e-12	3.7858e-13	8.04499e-13	1.74466e-13	6.12367e-14	2.70885e-12
153.34	3.51864e-12	3.72896e-13	7.96297e-13	1.72824e-13	5.96655e-14	2.76267e-12
153.791	3.50955e-12	3.95694e-13	7.19028e-13	1.54351e-13	2.27693e-13	2.66e-12
154.242	3.52278e-12	4.26716e-13	4.07261e-13	1.82134e-13	2.88716e-14	2.67256e-12
154.693	3.50312e-12	3.8287e-13	6.88074e-13	2.07975e-13	4.42993e-14	2.66506e-12
155.144	3.49694e-12	4.00913e-13	6.40183e-13	8.30775e-14	5.25421e-14	2.67832e-12
155.595	3.49893e-12	4.06677e-13	5.79131e-13	1.54355e-13	2.6323e-15	2.65861e-12
156.046	3.52581e-12	3.28553e-13	6.48744e-13	1.23547e-13	2.40036e-14	2.86971e-12
156.497	3.50796e-12	3.94228e-13	5.7961e-13	1.32961e-13	1.66667e-15	2.66575e-12
156.948	3.46588e-12	3.7382e-13	4.75572e-13	1.57179e-13	1.81968e-14	2.70636e-12
157.399	3.4812e-12	4.09168e-13	5.19956e-13	1.40932e-13	1.66667e-15	2.6736e-12
157.85	3.55398e-12	5.13032e-13	5.56154e-13	1.38441e-13	3.25508e-14	2.64224e-12
158.301	3.55435e-12	4.22569e-13	5.36261e-13	1.9945e-13	1.66667e-15	2.68819e-12
158.752	3.68154e-12	4.07029e-13	8.46047e-13	1.42615e-13	1.81045e-14	2.66938e-12
159.203	4.18296e-12	4.06497e-13	2.49937e-13	2.21197e-13	5.08334e-15	2.70831e-12
159.654	5.49471e-12	4.69037e-13	6.53667e-13	1.70189e-13	3.10707e-14	2.87424e-12
160.105	8.49626e-12	6.0735e-13	5.90488e-13	2.28644e-13	2.53195e-14	3.16032e-12
160.556	1.43909e-11	8.74702e-13	8.99728e-13	2.69797e-13	6.07705e-14	3.51597e-12
161.007	2.44069e-11	1.2942e-12	1.07867e-12	5.45241e-13	8.30616e-14	4.1331e-12
161.458	3.86473e-11	2.07633e-12	1.70592e-12	5.47073e-13	1.43286e-13	4.89906e-12
161.909	5.48603e-11	3.05371e-12	2.38945e-12	7.57069e-13	2.02384e-13	5.79551e-12
162.36	7.11179e-11	4.17183e-12	4.3775e-12	1.23808e-12	3.27044e-13	6.86125e-12
162.811	8.59713e-11	5.46255e-12	5.56804e-12	1.74816e-12	4.48623e-13	7.84877e-12
163.262	9.77041e-11	6.80882e-12	6.98382e-12	2.38885e-12	5.83878e-13	8.748e-12
163.713	1.0519e-10	7.89968e-12	9.45885e-12	3.02053e-12	7.14599e-13	9.63326e-12
164.164	1.08984e-10	8.96307e-12	1.15727e-11	3.56903e-12	8.52347e-13	1.04255e-11
164.615	1.09844e-10	9.89332e-12	1.30187e-11	4.22035e-12	9.56993e-13	1.09692e-11
165.066	1.07088e-10	1.03964e-11	1.58093e-11	4.69576e-12	9.81621e-13	1.12556e-11
165.517	1.01831e-10	1.0733e-11	1.62857e-11	5.02414e-12	1.07896e-12	1.14676e-11
165.968	9.56026e-11	1.08658e-11	1.70472e-11	5.24684e-12	1.0961e-12	1.13735e-11
166.419	8.86047e-11	1.07882e-11	1.72967e-11	5.48969e-12	1.25724e-12	1.1329e-11
166.87	8.14126e-11	1.06683e-11	1.79184e-11	5.42482e-12	1.1906e-12	1.13166e-11
167.321	7.34718e-11	1.02078e-11	1.77321e-11	5.39172e-12	1.20601e-12	1.08986e-11
167.772	6.64534e-11	9.78038e-12	1.76393e-11	5.23683e-12	1.27654e-12	1.05084e-11
168.223	5.95643e-11	9.27512e-12	1.66758e-11	5.15758e-12	1.16779e-12	1.00067e-11
168.674	5.34281e-11	8.85088e-12	1.67168e-11	4.94325e-12	1.14423e-12	9.5729e-12
169.125	4.8229e-11	8.17365e-12	1.59236e-11	4.73613e-12	1.06274e-12	9.19706e-12
169.576	4.33921e-11	7.78152e-12	1.52341e-11	4.5691e-12	1.04764e-12	8.7662e-12
170.027	3.94682e-11	7.25303e-12	1.44836e-11	4.23934e-12	9.92968e-13	8.42382e-12
170.478	3.57706e-11	6.6791e-12	1.37602e-11	4.00284e-12	1.00106e-12	8.1919e-12
170.929	3.28241e-11	6.32828e-12	1.29058e-11	3.77365e-12	8.12931e-13	7.47305e-12
171.38	3.01428e-11	5.8012e-12	1.21656e-11	3.64566e-12	8.72038e-13	7.02485e-12
171.831	2.76921e-11	5.3792e-12	1.14981e-11	3.47357e-12	7.84225e-13	6.77194e-12
172.282	2.57915e-11	4.92632e-12	1.07732e-11	3.2579e-12	7.59248e-13	6.41011e-12
172.733	2.39368e-11	4.60565e-12	1.02452e-11	3.02764e-12	7.34094e-13	6.08684e-12
173.184	2.25115e-11	4.22159e-12	9.508e-12	2.77156e-12	6.97915e-13	5.76035e-12
173.635	2.10659e-11	3.977e-12	9.13975e-12	2.71709e-12	5.8805e-13	5.68413e-12
174.086	1.99029e-11	3.61597e-12	8.56378e-12	2.53859e-12	5.77371e-13	5.4878e-12
174.537	1.88667e-11	3.35529e-12	7.90209e-12	2.4161e-12	5.40182e-13	5.22716e-12
174.988	1.79335e-11	3.11195e-12	7.44384e-12	2.43875e-12	4.88798e-13	5.01449e-12
175.439	1.71277e-11	2.95583e-12	7.13339e-12	2.16699e-12	4.42498e-13	4.82855e-12
175.89	1.63897e-11	2.7506e-12	6.86285e-12	2.0378e-12	4.31183e-13	4.68891e-12
176.341	1.56998e-11	2.61576e-12	6.38966e-12	1.92175e-12	4.03805e-13	4.6332e-12
176.792	1.50969e-11	2.42355e-12	6.18976e-12	1.8385e-12	6.17916e-13	4.48008e-12
177.243	1.44579e-11	2.28622e-12	5.47246e-12	1.72621e-12	3.99391e-13	4.37927e-12
177.694	1.40148e-11	2.13275e-12	5.47495e-12	1.63278e-12	3.42622e-13	4.31049e-12
178.145	1.35288e-11	2.07505e-12	5.46114e-12	1.5708e-12	3.84731e-13	4.22605e-12
178.596	1.31285e-11	1.93035e-12	4.92683e-12	1.47467e-12	3.23658e-13	4.1344e-12
179.047	1.27075e-11	1.7609e-12	4.94285e-12	1.42201e-12	2.86068e-13	4.24878e-12
179.498	1.24096e-11	1.74244e-12	4.71805e-12	1.35585e-12	3.25796e-13	4.00372e-12
179.949	1.20274e-11	1.67661e-12	4.35866e-12	1.30907e-12	2.88103e-13	3.99022e-12
180.4	1.1743e-11	1.59787e-12	4.16168e-12	1.22921e-12	2.75833e-13	3.92178e-12
180.851	1.13423e-11	1.64605e-12	4.31097e-12	1.17373e-12	2.4715e-13	3.82041e-12
181.302	1.10976e-11	1.45594e-12	4.0487e-12	1.16188e-12	2.79709e-13	3.76921e-12
181.753	1.09107e-11	1.44081e-12	3.85859e-12	1.13599e-12	2.78322e-13	3.78083e-12
182.204	1.0624e-11	1.38599e-12	3.36048e-12	1.07939e-12	2.91871e-13	3.70813e-12
182.655	1.03796e-11	1.34968e-12	3.64348e-12	9.73732e-13	2.33196e-13	3.68616e-12
183.106	1.02779e-11	1.28732e-12	3.37923e-12	1.01739e-12	2.32713e-13	3.64476e-12
183.557	1.00673e-11	1.2572e-12	3.3022e-12	9.25607e-13	2.21706e-13	3.65216e-12
184.008	9.9517e-12	1.19403e-12	3.28428e-12	1.06551e-12	1.90634e-13	3.59208e-12
184.459	9.6298e-12	1.1631e-12	2.94525e-12	8.55742e-13	1.94223e-13	3.51839e-12
184.91	9.51651e-12	1.11112e-12	2.99932e-12	8.49557e-13	1.58999e-13	3.50446e-12
185.361	9.23368e-12	1.11118e-12	2.88815e-12	8.17362e-13	1.78929e-13	3.44656e-12
185.812	9.09516e-12	1.03581e-12	2.68457e-12	7.71258e-13	1.61027e-13	3.5222e-12
186.263	9.0738e-12	1.0074e-12	2.46874e-12	7.45782e-13	1.16312e-13	3.46743e-12
186.714	8.82721e-12	1.0043e-12	2.33493e-12	7.1145e-13	7.93183e-14	3.39661e-12
187.165	8.72223e-12	9.53953e-13	2.47305e-12	6.66454e-13	1.39053e-13	3.39824e-12
187.616	8.57839e-12	9.10642e-13	2.21999e-12	7.1232e-13	1.16244e-13	3.29855e-12
188.067	8.38574e-12	9.02982e-13	2.54503e-12	6.67499e-13	1.19791e-13	3.4373e-12
188.518	8.30584e-12	8.70142e-13	2.17761e-12	6.87631e-13	6.64353e-14	3.29576e-12
188.969	8.19655e-12	8.36731e-13	2.00357e-12	7.12777e-13	2.01037e-15	3.33623e-12
189.42	8.10615e-12	8.14789e-13	1.96088e-12	6.14736e-13	5.22469e-14	3.27087e-12
189.871	8.03001e-12	8.08601e-13	1.91855e-12	6.5308e-13	9.76376e-14	3.26746e-12
190.322	7.90389e-12	8.32182e-13	2.05656e-12	6.27824e-13	1.13947e-13	3.26007e-12
190.773	7.75634e-12	7.67216e-13	1.91946e-12	6.68199e-13	4.41532e-13	3.27343e-12
191.224	7.75651e-12	7.86798e-13	1.62552e-12	5.91614e-13	1.37512e-13	3.20908e-12
191.675	7.58326e-12	7.53593e-13	1.8398e-12	6.0253e-13	1.61316e-13	3.22005e-12
192.126	7.47967e-12	7.27455e-13	1.85608e-12	5.79725e-13	1.16324e-13	3.23922e-12
192.577	7.4159e-12	7.48112e-13	1.84727e-12	5.38602e-13	1.19894e-13	3.2155e-12
193.028	7.30182e-12	6.95602e-13	1.8179e-12	5.35144e-13	1.16812e-13	3.40431e-12
193.479	7.22864e-12	7.20955e-13	1.91056e-12	5.70956e-13	1.32687e-13	3.19625e-12
193.93	7.15273e-12	7.29576e-13	1.7559e-12	5.09925e-13	5.34449e-14	3.19553e-12
194.381	7.04582e-12	7.3758e-13	1.82825e-12	5.45238e-13	1.26007e-13	3.22058e-12
194.832	6.99398e-12	7.60639e-13	1.82426e-12	4.961e-13	1.1258e-13	3.19987e-12
195.283	6.94008e-12	7.07447e-13	1.77912e-12	5.65147e-13	1.26954e-13	3.23468e-12
195.734	6.85742e-12	7.50686e-13	1.74739e-12	6.07903e-13	1.32756e-13	3.1856e-12
196.185	6.84602e-12	7.33592e-13	1.78261e-12	4.41319e-13	1.31678e-13	3.06231e-12
196.636	6.69284e-12	7.44048e-13	1.78637e-12	4.96278e-13	1.45587e-13	3.12809e-12
197.087	6.72723e-12	7.35089e-13	1.9156e-12	4.83821e-13	1.27171e-13	3.14706e-12
197.538	6.61061e-12	7.19291e-13	1.78633e-12	4.5817e-13	1.20329e-13	3.10309e-12
197.989	6.53645e-12	6.43648e-13	1.84225e-12	6.04596e-13	1.47526e-13	3.07513e-12
198.44	6.52804e-12	6.97693e-13	1.66412e-12	4.34237e-13	9.66249e-14	3.11038e-12
198.891	6.42954e-12	6.93572e-13	1.41585e-12	4.15208e-13	1.26689e-13	3.0945e-12
199.342	6.46164e-12	6.85e-13	1.62443e-12	4.39675e-13	9.40403e-14	3.11596e-12
199.793	6.35811e-12	6.46426e-13	1.46663e-12	4.28926e-13	3.08472e-13	3.13511e-12
200.244	6.30126e-12	6.66475e-13	1.37673e-12	4.36749e-13	1.16686e-13	3.00321e-12
200.695	6.22564e-12	6.49808e-13	1.38798e-12	4.20364e-13	1.24598e-13	3.07155e-12
201.146	6.17574e-12	6.33713e-13	1.33701e-12	4.19081e-13	9.69103e-14	3.08198e-12
201.597	6.12714e-12	6.21565e-13	1.24315e-12	3.90068e-13	1.01922e-13	3.0881e-12
202.048	6.06501e-12	5.62477e-13	1.26742e-12	4.16789e-13	7.61157e-14	2.99962e-12
202.499	6.03925e-12	6.17519e-13	1.17886e-12	4.16003e-13	3.86483e-14	2.98054e-12
202.95	5.99731e-12	5.63828e-13	1.16119e-12	4.13878e-13	3.6469e-14	3.01824e-12
203.401	5.92067e-12	5.29729e-13	1.08227e-12	3.7843e-13	2.73116e-14	2.98483e-12
203.852	5.91839e-12	6.30933e-13	1.08786e-12	3.87266e-13	3.6448e-14	3.0273e-12
204.303	5.86104e-12	5.38722e-13	1.0653e-12	3.86569e-13	5.88819e-14	2.99779e-12
204.754	5.78684e-12	5.13061e-13	1.09012e-12	3.60764e-13	1.58243e-14	2.99661e-12
205.205	5.77297e-12	5.41133e-13	7.89078e-13	3.51426e-13	4.05259e-14	2.98402e-12
205.656	5.70471e-12	5.32327e-13	1.11152e-12	3.50132e-13	5.42665e-14	3.01712e-12
206.107	5.69942e-12	5.60091e-13	1.13032e-12	3.5163e-13	8.96252e-14	3.03112e-12
206.558	5.64136e-12	5.35971e-13	1.11224e-12	3.7966e-13	6.89701e-14	3.04096e-12
207.009	5.64436e-12	5.2563e-13	1.10002e-12	4.34295e-13	9.71008e-14	2.9945e-12
207.46	5.5719e-12	5.44664e-13	1.23596e-12	3.55458e-13	1.06534e-13	2.97199e-12
207.911	5.52045e-12	5.5122e-13	1.34556e-12	3.23785e-13	1.66667e-15	3.05016e-12
208.362	5.51939e-12	5.86073e-13	1.26818e-12	3.56565e-13	1.12991e-13	2.95593e-12
208.813	5.49111e-12	5.65051e-13	1.19252e-12	3.40661e-13	1.54952e-13	3.01286e-12
209.264	5.48489e-12	5.79774e-13	1.02939e-12	3.09506e-13	1.47799e-13	3.01252e-12
209.715	5.44752e-12	5.75821e-13	1.17403e-12	3.022e-13	6.67895e-14	2.96851e-12
210.166	5.47155e-12	5.64465e-13	1.281e-12	3.34363e-13	7.51239e-14	2.90755e-12
210.617	5.34895e-12	6.15463e-13	1.06943e-12	3.20777e-13	7.15213e-14	2.97399e-12
211.068	5.28751e-12	5.6114e-13	1.23713e-12	2.93908e-13	8.55179e-14	2.95826e-12
211.519	5.28031e-12	5.56901e-13	1.10159e-12	3.05312e-13	6.24857e-14	2.96747e-12
211.97	5.19506e-12	5.81765e-13	1.23549e-12	2.80629e-13	7.75547e-14	2.93029e-12
212.421	5.22991e-12	5.44895e-13	1.08262e-12	2.67859e-13	5.60393e-14	2.90768e-12
212.872	5.19584e-12	5.45149e-13	1.0641e-12	2.85578e-13	1.76024e-14	2.93822e-12
213.323	5.17503e-12	5.73591e-13	9.76537e-13	2.82196e-13	4.90528e-14	2.93995e-12
213.774	5.15015e-12	5.27083e-13	9.73406e-13	3.30603e-13	2.46575e-13	2.91383e-12
214.225	5.12523e-12	5.33734e-13	6.98866e-13	3.12823e-13	4.14339e-14	2.8194e-12
214.676	5.03814e-12	5.03453e-13	1.00013e-12	3.033e-13	7.32424e-14	2.91179e-12
215.127	5.06509e-12	4.87709e-13	8.27835e-13	2.91194e-13	4.35602e-15	2.86287e-12
215.578	5.01487e-12	4.91105e-13	8.48034e-13	3.14155e-13	1.66667e-15	2.9062e-12
216.029	4.98358e-12	4.70053e-13	8.58369e-13	3.0627e-13	1.12974e-14	2.98832e-12
216.48	4.99418e-12	4.67009e-13	8.44326e-13	2.85548e-13	1.66667e-15	2.84401e-12
216.931	4.92954e-12	4.60915e-13	7.49749e-13	2.95621e-13	1.66667e-15	2.87304e-12
217.382	4.91807e-12	4.54121e-13	5.69317e-13	2.84886e-13	7.08593e-15	2.97216e-12
217.833	4.90174e-12	4.75025e-13	8.30574e-13	2.65196e-13	1.66667e-15	2.86853e-12
218.284	4.85151e-12	4.48383e-13	5.85233e-13	2.58302e-13	4.6533e-14	2.87196e-12
218.735	4.87314e-12	4.35626e-13	8.05013e-13	2.67145e-13	5.64851e-14	2.86622e-12
219.186	4.80772e-12	4.60078e-13	8.07203e-13	2.38028e-13	2.74203e-14	2.81926e-12
219.637	4.85272e-12	4.4197e-13	8.43268e-13	2.5961e-13	1.66667e-15	2.90183e-12
220.088	4.83181e-12	4.56826e-13	7.7553e-13	2.42546e-13	6.68942e-14	2.87195e-12
220.539	4.78093e-12	4.42934e-13	8.83236e-13	2.88154e-13	4.50345e-14	2.817e-12
220.99	4.75664e-12	4.47639e-13	9.72656e-13	4.2176e-13	7.99474e-14	2.87866e-12
221.441	4.74774e-12	4.53245e-13	1.10124e-12	2.50074e-13	6.73263e-14	2.91246e-12
221.892	4.67272e-12	4.51461e-13	9.98461e-13	2.08953e-13	3.49508e-14	2.86399e-12
222.343	4.71186e-12	4.73273e-13	9.96515e-13	2.5933e-13	8.77379e-14	2.88176e-12
222.794	4.65826e-12	4.92337e-13	9.32202e-13	2.55326e-13	2.44006e-13	2.8936e-12
223.245	4.60816e-12	5.06164e-13	7.98958e-13	2.46199e-13	3.63092e-14	2.89263e-12
223.696	4.58702e-12	5.7018e-13	1.11754e-12	2.40763e-13	2.80285e-14	2.77856e-12
224.147	4.57894e-12	4.96296e-13	9.2936e-13	2.07433e-13	3.24998e-14	2.8171e-12
224.598	4.58511e-12	4.84758e-13	8.16e-13	2.03395e-13	1.66667e-15	2.82991e-12
225.049	4.50732e-12	4.03682e-13	8.17274e-13	2.13592e-13	8.40902e-15	2.81189e-12
225.5	4.55411e-12	4.59184e-13	9.61173e-13	2.00499e-13	1.66667e-15	2.8572e-12
225.951	4.49201e-12	4.64751e-13	7.99442e-13	1.84966e-13	6.64406e-15	2.73203e-12
226.402	4.5048e-12	4.48323e-13	7.97464e-13	2.03172e-13	4.75844e-14	2.82685e-12
226.853	4.48147e-12	4.50219e-13	7.28513e-13	1.96681e-13	4.96093e-15	2.75741e-12
227.304	4.42376e-12	4.29352e-13	7.16297e-13	1.84071e-13	2.4509e-14	2.74543e-12
227.755	4.42781e-12	4.25054e-13	7.63513e-13	2.06983e-13	3.31564e-14	2.74009e-12
228.206	4.42956e-12	4.31641e-13	5.0751e-13	2.11042e-13	4.96617e-15	2.85682e-12
228.657	4.36362e-12	4.497e-13	7.10065e-13	2.43188e-13	2.56161e-14	2.83798e-12
229.108	4.38329e-12	4.20536e-13	4.94576e-13	2.08173e-13	1.66667e-15	2.77549e-12
229.559	4.37636e-12	3.95447e-13	5.93733e-13	2.56982e-13	2.99414e-14	2.74086e-12
230.01	4.3383e-12	4.47565e-13	5.39272e-13	2.60673e-13	1.66667e-15	2.79333e-12
230.461	4.32209e-12	3.76162e-13	5.9337e-13	2.29502e-13	2.79715e-14	2.74168e-12
230.912	4.29743e-12	3.95698e-13	6.41589e-13	2.19246e-13	1.66667e-15	2.7703e-12
231.363	4.26369e-12	3.83003e-13	5.46721e-13	2.25e-13	6.80249e-15	2.78603e-12
231.814	4.34171e-12	3.67605e-13	4.67938e-13	2.02445e-13	1.66667e-15	2.75619e-12
232.265	4.23339e-12	3.67151e-13	5.59974e-13	2.0832e-13	8.88954e-15	2.7129e-12
232.716	4.22996e-12	3.97594e-13	5.59644e-13	2.2664e-13	8.68529e-15	2.76334e-12
233.167	4.2368e-12	3.7621e-13	5.65911e-13	2.26864e-13	1.86878e-14	2.65564e-12
233.618	4.22303e-12	3.94503e-13	6.20736e-13	1.95331e-13	1.66667e-15	2.76742e-12
234.069	4.22051e-12	4.01345e-13	1.25482e-12	2.20535e-13	7.01788e-15	2.85385e-12
234.52	4.23138e-12	3.93056e-13	6.50517e-13	1.893e-13	3.56664e-14	2.82103e-12
234.971	4.17565e-12	4.24398e-13	7.59809e-13	2.07793e-13	1.66667e-15	2.76431e-12
235.422	4.16323e-12	4.52449e-13	8.37578e-13	2.04261e-13	2.02832e-14	2.75859e-12
235.873	4.12815e-12	4.30462e-13	8.35708e-13	1.95183e-13	3.8886e-14	2.79832e-12
236.324	4.16139e-12	4.55103e-13	8.10738e-13	1.82e-13	5.56911e-14	2.79304e-12
236.775	4.13906e-12	4.27024e-13	8.98396e-13	1.77644e-13	3.2892e-13	2.81853e-12
237.226	4.08141e-12	4.42619e-13	7.04165e-13	2.25007e-13	7.65406e-14	2.79456e-12
237.677	4.10421e-12	4.6423e-13	9.01134e-13	2.13276e-13	9.90576e-14	2.75874e-12
238.128	4.08632e-12	4.72518e-13	7.85268e-13	1.24553e-13	6.22998e-14	2.78826e-12
238.579	4.04701e-12	4.62261e-13	8.71586e-13	2.2437e-13	4.93736e-14	2.77181e-12
239.03	4.06608e-12	4.11301e-13	8.18103e-13	2.03202e-13	4.13711e-14	2.82319e-12
239.481	4.07371e-12	4.40822e-13	7.98346e-13	2.07399e-13	6.74343e-14	2.77584e-12
239.932	4.03916e-12	4.42906e-13	6.84989e-13	2.30606e-13	1.48587e-14	2.73256e-12
240.383	4.00633e-12	4.1203e-13	6.60058e-13	2.40851e-13	2.9383e-14	2.74867e-12
240.834	3.95923e-12	4.03788e-13	6.49235e-13	2.29182e-13	1.66667e-15	2.73052e-12
241.285	3.97709e-12	4.07695e-13	8.4488e-13	2.1168e-13	1.66667e-15	2.76053e-12
241.736	3.98301e-12	3.91303e-13	5.65395e-13	2.50518e-13	1.66667e-15	2.73189e-12
242.187	3.98379e-12	3.73685e-13	5.94986e-13	1.76926e-13	1.66667e-15	2.7092e-12
242.638	3.94978e-12	4.13146e-13	5.45741e-13	2.18058e-13	1.66667e-15	2.70661e-12
243.089	3.93003e-12	3.7568e-13	5.35562e-13	2.26131e-13	1.2316e-14	2.72672e-12
243.54	3.92797e-12	3.66108e-13	5.44182e-13	2.18603e-13	6.67353e-15	2.72053e-12
243.991	3.92793e-12	3.18758e-13	5.55335e-13	3.22709e-13	2.79833e-14	2.72497e-12
244.442	3.88753e-12	3.74099e-13	5.17476e-13	2.12099e-13	2.52169e-15	2.76117e-12
244.893	3.86321e-12	3.35063e-13	5.51386e-13	1.9272e-13	2.60383e-14	2.70228e-12
245.344	3.89155e-12	3.75553e-13	6.17085e-13	1.98025e-13	1.64306e-14	2.71327e-12
245.795	3.87504e-12	3.95316e-13	5.70468e-13	2.3926e-13	8.88462e-14	2.708e-12
246.246	3.84211e-12	3.59405e-13	3.12291e-13	1.97286e-13	5.46574e-14	2.79947e-12
246.697	3.85336e-12	3.60591e-13	7.27811e-13	2.06829e-13	9.38865e-14	2.68734e-12
247.148	3.86791e-12	3.48308e-13	5.39559e-13	1.6189e-13	2.30072e-14	2.74566e-12
247.599	3.81065e-12	4.13049e-13	5.56113e-13	1.76737e-13	1.84489e-14	2.70491e-12
248.05	3.79587e-12	3.38413e-13	5.34924e-13	1.49301e-13	1.66667e-15	2.70386e-12
248.501	3.82863e-12	3.36563e-13	6.9137e-13	1.56687e-13	1.66667e-15	2.73242e-12
248.952	3.78579e-12	3.71073e-13	5.44076e-13	1.94302e-13	3.47623e-14	2.69037e-12
249.403	3.77938e-12	4.1412e-13	5.95076e-13	1.6756e-13	1.66667e-15	2.68838e-12
249.854	3.75234e-12	4.44792e-13	6.09119e-13	1.63796e-13	1.28221e-14	2.72132e-12
250.305	3.72308e-12	3.94644e-13	7.16464e-13	1.51432e-13	9.53896e-15	2.6931e-12
250.756	3.75286e-12	4.31725e-13	7.37696e-13	1.82935e-13	3.9718e-14	2.69317e-12
251.207	3.74454e-12	4.27543e-13	5.39588e-13	2.61271e-13	4.72656e-14	2.68191e-12
251.658	3.7021e-12	5.15939e-13	7.20234e-13	1.83256e-13	5.78789e-14	2.73926e-12
252.109	3.76829e-12	4.37341e-13	7.23275e-13	1.82728e-13	1.84816e-14	2.74327e-12
252.56	3.7304e-12	4.17849e-13	7.63687e-13	1.63493e-13	5.74737e-14	2.67771e-12
253.011	3.71602e-12	4.18178e-13	7.04216e-13	1.7156e-13	4.74646e-14	2.72257e-12
253.462	3.72352e-12	4.23538e-13	6.95913e-13	1.50552e-13	1.0272e-13	2.71318e-12
253.913	3.69568e-12	3.82908e-13	7.02879e-13	1.71619e-13	1.66667e-15	2.70377e-12
254.364	3.66717e-12	4.07708e-13	6.03441e-13	1.96204e-13	5.92786e-15	2.71729e-12
254.815	3.67061e-12	3.7104e-13	5.28651e-13	1.71627e-13	2.1241e-14	2.66004e-12
255.266	3.65064e-12	3.9568e-13	6.25644e-13	1.62947e-13	1.66667e-15	2.66725e-12
255.717	3.6966e-12	3.53498e-13	4.73339e-13	1.63679e-13	4.13933e-15	2.71672e-12
256.168	3.62696e-12	3.6668e-13	6.14433e-13	1.89129e-13	1.66667e-15	2.61454e-12
256.619	3.61009e-12	3.50604e-13	4.29505e-13	1.87734e-13	1.66667e-15	2.64271e-12
257.07	3.64492e-12	3.33909e-13	9.05103e-13	2.30502e-13	7.12824e-14	2.72197e-12
257.521	3.63831e-12	3.31306e-13	6.56193e-13	1.83429e-13	1.66667e-15	2.68012e-12
257.972	3.60919e-12	2.73454e-13	4.41607e-13	2.16877e-13	1.66667e-15	2.67047e-12
258.423	3.62285e-12	2.96545e-13	4.95222e-13	1.67763e-13	1.65242e-14	2.68924e-12
258.874	3.59324e-12	3.17647e-13	4.66787e-13	1.78982e-13	1.66667e-15	2.69522e-12
259.325	3.59042e-12	3.33656e-13	4.48165e-13	1.85482e-13	2.14838e-14	2.70956e-12
259.776	3.61507e-12	3.33676e-13	4.76513e-13	1.96733e-13	2.10027e-13	2.66369e-12
260.227	3.5558e-12	4.13014e-13	7.28689e-13	1.60466e-13	3.7449e-14	2.67425e-12
260.678	3.55216e-12	3.28249e-13	6.10566e-13	1.52759e-13	3.76683e-14	2.71662e-12
261.129	3.52275e-12	3.57596e-13	6.24064e-13	1.0196e-13	3.19499e-14	2.66425e-12
261.58	3.48861e-12	3.79543e-13	8.56809e-13	1.41394e-13	2.17287e-14	2.68013e-12
262.031	3.48736e-12	3.66791e-13	6.98085e-13	1.64006e-13	4.9621e-14	2.72204e-12
262.482	3.5192e-12	3.8793e-13	8.76148e-13	1.56378e-13	5.55136e-14	2.68904e-12
262.933	3.51713e-12	3.7937e-13	6.12976e-13	1.65315e-13	4.93179e-14	2.6575e-12
263.384	3.45777e-12	3.64181e-13	7.71734e-13	1.91692e-13	1.0815e-13	2.63296e-12
263.835	3.47927e-12	3.96085e-13	7.12799e-13	1.59876e-13	1.07804e-13	2.637e-12
264.286	3.42122e-12	3.74646e-13	7.22153e-13	1.58609e-13	3.26517e-14	2.69219e-12
264.737	3.45487e-12	3.98869e-13	7.00463e-13	1.79621e-13	5.48498e-14	2.70415e-12
265.188	3.46005e-12	3.93143e-13	8.16713e-13	1.42615e-13	9.99315e-14	2.6465e-12
265.639	3.50961e-12	4.08617e-13	6.8186e-13	1.69672e-13	3.82686e-14	2.69615e-12
266.09	3.4995e-12	3.8412e-13	6.55315e-13	1.79242e-13	2.99649e-14	2.66628e-12
266.541	3.43214e-12	3.71995e-13	5.43608e-13	1.79526e-13	1.01251e-13	2.6158e-12
266.992	3.40915e-12	3.3705e-13	6.46167e-13	2.54603e-13	3.43734e-14	2.67434e-12
267.443	3.46859e-12	3.9025e-13	7.01909e-13	1.71592e-13	8.7368e-14	2.65395e-12
267.894	3.4931e-12	4.37538e-13	5.03606e-13	1.46158e-13	1.66667e-15	2.67111e-12
268.345	3.59877e-12	3.71725e-13	5.50993e-13	2.00179e-13	1.66667e-15	2.64069e-12
268.796	3.98003e-12	3.86193e-13	5.50195e-13	1.83867e-13	1.66667e-15	2.66233e-12
269.247	5.02514e-12	4.22666e-13	3.32051e-13	1.99963e-13	1.66667e-15	2.76439e-12
269.698	7.47577e-12	5.29317e-13	5.5726e-13	2.17831e-13	2.95701e-15	2.98285e-12
270.149	1.25974e-11	7.37463e-13	4.60143e-13	1.43702e-13	1.66667e-15	3.34777e-12
270.6	2.17516e-11	1.17749e-12	8.05298e-13	3.00478e-13	1.11258e-14	3.94697e-12
271.051	3.47793e-11	1.80407e-12	1.60811e-12	4.77532e-13	1.04184e-13	4.67524e-12
271.502	5.09751e-11	2.71345e-12	2.19526e-12	6.96644e-13	1.65459e-13	5.59453e-12
271.953	6.73924e-11	3.75704e-12	3.70525e-12	1.08838e-12	2.1519e-13	6.4904e-12
272.404	8.24301e-11	5.01919e-12	4.98689e-12	1.58501e-12	4.18377e-13	7.623e-12
272.855	9.47485e-11	6.49365e-12	7.07973e-12	2.22001e-12	5.24227e-13	8.61458e-12
273.306	1.03174e-10	7.55198e-12	9.22546e-12	2.89987e-12	6.93553e-13	9.57013e-12
273.757	1.08033e-10	8.53736e-12	1.12375e-11	3.56157e-12	8.09472e-13	1.03063e-11
274.208	1.09175e-10	9.42725e-12	1.27485e-11	4.20065e-12	9.52474e-13	1.08118e-11
274.659	1.07794e-10	1.013e-11	1.51034e-11	4.66676e-12	9.85237e-13	1.13975e-11
275.11	1.03493e-10	1.05461e-11	1.64638e-11	5.0752e-12	1.09784e-12	1.16868e-11
275.561	9.67155e-11	1.05528e-11	1.73339e-11	5.31228e-12	1.15467e-12	1.16693e-11
276.012	8.96202e-11	1.0518e-11	1.79224e-11	5.51105e-12	1.16236e-12	1.15219e-11
276.463	8.24678e-11	1.0292e-11	1.78983e-11	5.55328e-12	1.18382e-12	1.14263e-11
276.914	7.49796e-11	1.00923e-11	1.78823e-11	5.47226e-12	1.08343e-12	1.11538e-11
277.365	6.79544e-11	9.65766e-12	1.80292e-11	5.39571e-12	1.17985e-12	1.07503e-11
277.816	6.08078e-11	9.24022e-12	1.7673e-11	5.24545e-12	1.164e-12	1.02936e-11
278.267	5.43948e-11	8.7159e-12	1.66806e-11	5.13517e-12	1.16255e-12	9.83073e-12
278.718	4.90154e-11	8.20576e-12	1.62669e-11	4.90054e-12	1.07054e-12	9.38878e-12
279.169	4.43848e-11	7.67667e-12	1.55562e-11	4.6243e-12	1.03275e-12	8.85493e-12
279.62	4.05828e-11	7.21443e-12	1.4821e-11	4.38077e-12	1.00136e-12	8.51607e-12
280.071	3.64489e-11	6.66457e-12	1.47173e-11	4.16858e-12	9.60155e-13	8.11958e-12
280.522	3.33434e-11	6.20393e-12	1.33647e-11	3.90982e-12	8.89828e-13	7.67061e-12
280.973	3.02303e-11	5.76135e-12	1.26604e-11	3.76507e-12	8.70155e-13	7.24454e-12
281.424	2.79971e-11	5.2792e-12	1.1931e-11	3.49791e-12	8.60299e-13	6.79053e-12
281.875	2.60029e-11	4.90182e-12	1.10035e-11	3.30604e-12	8.2836e-13	6.55626e-12
282.326	2.41975e-11	4.5675e-12	1.06815e-11	3.13318e-12	6.89487e-13	6.2198e-12
282.777	2.24814e-11	4.25933e-12	9.72977e-12	2.94296e-12	7.58478e-13	5.9203e-12
283.228	2.12082e-11	3.95301e-12	9.3607e-12	2.80086e-12	6.32653e-13	5.65508e-12
283.679	1.98865e-11	3.62559e-12	8.73143e-12	2.62628e-12	6.06382e-13	5.56396e-12
284.13	1.87702e-11	3.40224e-12	8.09466e-12	2.40552e-12	5.51674e-13	5.19271e-12
284.581	1.78936e-11	3.1266e-12	7.7891e-12	2.30249e-12	4.88268e-13	5.11211e-12
285.032	1.70515e-11	2.79766e-12	7.19515e-12	2.1134e-12	4.82016e-13	5.00695e-12
285.483	1.63194e-11	2.74131e-12	6.9436e-12	2.06576e-12	4.52082e-13	4.76698e-12
285.934	1.55881e-11	2.52296e-12	6.58075e-12	1.9526e-12	4.79849e-13	4.614e-12
286.385	1.50166e-11	2.40196e-12	6.21694e-12	1.88724e-12	3.56576e-13	4.51124e-12
286.836	1.45121e-11	2.24841e-12	6.08831e-12	1.74191e-12	3.82174e-13	4.43373e-12
287.287	1.39386e-11	2.12651e-12	5.72442e-12	1.64815e-12	4.01197e-13	4.31932e-12
287.738	1.3424e-11	2.05438e-12	5.66464e-12	1.60009e-12	3.96105e-13	4.20536e-12
288.189	1.30975e-11	1.91484e-12	4.88426e-12	1.50395e-12	4.14011e-13	4.13684e-12
288.64	1.26513e-11	1.87386e-12	5.0886e-12	1.48285e-12	4.14092e-13	4.08511e-12
289.091	1.22804e-11	1.71969e-12	4.97596e-12	1.42512e-12	3.55978e-13	4.03458e-12
289.542	1.19425e-11	1.65656e-12	4.82273e-12	1.35748e-12	3.53288e-13	3.95641e-12
289.993	1.16107e-11	1.58169e-12	4.41417e-12	1.27878e-12	3.87779e-13	3.86372e-12
290.444	1.13221e-11	1.54232e-12	4.43518e-12	1.25645e-12	3.27577e-13	3.87533e-12
290.895	1.1063e-11	1.46444e-12	4.18156e-12	1.19342e-12	1.75327e-13	3.81365e-12
291.346	1.07698e-11	1.42723e-12	4.07955e-12	1.13734e-12	2.81093e-13	3.80464e-12
291.797	1.05935e-11	1.36106e-12	3.84412e-12	1.06514e-12	2.59416e-13	3.77168e-12
292.248	1.03932e-11	1.29234e-12	3.49322e-12	1.04104e-12	2.97378e-13	3.68215e-12
292.699	1.01042e-11	1.27255e-12	3.54177e-12	1.06959e-12	2.77717e-13	3.616e-12
293.15	9.90763e-12	1.21242e-12	3.333e-12	9.82965e-13	2.02896e-13	3.5291e-12
293.601	9.72978e-12	1.193e-12	3.13654e-12	9.28829e-13	1.94495e-13	3.58628e-12
294.052	9.49117e-12	1.11962e-12	3.45056e-12	8.68414e-13	1.80119e-13	3.52112e-12
294.503	9.3222e-12	1.08842e-12	2.9403e-12	8.95779e-13	2.20497e-13	3.4762e-12
294.954	9.16086e-12	1.05152e-12	2.60624e-12	8.169e-13	8.84214e-14	3.37059e-12
295.405	9.03485e-12	9.91216e-13	2.64739e-12	7.71967e-13	1.34188e-13	3.4341e-12
295.856	8.90248e-12	1.10658e-12	2.46079e-12	7.52239e-13	1.34866e-13	3.40416e-12
296.307	8.79461e-12	9.8392e-13	2.47195e-12	7.11831e-13	7.71088e-14	3.38173e-12
296.758	8.56073e-12	9.61244e-13	2.41812e-12	7.85895e-13	1.60605e-13	3.35066e-12
297.209	8.48181e-12	9.17267e-13	1.94661e-12	7.054e-13	9.72972e-14	3.25861e-12
297.66	8.34939e-12	8.79065e-13	2.26355e-12	7.36843e-13	1.17507e-13	3.35211e-12
298.111	8.28067e-12	8.12653e-13	2.14445e-12	6.94165e-13	1.41712e-13	3.32465e-12
298.562	8.12958e-12	8.10558e-13	2.33199e-12	6.75339e-13	1.24943e-13	3.2994e-12
299.013	8.03728e-12	8.24164e-13	1.98779e-12	6.42391e-13	1.16595e-13	3.331e-12
299.464	7.93241e-12	7.88856e-13	1.97484e-12	6.39118e-13	1.02914e-13	3.25699e-12
299.915	7.79233e-12	7.6181e-13	2.03764e-12	6.20146e-13	1.32417e-14	3.27011e-12
300.366	7.66012e-12	7.50673e-13	2.04078e-12	5.96225e-13	1.3118e-13	3.33138e-12
300.817	7.61721e-12	7.52064e-13	1.96652e-12	5.76579e-13	2.61758e-13	3.25133e-12
301.268	7.55258e-12	7.50806e-13	1.9339e-12	5.43466e-13	1.35261e-13	3.19093e-12
301.719	7.46206e-12	7.27826e-13	2.0745e-12	5.51719e-13	1.27155e-13	3.22468e-12
302.17	7.32876e-12	7.39252e-13	1.96815e-12	5.35135e-13	1.12197e-13	3.11091e-12
302.621	7.23382e-12	7.13068e-13	2.01038e-12	5.6092e-13	1.24245e-13	3.22324e-12
303.072	7.19055e-12	7.15397e-13	2.46445e-12	5.2895e-13	1.30226e-13	3.1798e-12
303.523	7.11152e-12	6.89537e-13	1.7847e-12	4.94992e-13	9.68317e-14	3.13643e-12
303.974	7.01345e-12	7.37637e-13	1.77125e-12	5.25775e-13	9.59034e-14	3.1519e-12
304.425	6.94619e-12	7.18171e-13	1.66672e-12	5.41484e-13	1.07286e-13	3.16145e-12
304.876	6.87487e-12	7.03587e-13	1.71204e-12	4.44043e-13	9.74137e-14	3.12668e-12
305.327	6.80316e-12	7.09884e-13	1.69247e-12	4.85322e-13	1.21635e-13	3.11001e-12
305.778	6.7819e-12	7.07938e-13	1.70465e-12	4.54466e-13	1.16517e-13	3.1762e-12
306.229	6.71132e-12	6.90455e-13	1.49095e-12	4.53914e-13	1.04771e-13	3.08897e-12
306.68	6.6647e-12	6.86983e-13	1.59583e-12	4.56868e-13	9.23172e-14	3.10267e-12
307.131	6.61699e-12	6.95423e-13	1.62007e-12	3.18167e-13	4.5155e-14	3.07908e-12
307.582	6.47871e-12	6.84188e-13	1.52872e-12	4.07696e-13	3.07669e-14	2.99024e-12
308.033	6.51109e-12	5.78338e-13	1.38352e-12	4.24073e-13	2.3855e-14	3.23007e-12
308.484	6.51307e-12	6.39212e-13	1.49105e-12	3.88776e-13	3.80212e-14	3.05423e-12
308.935	6.28913e-12	5.94597e-13	1.39166e-12	3.86432e-13	1.48843e-14	3.02091e-12
309.386	6.19841e-12	5.89647e-13	1.50515e-12	3.86851e-13	8.03854e-14	3.04476e-12
309.837	6.20915e-12	6.89916e-13	1.23887e-12	3.76488e-13	1.28496e-14	2.9582e-12
310.288	6.18792e-12	5.94501e-13	1.38373e-12	4.02695e-13	9.22474e-15	3.00627e-12
310.739	6.12582e-12	5.71038e-13	1.29949e-12	3.88909e-13	4.46882e-14	2.95498e-12
311.19	6.05717e-12	5.68101e-13	8.48641e-13	3.02943e-13	4.26156e-14	2.99472e-12
311.641	6.00318e-12	5.49659e-13	1.02504e-12	3.91814e-13	6.47653e-14	3.01876e-12
312.092	5.92462e-12	5.35564e-13	1.1696e-12	3.64517e-13	1.10285e-13	2.98435e-12
312.543	5.96779e-12	5.2852e-13	1.20079e-12	4.14611e-13	4.11125e-14	2.99915e-12
312.994	5.87009e-12	5.10245e-13	1.41061e-12	4.50161e-13	1.53477e-14	3.02e-12
313.445	5.83699e-12	4.96878e-13	1.048e-12	3.51608e-13	4.27805e-14	2.9231e-12
313.896	5.78667e-12	5.26629e-13	1.0811e-12	3.67854e-13	1.66667e-15	2.94527e-12
314.347	5.76959e-12	5.30732e-13	1.16581e-12	3.35022e-13	7.29492e-14	2.96402e-12
314.798	5.748e-12	5.204e-13	1.45351e-12	3.68752e-13	6.33394e-14	2.97774e-12
315.249	5.67335e-12	5.37098e-13	8.88516e-13	3.27975e-13	7.032e-14	2.96784e-12
315.7	5.71057e-12	5.32003e-13	1.22975e-12	3.64048e-13	4.62784e-14	2.97228e-12
316.151	5.64019e-12	5.2525e-13	1.11415e-12	3.12769e-13	4.07596e-14	2.91411e-12
316.602	5.5589e-12	5.25254e-13	1.30861e-12	2.92281e-13	5.45965e-14	2.90809e-12
317.053	5.50838e-12	4.65837e-13	1.6554e-12	3.22034e-13	5.67679e-14	2.92017e-12
317.504	5.46828e-12	4.99203e-13	1.08162e-12	2.65095e-13	2.85554e-14	2.94997e-12
317.955	5.46143e-12	5.13247e-13	1.09242e-12	2.87639e-13	1.66667e-15	2.9289e-12
318.406	5.44013e-12	5.3241e-13	1.16453e-12	2.99829e-13	5.0514e-14	2.92369e-12
318.857	5.42007e-12	6.71299e-13	9.98186e-13	2.84611e-13	3.43616e-14	2.92288e-12
319.308	5.34761e-12	5.87279e-13	1.23228e-12	3.13816e-13	3.71066e-14	2.93721e-12
319.759	5.3294e-12	5.39121e-13	1.06634e-12	3.11446e-13	8.3768e-14	2.8954e-12
320.21	5.294e-12	5.18936e-13	9.99885e-13	3.3921e-13	4.00814e-14	2.86435e-12
320.661	5.25593e-12	5.30588e-13	1.254e-12	3.11555e-13	3.79249e-14	2.9359e-12
321.112	5.22571e-12	5.24944e-13	1.18002e-12	3.11193e-13	6.11934e-14	2.8774e-12
321.563	5.22202e-12	5.53163e-13	1.10453e-12	2.78528e-13	1.81117e-14	2.94465e-12
322.014	5.16724e-12	5.24947e-13	1.09108e-12	2.7949e-13	3.47446e-14	2.96165e-12
322.465	5.13935e-12	5.10409e-13	1.02015e-12	2.91963e-13	1.21503e-13	2.84249e-12
322.916	5.12389e-12	5.68507e-13	9.71572e-13	2.73775e-13	1.66667e-15	2.86004e-12
323.367	5.11479e-12	4.81262e-13	8.04758e-13	3.03336e-13	4.91464e-14	2.88872e-12
323.818	5.02742e-12	4.67457e-13	8.12518e-13	2.76751e-13	1.66667e-15	2.88064e-12
324.269	5.00937e-12	4.96619e-13	8.42782e-13	2.74297e-13	7.20182e-15	2.83072e-12
324.72	4.97723e-12	4.49771e-13	1.00841e-12	3.01261e-13	1.41295e-13	2.8199e-12
325.171	4.9972e-12	4.35729e-13	6.83606e-13	2.41247e-13	4.61985e-15	2.73838e-12
325.622	4.93039e-12	4.47516e-13	7.00968e-13	2.8262e-13	1.04437e-14	2.8338e-12
326.073	4.94547e-12	4.2627e-13	1.2994e-12	2.86363e-13	1.22761e-14	2.79516e-12
326.524	4.91431e-12	4.85926e-13	8.00396e-13	2.77531e-13	8.25057e-15	2.82511e-12
326.975	4.90862e-12	4.45541e-13	8.54916e-13	2.96483e-13	1.66667e-15	2.92663e-12
327.426	4.89101e-12	4.2721e-13	9.80117e-13	2.75982e-13	3.42674e-14	2.8813e-12
327.877	4.85455e-12	4.38294e-13	8.60712e-13	2.93808e-13	5.41336e-14	2.86654e-12
328.328	4.8073e-12	4.52776e-13	9.70374e-13	2.80679e-13	7.17341e-14	2.85546e-12
328.779	4.79979e-12	4.48518e-13	8.58744e-13	2.68589e-13	2.01656e-13	2.84441e-12
329.23	4.76387e-12	4.41389e-13	9.97876e-13	2.84856e-13	8.45621e-14	2.82203e-12
329.681	4.7983e-12	4.5567e-13	9.80367e-13	2.76016e-13	9.23585e-14	2.85691e-12
330.132	4.74021e-12	4.76259e-13	9.41437e-13	2.52477e-13	9.09981e-14	2.85946e-12
330.583	4.69609e-12	4.73936e-13	1.03127e-12	2.55642e-13	4.01266e-14	2.91985e-12
331.034	4.73494e-12	4.14912e-13	9.25305e-13	2.49827e-13	5.16361e-14	2.96296e-12
331.485	4.6452e-12	4.99253e-13	1.02151e-12	2.26452e-13	4.68388e-14	2.82951e-12
331.936	4.63183e-12	4.70733e-13	9.8344e-13	2.47196e-13	3.26674e-14	2.80171e-12
332.387	4.64065e-12	4.4567e-13	8.98157e-13	2.18761e-13	3.63649e-14	2.81308e-12
332.838	4.6089e-12	5.74096e-13	8.49423e-13	2.08436e-13	1.2589e-14	2.79432e-12
333.289	4.5495e-12	4.54052e-13	8.8797e-13	2.10566e-13	2.35683e-14	2.77897e-12
333.74	4.54704e-12	4.61358e-13	1.09964e-12	2.30943e-13	4.24944e-14	2.84581e-12
334.191	4.52624e-12	4.95352e-13	6.78637e-13	2.20259e-13	4.94757e-14	2.78044e-12
334.642	4.54461e-12	4.76213e-13	8.67896e-13	2.14739e-13	4.83582e-14	2.78102e-12
335.093	4.52045e-12	4.43162e-13	1.00418e-12	2.30816e-13	6.9831e-14	2.77637e-12
335.544	4.47131e-12	4.51106e-13	8.02093e-13	2.24342e-13	6.08851e-14	2.77675e-12
335.995	4.48404e-12	4.45602e-13	7.39913e-13	3.57105e-13	6.48104e-14	2.80131e-12
336.446	4.4361e-12	4.40764e-13	7.19588e-13	2.38824e-13	3.29646e-14	2.81002e-12
336.897	4.44999e-12	4.44525e-13	7.32849e-13	3.75344e-13	2.18517e-15	2.78289e-12
337.348	4.37695e-12	4.32321e-13	7.38067e-13	2.39351e-13	4.33311e-15	2.719e-12
337.799	4.38206e-12	4.11539e-13	7.88702e-13	2.52371e-13	1.66667e-15	2.75996e-12
338.25	4.39342e-12	4.0996e-13	6.13695e-13	2.38849e-13	1.07337e-14	2.74244e-12
338.701	4.3385e-12	4.02161e-13	6.5147e-13	2.66805e-13	1.33536e-14	2.8125e-12
339.152	4.32529e-12	4.58792e-13	6.95223e-13	2.30199e-13	1.66667e-15	2.72032e-12
339.603	4.33437e-12	3.74494e-13	5.34971e-13	2.14878e-13	8.49746e-14	2.79481e-12
340.054	4.28925e-12	3.71611e-13	1.23524e-12	2.32066e-13	1.14047e-14	2.73324e-12
340.505	4.30336e-12	3.80787e-13	7.5471e-13	2.40318e-13	5.83882e-14	2.73949e-12
340.956	4.26145e-12	3.63296e-13	6.567e-13	2.2146e-13	1.66667e-15	2.80292e-12
341.407	4.27645e-12	3.87033e-13	6.35438e-13	1.91524e-13	1.57346e-14	2.7638e-12
341.858	4.27182e-12	4.93306e-13	6.25469e-13	2.10828e-13	2.82648e-14	2.75784e-12
342.309	4.24126e-12	3.41119e-13	7.20435e-13	2.02922e-13	2.56841e-14	2.76177e-12
342.76	4.20959e-12	3.85471e-13	7.88594e-13	2.27944e-13	4.41043e-14	2.77427e-12
343.211	4.1992e-12	4.28123e-13	5.96255e-13	1.933e-13	7.99285e-14	2.73893e-12
343.662	4.19316e-12	3.9845e-13	8.69455e-13	2.33131e-13	1.66667e-15	2.80319e-12
344.113	4.2174e-12	4.10075e-13	7.90197e-13	2.0112e-13	1.08502e-13	2.78689e-12
344.564	4.17702e-12	4.32689e-13	8.58816e-13	2.16656e-13	5.35595e-14	2.77999e-12
345.015	4.15687e-12	4.30041e-13	8.29771e-13	2.00938e-13	7.49871e-14	2.91167e-12
345.466	4.12047e-12	4.45422e-13	8.30881e-13	2.13416e-13	6.25833e-14	2.7686e-12
345.917	4.06922e-12	4.33574e-13	1.01445e-12	2.31423e-13	8.32103e-14	2.77191e-12
346.368	4.10151e-12	4.61597e-13	9.20336e-13	2.15617e-13	1.06652e-13	2.76724e-12
346.819	4.10132e-12	4.51865e-13	1.07728e-12	2.31745e-13	1.01257e-13	2.79351e-12
347.27	4.109e-12	4.41005e-13	8.88392e-13	2.34149e-13	9.16626e-14	2.79811e-12
347.721	4.05736e-12	4.43248e-13	1.0055e-12	2.50174e-13	9.84592e-14	2.80634e-12
348.172	4.05219e-12	4.37397e-13	8.36775e-13	2.27502e-13	6.78526e-14	2.70757e-12
348.623	4.04425e-12	4.6028e-13	7.8405e-13	2.13068e-13	2.41019e-13	2.75379e-12
349.074	4.05141e-12	4.38812e-13	1.34765e-12	1.84367e-13	3.53214e-14	2.728e-12
349.525	4.0402e-12	4.33545e-13	7.1894e-13	1.96515e-13	5.55621e-14	2.68195e-12
349.976	3.97871e-12	3.34983e-13	7.47889e-13	2.80909e-13	1.66667e-15	2.69247e-12
350.427	3.95337e-12	4.18672e-13	6.66903e-13	2.36624e-13	1.08338e-13	2.67844e-12
350.878	3.97178e-12	3.86298e-13	5.61027e-13	1.85522e-13	1.66667e-15	2.68777e-12
351.329	3.97719e-12	3.66967e-13	7.1686e-13	1.95249e-13	1.66667e-15	2.70299e-12
351.78	3.99998e-12	3.8129e-13	5.52391e-13	2.09594e-13	1.669e-13	2.69884e-12
352.231	3.94127e-12	3.66986e-13	4.99849e-13	2.08969e-13	1.66667e-15	2.66214e-12
352.682	3.94621e-12	3.67999e-13	4.03542e-13	1.76675e-13	1.66667e-15	2.71464e-12
353.133	3.94452e-12	3.43512e-13	3.92665e-13	1.63696e-13	1.66667e-15	2.6726e-12
353.584	3.90683e-12	3.26664e-13	3.63023e-13	1.66286e-13	1.66667e-15	2.69414e-12
354.035	3.86268e-12	3.08115e-13	3.62758e-13	1.75761e-13	1.66667e-15	2.83939e-12
354.486	3.85612e-12	3.23735e-13	5.59418e-13	1.63183e-13	1.66667e-15	2.70041e-12
354.937	3.82855e-12	3.18633e-13	4.66709e-13	1.37574e-13	1.66667e-15	2.70661e-12
355.388	3.87871e-12	2.924e-13	3.94464e-13	1.80667e-13	1.66667e-15	2.72264e-12
355.839	3.82641e-12	4.58693e-13	6.14296e-13	2.27816e-13	2.00783e-14	2.70471e-12
356.29	3.87436e-12	3.25303e-13	6.08435e-13	1.72259e-13	2.9364e-14	2.67846e-12
356.741	3.83305e-12	3.8642e-13	6.44896e-13	1.90715e-13	2.42557e-14	2.71531e-12
357.192	3.7951e-12	3.71752e-13	5.97969e-13	2.16971e-13	1.8955e-13	2.65807e-12
357.643	3.82177e-12	4.10114e-13	8.25912e-13	2.10869e-13	5.08505e-14	2.76848e-12
358.094	3.82884e-12	4.28601e-13	7.88681e-13	1.76812e-13	7.92018e-14	2.72668e-12
358.545	3.79356e-12	4.04611e-13	8.05659e-13	1.70133e-13	8.95382e-14	2.72206e-12
358.996	3.79365e-12	3.37319e-13	8.64003e-13	3.52552e-13	6.25682e-14	2.82278e-12
359.447	3.778e-12	3.88117e-13	7.51047e-13	2.2349e-13	5.00184e-14	2.66911e-12
359.898	3.7599e-12	4.09648e-13	7.3005e-13	1.7347e-13	2.80042e-14	2.68761e-12
360.349	3.75128e-12	3.907e-13	7.67118e-13	1.93013e-13	5.94606e-14	2.68056e-12
360.8	3.73007e-12	4.02949e-13	7.73291e-13	1.78577e-13	1.66667e-15	2.69562e-12
361.251	3.71928e-12	4.14914e-13	5.68767e-13	1.5524e-13	5.0241e-14	2.67291e-12
361.702	3.63571e-12	4.35861e-13	7.24881e-13	1.75733e-13	4.73769e-14	2.6558e-12
362.153	3.72255e-12	4.09096e-13	7.7716e-13	1.58137e-13	2.44835e-15	2.62693e-12
362.604	3.71675e-12	3.73846e-13	6.71114e-13	1.74735e-13	2.47931e-14	2.72407e-12
363.055	3.6726e-12	3.87072e-13	1.27625e-12	1.68359e-13	1.89215e-14	2.66178e-12
363.506	3.7064e-12	3.60125e-13	6.34228e-13	1.56982e-13	4.19995e-14	2.69692e-12
363.957	3.67412e-12	3.97139e-13	6.80688e-13	1.92801e-13	1.93588e-14	2.6649e-12
364.408	3.6851e-12	3.82099e-13	5.65819e-13	1.76826e-13	4.75196e-14	2.64408e-12
364.859	3.63913e-12	4.60207e-13	5.94481e-13	1.75385e-13	1.66667e-15	2.69269e-12
365.31	3.65858e-12	3.67755e-13	7.56688e-13	1.88822e-13	1.66667e-15	2.66135e-12
365.761	3.6446e-12	3.48362e-13	4.34496e-13	1.88601e-13	2.23689e-14	2.64013e-12
366.212	3.62773e-12	3.50879e-13	4.881e-13	1.7737e-13	1.66667e-15	2.60525e-12
366.663	3.61342e-12	3.35424e-13	4.04196e-13	1.68178e-13	4.41114e-14	2.656e-12
367.114	3.65171e-12	3.52546e-13	4.41931e-13	9.93982e-14	3.92814e-14	2.66275e-12
367.565	3.63011e-12	3.29289e-13	5.31646e-13	1.78747e-13	1.20162e-14	2.65818e-12
368.016	3.6277e-12	3.25212e-13	4.56553e-13	3.02095e-13	1.66667e-15	2.79537e-12
368.467	3.63503e-12	3.16102e-13	3.88739e-13	1.93117e-13	9.20337e-14	2.62821e-12
368.918	3.60443e-12	3.05682e-13	5.03404e-13	1.76938e-13	1.66667e-15	2.63329e-12
369.369	3.53438e-12	3.0535e-13	4.61834e-13	1.49565e-13	2.00907e-14	2.63572e-12
369.82	3.55529e-12	3.37244e-13	5.45826e-13	1.73041e-13	2.31009e-14	2.69803e-12
370.271	3.54888e-12	3.48013e-13	6.64939e-13	1.81923e-13	5.14456e-14	2.70413e-12
370.722	3.50855e-12	3.2673e-13	6.46291e-13	1.75411e-13	4.80996e-14	2.70722e-12
371.173	3.53254e-12	3.6922e-13	5.66563e-13	1.27642e-13	6.64229e-14	2.62442e-12
371.624	3.50788e-12	3.68497e-13	8.91106e-13	1.78088e-13	3.85606e-14	2.69949e-12
372.075	3.52707e-12	3.63523e-13	8.19902e-13	1.6121e-13	2.66203e-14	2.66465e-12
372.526	3.46232e-12	3.84867e-13	7.82323e-13	1.91971e-13	4.05318e-14	2.75128e-12
372.977	3.46717e-12	3.3119e-13	7.16371e-13	2.70453e-13	5.27104e-14	2.62275e-12
373.428	3.46524e-12	4.02541e-13	9.31102e-13	1.95059e-13	1.88927e-14	2.65843e-12
373.879	3.44317e-12	3.72414e-13	6.91464e-13	1.37405e-13	5.17349e-14	2.65159e-12
374.33	3.42928e-12	3.87304e-13	8.29689e-13	1.57172e-13	6.3291e-14	2.62011e-12
374.781	3.44499e-12	4.04193e-13	5.66351e-13	1.79838e-13	3.12891e-13	2.64055e-12
375.232	3.47169e-12	3.75239e-13	1.25541e-12	1.42766e-13	2.02118e-14	2.54838e-12
375.683	3.49728e-12	3.75759e-13	6.32818e-13	1.64521e-13	1.82446e-14	2.63918e-12
376.134	3.44226e-12	3.69014e-13	6.20539e-13	1.43834e-13	1.66667e-15	2.64054e-12
376.585	3.44136e-12	3.64935e-13	4.47474e-13	1.38571e-13	1.66667e-15	2.5792e-12
377.036	3.4304e-12	3.01309e-13	4.11415e-13	1.39922e-13	7.18612e-15	2.75831e-12
377.487	3.47266e-12	3.39769e-13	3.90964e-13	1.67227e-13	1.66667e-15	2.59449e-12
377.938	3.56279e-12	3.38595e-13	3.74157e-13	1.53024e-13	1.66667e-15	2.56804e-12
378.389	3.89242e-12	3.33919e-13	4.18937e-13	1.69923e-13	1.66667e-15	2.64674e-12
378.84	4.84428e-12	5.04054e-13	4.27176e-13	1.60886e-13	1.66667e-15	2.67968e-12
379.291	7.04853e-12	4.48564e-13	5.1397e-13	1.70144e-13	1.66667e-15	2.93212e-12
379.742	1.1789e-11	7.28672e-13	6.8775e-13	2.17305e-13	1.15088e-13	3.30928e-12
380.193	2.05174e-11	1.07667e-12	8.97778e-13	2.50271e-13	4.26123e-14	3.76482e-12
380.644	3.3256e-11	1.7105e-12	1.39149e-12	4.58335e-13	1.51512e-13	4.61894e-12
381.095	4.88397e-11	2.5593e-12	2.24913e-12	7.27326e-13	2.06777e-13	5.57714e-12
381.546	6.53146e-11	3.58835e-12	3.50241e-12	1.08374e-12	3.40977e-13	6.54753e-12
381.997	8.08137e-11	4.77569e-12	5.23437e-12	1.76159e-12	4.51799e-13	7.59073e-12
382.448	9.36934e-11	6.04943e-12	7.08534e-12	2.24559e-12	5.57323e-13	8.69651e-12
382.899	1.02426e-10	7.26095e-12	9.22538e-12	2.88138e-12	6.12888e-13	9.65385e-12
383.35	1.07487e-10	8.29164e-12	1.14459e-11	3.57434e-12	8.06808e-13	1.03571e-11
383.801	1.0919e-10	9.07494e-12	1.3421e-11	4.1992e-12	9.0492e-13	1.11574e-11
384.252	1.07523e-10	9.8141e-12	1.4843e-11	4.72986e-12	1.00541e-12	1.14356e-11
384.703	1.03608e-10	1.03555e-11	1.68332e-11	5.1241e-12	1.10734e-12	1.17396e-11
385.154	9.7977e-11	1.04344e-11	1.76934e-11	5.40037e-12	1.17147e-12	1.17641e-11
385.605	9.07515e-11	1.0493e-11	1.85075e-11	5.6391e-12	1.17535e-12	1.18273e-11
386.056	8.3501e-11	1.02655e-11	1.90345e-11	5.68035e-12	1.21214e-12	1.17336e-11
386.507	7.55778e-11	9.95229e-12	1.87055e-11	5.62337e-12	1.25262e-12	1.14163e-11
386.958	6.82434e-11	9.64595e-12	1.82449e-11	5.60519e-12	1.16263e-12	1.09162e-11
387.409	6.18954e-11	9.17388e-12	1.80062e-11	5.45846e-12	1.23617e-12	1.05944e-11
387.86	5.54012e-11	8.69548e-12	1.74856e-11	5.26386e-12	1.13621e-12	1.00966e-11
388.311	4.96135e-11	8.208e-12	1.70051e-11	5.01906e-12	1.14056e-12	9.6129e-12
388.762	4.45072e-11	7.57444e-12	1.62495e-11	4.74002e-12	1.20226e-12	9.08438e-12
389.213	4.02817e-11	7.10919e-12	1.51852e-11	4.5249e-12	1.02647e-12	8.68879e-12
389.664	3.69251e-11	6.67374e-12	1.43633e-11	4.26769e-12	1.01478e-12	8.22893e-12
390.115	3.34939e-11	6.1349e-12	1.36421e-11	4.03643e-12	9.07616e-13	7.74803e-12
390.566	3.0366e-11	5.62071e-12	1.3027e-11	3.80669e-12	8.83769e-13	7.39033e-12
391.017	2.80643e-11	5.16697e-12	1.21888e-11	3.57814e-12	9.08581e-13	7.11573e-12
391.468	2.58694e-11	4.8882e-12	1.1414e-11	3.35949e-12	7.38304e-13	6.6092e-12
391.919	2.42111e-11	4.51203e-12	1.07003e-11	3.1919e-12	6.38499e-13	6.34545e-12
392.37	2.25237e-11	4.16151e-12	1.00703e-11	3.03895e-12	6.70219e-13	5.99273e-12
392.821	2.11302e-11	3.87584e-12	9.66812e-12	2.84205e-12	6.34299e-13	5.70391e-12
393.272	1.99194e-11	3.59931e-12	9.05434e-12	2.66191e-12	6.28997e-13	5.5574e-12
393.723	1.88012e-11	3.31161e-12	8.46406e-12	2.62256e-12	5.38687e-13	5.33719e-12
394.174	1.79099e-11	3.07851e-12	7.90714e-12	2.39443e-12	5.21114e-13	5.1169e-12
394.625	1.71513e-11	2.88266e-12	7.46443e-12	2.25961e-12	5.06996e-13	4.98878e-12
395.076	1.62904e-11	2.69703e-12	7.13747e-12	2.16705e-12	5.1422e-13	4.82726e-12
395.527	1.55061e-11	2.48008e-12	6.72932e-12	2.01865e-12	4.47033e-13	4.73915e-12
395.978	1.49392e-11	2.31665e-12	6.41393e-12	2.07575e-12	4.44815e-13	4.59584e-12
396.429	1.44412e-11	2.21067e-12	6.15528e-12	1.79429e-12	4.60492e-13	4.48888e-12
396.88	1.38139e-11	2.06586e-12	5.91082e-12	1.71229e-12	4.51021e-13	4.38002e-12
397.331	1.33231e-11	2.02007e-12	5.84941e-12	1.65759e-12	4.46618e-13	4.25488e-12
397.782	1.30143e-11	1.88752e-12	5.4682e-12	1.59313e-12	6.12757e-13	4.1374e-12
398.233	1.24995e-11	1.78235e-12	5.0761e-12	1.49957e-12	3.91463e-13	4.08955e-12
398.684	1.22248e-11	1.71051e-12	4.99048e-12	1.44313e-12	3.69413e-13	4.03684e-12
399.135	1.18787e-11	1.63975e-12	4.69013e-12	1.26553e-12	3.09613e-13	4.03723e-12
399.586	1.15903e-11	1.5554e-12	4.54914e-12	1.28312e-12	3.44837e-13	3.92959e-12
400.037	1.12062e-11	1.5001e-12	4.42385e-12	1.23632e-12	3.70369e-13	3.91653e-12
400.488	1.10123e-11	1.44633e-12	4.35119e-12	1.20566e-12	3.02708e-13	3.79052e-12
400.939	1.0743e-11	1.40761e-12	4.123e-12	1.09594e-12	2.57105e-13	3.78534e-12
401.39	1.05108e-11	1.3458e-12	3.92398e-12	1.11128e-12	2.60314e-13	3.68409e-12
401.841	1.02828e-11	1.38459e-12	3.72225e-12	1.05665e-12	2.83405e-13	3.61902e-12
402.292	1.00238e-11	1.26011e-12	3.75597e-12	9.89261e-13	2.25259e-13	3.64376e-12
402.743	9.76666e-12	1.18503e-12	3.40326e-12	9.52815e-13	2.01479e-13	3.59707e-12
403.194	9.68481e-12	1.15833e-12	3.26437e-12	8.95327e-13	2.51177e-13	3.49314e-12
403.645	9.51786e-12	1.12021e-12	3.13713e-12	8.71298e-13	1.96811e-13	3.54619e-12
404.096	9.39327e-12	1.0593e-12	3.06725e-12	8.69005e-13	1.51961e-13	3.48132e-12
404.547	9.12253e-12	1.03341e-12	2.82969e-12	8.45711e-13	1.7835e-13	3.45971e-12
404.998	8.89542e-12	9.49049e-13	2.74262e-12	9.26528e-13	1.55185e-13	3.42608e-12
405.449	8.74573e-12	9.59471e-13	2.6599e-12	7.96036e-13	1.05167e-13	3.34779e-12
405.9	8.5737e-12	9.1114e-13	2.40083e-12	7.81933e-13	1.10942e-13	3.3519e-12
406.351	8.59416e-12	8.8249e-13	2.34753e-12	7.11806e-13	1.23603e-13	3.3405e-12
406.802	8.37375e-12	8.68439e-13	2.2522e-12	7.20965e-13	8.79304e-14	3.3116e-12
407.253	8.22891e-12	8.10873e-13	1.92281e-12	7.02124e-13	1.15292e-13	3.26764e-12
407.704	8.12424e-12	8.03775e-13	2.1375e-12	7.05605e-13	9.19506e-14	3.23859e-12
408.155	8.04856e-12	8.14276e-13	2.25913e-12	6.23931e-13	9.95649e-14	3.18287e-12
408.606	7.94704e-12	7.67199e-13	2.08064e-12	6.60627e-13	1.38643e-13	3.24501e-12
409.057	7.88219e-12	7.66523e-13	2.44396e-12	6.45289e-13	9.36501e-14	3.26402e-12
409.508	7.67029e-12	7.42506e-13	1.9267e-12	6.25469e-13	1.46766e-13	3.25566e-12
409.959	7.59586e-12	7.09154e-13	2.09229e-12	5.80561e-13	8.58158e-14	3.2355e-12
410.41	7.50363e-12	7.05565e-13	1.93699e-12	5.77729e-13	1.40755e-13	3.16958e-12
410.861	7.39451e-12	8.21846e-13	2.05498e-12	5.71634e-13	1.25176e-13	3.20244e-12
411.312	7.45898e-12	7.34468e-13	1.9325e-12	5.51804e-13	1.4331e-13	3.20692e-12
411.763	7.30122e-12	7.11536e-13	1.98166e-12	6.05363e-13	3.13842e-13	3.19008e-12
412.214	7.1266e-12	7.69953e-13	1.9328e-12	5.42257e-13	1.39269e-13	3.11254e-12
412.665	7.07259e-12	7.05096e-13	1.90008e-12	5.14448e-13	1.70919e-13	3.17555e-12
413.116	6.95498e-12	7.06655e-13	1.91817e-12	5.68388e-13	1.36213e-13	3.1571e-12
413.567	7.00055e-12	6.97097e-13	1.93013e-12	4.93377e-13	9.53908e-14	3.19567e-12
414.018	6.82693e-12	7.14288e-13	1.87022e-12	4.86852e-13	1.33307e-13	3.28237e-12
414.469	6.85239e-12	7.29981e-13	1.69784e-12	5.03526e-13	8.59101e-14	3.09565e-12
414.92	6.73217e-12	6.8497e-13	1.72155e-12	4.81517e-13	6.83174e-14	3.08753e-12
415.371	6.72159e-12	6.96341e-13	1.68993e-12	4.53345e-13	9.78438e-14	3.05985e-12
415.822	6.60631e-12	6.81465e-13	1.70486e-12	4.59103e-13	6.95194e-14	3.05786e-12
416.273	6.59804e-12	6.79673e-13	1.43262e-12	4.50426e-13	7.69668e-14	3.11004e-12
416.724	6.49263e-12	6.44883e-13	1.69688e-12	4.45432e-13	9.74844e-14	3.02264e-12
417.175	6.43417e-12	6.66452e-13	1.6928e-12	3.9696e-13	1.01354e-13	3.11063e-12
417.626	6.3528e-12	6.34589e-13	1.57979e-12	4.40935e-13	1.29003e-13	3.04282e-12
418.077	6.36058e-12	6.56137e-13	1.50949e-12	4.42738e-13	8.38584e-14	3.06502e-12
418.528	6.36971e-12	6.16602e-13	1.4489e-12	4.26231e-13	1.0534e-13	3.0456e-12
418.979	6.169e-12	5.15257e-13	1.42277e-12	5.72225e-13	6.76575e-14	2.98236e-12
419.43	6.14329e-12	6.1138e-13	1.32728e-12	4.00088e-13	5.60112e-14	3.10304e-12
419.881	6.0856e-12	5.81535e-13	1.25679e-12	3.94123e-13	6.1869e-14	3.0059e-12
420.332	6.05545e-12	6.13007e-13	1.32225e-12	4.12704e-13	3.83557e-14	2.97216e-12
420.783	6.04805e-12	5.40653e-13	1.18854e-12	4.09313e-13	2.16364e-13	3.01106e-12
421.234	6.00667e-12	5.50762e-13	8.90485e-13	3.77528e-13	1.7588e-14	2.90197e-12
421.685	5.9411e-12	5.21165e-13	1.18411e-12	4.10948e-13	3.61187e-14	2.93966e-12
422.136	5.82489e-12	5.05812e-13	1.11594e-12	3.73943e-13	3.33017e-14	2.98895e-12
422.587	5.81104e-12	5.10197e-13	1.08667e-12	3.57805e-13	9.21548e-14	3.03752e-12
423.038	5.79057e-12	4.65068e-13	1.51593e-12	3.79431e-13	3.79793e-14	2.98662e-12
423.489	5.82063e-12	4.89313e-13	1.09612e-12	3.51748e-13	2.93345e-14	2.93835e-12
423.94	5.66647e-12	4.8821e-13	1.11552e-12	3.99681e-13	5.31955e-14	2.9558e-12
424.391	5.64917e-12	5.37442e-13	1.11914e-12	3.55701e-13	6.05977e-14	2.886e-12
424.842	5.62707e-12	5.27464e-13	1.05594e-12	3.38251e-13	5.99614e-14	2.92995e-12
425.293	5.55234e-12	5.08967e-13	1.20998e-12	3.55592e-13	5.52884e-14	2.95697e-12
425.744	5.57077e-12	5.13908e-13	1.32834e-12	3.39835e-13	7.31606e-14	2.93099e-12
426.195	5.49745e-12	5.30635e-13	8.64577e-13	2.99931e-13	4.19989e-14	2.89907e-12
426.646	5.47347e-12	5.12899e-13	1.29633e-12	3.26058e-13	1.37043e-13	2.94038e-12
427.097	5.49475e-12	5.24091e-13	1.13302e-12	3.13983e-13	8.21864e-14	2.93474e-12
427.548	5.36448e-12	5.263e-13	1.19803e-12	3.48776e-13	8.20234e-14	2.896e-12
427.999	5.37589e-12	5.09049e-13	1.55583e-12	3.82251e-13	5.88026e-14	2.97099e-12
428.45	5.38085e-12	4.97779e-13	1.32866e-12	2.78839e-13	3.66844e-14	2.97448e-12
428.901	5.32838e-12	5.30033e-13	1.18003e-12	3.02811e-13	6.19803e-14	2.90267e-12
429.352	5.24119e-12	5.32373e-13	1.10927e-12	3.01274e-13	6.58382e-14	2.89482e-12
429.803	5.22564e-12	5.176e-13	1.1284e-12	2.86873e-13	7.18336e-14	2.91937e-12
430.254	5.24872e-12	5.20726e-13	8.20984e-13	3.01037e-13	5.90488e-14	2.94383e-12
430.705	5.17931e-12	5.01308e-13	1.12857e-12	2.85429e-13	4.61625e-14	2.87339e-12
431.156	5.15986e-12	5.18822e-13	1.2931e-12	1.70677e-13	8.92796e-14	2.85708e-12
431.607	5.1074e-12	5.29131e-13	1.03912e-12	2.97156e-13	4.46038e-14	2.88322e-12
432.058	5.09239e-12	4.78051e-13	1.16054e-12	3.04633e-13	8.59559e-15	2.89342e-12
432.509	5.03617e-12	5.11004e-13	8.89364e-13	2.77285e-13	1.16784e-14	2.83519e-12
432.96	5.02774e-12	4.77796e-13	8.29349e-13	2.80963e-13	1.66667e-15	2.78603e-12
433.411	4.99123e-12	4.69362e-13	8.94335e-13	2.90033e-13	1.58702e-14	2.83124e-12
433.862	4.99289e-12	4.72214e-13	8.25446e-13	2.53756e-13	1.66667e-15	2.83399e-12
434.313	4.95093e-12	4.47353e-13	8.56485e-13	3.42907e-13	1.66667e-15	2.87687e-12
434.764	4.90171e-12	4.53468e-13	9.83419e-13	3.21963e-13	2.1742e-13	2.81031e-12
435.215	4.91435e-12	4.94447e-13	5.16287e-13	2.87624e-13	1.66667e-15	2.74924e-12
435.666	4.91954e-12	4.07692e-13	6.79152e-13	2.64789e-13	1.66667e-15	2.8144e-12
436.117	4.84074e-12	4.04539e-13	5.62032e-13	3.01837e-13	1.66667e-15	2.78159e-12
436.568	4.76049e-12	4.07286e-13	7.78325e-13	2.83172e-13	3.4234e-14	2.80688e-12
437.019	4.80901e-12	4.30846e-13	8.25875e-13	2.69665e-13	2.76946e-14	2.89656e-12
437.47	4.83666e-12	4.03012e-13	9.05211e-13	2.66109e-13	3.90778e-14	2.86583e-12
437.921	4.76104e-12	4.22857e-13	8.00231e-13	2.26442e-13	1.87749e-14	2.90213e-12
438.372	4.76658e-12	4.33345e-13	9.24301e-13	2.50786e-13	5.3475e-14	2.83275e-12
438.823	4.69036e-12	4.35647e-13	9.04763e-13	2.85523e-13	7.58408e-14	2.82442e-12
439.274	4.70054e-12	4.17627e-13	9.63219e-13	2.91746e-13	7.81059e-14	2.82801e-12
439.725	4.64437e-12	4.14498e-13	9.28121e-13	3.13959e-13	4.58921e-14	2.85318e-12
440.176	4.61988e-12	4.19467e-13	5.94799e-13	2.37491e-13	3.78595e-14	2.83104e-12
440.627	4.59313e-12	4.72428e-13	9.74928e-13	2.67292e-13	7.44254e-14	2.84063e-12
441.078	4.56438e-12	4.47616e-13	9.61167e-13	2.81626e-13	2.57195e-14	2.76622e-12
441.529	4.52932e-12	4.62419e-13	9.51706e-13	3.12872e-13	4.70502e-14	2.82486e-12
441.98	4.55485e-12	4.1497e-13	9.27247e-13	4.06586e-13	6.86762e-14	2.82379e-12
442.431	4.53836e-12	4.54455e-13	1.07551e-12	2.55698e-13	6.52831e-14	2.81975e-12
442.882	4.51936e-12	4.74794e-13	8.60704e-13	2.39168e-13	1.66667e-15	2.80814e-12
443.333	4.49997e-12	4.93169e-13	9.64881e-13	2.25544e-13	8.90086e-14	2.76514e-12
443.784	4.47604e-12	4.68382e-13	1.05433e-12	2.34056e-13	1.81436e-13	2.79358e-12
444.235	4.47393e-12	4.52634e-13	8.41816e-13	2.8701e-13	6.54166e-14	2.75531e-12
444.686	4.48234e-12	4.59689e-13	9.08405e-13	2.57079e-13	4.11478e-14	2.78031e-12
445.137	4.42397e-12	4.41004e-13	9.10604e-13	2.33453e-13	3.12965e-14	2.68496e-12
445.588	4.38965e-12	4.1179e-13	7.71182e-13	2.14069e-13	2.24207e-14	2.75659e-12
446.039	4.3263e-12	3.86681e-13	1.12544e-12	2.25022e-13	2.95662e-14	2.78872e-12
446.49	4.3771e-12	4.21774e-13	7.15203e-13	2.06178e-13	4.22496e-14	2.79989e-12
446.941	4.3446e-12	4.05444e-13	6.74764e-13	2.4357e-13	6.24039e-14	2.69354e-12
447.392	4.31346e-12	3.96134e-13	6.15111e-13	2.09649e-13	1.66667e-15	2.7136e-12
447.843	4.29542e-12	4.14073e-13	7.13523e-13	2.31424e-13	1.66667e-15	2.66629e-12
448.294	4.26456e-12	3.98166e-13	6.01606e-13	2.31726e-13	1.66667e-15	2.75355e-12
448.745	4.28872e-12	3.76813e-13	7.71278e-13	2.2759e-13	1.66667e-15	2.70589e-12
449.196	4.25747e-12	3.69682e-13	2.09919e-13	2.37647e-13	1.92449e-14	2.73564e-12
449.647	4.25808e-12	3.67209e-13	6.20991e-13	2.19057e-13	5.93794e-14	2.72274e-12
450.098	4.21762e-12	3.76196e-13	5.53051e-13	2.14347e-13	1.66667e-15	2.70953e-12
450.549	4.23284e-12	3.48635e-13	5.43722e-13	2.60443e-13	1.66667e-15	2.72668e-12
451	4.17037e-12	3.64796e-13	4.98441e-13	2.58321e-13	1.66667e-15	2.73893e-12
451.451	4.18588e-12	3.59432e-13	6.60551e-13	2.12144e-13	1.29553e-13	2.72834e-12
451.902	4.17852e-12	3.47999e-13	7.01396e-13	2.15607e-13	1.66667e-15	2.84071e-12
452.353	4.13602e-12	3.87857e-13	6.76844e-13	2.29544e-13	1.9366e-14	2.75696e-12
452.804	4.13032e-12	3.74767e-13	8.01456e-13	2.11068e-13	2.84795e-14	2.74548e-12
453.255	4.07027e-12	3.8576e-13	6.58974e-13	2.17622e-13	4.23242e-14	2.72296e-12
453.706	4.10823e-12	3.80684e-13	7.71965e-13	2.26183e-13	7.52849e-14	2.71002e-12
454.157	4.05984e-12	3.92523e-13	1.00945e-12	3.18634e-13	6.61027e-14	2.65429e-12
454.608	4.12653e-12	3.84771e-13	7.8219e-13	2.0294e-13	7.97248e-14	2.73953e-12
455.059	4.0615e-12	4.01777e-13	1.20548e-12	2.1999e-13	1.36799e-13	2.8465e-12
455.51	4.07097e-12	4.15628e-13	8.19486e-13	2.0755e-13	4.24866e-14	2.71168e-12
455.961	4.04926e-12	4.11706e-13	8.57172e-13	1.76133e-13	3.06798e-14	2.71562e-12
456.412	4.02016e-12	4.25072e-13	8.47439e-13	2.09039e-13	5.84033e-14	2.77404e-12
456.863	4.0241e-12	4.18913e-13	7.79156e-13	1.91584e-13	8.75958e-14	2.71857e-12
457.314	4.03561e-12	4.42303e-13	8.56752e-13	2.16525e-13	1.35086e-13	2.68864e-12
457.765	3.98396e-12	4.57262e-13	7.69163e-13	2.07814e-13	2.6914e-13	2.78258e-12
458.216	4.01054e-12	4.12149e-13	8.12865e-13	2.19643e-13	8.366e-14	2.64424e-12
458.667	3.96972e-12	4.22379e-13	8.48604e-13	1.9988e-13	7.15285e-14	2.70582e-12
459.118	3.9347e-12	4.2607e-13	1.2528e-12	1.81051e-13	4.58476e-14	2.74694e-12
459.569	3.94558e-12	4.22355e-13	7.08696e-13	1.90655e-13	6.65917e-14	2.67546e-12
460.02	3.89391e-12	4.21477e-13	7.69497e-13	1.91785e-13	2.12776e-14	2.71537e-12
460.471	3.93656e-12	4.03085e-13	8.48841e-13	2.33233e-13	8.80213e-14	2.71858e-12
460.922	3.94944e-12	3.82352e-13	6.87719e-13	1.93683e-13	1.66667e-15	2.64722e-12
461.373	3.90235e-12	4.62388e-13	6.56609e-13	2.22286e-13	1.66667e-15	2.61436e-12
461.824	3.86319e-12	3.91026e-13	5.90137e-13	2.03566e-13	2.48828e-14	2.6702e-12
462.275	3.87598e-12	3.93851e-13	2.83867e-13	2.06984e-13	7.99263e-15	2.64936e-12
462.726	3.83417e-12	3.63651e-13	5.01671e-13	1.90618e-13	5.8375e-15	2.63909e-12
463.177	3.83541e-12	3.61295e-13	5.48039e-13	1.37391e-13	7.78641e-15	2.61281e-12
463.628	3.81925e-12	3.52398e-13	8.41217e-13	2.07841e-13	1.66667e-15	2.66147e-12
464.079	3.88095e-12	3.5841e-13	4.78811e-13	2.10831e-13	5.93177e-15	2.70682e-12
464.53	3.79928e-12	3.38967e-13	6.5594e-13	2.10629e-13	2.76854e-14	2.68596e-12
464.981	3.81006e-12	3.11894e-13	5.12328e-13	3.23623e-13	1.48259e-14	2.66216e-12
465.432	3.79412e-12	3.73977e-13	6.35913e-13	2.08686e-13	4.62325e-14	2.70689e-12
465.883	3.79663e-12	3.87282e-13	4.82925e-13	1.8383e-13	5.61164e-15	2.69142e-12
466.334	3.77835e-12	3.28664e-13	6.01363e-13	1.81383e-13	4.7479e-14	2.63211e-12
466.785	3.73008e-12	3.41581e-13	6.62598e-13	1.74766e-13	1.87101e-13	2.66593e-12
467.236	3.72227e-12	3.48926e-13	3.62194e-13	1.73083e-13	2.94982e-14	2.69785e-12
467.687	3.7431e-12	3.76865e-13	7.18838e-13	1.56892e-13	4.32362e-14	2.6058e-12
468.138	3.72943e-12	3.60579e-13	6.04321e-13	1.81141e-13	1.76384e-14	2.55574e-12
468.589	3.71611e-12	3.57532e-13	6.72388e-13	1.89363e-13	1.66667e-15	2.69123e-12
469.04	3.69597e-12	3.44244e-13	8.27723e-13	1.70982e-13	3.43701e-14	2.6431e-12
469.491	3.70557e-12	3.63948e-13	7.13757e-13	1.58234e-13	3.1089e-14	2.65379e-12
469.942	3.67684e-12	3.89109e-13	5.8267e-13	1.70712e-13	5.62213e-14	2.67701e-12
470.393	3.68203e-12	3.89619e-13	7.07101e-13	1.53659e-13	1.66667e-15	2.68277e-12
470.844	3.6466e-12	4.48708e-13	8.77857e-13	2.39049e-13	1.66667e-15	2.63906e-12
471.295	3.66375e-12	3.76884e-13	6.4523e-13	1.68724e-13	2.47807e-14	2.63251e-12
471.746	3.66582e-12	3.79954e-13	8.46752e-13	1.78265e-13	4.23367e-14	2.66336e-12
472.197	3.63875e-12	3.92045e-13	6.21266e-13	1.48596e-13	9.20049e-14	2.66214e-12
472.648	3.64005e-12	4.05404e-13	7.55808e-13	1.82192e-13	2.48795e-14	2.59229e-12
473.099	3.69417e-12	3.81331e-13	7.61719e-13	1.75555e-13	4.49972e-14	2.65383e-12
473.55	3.60749e-12	3.92908e-13	6.58748e-13	2.00993e-13	7.56103e-14	2.6132e-12
474.001	3.61217e-12	3.73069e-13	5.52232e-13	1.74525e-13	2.896e-14	2.57837e-12
474.452	3.5905e-12	3.65773e-13	6.41978e-13	1.85056e-13	3.63289e-14	2.57002e-12
474.903	3.56951e-12	3.47211e-13	5.0612e-13	1.66293e-13	1.66667e-15	2.64061e-12
475.354	3.56952e-12	3.49426e-13	5.3391e-13	1.9744e-13	1.66667e-15	2.63333e-12
475.805	3.59297e-12	3.16688e-13	4.20453e-13	1.41612e-13	1.66667e-15	2.55675e-12
476.256	3.56209e-12	3.08417e-13	2.27497e-13	1.68946e-13	1.66667e-15	2.56791e-12
476.707	3.58222e-12	3.40977e-13	5.34026e-13	1.49383e-13	1.66667e-15	2.57385e-12
477.158	3.5881e-12	2.9481e-13	4.18627e-13	1.52688e-13	1.66667e-15	2.4996e-12
477.609	3.51971e-12	3.07687e-13	4.66402e-13	1.59894e-13	4.30952e-15	2.60051e-12
478.06	3.51154e-12	2.93021e-13	1.05094e-12	2.29337e-13	1.66667e-15	2.7216e-12
478.511	3.54049e-12	3.2124e-13	3.99533e-13	1.64687e-13	1.66667e-15	2.60257e-12
478.962	3.50148e-12	3.01852e-13	4.26907e-13	1.5823e-13	1.01294e-14	2.55295e-12
479.413	3.50346e-12	2.89154e-13	6.74808e-13	1.44227e-13	2.48671e-14	2.63577e-12
479.864	3.47338e-12	3.04414e-13	6.94687e-13	1.80522e-13	1.40639e-14	2.59323e-12
480.315	3.43699e-12	3.16426e-13	5.97472e-13	1.71907e-13	1.46747e-14	2.59611e-12
480.766	3.42681e-12	3.18364e-13	6.22857e-13	1.77471e-13	2.08897e-13	2.57288e-12
481.217	3.39442e-12	3.3658e-13	5.95327e-13	1.78665e-13	2.24861e-14	2.58832e-12
481.668	3.44074e-12	3.42098e-13	8.73366e-13	1.67533e-13	7.01825e-14	2.62409e-12
482.119	3.44859e-12	3.30124e-13	6.54883e-13	1.20553e-13	4.69991e-14	2.61121e-12
482.57	3.41896e-12	3.45467e-13	6.72349e-13	1.43479e-13	1.31967e-13	2.61884e-12
483.021	3.41861e-12	2.79476e-13	6.16503e-13	1.57755e-13	5.24996e-14	2.66168e-12
483.472	3.4058e-12	3.45568e-13	6.91142e-13	1.37253e-13	7.77982e-14	2.62321e-12
483.923	3.35762e-12	3.56021e-13	6.75972e-13	1.74437e-13	1.66667e-15	2.56017e-12
484.374	3.34671e-12	3.72351e-13	6.16409e-13	1.66287e-13	6.92488e-15	2.54927e-12
484.825	3.42299e-12	3.60474e-13	6.47098e-13	1.33034e-13	9.34825e-14	2.59275e-12
485.276	3.36352e-12	3.87268e-13	5.94758e-13	1.40786e-13	5.90304e-14	2.61949e-12
485.727	3.31227e-12	3.68682e-13	6.44476e-13	1.63908e-13	5.68485e-14	2.59887e-12
486.178	3.41801e-12	3.61616e-13	7.19627e-13	1.06588e-13	1.41235e-14	2.4811e-12
486.629	3.41912e-12	3.53324e-13	5.50462e-13	1.5625e-13	5.64044e-15	2.55263e-12
487.08	3.38496e-12	3.61198e-13	5.70448e-13	1.98554e-13	3.62409e-15	2.57274e-12
487.531	3.48077e-12	3.5127e-13	5.21684e-13	1.57728e-13	3.58416e-15	2.55841e-12
487.982	3.75703e-12	4.04629e-13	4.51604e-13	1.99771e-13	1.66667e-15	2.59563e-12
488.433	4.59167e-12	3.7558e-13	5.67223e-13	1.89118e-13	1.66667e-15	2.69156e-12
488.884	6.64126e-12	4.5601e-13	5.19308e-13	1.6803e-13	1.66667e-15	2.87016e-12
489.335	1.09059e-11	6.46723e-13	5.57611e-13	2.30669e-13	1.94144e-14	3.24041e-12
489.786	1.89157e-11	1.0484e-12	9.21844e-13	3.01388e-13	7.2013e-14	3.77457e-12
490.237	3.15819e-11	1.59135e-12	1.06915e-12	4.39595e-13	1.07608e-13	4.46249e-12
490.688	4.66219e-11	2.3989e-12	2.13632e-12	6.81429e-13	2.19369e-13	5.38616e-12
491.139	6.30497e-11	3.37071e-12	3.33362e-12	1.04334e-12	2.80567e-13	6.43176e-12
491.59	7.86069e-11	4.52541e-12	4.78982e-12	1.54093e-12	3.7153e-13	7.52652e-12
492.041	9.19682e-11	5.77231e-12	7.12773e-12	2.19053e-12	5.01081e-13	8.63739e-12
492.492	1.02018e-10	7.09116e-12	9.05027e-12	2.89991e-12	6.49391e-13	9.77854e-12
492.943	1.07591e-10	8.08179e-12	1.12936e-11	3.56431e-12	7.60031e-13	1.04895e-11
493.394	1.08803e-10	8.85326e-12	1.33172e-11	4.1218e-12	1.01827e-12	1.1163e-11
493.845	1.07777e-10	9.66009e-12	1.49002e-11	4.84466e-12	9.9486e-13	1.1674e-11
494.296	1.04028e-10	1.00823e-11	1.67556e-11	5.17546e-12	1.08684e-12	1.19056e-11
494.747	9.83556e-11	1.01939e-11	1.77052e-11	5.46621e-12	1.17901e-12	1.19363e-11
495.198	9.11486e-11	1.02108e-11	1.8485e-11	5.64741e-12	1.22828e-12	1.1969e-11
495.649	8.38274e-11	1.01651e-11	1.90215e-11	5.78873e-12	1.20496e-12	1.18109e-11
496.1	7.60163e-11	9.76458e-12	1.89327e-11	5.67466e-12	1.26277e-12	1.14694e-11
496.551	6.86613e-11	9.47212e-12	1.86932e-11	5.71967e-12	1.22133e-12	1.11223e-11
497.002	6.19089e-11	8.98792e-12	1.83812e-11	5.53128e-12	1.18568e-12	1.06961e-11
497.453	5.55898e-11	8.45006e-12	1.783e-11	5.35157e-12	1.22117e-12	1.02417e-11
497.904	4.99124e-11	8.05026e-12	1.72244e-11	5.18372e-12	1.12304e-12	9.72594e-12
498.355	4.4823e-11	7.59704e-12	1.65959e-11	4.84898e-12	1.15859e-12	9.304e-12
498.806	4.05711e-11	7.02679e-12	1.57012e-11	4.6379e-12	1.01284e-12	8.87411e-12
499.257	3.66402e-11	6.58988e-12	1.50068e-11	4.41711e-12	1.08304e-12	8.43618e-12
499.708	3.36302e-11	6.12104e-12	1.4466e-11	4.22545e-12	1.01159e-12	8.02694e-12
500.159	3.05995e-11	5.66051e-12	1.33807e-11	3.83523e-12	9.14891e-13	7.45711e-12
500.61	2.81182e-11	5.22688e-12	1.25586e-11	3.68393e-12	8.39488e-13	7.00852e-12
501.061	2.61277e-11	4.85309e-12	1.24634e-11	3.49111e-12	9.60848e-13	6.71841e-12
501.512	2.42062e-11	4.44579e-12	1.12594e-11	3.30558e-12	7.99272e-13	6.43249e-12
501.963	2.25474e-11	4.09734e-12	1.06103e-11	3.16946e-12	6.23905e-13	6.13991e-12
502.414	2.10722e-11	3.85753e-12	9.86883e-12	2.92173e-12	6.98442e-13	5.84665e-12
502.865	1.98194e-11	3.58028e-12	9.31317e-12	2.75372e-12	6.54873e-13	5.63265e-12
503.316	1.88011e-11	3.30827e-12	8.66001e-12	2.62977e-12	6.17021e-13	5.3869e-12
503.767	1.77973e-11	3.06588e-12	8.23644e-12	2.46306e-12	6.15976e-13	5.15307e-12
504.218	1.69054e-11	2.8641e-12	7.75926e-12	2.29274e-12	5.24834e-13	4.9317e-12
504.669	1.61494e-11	2.62251e-12	7.37119e-12	2.21259e-12	4.9554e-13	4.9029e-12
505.12	1.55682e-11	2.4703e-12	6.88778e-12	1.98823e-12	4.36445e-13	4.66804e-12
505.571	1.48566e-11	2.3052e-12	6.69897e-12	1.92434e-12	4.50858e-13	4.52705e-12
506.022	1.4352e-11	2.16593e-12	6.09708e-12	1.83471e-12	3.87581e-13	4.52902e-12
506.473	1.38033e-11	2.01574e-12	6.13291e-12	1.78614e-12	3.71096e-13	4.3266e-12
506.924	1.33506e-11	1.93417e-12	5.67992e-12	1.66244e-12	3.2253e-13	4.24249e-12
507.375	1.28106e-11	1.82078e-12	5.27534e-12	1.57267e-12	3.29599e-13	4.17475e-12
507.826	1.24758e-11	1.74793e-12	5.35881e-12	1.50211e-12	3.74073e-13	4.09719e-12
508.277	1.20588e-11	1.64738e-12	4.91048e-12	1.43224e-12	3.52513e-13	4.03289e-12
508.728	1.17388e-11	1.57175e-12	4.88801e-12	1.37486e-12	3.64929e-13	3.95867e-12
509.179	1.14769e-11	1.50946e-12	4.737e-12	1.26377e-12	3.43407e-13	3.78134e-12
509.63	1.1135e-11	1.45666e-12	4.4747e-12	1.26397e-12	2.98396e-13	3.80197e-12
510.081	1.08799e-11	1.40396e-12	4.29826e-12	1.22475e-12	3.3616e-13	3.79443e-12
510.532	1.05992e-11	1.34249e-12	4.05452e-12	1.15456e-12	2.9084e-13	3.76433e-12
510.983	1.03394e-11	1.32306e-12	4.06308e-12	1.17565e-12	3.36346e-13	3.62512e-12
511.434	1.01359e-11	1.25838e-12	3.95994e-12	1.08362e-12	3.27695e-13	3.61797e-12
511.885	9.88891e-12	1.21416e-12	3.5732e-12	1.05041e-12	2.74498e-13	3.60862e-12
512.336	9.6915e-12	1.1766e-12	3.35256e-12	1.01118e-12	2.59169e-13	3.55086e-12
512.787	9.56476e-12	1.14262e-12	3.43721e-12	9.28034e-13	2.66704e-13	3.54895e-12
513.238	9.33758e-12	1.10013e-12	3.06308e-12	9.39719e-13	2.12692e-13	3.53422e-12
513.689	9.13038e-12	1.12154e-12	3.0839e-12	9.37888e-13	2.00519e-13	3.46696e-12
514.14	9.03278e-12	1.02482e-12	2.93332e-12	8.27226e-13	1.81069e-13	3.47771e-12
514.591	8.93948e-12	9.98551e-13	2.75024e-12	8.27062e-13	1.66059e-13	3.33147e-12
515.042	8.72649e-12	9.27785e-13	3.34921e-12	7.61543e-13	1.18227e-13	3.3841e-12
515.493	8.53457e-12	9.0137e-13	2.56801e-12	7.71866e-13	1.44444e-13	3.31971e-12
515.944	8.41837e-12	8.55792e-13	2.34591e-12	7.23881e-13	7.86309e-14	3.30752e-12
516.395	8.28697e-12	8.56913e-13	2.355e-12	7.13584e-13	1.10833e-13	3.27657e-12
516.846	8.17611e-12	9.51878e-13	2.35794e-12	6.94867e-13	4.69271e-14	3.24191e-12
517.297	8.09908e-12	7.72057e-13	2.16371e-12	6.79584e-13	1.2389e-13	3.19593e-12
517.748	7.96843e-12	7.6885e-13	2.20785e-12	6.75096e-13	4.52126e-14	3.26707e-12
518.199	7.85191e-12	7.40905e-13	1.76047e-12	6.71293e-13	1.73624e-13	3.19251e-12
518.65	7.73061e-12	7.49461e-13	2.02254e-12	6.53225e-13	9.41908e-14	3.18563e-12
519.101	7.6697e-12	7.14817e-13	2.01989e-12	6.39995e-13	7.89399e-14	3.22574e-12
519.552	7.48889e-12	7.12247e-13	1.91918e-12	5.98848e-13	1.4689e-13	3.23162e-12
520.003	7.4099e-12	7.21527e-13	1.94822e-12	6.43289e-13	1.38773e-13	3.25853e-12
520.454	7.32116e-12	7.0337e-13	1.70121e-12	6.35707e-13	1.25228e-13	3.18221e-12
520.905	7.24425e-12	6.71728e-13	1.86731e-12	6.09797e-13	7.29345e-15	3.18122e-12
521.356	7.20611e-12	6.65501e-13	1.96831e-12	5.75711e-13	1.58411e-13	3.15016e-12
521.807	7.13331e-12	6.72359e-13	1.81453e-12	5.56285e-13	1.29776e-13	3.17099e-12
522.258	6.9949e-12	6.45923e-13	1.54558e-12	5.48418e-13	1.38109e-13	3.14022e-12
522.709	6.90849e-12	6.83869e-13	1.97669e-12	5.29539e-13	1.23669e-13	3.10636e-12
523.16	6.8861e-12	6.56337e-13	1.89787e-12	5.06967e-13	1.49747e-13	3.08517e-12
523.611	6.78037e-12	6.79111e-13	1.93661e-12	4.94859e-13	8.43991e-14	3.10537e-12
524.062	6.72339e-12	6.6466e-13	2.45854e-12	5.45935e-13	1.27089e-13	3.07824e-12
524.513	6.72103e-12	7.08665e-13	1.89247e-12	4.85455e-13	1.38463e-13	3.07517e-12
524.964	6.60174e-12	5.83774e-13	1.81392e-12	4.42286e-13	9.22105e-14	3.02127e-12
525.415	6.57858e-12	6.39081e-13	1.91483e-12	4.84819e-13	1.2029e-13	3.10828e-12
525.866	6.4504e-12	6.62198e-13	1.63371e-12	4.56862e-13	1.09708e-13	3.10465e-12
526.317	6.41607e-12	6.44128e-13	1.7457e-12	4.65738e-13	1.30614e-13	3.04143e-12
526.768	6.35625e-12	6.5115e-13	1.65572e-12	4.46403e-13	1.48204e-13	3.06446e-12
527.219	6.34866e-12	6.35161e-13	1.66827e-12	4.15442e-13	1.02576e-13	3.08615e-12
527.67	6.27745e-12	6.57922e-13	1.55368e-12	4.11551e-13	8.42682e-14	3.04195e-12
528.121	6.2022e-12	5.88889e-13	1.47847e-12	3.17742e-13	1.32077e-13	3.02257e-12
528.572	6.12673e-12	5.89716e-13	1.35973e-12	4.147e-13	5.30783e-14	3.00547e-12
529.023	6.05825e-12	5.743e-13	1.4852e-12	3.96636e-13	1.4386e-14	3.13863e-12
529.474	6.0152e-12	5.81037e-13	1.22265e-12	3.76496e-13	1.58145e-14	2.91953e-12
529.925	5.93457e-12	5.23258e-13	1.18451e-12	4.10336e-13	1.66667e-15	2.89599e-12
530.376	5.88542e-12	5.23163e-13	1.07361e-12	3.83255e-13	1.66667e-15	2.94981e-12
530.827	5.90769e-12	5.98958e-13	1.10768e-12	3.59135e-13	1.66667e-15	2.89192e-12
531.278	5.81346e-12	4.98321e-13	1.16834e-12	4.11895e-13	2.7091e-14	2.84739e-12
531.729	5.80077e-12	5.1596e-13	1.21072e-12	3.49015e-13	1.18374e-14	2.87214e-12
532.18	5.73212e-12	4.96442e-13	9.03915e-13	3.43181e-13	6.03122e-14	2.8986e-12
532.631	5.7008e-12	4.88858e-13	1.15786e-12	4.29244e-13	7.51723e-14	2.95982e-12
533.082	5.66456e-12	4.90562e-13	1.37709e-12	3.87837e-13	3.81678e-14	2.92275e-12
533.533	5.68668e-12	4.8887e-13	1.09056e-12	3.30177e-13	6.8521e-14	2.9236e-12
533.984	5.575e-12	4.02994e-13	1.44702e-12	4.87826e-13	4.121e-14	2.91937e-12
534.435	5.5622e-12	4.62755e-13	1.27247e-12	3.74673e-13	6.82284e-14	2.94025e-12
534.886	5.48199e-12	4.76259e-13	1.31149e-12	3.5205e-13	6.15685e-14	2.88584e-12
535.337	5.51225e-12	4.97444e-13	1.21346e-12	3.32814e-13	6.11384e-14	2.96445e-12
535.788	5.50208e-12	4.93824e-13	1.24044e-12	3.48703e-13	1.06949e-13	2.94085e-12
536.239	5.4408e-12	4.94919e-13	9.44626e-13	3.23601e-13	8.5279e-14	2.93077e-12
536.69	5.3612e-12	5.17644e-13	1.34715e-12	3.40656e-13	1.22647e-13	2.92482e-12
537.141	5.35189e-12	5.05715e-13	1.14055e-12	2.29717e-13	8.3842e-14	2.86866e-12
537.592	5.30234e-12	4.8769e-13	1.22805e-12	2.92439e-13	7.09059e-14	2.85374e-12
538.043	5.32231e-12	4.39194e-13	1.66436e-12	2.94371e-13	4.67621e-14	2.90106e-12
538.494	5.27448e-12	5.04654e-13	1.14535e-12	3.22305e-13	3.81442e-14	2.86383e-12
538.945	5.20774e-12	5.38216e-13	1.1808e-12	2.80372e-13	5.05712e-15	2.84104e-12
539.396	5.18766e-12	5.30954e-13	1.07124e-12	3.00232e-13	3.04847e-14	2.86298e-12
539.847	5.15042e-12	6.352e-13	1.0408e-12	2.86913e-13	4.00116e-15	2.82895e-12
540.298	5.11802e-12	4.84952e-13	1.1582e-12	2.85375e-13	1.80449e-14	2.81355e-12
540.749	5.08674e-12	5.07873e-13	1.12317e-12	3.16543e-13	5.51928e-14	2.82617e-12
541.2	5.03663e-12	4.83727e-13	1.14595e-12	3.26882e-13	1.79251e-14	2.78486e-12
541.651	4.98355e-12	4.90653e-13	9.36762e-13	2.94732e-13	3.58837e-14	2.77951e-12
542.102	4.98544e-12	4.70006e-13	1.01805e-12	1.81758e-13	2.42694e-14	2.81777e-12
542.553	4.97303e-12	4.79425e-13	8.82773e-13	2.91644e-13	1.40093e-13	2.77208e-12
543.004	4.94564e-12	4.85082e-13	1.11641e-12	2.97906e-13	3.76352e-15	2.94288e-12
543.455	4.91243e-12	4.56871e-13	9.87961e-13	2.89353e-13	1.24816e-14	2.75582e-12
543.906	4.8711e-12	4.3752e-13	1.08776e-12	2.84812e-13	1.66667e-15	2.75533e-12
544.357	4.8197e-12	4.49032e-13	8.90756e-13	3.05282e-13	2.05028e-15	2.82265e-12
544.808	4.88459e-12	4.37702e-13	7.76602e-13	2.79572e-13	2.44003e-14	2.77772e-12
545.259	4.84604e-12	4.19345e-13	7.62796e-13	2.74828e-13	7.1647e-14	2.78318e-12
545.71	4.83916e-12	4.19741e-13	8.80037e-13	2.7066e-13	2.74028e-15	2.81081e-12
546.161	4.81533e-12	3.87797e-13	7.16149e-13	2.82786e-13	1.88455e-14	2.73049e-12
546.612	4.77679e-12	3.77389e-13	8.00946e-13	2.91506e-13	2.42452e-14	2.80005e-12
547.063	4.75316e-12	4.11212e-13	1.29819e-12	3.18368e-13	3.40317e-14	2.78051e-12
547.514	4.70195e-12	3.92052e-13	8.80124e-13	2.89394e-13	3.87282e-14	2.7585e-12
547.965	4.62389e-12	3.49131e-13	8.71798e-13	2.62139e-13	8.12868e-14	2.80657e-12
548.416	4.66536e-12	3.90449e-13	8.47361e-13	2.64082e-13	9.43623e-14	2.78761e-12
548.867	4.62752e-12	3.98772e-13	8.57661e-13	2.68165e-13	8.32521e-14	2.78816e-12
549.318	4.6293e-12	4.26235e-13	9.27744e-13	2.71023e-13	5.55548e-14	2.86293e-12
549.769	4.59371e-12	4.33925e-13	1.02026e-12	2.75263e-13	2.05002e-13	2.83203e-12
550.22	4.55069e-12	4.40376e-13	7.75202e-13	2.66471e-13	1.44605e-13	2.76978e-12
550.671	4.5573e-12	4.43519e-13	1.05052e-12	2.54401e-13	6.19306e-14	2.766e-12
551.122	4.56018e-12	4.47499e-13	9.48531e-13	2.58764e-13	4.74633e-14	2.80001e-12
551.573	4.49715e-12	4.31024e-13	1.13652e-12	2.28134e-13	5.89591e-14	2.75386e-12
552.024	4.50511e-12	4.08782e-13	9.34376e-13	2.46222e-13	4.13311e-14	2.98486e-12
552.475	4.47476e-12	4.25471e-13	9.8542e-13	2.23416e-13	4.63418e-14	2.7735e-12
552.926	4.44005e-12	4.02579e-13	8.52534e-13	1.89699e-13	1.66667e-15	2.77563e-12
553.377	4.40854e-12	4.29243e-13	9.64376e-13	1.99104e-13	2.38458e-14	2.77424e-12
553.828	4.39535e-12	5.59145e-13	8.4457e-13	2.03015e-13	5.67974e-14	2.71983e-12
554.279	4.34965e-12	4.20184e-13	7.402e-13	2.27951e-13	6.05538e-14	2.74157e-12
554.73	4.3321e-12	4.70719e-13	1.19551e-12	2.14913e-13	4.09756e-14	2.80643e-12
555.181	4.33636e-12	4.25107e-13	6.91268e-13	2.28374e-13	2.90759e-14	2.67709e-12
555.632	4.30311e-12	4.11863e-13	7.55661e-13	2.30928e-13	3.87668e-14	2.66912e-12
556.083	4.35741e-12	4.19644e-13	8.34942e-13	2.71461e-13	4.1134e-14	2.72635e-12
556.534	4.28044e-12	4.40513e-13	7.82361e-13	2.51442e-13	2.69954e-14	2.65787e-12
556.985	4.28564e-12	4.35181e-13	6.25023e-13	3.72309e-13	1.66667e-15	2.73351e-12
557.436	4.27297e-12	3.65865e-13	6.81672e-13	2.1478e-13	1.66667e-15	2.6785e-12
557.887	4.2408e-12	3.77942e-13	6.70475e-13	2.13387e-13	1.66667e-15	2.67464e-12
558.338	4.25156e-12	3.73744e-13	5.57287e-13	2.19201e-13	1.66667e-15	2.74175e-12
558.789	4.22189e-12	3.60841e-13	5.21337e-13	2.21875e-13	1.66667e-15	2.69095e-12
559.24	4.17404e-12	3.78598e-13	3.44956e-13	2.14903e-13	6.01883e-15	2.67426e-12
559.691	4.1733e-12	3.72154e-13	5.89182e-13	2.54968e-13	1.66667e-15	2.69475e-12
560.142	4.16626e-12	3.40608e-13	5.38531e-13	1.73457e-13	1.66667e-15	2.67503e-12
560.593	4.12303e-12	3.45158e-13	6.09625e-13	2.33051e-13	1.80868e-14	2.70271e-12
561.044	4.13439e-12	3.03824e-13	1.26728e-12	2.0204e-13	1.66667e-15	2.69401e-12
561.495	4.11983e-12	3.43578e-13	6.31294e-13	2.14724e-13	2.66032e-14	2.70273e-12
561.946	4.09442e-12	3.41348e-13	7.08945e-13	1.98223e-13	1.66667e-15	2.73063e-12
562.397	4.05003e-12	3.48819e-13	6.75348e-13	1.88917e-13	4.2791e-14	2.74503e-12
562.848	4.0534e-12	4.77637e-13	7.9221e-13	2.27555e-13	1.19579e-13	2.69901e-12
563.299	4.0337e-12	3.63744e-13	7.62165e-13	2.34475e-13	6.46022e-14	2.71642e-12
563.75	4.02831e-12	3.74598e-13	8.98483e-13	2.27417e-13	5.74854e-14	2.72954e-12
564.201	3.99541e-12	3.98873e-13	1.03739e-12	2.32198e-13	7.51769e-14	2.68387e-12
564.652	4.02481e-12	3.9366e-13	9.90053e-13	2.24417e-13	7.94355e-14	2.71122e-12
565.103	4.00847e-12	4.21563e-13	9.34005e-13	2.3202e-13	6.41256e-14	2.72455e-12
565.554	3.96925e-12	4.04212e-13	1.00624e-12	2.22858e-13	7.18781e-14	2.69657e-12
566.005	3.96217e-12	3.80777e-13	9.01301e-13	2.29029e-13	5.77074e-14	2.84153e-12
566.456	3.97126e-12	4.16787e-13	8.63677e-13	2.1727e-13	7.57517e-14	2.66581e-12
566.907	3.95168e-12	4.05716e-13	7.88903e-13	1.9578e-13	4.052e-14	2.67465e-12
567.358	3.95991e-12	3.75342e-13	8.46565e-13	2.23555e-13	1.07932e-14	2.64655e-12
567.809	3.90313e-12	3.80844e-13	7.629e-13	2.06613e-13	4.11065e-14	2.64318e-12
568.26	3.89659e-12	3.95856e-13	6.68837e-13	1.96304e-13	8.95473e-14	2.65146e-12
568.711	3.86772e-12	3.92603e-13	7.65903e-13	2.52312e-13	3.45659e-14	2.63262e-12
569.162	3.91047e-12	3.75932e-13	6.37468e-13	1.08677e-13	1.10329e-14	2.60237e-12
569.613	3.88748e-12	3.76818e-13	7.9091e-13	1.74902e-13	9.47215e-15	2.66297e-12
570.064	3.85112e-12	3.6999e-13	9.32727e-13	2.13023e-13	1.11749e-14	2.60229e-12
570.515	3.85244e-12	3.72827e-13	4.93547e-13	1.82361e-13	1.66667e-15	2.6123e-12
570.966	3.85811e-12	3.22544e-13	5.83379e-13	2.571e-13	1.66667e-15	2.64718e-12
571.417	3.85897e-12	3.61672e-13	7.02268e-13	2.058e-13	1.66667e-15	2.65937e-12
571.868	3.83413e-12	3.47433e-13	4.85783e-13	2.32622e-13	1.66667e-15	2.63589e-12
572.319	3.82308e-12	3.19827e-13	6.02129e-13	1.95079e-13	1.66667e-15	2.60313e-12
572.77	3.84192e-12	3.41976e-13	4.53582e-13	2.03738e-13	1.82109e-13	2.59917e-12
573.221	3.74451e-12	3.2862e-13	5.69668e-13	2.14518e-13	1.91284e-14	2.59266e-12
573.672	3.79754e-12	3.15877e-13	5.74411e-13	2.15158e-13	6.21937e-14	2.6541e-12
574.123	3.77355e-12	3.17719e-13	4.91502e-13	1.24211e-13	1.66667e-15	2.64854e-12
574.574	3.76768e-12	3.07273e-13	4.46185e-13	1.82238e-13	8.65252e-15	2.62054e-12
575.025	3.75281e-12	2.64925e-13	5.63437e-13	2.10627e-13	1.25366e-14	2.80756e-12
575.476	3.71523e-12	3.2646e-13	5.17124e-13	2.12722e-13	4.84976e-14	2.58911e-12
575.927	3.72749e-12	2.91744e-13	6.00982e-13	1.83429e-13	3.73017e-14	2.58585e-12
576.378	3.68328e-12	3.27803e-13	4.46223e-13	1.70286e-13	7.58084e-15	2.61041e-12
576.829	3.68428e-12	4.48473e-13	6.67242e-13	1.49649e-13	1.57097e-14	2.62755e-12
577.28	3.67136e-12	3.79066e-13	6.34599e-13	1.61199e-13	5.65091e-15	2.62361e-12
577.731	3.69101e-12	3.37441e-13	7.62866e-13	1.54289e-13	5.03497e-14	2.68153e-12
578.182	3.66911e-12	3.59724e-13	5.08681e-13	1.73304e-13	3.19197e-14	2.60743e-12
578.633	3.64562e-12	3.48519e-13	7.07704e-13	1.95427e-13	3.47223e-14	2.57544e-12
579.084	3.66474e-12	3.72905e-13	8.90866e-13	1.92024e-13	8.22852e-14	2.60689e-12
579.535	3.59998e-12	3.64527e-13	7.0389e-13	1.72936e-13	3.14189e-14	2.58647e-12
579.986	3.66578e-12	3.15714e-13	7.57222e-13	3.49982e-13	4.93952e-14	2.62662e-12
580.437	3.62202e-12	3.80243e-13	7.68362e-13	1.8722e-13	1.35566e-14	2.62914e-12
580.888	3.64191e-12	3.55548e-13	8.35219e-13	1.83218e-13	1.31022e-14	2.56894e-12
581.339	3.60478e-12	3.75553e-13	7.10695e-13	1.7503e-13	3.46614e-14	2.65804e-12
581.79	3.60379e-12	3.82356e-13	8.33744e-13	1.82629e-13	2.85738e-14	2.62911e-12
582.241	3.5742e-12	3.63932e-13	6.34707e-13	1.75111e-13	2.97836e-14	2.66839e-12
582.692	3.62215e-12	3.68579e-13	7.39411e-13	1.61293e-13	2.12992e-14	2.54126e-12
583.143	3.61139e-12	3.69803e-13	7.98699e-13	1.68982e-13	3.17502e-14	2.63771e-12
583.594	3.63599e-12	3.51564e-13	5.04348e-13	1.93389e-13	2.74641e-14	2.65553e-12
584.045	3.56144e-12	3.56193e-13	1.19877e-12	1.77949e-13	7.20241e-14	2.58894e-12
584.496	3.53501e-12	3.47026e-13	5.83017e-13	2.30245e-13	1.66667e-15	2.61091e-12
584.947	3.56459e-12	3.46072e-13	6.14681e-13	1.92867e-13	1.66667e-15	2.59401e-12
585.398	3.54274e-12	3.31254e-13	5.31712e-13	1.77766e-13	7.65196e-14	2.58959e-12
585.849	3.55561e-12	3.98613e-13	4.30668e-13	2.29088e-13	1.66667e-15	2.65141e-12
586.3	3.55217e-12	3.38389e-13	5.56863e-13	2.1684e-13	1.44096e-14	2.61376e-12
586.751	3.53096e-12	2.97973e-13	4.48422e-13	1.70035e-13	8.14368e-14	2.58097e-12
587.202	3.5391e-12	3.03888e-13	3.78544e-13	1.92685e-13	1.28312e-14	2.56255e-12
587.653	3.50858e-12	3.05129e-13	4.01181e-13	1.8812e-13	2.79499e-14	2.59402e-12
588.104	3.48732e-12	3.10563e-13	3.74665e-13	3.8195e-13	1.96453e-15	2.57468e-12
588.555	3.46315e-12	3.12431e-13	5.69937e-13	1.632e-13	1.12679e-14	2.64881e-12
589.006	3.46058e-12	2.59307e-13	6.047e-13	1.821e-13	2.31277e-14	2.76055e-12
589.457	3.4118e-12	2.96263e-13	6.16994e-13	1.85456e-13	4.41003e-14	2.56276e-12
589.908	3.44431e-12	2.80111e-13	5.79252e-13	1.50929e-13	1.66667e-15	2.54523e-12
590.359	3.41981e-12	3.37757e-13	6.93253e-13	1.63218e-13	3.44199e-14	2.57058e-12
590.81	3.39884e-12	3.47503e-13	6.68421e-13	1.73575e-13	9.57666e-14	2.60702e-12
591.261	3.41992e-12	3.32622e-13	6.88053e-13	1.61698e-13	1.09517e-13	2.56671e-12
591.712	3.40681e-12	3.27665e-13	7.60631e-13	1.74882e-13	7.73412e-14	2.58526e-12
592.163	3.39691e-12	3.51372e-13	6.59532e-13	1.53472e-13	7.01891e-14	2.54939e-12
592.614	3.43313e-12	3.334e-13	7.3452e-13	2.03513e-13	4.07072e-14	2.59786e-12
593.065	3.33477e-12	3.50696e-13	7.32464e-13	2.09017e-13	5.4948e-14	2.59351e-12
593.516	3.40413e-12	3.71214e-13	6.6543e-13	2.07868e-13	1.291e-13	2.58691e-12
593.967	3.39229e-12	3.48575e-13	7.98579e-13	2.83585e-13	1.12849e-14	2.563e-12
594.418	3.34315e-12	3.82782e-13	7.84278e-13	1.85704e-13	5.60622e-14	2.54039e-12
594.869	3.34154e-12	3.58818e-13	5.96759e-13	2.06923e-13	6.42592e-14	2.55115e-12
595.32	3.40662e-12	4.30352e-13	6.78808e-13	1.63343e-13	3.8173e-14	2.56679e-12
595.771	3.33779e-12	3.80017e-13	5.93428e-13	1.92704e-13	2.25996e-13	2.60432e-12
596.222	3.34405e-12	3.7609e-13	6.75528e-13	1.61902e-13	1.08044e-14	2.52069e-12
596.673	3.39516e-12	3.54279e-13	6.79975e-13	1.80124e-13	7.68821e-15	2.52193e-12
597.124	3.41401e-12	3.39493e-13	6.09737e-13	7.67899e-14	1.6113e-14	2.51447e-12
597.575	3.68172e-12	3.38763e-13	5.19909e-13	1.39353e-13	1.69351e-15	2.55516e-12
598.026	4.37588e-12	3.25947e-13	6.52856e-13	1.51642e-13	1.17104e-14	2.69342e-12
598.477	6.08404e-12	4.76e-13	4.8104e-13	2.03151e-13	2.35912e-14	2.79761e-12
598.928	1.0127e-11	6.12341e-13	5.22177e-13	1.98372e-13	1.66667e-15	3.03712e-12
599.379	1.75781e-11	9.28759e-13	7.76084e-13	2.5591e-13	2.49345e-14	3.55503e-12
599.83	2.93868e-11	1.57707e-12	1.25206e-12	3.88746e-13	1.01326e-13	4.33452e-12
600.281	4.44546e-11	2.2054e-12	1.99266e-12	6.69613e-13	1.50361e-13	5.22469e-12
600.732	6.08211e-11	3.19656e-12	3.22069e-12	1.0203e-12	2.98091e-13	6.29858e-12
601.183	7.68003e-11	4.36882e-12	4.59376e-12	1.52079e-12	4.27265e-13	7.28993e-12
601.634	9.02109e-11	5.49413e-12	6.61512e-12	2.13491e-12	5.56245e-13	8.49322e-12
602.085	1.00104e-10	6.76418e-12	8.94289e-12	2.81826e-12	6.83866e-13	9.5216e-12
602.536	1.06233e-10	7.81838e-12	1.13103e-11	3.52876e-12	7.89707e-13	1.04223e-11
602.987	1.08655e-10	8.71986e-12	1.34929e-11	4.35869e-12	9.04663e-13	1.11472e-11
603.438	1.07771e-10	9.32746e-12	1.52591e-11	4.76712e-12	1.03968e-12	1.16235e-11
603.889	1.0425e-10	9.80352e-12	1.6805e-11	5.22975e-12	9.89709e-13	1.19288e-11
604.34	9.85991e-11	1.00455e-11	1.77932e-11	5.5726e-12	1.15992e-12	1.21346e-11
604.791	9.173e-11	1.01055e-11	1.86781e-11	5.72507e-12	1.22414e-12	1.21021e-11
605.242	8.4421e-11	9.94943e-12	1.93038e-11	5.8565e-12	1.22894e-12	1.1967e-11
605.693	7.65556e-11	9.67691e-12	1.93966e-11	5.86088e-12	1.25875e-12	1.167e-11
606.144	6.92648e-11	9.30827e-12	1.91368e-11	5.7029e-12	1.27417e-12	1.12309e-11
606.595	6.20632e-11	8.97167e-12	1.88625e-11	5.62199e-12	1.22481e-12	1.08818e-11
607.046	5.60148e-11	8.47346e-12	1.84849e-11	5.47904e-12	1.22804e-12	1.04281e-11
607.497	5.05449e-11	7.95057e-12	1.75386e-11	5.28002e-12	1.19457e-12	9.87143e-12
607.948	4.50082e-11	7.45731e-12	1.67021e-11	4.93327e-12	1.13455e-12	9.3782e-12
608.399	4.07138e-11	6.97441e-12	1.59158e-11	4.75063e-12	1.16479e-12	8.99756e-12
608.85	3.67882e-11	6.37775e-12	1.52201e-11	4.38884e-12	1.08207e-12	8.3777e-12
609.301	3.35583e-11	5.97166e-12	1.45248e-11	4.23358e-12	1.00294e-12	8.23408e-12
609.752	3.06378e-11	5.61104e-12	1.39278e-11	4.02492e-12	1.14969e-12	7.65043e-12
610.203	2.80341e-11	5.1241e-12	1.29178e-11	3.82258e-12	9.09835e-13	7.19296e-12
610.654	2.60086e-11	4.82624e-12	1.21889e-11	3.54173e-12	9.12761e-13	6.8424e-12
611.105	2.40064e-11	4.403e-12	1.13463e-11	3.28261e-12	7.79848e-13	6.48236e-12
611.556	2.23003e-11	4.13873e-12	1.07177e-11	3.25868e-12	7.34918e-13	6.15733e-12
612.007	2.10269e-11	3.82299e-12	1.01251e-11	2.99381e-12	6.84691e-13	6.03915e-12
612.458	1.98863e-11	3.46327e-12	9.5083e-12	2.81134e-12	6.94269e-13	5.65392e-12
612.909	1.86675e-11	3.26967e-12	9.03329e-12	2.65378e-12	6.26271e-13	5.44867e-12
613.36	1.77111e-11	3.04723e-12	8.37226e-12	2.47328e-12	5.46987e-13	5.162e-12
613.811	1.67057e-11	2.7815e-12	7.90938e-12	2.31247e-12	5.22719e-13	5.02304e-12
614.262	1.59428e-11	2.6728e-12	7.4257e-12	2.21176e-12	5.24809e-13	4.84884e-12
614.713	1.54951e-11	2.46512e-12	7.19684e-12	2.10797e-12	4.8932e-13	4.73068e-12
615.164	1.47433e-11	2.32137e-12	6.76272e-12	1.97118e-12	4.82342e-13	4.42938e-12
615.615	1.42459e-11	2.18397e-12	6.40084e-12	1.9305e-12	4.33409e-13	4.49572e-12
616.066	1.36692e-11	2.04412e-12	6.0631e-12	1.76688e-12	4.39184e-13	4.34602e-12
616.517	1.31984e-11	1.9043e-12	5.90495e-12	1.65928e-12	4.22492e-13	4.30466e-12
616.968	1.27929e-11	1.80732e-12	5.56432e-12	1.79003e-12	3.72009e-13	4.19612e-12
617.419	1.23605e-11	1.72074e-12	5.30507e-12	1.51202e-12	3.98456e-13	4.09117e-12
617.87	1.19773e-11	1.62414e-12	4.95024e-12	1.41617e-12	3.54275e-13	3.9923e-12
618.321	1.16454e-11	1.51241e-12	4.96467e-12	1.42614e-12	3.93589e-13	3.99263e-12
618.772	1.12773e-11	1.47725e-12	4.79469e-12	1.36385e-12	5.15132e-13	3.92629e-12
619.223	1.10174e-11	1.44335e-12	4.71417e-12	1.2755e-12	3.3973e-13	3.96417e-12
619.674	1.0781e-11	1.36317e-12	4.39465e-12	1.26151e-12	3.06949e-13	3.79669e-12
620.125	1.04846e-11	1.33189e-12	4.09364e-12	1.15761e-12	3.76349e-13	3.73033e-12
620.576	1.02359e-11	1.24575e-12	4.13023e-12	1.14865e-12	3.14468e-13	3.64337e-12
621.027	9.99963e-12	1.17285e-12	3.93936e-12	1.0976e-12	3.14372e-13	3.69299e-12
621.478	9.8059e-12	1.18835e-12	3.70113e-12	1.0645e-12	2.60412e-13	3.60461e-12
621.929	9.59606e-12	1.15229e-12	3.6364e-12	9.63781e-13	2.62706e-13	3.5703e-12
622.38	9.38819e-12	1.12075e-12	3.46389e-12	9.8288e-13	2.43315e-13	3.54119e-12
622.831	9.18291e-12	1.15971e-12	3.28305e-12	9.59884e-13	2.57939e-13	3.47945e-12
623.282	9.03861e-12	1.0517e-12	3.23587e-12	8.90531e-13	1.75122e-13	3.48245e-12
623.733	8.92944e-12	9.94462e-13	3.08249e-12	8.27099e-13	3.54703e-13	3.39798e-12
624.184	8.84434e-12	9.22868e-13	2.79851e-12	8.15531e-13	1.56434e-13	3.3463e-12
624.635	8.57207e-12	9.56658e-13	2.7551e-12	8.26222e-13	1.75016e-13	3.37891e-12
625.086	8.50231e-12	8.85919e-13	2.75386e-12	7.72981e-13	1.58412e-13	3.36582e-12
625.537	8.35986e-12	8.79249e-13	2.60213e-12	7.57439e-13	1.65729e-13	3.29578e-12
625.988	8.1991e-12	8.49333e-13	2.44685e-12	8.38661e-13	1.25298e-13	3.25011e-12
626.439	8.12996e-12	8.45231e-13	2.32885e-12	7.04222e-13	1.07552e-13	3.23299e-12
626.89	7.98173e-12	7.70678e-13	2.18356e-12	7.09343e-13	1.66667e-15	3.19269e-12
627.341	7.89521e-12	7.71027e-13	2.1382e-12	6.8499e-13	1.58468e-13	3.20862e-12
627.792	7.71704e-12	7.44166e-13	2.12704e-12	6.44151e-13	1.05587e-13	3.23471e-12
628.243	7.62872e-12	7.39422e-13	1.71992e-12	6.37282e-13	1.25028e-13	3.2251e-12
628.694	7.55698e-12	6.80114e-13	1.89884e-12	6.36446e-13	1.4347e-13	3.21809e-12
629.145	7.41964e-12	7.09945e-13	1.92619e-12	6.41125e-13	1.1695e-13	3.09124e-12
629.596	7.33031e-12	6.93428e-13	1.82222e-12	6.53973e-13	7.83815e-14	3.16565e-12
630.047	7.25212e-12	6.65393e-13	2.08125e-12	5.86841e-13	1.07565e-13	3.13813e-12
630.498	7.17203e-12	6.73558e-13	1.98633e-12	5.73068e-13	1.74625e-13	3.17908e-12
630.949	7.10254e-12	7.14764e-13	1.91465e-12	5.54226e-13	1.40421e-13	3.1691e-12
631.4	7.04842e-12	6.46465e-13	1.86053e-12	5.49229e-13	1.3443e-13	3.13983e-12
631.851	6.93702e-12	6.24793e-13	1.78483e-12	5.3771e-13	1.27817e-13	3.03631e-12
632.302	6.81822e-12	6.77958e-13	1.84325e-12	5.08972e-13	1.09795e-13	3.06571e-12
632.753	6.76244e-12	6.54862e-13	1.73644e-12	5.03525e-13	3.18171e-13	3.08706e-12
633.204	6.71486e-12	6.37677e-13	1.5498e-12	5.71255e-13	1.48793e-13	3.05433e-12
633.655	6.7351e-12	6.26344e-13	1.70539e-12	4.83463e-13	8.88331e-14	3.10359e-12
634.106	6.59412e-12	6.40275e-13	1.67152e-12	4.73633e-13	9.2674e-14	3.03329e-12
634.557	6.57815e-12	6.24945e-13	1.64716e-12	4.58819e-13	1.05126e-13	3.02947e-12
635.008	6.52682e-12	5.3683e-13	1.73802e-12	4.71804e-13	7.99598e-14	3.16074e-12
635.459	6.41196e-12	6.1773e-13	1.51719e-12	4.25595e-13	1.10174e-13	3.02285e-12
635.91	6.35549e-12	6.02367e-13	1.60749e-12	4.15403e-13	1.64339e-13	2.989e-12
636.361	6.31571e-12	6.18787e-13	1.61425e-12	4.3132e-13	6.51253e-14	2.99209e-12
636.812	6.29044e-12	5.91298e-13	1.58262e-12	3.98086e-13	4.29245e-14	2.95818e-12
637.263	6.09119e-12	6.06914e-13	1.67338e-12	4.28357e-13	7.71736e-14	2.94063e-12
637.714	6.08455e-12	6.12219e-13	1.53306e-12	4.25302e-13	7.33524e-14	2.97685e-12
638.165	6.02623e-12	5.96455e-13	1.56062e-12	3.56474e-13	5.6982e-14	2.94334e-12
638.616	6.00489e-12	5.60312e-13	1.3778e-12	4.11065e-13	5.91044e-14	2.93174e-12
639.067	5.95362e-12	5.58234e-13	1.40061e-12	3.67797e-13	5.93905e-14	2.93875e-12
639.518	5.94219e-12	5.31717e-13	1.20446e-12	3.85043e-13	4.62266e-14	2.91577e-12
639.969	5.81606e-12	4.69377e-13	1.20973e-12	5.60071e-13	3.07479e-14	2.95775e-12
640.42	5.80299e-12	5.22749e-13	1.13028e-12	3.87985e-13	2.91741e-14	2.90522e-12
640.871	5.77962e-12	5.03695e-13	1.04908e-12	3.71529e-13	6.96928e-14	2.85341e-12
641.322	5.75158e-12	4.93505e-13	1.06853e-12	3.81506e-13	3.8395e-14	2.89478e-12
641.773	5.63765e-12	4.87406e-13	1.1294e-12	3.80757e-13	1.96206e-13	2.88218e-12
642.224	5.60748e-12	5.00497e-13	8.83888e-13	3.69767e-13	5.41185e-14	2.89479e-12
642.675	5.57038e-12	4.80296e-13	1.09124e-12	3.82101e-13	4.81179e-14	2.88914e-12
643.126	5.53236e-12	4.63877e-13	1.12548e-12	3.42237e-13	2.32252e-14	2.86607e-12
643.577	5.52337e-12	4.60411e-13	1.05436e-12	4.02888e-13	5.45801e-14	2.8157e-12
644.028	5.47784e-12	4.58955e-13	1.43232e-12	3.52224e-13	6.80176e-14	2.85671e-12
644.479	5.42771e-12	4.49744e-13	1.49161e-12	3.58885e-13	3.98712e-14	2.9174e-12
644.93	5.42181e-12	4.62757e-13	1.18814e-12	3.96975e-13	6.71423e-14	2.86398e-12
645.381	5.37121e-12	4.58373e-13	1.14833e-12	3.37007e-13	1.02798e-13	2.86989e-12
645.832	5.36967e-12	4.98741e-13	1.13941e-12	3.6314e-13	1.34861e-13	2.89393e-12
646.283	5.2992e-12	4.82347e-13	1.212e-12	3.14308e-13	1.47786e-13	2.88914e-12
646.734	5.30741e-12	5.01631e-13	1.24692e-12	3.42746e-13	1.04396e-13	2.89308e-12
647.185	5.23394e-12	4.74072e-13	8.86834e-13	3.08347e-13	1.58887e-13	2.82456e-12
647.636	5.22691e-12	4.8822e-13	1.32523e-12	3.20593e-13	1.11106e-13	2.93453e-12
648.087	5.24014e-12	5.2379e-13	1.25639e-12	3.74243e-13	6.37636e-14	2.82039e-12
648.538	5.12973e-12	4.93548e-13	1.24543e-12	3.28628e-13	7.71134e-14	2.83991e-12
648.989	5.10759e-12	5.06025e-13	1.25045e-12	3.93508e-13	7.29419e-14	2.85642e-12
649.44	5.04014e-12	5.49923e-13	1.28482e-12	2.98431e-13	1.29855e-13	2.80772e-12
649.891	5.05125e-12	5.1205e-13	1.1649e-12	3.17511e-13	8.13333e-14	2.86353e-12
650.342	5.01028e-12	5.12827e-13	1.56612e-12	2.99766e-13	5.3746e-14	2.84273e-12
650.793	4.98615e-12	5.29804e-13	1.11271e-12	3.39829e-13	7.31213e-14	2.78905e-12
651.244	4.94967e-12	4.96317e-13	1.16047e-12	3.15159e-13	7.22742e-14	2.80104e-12
651.695	4.95558e-12	4.69157e-13	1.09819e-12	3.19967e-13	1.56379e-13	2.83784e-12
652.146	4.95893e-12	4.61365e-13	1.09048e-12	2.90461e-13	5.95339e-14	2.79201e-12
652.597	4.89134e-12	4.65035e-13	9.46732e-13	3.07594e-13	4.82567e-14	2.75775e-12
653.048	4.85888e-12	4.28441e-13	1.34464e-12	2.86394e-13	2.59185e-14	2.78712e-12
653.499	4.80514e-12	4.57624e-13	9.85172e-13	2.91182e-13	4.71737e-15	2.7292e-12
653.95	4.81431e-12	4.50542e-13	9.32367e-13	2.79646e-13	1.66667e-15	2.74111e-12
654.401	4.7495e-12	4.4091e-13	8.97469e-13	2.92018e-13	6.6758e-14	2.75139e-12
654.852	4.74843e-12	4.09844e-13	9.66362e-13	2.57671e-13	1.26603e-13	2.73755e-12
655.303	4.81188e-12	3.86771e-13	8.12286e-13	2.82644e-13	1.17687e-14	2.80249e-12
655.754	4.76545e-12	4.18574e-13	9.94175e-13	2.82442e-13	2.40117e-13	2.72614e-12
656.205	4.66818e-12	4.32099e-13	4.91869e-13	3.0108e-13	3.17762e-15	2.71401e-12
656.656	4.74958e-12	3.85243e-13	8.23103e-13	2.95219e-13	5.61886e-14	2.79753e-12
657.107	4.60345e-12	3.82117e-13	8.21004e-13	2.80998e-13	1.77542e-14	2.77407e-12
657.558	4.66315e-12	3.68585e-13	7.85774e-13	2.61797e-13	4.66941e-14	2.79474e-12
658.009	4.59132e-12	3.41821e-13	9.26188e-13	2.46689e-13	9.21005e-14	2.81646e-12
658.46	4.51866e-12	3.88102e-13	7.69257e-13	2.68434e-13	9.30687e-14	2.75063e-12
658.911	4.48576e-12	4.13179e-13	8.17433e-13	2.40688e-13	1.66667e-15	2.7647e-12
659.362	4.50666e-12	3.91951e-13	9.39102e-13	2.03921e-13	3.10962e-14	2.69976e-12
659.813	4.47242e-12	3.91526e-13	9.17901e-13	2.50839e-13	3.75413e-14	2.67947e-12
660.264	4.50004e-12	3.85033e-13	8.00844e-13	2.50119e-13	5.08007e-14	2.72424e-12
660.715	4.4694e-12	4.00054e-13	9.47172e-13	2.32708e-13	2.77947e-14	2.72683e-12
661.166	4.41317e-12	4.02282e-13	1.15051e-12	1.81982e-13	1.00812e-13	2.65331e-12
661.617	4.38179e-12	4.1467e-13	1.17896e-12	2.38679e-13	5.99686e-14	2.68005e-12
662.068	4.40306e-12	4.2235e-13	9.80247e-13	2.42151e-13	6.9306e-14	2.70923e-12
662.519	4.38659e-12	4.29886e-13	9.0245e-13	2.83624e-13	6.1107e-14	2.73565e-12
662.97	4.37164e-12	4.73106e-13	1.01059e-12	4.01336e-13	2.37378e-14	2.73314e-12
663.421	4.35491e-12	4.17649e-13	1.02553e-12	2.19323e-13	5.33074e-14	2.71171e-12
663.872	4.32619e-12	4.33842e-13	9.31576e-13	2.54557e-13	8.41549e-14	2.76147e-12
664.323	4.33792e-12	4.38825e-13	9.51213e-13	2.79538e-13	5.38986e-14	2.71364e-12
664.774	4.30664e-12	4.35386e-13	1.00285e-12	2.83802e-13	1.12354e-13	2.70201e-12
665.225	4.24996e-12	4.21786e-13	7.40023e-13	2.46628e-13	4.01062e-14	2.75452e-12
665.676	4.2508e-12	4.31634e-13	8.6504e-13	2.14477e-13	3.51983e-14	2.71848e-12
666.127	4.22666e-12	4.01696e-13	6.91519e-13	1.46488e-13	1.1243e-14	2.66064e-12
666.578	4.24292e-12	3.97028e-13	6.52322e-13	2.19953e-13	2.43794e-14	2.66723e-12
667.029	4.19575e-12	3.77475e-13	7.0412e-13	2.77033e-13	1.66667e-15	2.62895e-12
667.48	4.19598e-12	3.69066e-13	6.40835e-13	1.97619e-13	1.66667e-15	2.66357e-12
667.931	4.15707e-12	3.58287e-13	6.04564e-13	2.4505e-13	1.66667e-15	2.66633e-12
668.382	4.15581e-12	3.45987e-13	5.50783e-13	2.15673e-13	1.66667e-15	2.62813e-12
668.833	4.15122e-12	3.78782e-13	5.02331e-13	2.00006e-13	1.66667e-15	2.64986e-12
669.284	4.11139e-12	3.44545e-13	5.45926e-13	1.96249e-13	1.66667e-15	2.66771e-12
669.735	4.12741e-12	3.47728e-13	5.33091e-13	2.07837e-13	1.66667e-15	2.62911e-12
670.186	4.11375e-12	3.48466e-13	5.54108e-13	2.16395e-13	2.60448e-14	2.6174e-12
670.637	4.08104e-12	3.64157e-13	7.26063e-13	2.25214e-13	1.78255e-15	2.64443e-12
671.088	4.08902e-12	3.45915e-13	6.18045e-13	2.01258e-13	2.15061e-14	2.60851e-12
671.539	4.04084e-12	3.35934e-13	7.91059e-13	2.15963e-13	3.92644e-14	2.63281e-12
671.99	4.03908e-12	3.39096e-13	8.80226e-13	2.02184e-13	1.34505e-14	2.77815e-12
672.441	4.0298e-12	3.28777e-13	7.41714e-13	1.9449e-13	1.27605e-14	2.67357e-12
672.892	4.01065e-12	3.23282e-13	8.19368e-13	2.00156e-13	1.66667e-15	2.68334e-12
673.343	4.00815e-12	3.31702e-13	9.61626e-13	2.38812e-13	1.23584e-13	2.62076e-12
673.794	3.99299e-12	3.64699e-13	8.56183e-13	2.10456e-13	9.95342e-14	2.71395e-12
674.245	3.96301e-12	3.67884e-13	1.11204e-12	1.82121e-13	4.45193e-14	2.67526e-12
674.696	3.97785e-12	3.58469e-13	8.43507e-13	2.07275e-13	1.4079e-14	2.69774e-12
675.147	3.93304e-12	3.77627e-13	7.1927e-13	1.3518e-13	4.40348e-14	2.64688e-12
675.598	3.91254e-12	3.74286e-13	9.00409e-13	2.71169e-13	2.518e-14	2.65489e-12
676.049	3.96302e-12	3.83475e-13	1.51905e-12	1.95208e-13	1.64262e-13	2.61347e-12
676.5	3.94377e-12	3.74363e-13	8.41264e-13	2.13022e-13	3.17613e-14	2.67183e-12
676.951	3.93647e-12	4.07342e-13	8.37788e-13	1.77218e-13	1.66667e-15	2.65749e-12
677.402	3.88564e-12	4.04579e-13	8.30184e-13	2.0482e-13	4.059e-14	2.61664e-12
677.853	3.86511e-12	4.2381e-13	8.74846e-13	1.87461e-13	5.50272e-14	2.63937e-12
678.304	3.87079e-12	4.26193e-13	9.06798e-13	2.10135e-13	3.29292e-14	2.65834e-12
678.755	3.87412e-12	3.78521e-13	6.7293e-13	2.15647e-13	3.24975e-13	2.65272e-12
679.206	3.89938e-12	3.83407e-13	8.81268e-13	1.89852e-13	1.66667e-15	2.57117e-12
679.657	3.83501e-12	4.03697e-13	8.22253e-13	1.95103e-13	2.86347e-14	2.65616e-12
680.108	3.81761e-12	3.70926e-13	7.13013e-13	1.73441e-13	1.66667e-15	2.5905e-12
680.559	3.78092e-12	3.6058e-13	7.71484e-13	2.05091e-13	1.97771e-14	2.62922e-12
681.01	3.77745e-12	2.88388e-13	5.86042e-13	1.91167e-13	1.66667e-15	2.63359e-12
681.461	3.79357e-12	3.52337e-13	6.16438e-13	2.23658e-13	1.66667e-15	2.58802e-12
681.912	3.76499e-12	3.25303e-13	5.82577e-13	1.75014e-13	1.66667e-15	2.58634e-12
682.363	3.74866e-12	3.33084e-13	8.52443e-13	1.8653e-13	1.38682e-14	2.5629e-12
682.814	3.73574e-12	3.09934e-13	5.47762e-13	1.73412e-13	1.66667e-15	2.59993e-12
683.265	3.72632e-12	3.18503e-13	5.84918e-13	1.90694e-13	1.66667e-15	2.6679e-12
683.716	3.73016e-12	2.99704e-13	5.10906e-13	2.02507e-13	1.27389e-14	2.61842e-12
684.167	3.75338e-12	3.17538e-13	4.97875e-13	1.4231e-13	2.00579e-15	2.51454e-12
684.618	3.69924e-12	2.91981e-13	6.33419e-13	2.12945e-13	7.90453e-14	2.57947e-12
685.069	3.77843e-12	3.1795e-13	4.66748e-13	1.76938e-13	1.49569e-14	2.60579e-12
685.52	3.67592e-12	2.97689e-13	8.4533e-13	2.45533e-13	4.33134e-14	2.67255e-12
685.971	3.71002e-12	3.09774e-13	5.77787e-13	2.95182e-13	1.66667e-15	2.66293e-12
686.422	3.67214e-12	2.92381e-13	5.02418e-13	2.30257e-13	4.21972e-14	2.61121e-12
686.873	3.65601e-12	2.90096e-13	6.44904e-13	2.10726e-13	5.50639e-14	2.59828e-12
687.324	3.6565e-12	3.23921e-13	6.21924e-13	2.06913e-13	1.28954e-14	2.61776e-12
687.775	3.64598e-12	3.22124e-13	7.94956e-13	1.4986e-13	3.68814e-14	2.6069e-12
688.226	3.61282e-12	3.24103e-13	7.12765e-13	2.13217e-13	9.3013e-15	2.55614e-12
688.677	3.64228e-12	3.39437e-13	7.80259e-13	1.93007e-13	1.66667e-15	2.63156e-12
689.128	3.62681e-12	3.41916e-13	6.80144e-13	5.01235e-14	7.43029e-15	2.57388e-12
689.579	3.62314e-12	3.1113e-13	6.40829e-13	1.4404e-13	9.85907e-15	2.54289e-12
690.03	3.61354e-12	2.70087e-13	7.6792e-13	1.29588e-13	2.81784e-14	2.55279e-12
690.481	3.5661e-12	3.32419e-13	7.57141e-13	1.21367e-13	2.72357e-14	2.57522e-12
690.932	3.58025e-12	3.54066e-13	5.80164e-13	1.44966e-13	2.41195e-14	2.57674e-12
691.383	3.59934e-12	3.63511e-13	6.91743e-13	1.4652e-13	6.31352e-14	2.58786e-12
691.834	3.5303e-12	4.60816e-13	6.37137e-13	1.9297e-13	1.66667e-15	2.60771e-12
692.285	3.55123e-12	3.51138e-13	8.26069e-13	1.60002e-13	3.23263e-14	2.62538e-12
692.736	3.55378e-12	3.50318e-13	6.53255e-13	1.90106e-13	5.56635e-14	2.5947e-12
693.187	3.54363e-12	3.6055e-13	3.17358e-13	1.88399e-13	5.23084e-14	2.52844e-12
693.638	3.52386e-12	3.54147e-13	6.05849e-13	1.83506e-13	3.96938e-14	2.58533e-12
694.089	3.55393e-12	3.51383e-13	6.45103e-13	1.68165e-13	4.54568e-14	2.60412e-12
694.54	3.53704e-12	3.16868e-13	5.58974e-13	1.95246e-13	1.66667e-15	2.54759e-12
694.991	3.48109e-12	3.63443e-13	4.68781e-13	1.66035e-13	1.66667e-15	2.53353e-12
695.442	3.48844e-12	3.22642e-13	5.0209e-13	1.57241e-13	1.66667e-15	2.55791e-12
695.893	3.5343e-12	3.33057e-13	4.79074e-13	1.65761e-13	1.66667e-15	2.57415e-12
696.344	3.48764e-12	3.01936e-13	4.22142e-13	1.70469e-13	1.66667e-15	2.52851e-12
696.795	3.52342e-12	3.05023e-13	4.90793e-13	1.93551e-13	1.66667e-15	2.57523e-12
697.246	3.49271e-12	2.87505e-13	4.02701e-13	2.02594e-13	1.66667e-15	2.57072e-12
697.697	3.45832e-12	2.71723e-13	4.71259e-13	1.6488e-13	1.18257e-14	2.57027e-12
698.148	3.43837e-12	2.73286e-13	7.06237e-13	1.84215e-13	1.66667e-15	2.5534e-12
698.599	3.43122e-12	2.51605e-13	4.89198e-13	1.60173e-13	7.87545e-15	2.54776e-12
699.05	3.42173e-12	2.99601e-13	1.09145e-12	1.47332e-13	1.30499e-14	2.52629e-12
699.501	3.42089e-12	3.04298e-13	6.08068e-13	1.41773e-13	9.82175e-15	2.48812e-12
699.952	3.39068e-12	2.30677e-13	5.49298e-13	1.7429e-13	1.66667e-15	2.528e-12
700.403	3.37592e-12	2.76684e-13	6.4107e-13	1.48606e-13	6.09139e-14	2.55868e-12
700.854	3.39043e-12	3.04056e-13	9.06814e-13	1.54618e-13	1.35564e-13	2.62059e-12
701.305	3.34164e-12	2.84756e-13	6.45511e-13	1.68126e-13	7.31514e-14	2.56106e-12
701.756	3.41999e-12	3.43888e-13	8.0203e-13	2.29292e-13	1.99426e-13	2.57174e-12
702.207	3.37491e-12	3.39121e-13	6.7858e-13	1.83299e-13	6.59332e-14	2.47493e-12
702.658	3.38052e-12	3.45752e-13	8.00225e-13	1.85366e-13	7.2214e-14	2.53523e-12
703.109	3.26101e-12	3.33718e-13	8.87304e-13	1.65908e-13	3.56382e-14	2.62368e-12
703.56	3.33958e-12	3.27474e-13	7.44863e-13	1.79e-13	6.72772e-14	2.59831e-12
704.011	3.37775e-12	3.32392e-13	7.71445e-13	1.60452e-13	9.04619e-14	2.60957e-12
704.462	3.33316e-12	4.14577e-13	6.76642e-13	1.61988e-13	3.1559e-14	2.52531e-12
704.913	3.24363e-12	3.41124e-13	7.01889e-13	1.60931e-13	1.66667e-15	2.5127e-12
705.364	3.355e-12	3.34473e-13	1.30497e-12	1.26786e-13	1.89902e-14	2.5031e-12
705.815	3.31615e-12	3.34231e-13	5.66693e-13	2.19619e-13	2.08652e-14	2.53846e-12
706.266	3.35589e-12	3.43638e-13	6.28169e-13	1.58511e-13	5.05016e-14	2.49746e-12
706.717	3.37366e-12	3.52078e-13	6.91861e-13	1.4567e-13	5.54233e-14	2.55768e-12
707.168	3.51836e-12	3.43084e-13	6.41724e-13	1.49099e-13	1.4604e-14	2.46704e-12
707.619	4.05599e-12	3.58996e-13	5.78559e-13	1.65124e-13	1.23245e-14	2.6264e-12
708.07	5.54297e-12	4.35058e-13	6.00514e-13	1.64992e-13	1.66667e-15	2.75203e-12
708.521	8.83831e-12	5.85801e-13	7.4458e-13	2.14395e-13	3.68277e-14	2.99301e-12
708.972	1.53383e-11	7.97812e-13	9.53368e-13	2.81275e-13	4.31628e-14	3.44758e-12
709.423	2.60343e-11	1.30328e-12	1.34611e-12	3.93657e-13	1.30572e-13	4.11568e-12
709.874	4.04452e-11	1.99872e-12	1.80241e-12	5.99306e-13	1.56624e-13	5.03344e-12
710.325	5.67619e-11	2.90463e-12	2.94628e-12	9.69607e-13	2.39066e-13	6.07661e-12
710.776	7.27673e-11	3.94565e-12	4.44234e-12	1.36336e-12	3.9072e-13	7.16985e-12
711.227	8.67151e-11	5.12858e-12	6.04486e-12	1.98017e-12	5.5801e-13	8.4224e-12
711.678	9.73553e-11	6.43951e-12	8.60464e-12	2.73878e-12	6.58193e-13	9.35146e-12
712.129	1.04585e-10	7.46956e-12	1.07593e-11	3.28857e-12	7.4559e-13	1.01789e-11
712.58	1.08105e-10	8.3062e-12	1.31734e-11	4.1099e-12	9.16906e-13	1.11075e-11
713.031	1.07716e-10	9.02697e-12	1.549e-11	4.67344e-12	1.02716e-12	1.17315e-11
713.482	1.0523e-10	9.55522e-12	1.66482e-11	5.22432e-12	1.11261e-12	1.20698e-11
713.933	9.98581e-11	9.833e-12	1.7902e-11	5.5336e-12	1.13513e-12	1.2224e-11
714.384	9.32903e-11	9.95803e-12	1.87016e-11	5.77504e-12	1.24587e-12	1.22102e-11
714.835	8.616e-11	9.96492e-12	1.94144e-11	5.8755e-12	1.22632e-12	1.21341e-11
715.286	7.81283e-11	9.63438e-12	1.97342e-11	5.96282e-12	1.2595e-12	1.18853e-11
715.737	7.09406e-11	9.31613e-12	1.94776e-11	5.92655e-12	1.31288e-12	1.15871e-11
716.188	6.39099e-11	8.8876e-12	1.9172e-11	5.77966e-12	1.3327e-12	1.10596e-11
716.639	5.73642e-11	8.4627e-12	1.88765e-11	5.61301e-12	1.28499e-12	1.06112e-11
717.09	5.16792e-11	8.0028e-12	1.81572e-11	5.36536e-12	1.23763e-12	1.02349e-11
717.541	4.61931e-11	7.46353e-12	1.72667e-11	5.0697e-12	1.17506e-12	9.66717e-12
717.992	4.14624e-11	7.03009e-12	1.64122e-11	4.84786e-12	1.11804e-12	9.09873e-12
718.443	3.7454e-11	6.56276e-12	1.5636e-11	4.60014e-12	1.02992e-12	8.62081e-12
718.894	3.41256e-11	6.00718e-12	1.51828e-11	4.39478e-12	1.01717e-12	8.28737e-12
719.345	3.1026e-11	5.57163e-12	1.43509e-11	4.11605e-12	9.91986e-13	7.7782e-12
719.796	2.85427e-11	5.20579e-12	1.34169e-11	3.80393e-12	9.23229e-13	7.31952e-12
720.247	2.62078e-11	4.7376e-12	1.20983e-11	3.65205e-12	8.69699e-13	6.92156e-12
720.698	2.43038e-11	4.44048e-12	1.20082e-11	3.4412e-12	8.15298e-13	6.6016e-12
721.149	2.25738e-11	4.039e-12	1.09547e-11	3.26506e-12	7.58281e-13	6.16112e-12
721.6	2.12079e-11	3.78957e-12	1.04771e-11	3.12893e-12	6.83734e-13	6.04122e-12
722.051	1.98976e-11	3.50255e-12	1.06391e-11	2.86371e-12	6.40893e-13	5.70079e-12
722.502	1.88817e-11	3.26887e-12	9.06955e-12	2.6881e-12	5.96549e-13	5.44374e-12
722.953	1.77084e-11	2.92363e-12	8.63759e-12	2.51768e-12	4.63278e-13	5.22578e-12
723.404	1.68119e-11	2.80853e-12	8.02726e-12	2.43897e-12	5.42265e-13	5.03675e-12
723.855	1.6088e-11	2.6248e-12	7.70012e-12	2.26821e-12	4.9024e-13	4.85801e-12
724.306	1.54112e-11	2.52978e-12	7.35214e-12	2.15174e-12	5.21572e-13	4.78063e-12
724.757	1.49803e-11	2.27164e-12	6.98502e-12	2.06289e-12	4.79281e-13	4.57716e-12
725.208	1.41998e-11	2.15221e-12	6.52186e-12	1.96097e-12	4.97399e-13	4.52429e-12
725.659	1.36665e-11	1.99674e-12	6.24515e-12	1.82674e-12	4.45801e-13	4.39547e-12
726.11	1.3175e-11	1.84969e-12	5.86918e-12	1.68029e-12	3.81652e-13	4.25209e-12
726.561	1.28724e-11	1.75289e-12	5.60587e-12	1.66177e-12	3.65513e-13	4.17121e-12
727.012	1.24367e-11	1.68308e-12	5.31918e-12	1.56255e-12	3.53859e-13	4.32478e-12
727.463	1.20244e-11	1.57362e-12	5.03777e-12	1.48091e-12	4.06235e-13	4.01867e-12
727.914	1.16034e-11	1.50896e-12	5.10254e-12	1.38641e-12	3.46596e-13	4.00739e-12
728.365	1.13167e-11	1.42253e-12	4.79637e-12	1.40707e-12	3.73657e-13	3.91012e-12
728.816	1.10752e-11	1.48397e-12	4.67026e-12	1.30363e-12	3.98619e-13	3.8562e-12
729.267	1.07466e-11	1.35211e-12	4.33458e-12	1.24217e-12	3.13416e-13	3.79668e-12
729.718	1.04768e-11	1.28564e-12	4.24825e-12	1.21372e-12	3.22244e-13	3.76063e-12
730.169	1.02276e-11	1.25535e-12	3.7572e-12	1.18245e-12	2.98615e-13	3.72512e-12
730.62	9.97871e-12	1.21979e-12	3.95758e-12	1.09577e-12	2.4945e-13	3.68721e-12
731.071	9.83306e-12	1.1644e-12	3.77872e-12	1.04215e-12	2.89763e-13	3.62902e-12
731.522	9.63881e-12	1.13991e-12	3.77202e-12	1.01621e-12	2.53939e-13	3.59039e-12
731.973	9.43598e-12	1.00803e-12	3.50039e-12	1.03865e-12	2.4803e-13	3.53329e-12
732.424	9.21326e-12	1.04551e-12	3.40955e-12	9.30513e-13	1.95143e-13	3.50043e-12
732.875	8.97902e-12	1.01351e-12	3.2031e-12	9.09944e-13	1.94809e-13	3.40542e-12
733.326	8.85099e-12	9.7618e-13	3.11566e-12	8.92367e-13	2.23532e-13	3.42762e-12
733.777	8.69856e-12	9.76704e-13	2.99518e-12	8.67302e-13	1.97371e-13	3.3693e-12
734.228	8.59826e-12	9.31717e-13	2.69612e-12	8.39282e-13	1.68673e-13	3.34042e-12
734.679	8.44405e-12	8.98965e-13	2.78512e-12	7.87847e-13	1.57295e-13	3.33248e-12
735.13	8.25334e-12	8.34342e-13	2.65208e-12	7.41312e-13	1.38901e-13	3.27011e-12
735.581	8.10877e-12	8.78998e-13	2.68043e-12	7.25125e-13	1.44148e-13	3.25018e-12
736.032	8.0292e-12	8.11506e-13	2.94039e-12	7.14732e-13	7.64823e-14	3.19327e-12
736.483	7.97709e-12	7.76954e-13	2.5375e-12	6.90784e-13	1.11364e-13	3.271e-12
736.934	7.83008e-12	7.41848e-13	2.25629e-12	6.7457e-13	7.17496e-15	3.23982e-12
737.385	7.62701e-12	7.12552e-13	2.28855e-12	6.53733e-13	8.59912e-14	3.16505e-12
737.836	7.51517e-12	8.17809e-13	2.04665e-12	6.32507e-13	2.09172e-13	3.11325e-12
738.287	7.46095e-12	6.98013e-13	1.96536e-12	6.14838e-13	9.86025e-14	3.18524e-12
738.738	7.36087e-12	6.60095e-13	2.0312e-12	6.20158e-13	1.30149e-13	3.20283e-12
739.189	7.32381e-12	6.70336e-13	1.55981e-12	6.19911e-13	1.09792e-13	3.0869e-12
739.64	7.16873e-12	6.54899e-13	1.87277e-12	6.3068e-13	1.26323e-13	3.14974e-12
740.091	7.13864e-12	6.5844e-13	2.00916e-12	5.86721e-13	1.24788e-13	3.0931e-12
740.542	6.99979e-12	6.18737e-13	1.92584e-12	5.82428e-13	1.63251e-13	3.12851e-12
740.993	6.93091e-12	5.42552e-13	1.91408e-12	5.90652e-13	1.20691e-13	3.1342e-12
741.444	6.93608e-12	6.17995e-13	1.76145e-12	5.27319e-13	1.18284e-13	3.09179e-12
741.895	6.8019e-12	5.87406e-13	1.86355e-12	5.2154e-13	1.12562e-13	3.11807e-12
742.346	6.72523e-12	6.2992e-13	1.7844e-12	5.2924e-13	8.44194e-14	3.05766e-12
742.797	6.70672e-12	6.06161e-13	1.80943e-12	5.18909e-13	1.19163e-13	3.10657e-12
743.248	6.59047e-12	6.38426e-13	1.68323e-12	4.68933e-13	9.28599e-14	3.01242e-12
743.699	6.55626e-12	5.93605e-13	1.75322e-12	4.64017e-13	1.22407e-13	3.04623e-12
744.15	6.48981e-12	6.04956e-13	1.73816e-12	4.40455e-13	1.12725e-13	3.01845e-12
744.601	6.33176e-12	6.12666e-13	1.83778e-12	4.37303e-13	1.00383e-13	3.022e-12
745.052	6.3221e-12	5.96653e-13	2.3478e-12	4.82463e-13	9.89489e-14	2.97406e-12
745.503	6.2664e-12	5.82104e-13	1.67199e-12	4.70196e-13	1.51149e-13	2.9902e-12
745.954	6.18572e-12	5.96766e-13	1.7016e-12	4.62615e-13	9.0092e-14	2.98221e-12
746.405	6.1033e-12	5.88309e-13	1.83284e-12	4.32714e-13	9.68206e-14	3.03725e-12
746.856	6.10496e-12	6.10846e-13	1.62003e-12	4.34164e-13	1.2483e-13	2.99512e-12
747.307	5.99994e-12	6.09845e-13	1.64307e-12	4.45557e-13	1.17349e-13	2.99441e-12
747.758	5.97788e-12	5.93807e-13	1.70139e-12	4.28824e-13	1.74436e-13	2.96081e-12
748.209	5.93948e-12	6.36012e-13	1.41442e-12	4.58363e-13	7.91644e-14	2.95796e-12
748.66	5.9083e-12	5.61672e-13	1.45994e-12	4.03959e-13	1.06149e-13	2.92948e-12
749.111	5.86103e-12	5.39859e-13	1.31776e-12	3.43234e-13	3.64546e-14	2.92565e-12
749.562	5.82223e-12	5.26085e-13	1.29551e-12	4.23639e-13	3.72336e-14	2.85318e-12
750.013	5.66874e-12	4.77642e-13	1.19646e-12	3.99787e-13	6.74984e-14	2.99542e-12
750.464	5.74076e-12	4.95512e-13	1.19545e-12	3.79012e-13	3.55609e-14	2.84506e-12
750.915	5.74653e-12	4.72637e-13	1.23732e-12	3.74283e-13	1.66667e-15	2.8419e-12
751.366	5.61675e-12	4.52728e-13	9.96501e-13	4.16369e-13	4.02417e-14	2.81813e-12
751.817	5.60117e-12	5.47287e-13	1.00522e-12	3.33555e-13	1.66667e-15	2.80723e-12
752.268	5.4586e-12	4.50291e-13	1.09447e-12	3.4971e-13	3.22831e-14	2.84361e-12
752.719	5.50346e-12	4.50053e-13	1.22001e-12	3.68863e-13	5.14266e-14	2.85027e-12
753.17	5.47003e-12	4.21839e-13	5.29043e-13	3.14581e-13	2.34301e-14	3.04593e-12
753.621	5.42616e-12	4.26977e-13	1.03434e-12	3.53047e-13	1.98642e-14	2.83896e-12
754.072	5.41073e-12	4.50974e-13	1.10807e-12	3.43077e-13	7.2722e-14	2.88677e-12
754.523	5.37441e-12	4.43195e-13	1.10462e-12	3.77437e-13	7.38977e-14	2.82699e-12
754.974	5.315e-12	4.31981e-13	1.13017e-12	4.61009e-13	1.27953e-13	2.90048e-12
755.425	5.28574e-12	4.75256e-13	1.19259e-12	3.40674e-13	8.93627e-14	2.82957e-12
755.876	5.19744e-12	4.68951e-13	1.29134e-12	3.215e-13	6.64935e-14	2.8165e-12
756.327	5.19613e-12	4.64614e-13	1.35503e-12	3.19618e-13	1.64424e-13	2.83236e-12
756.778	5.14129e-12	4.59277e-13	1.29898e-12	3.42944e-13	9.64114e-14	2.93271e-12
757.229	5.16301e-12	4.81628e-13	1.30363e-12	3.19961e-13	1.03848e-13	2.8616e-12
757.68	5.11301e-12	4.81277e-13	1.23162e-12	3.19747e-13	9.81201e-14	2.83778e-12
758.131	5.12109e-12	4.75484e-13	1.23115e-12	2.94664e-13	6.5541e-14	2.68376e-12
758.582	5.03671e-12	4.81884e-13	1.1888e-12	3.47568e-13	7.15298e-14	2.85085e-12
759.033	4.99976e-12	4.97111e-13	1.77503e-12	2.78368e-13	6.2908e-14	2.78273e-12
759.484	4.94824e-12	4.77254e-13	1.16746e-12	2.67982e-13	4.56139e-14	2.7321e-12
759.935	4.93111e-12	4.62985e-13	1.11401e-12	2.85341e-13	6.1059e-15	2.78908e-12
760.386	4.91393e-12	4.68164e-13	1.12313e-12	2.67898e-13	3.41207e-14	2.77557e-12
760.837	4.88978e-12	5.81416e-13	1.08358e-12	2.88422e-13	3.38758e-14	2.75169e-12
761.288	4.81058e-12	4.6427e-13	1.21312e-12	2.89846e-13	2.43669e-14	2.71229e-12
761.739	4.85851e-12	4.59789e-13	1.03424e-12	3.04274e-13	5.2984e-14	2.68753e-12
762.19	4.80239e-12	4.51533e-13	6.56462e-13	2.68552e-13	2.15696e-14	2.68196e-12
762.641	4.79334e-12	4.35935e-13	9.95805e-13	2.72869e-13	5.6036e-14	2.72895e-12
763.092	4.77137e-12	4.19126e-13	8.9668e-13	2.69868e-13	3.10543e-14	2.6951e-12
763.543	4.72227e-12	4.18197e-13	8.84662e-13	2.76613e-13	6.20934e-15	2.69194e-12
763.994	4.76571e-12	4.07499e-13	8.11033e-13	2.63033e-13	4.08211e-14	2.78141e-12
764.445	4.6775e-12	4.06751e-13	7.77472e-13	2.75908e-13	9.13042e-15	2.77187e-12
764.896	4.70058e-12	3.75037e-13	8.78947e-13	2.75254e-13	1.66667e-15	2.69668e-12
765.347	4.62727e-12	3.92849e-13	8.23239e-13	3.27949e-13	1.2314e-14	2.67678e-12
765.798	4.58884e-12	3.91058e-13	7.04222e-13	2.89781e-13	4.58744e-14	2.71887e-12
766.249	4.55737e-12	3.82187e-13	8.33355e-13	2.56562e-13	6.71004e-14	2.72999e-12
766.7	4.55457e-12	3.98447e-13	9.54171e-13	3.00817e-13	2.90176e-14	2.66864e-12
767.151	4.52004e-12	3.65619e-13	8.54735e-13	2.34097e-13	4.46365e-14	2.63448e-12
767.602	4.52268e-12	3.66873e-13	8.65794e-13	3.0306e-13	4.76053e-14	2.73988e-12
768.053	4.49097e-12	3.82721e-13	1.34661e-12	3.0547e-13	4.95196e-14	2.67675e-12
768.504	4.5245e-12	3.75446e-13	9.34052e-13	2.64677e-13	8.14819e-14	2.69936e-12
768.955	4.46116e-12	3.54562e-13	9.14397e-13	2.62812e-13	4.85972e-14	2.69444e-12
769.406	4.43107e-12	3.9546e-13	9.59867e-13	2.57049e-13	7.91252e-14	2.70974e-12
769.857	4.43449e-12	4.08565e-13	9.35504e-13	3.33446e-13	3.47308e-14	2.75042e-12
770.308	4.41556e-12	4.02307e-13	1.01877e-12	2.47237e-13	5.03359e-14	2.68928e-12
770.759	4.37473e-12	4.11646e-13	9.5196e-13	3.05755e-13	2.2593e-13	2.69394e-12
771.21	4.36435e-12	4.23396e-13	8.61197e-13	2.76579e-13	4.93513e-14	2.66776e-12
771.661	4.37866e-12	4.11737e-13	1.05406e-12	2.40909e-13	7.54584e-14	2.6915e-12
772.112	4.3539e-12	4.11671e-13	1.06268e-12	1.75588e-13	2.75852e-14	2.65639e-12
772.563	4.27517e-12	4.27276e-13	1.08971e-12	2.36793e-13	4.39203e-14	2.66234e-12
773.014	4.28993e-12	4.36109e-13	9.12274e-13	2.13739e-13	5.9202e-14	2.79073e-12
773.465	4.27598e-12	3.82691e-13	9.69221e-13	2.34595e-13	3.67105e-14	2.71126e-12
773.916	4.27046e-12	4.05689e-13	9.65682e-13	2.23709e-13	2.13902e-14	2.66584e-12
774.367	4.23642e-12	3.86958e-13	1.00586e-12	2.34226e-13	1.63533e-14	2.65466e-12
774.818	4.26659e-12	4.98688e-13	7.38087e-13	1.69619e-13	2.53044e-14	2.65709e-12
775.269	4.21713e-12	3.90777e-13	7.34053e-13	1.96809e-13	2.44468e-14	2.64978e-12
775.72	4.19185e-12	4.17131e-13	7.55323e-13	2.12245e-13	3.01461e-15	2.65229e-12
776.171	4.16301e-12	3.4998e-13	3.14471e-13	2.15825e-13	1.66667e-15	2.66432e-12
776.622	4.1674e-12	3.5842e-13	5.73681e-13	2.34289e-13	1.66667e-15	2.62975e-12
777.073	4.14413e-12	3.37516e-13	6.48683e-13	2.57046e-13	1.19062e-14	2.59184e-12
777.524	4.12077e-12	3.3497e-13	4.95946e-13	2.0033e-13	1.66667e-15	2.63332e-12
777.975	4.12625e-12	2.68835e-13	4.72624e-13	3.5619e-13	7.78183e-15	2.55445e-12
778.426	4.04734e-12	3.40431e-13	8.06282e-13	2.24258e-13	1.13648e-14	2.60665e-12
778.877	4.04561e-12	2.97412e-13	6.38985e-13	2.35406e-13	2.16776e-14	2.61359e-12
779.328	4.05413e-12	3.25947e-13	5.194e-13	2.23127e-13	1.66667e-15	2.64067e-12
779.779	4.05649e-12	3.07087e-13	5.19463e-13	2.51385e-13	3.16173e-14	2.60623e-12
780.23	4.01308e-12	3.15505e-13	5.73932e-13	2.0677e-13	1.66667e-15	2.62311e-12
780.681	3.98234e-12	3.14893e-13	6.13895e-13	2.31597e-13	1.84783e-14	2.61319e-12
781.132	4.00187e-12	3.11528e-13	7.30066e-13	1.14755e-13	2.06249e-14	2.63065e-12
781.583	3.99794e-12	3.14605e-13	8.00663e-13	2.36751e-13	5.78789e-14	2.6147e-12
782.034	4.0306e-12	3.16403e-13	1.38986e-12	2.13278e-13	5.5659e-14	2.71353e-12
782.485	3.97667e-12	3.29889e-13	7.36368e-13	2.22763e-13	4.13285e-14	2.61636e-12
782.936	3.9357e-12	3.21387e-13	1.14138e-12	2.22057e-13	1.66667e-15	2.61622e-12
783.387	3.95303e-12	3.47588e-13	7.80084e-13	2.24528e-13	4.20427e-14	2.60485e-12
783.838	3.90323e-12	4.39354e-13	8.77892e-13	2.10219e-13	9.42379e-14	2.61402e-12
784.289	3.88683e-12	3.40081e-13	7.9212e-13	3.38073e-13	5.98023e-14	2.69694e-12
784.74	3.92921e-12	3.56317e-13	8.57481e-13	2.21307e-13	1.09336e-13	2.62922e-12
785.191	3.85898e-12	3.70874e-13	9.00411e-13	1.91472e-13	1.40291e-13	2.61002e-12
785.642	3.86981e-12	3.76132e-13	8.75701e-13	2.24672e-13	1.05076e-13	2.58883e-12
786.093	3.86706e-12	3.79202e-13	8.82679e-13	1.36847e-13	8.43952e-14	2.64723e-12
786.544	3.83151e-12	4.69173e-13	8.09251e-13	2.05946e-13	4.74652e-14	2.64747e-12
786.995	3.85822e-12	3.87852e-13	8.21789e-13	2.15554e-13	5.12047e-14	2.80702e-12
787.446	3.83934e-12	3.80524e-13	9.42973e-13	1.98129e-13	2.83381e-14	2.63259e-12
787.897	3.8067e-12	3.90929e-13	8.34726e-13	1.74599e-13	1.66667e-15	2.62918e-12
788.348	3.80973e-12	3.83996e-13	8.47557e-13	1.88149e-13	1.24698e-14	2.61343e-12
788.799	3.81683e-12	3.58156e-13	8.69848e-13	1.91023e-13	1.66667e-15	2.61299e-12
789.25	3.76318e-12	3.80832e-13	7.81504e-13	1.80466e-13	1.137e-14	2.55564e-12
789.701	3.74271e-12	3.60419e-13	7.7228e-13	1.84715e-13	1.66667e-15	2.57533e-12
790.152	3.77181e-12	3.40844e-13	6.84573e-13	1.43954e-13	1.66667e-15	2.57409e-12
790.603	3.73324e-12	3.99185e-13	6.55315e-13	1.86858e-13	1.66667e-15	2.58678e-12
791.054	3.74707e-12	3.39629e-13	7.60404e-13	1.98884e-13	2.56363e-14	2.5777e-12
791.505	3.75274e-12	3.41075e-13	6.78924e-13	2.01327e-13	1.66667e-15	2.74244e-12
791.956	3.71152e-12	2.48727e-13	5.86613e-13	2.77423e-13	1.66667e-15	2.55978e-12
792.407	3.68034e-12	3.19769e-13	5.27019e-13	2.23743e-13	4.2772e-14	2.53578e-12
792.858	3.6885e-12	3.30231e-13	6.17868e-13	2.00342e-13	1.66667e-15	2.57334e-12
793.309	3.68954e-12	3.02283e-13	5.30512e-13	1.98539e-13	2.61561e-14	2.53891e-12
793.76	3.67478e-12	2.98364e-13	5.26266e-13	1.75069e-13	2.16278e-13	2.56122e-12
794.211	3.65684e-12	3.05975e-13	2.81384e-13	1.76515e-13	1.66667e-15	2.57928e-12
794.662	3.67182e-12	3.10271e-13	5.86981e-13	2.00974e-13	2.03428e-14	2.57762e-12
795.113	3.63988e-12	2.78633e-13	6.35021e-13	1.02688e-13	3.76866e-14	2.55143e-12
795.564	3.60092e-12	3.04434e-13	5.19037e-13	2.14359e-13	4.57415e-14	2.49566e-12
796.015	3.57123e-12	2.57437e-13	6.1549e-13	2.0503e-13	1.66667e-15	2.68789e-12
796.466	3.59844e-12	2.96454e-13	5.9705e-13	1.72909e-13	1.90328e-14	2.54137e-12
796.917	3.62529e-12	2.97059e-13	6.57395e-13	1.53842e-13	2.3635e-14	2.57332e-12
797.368	3.5928e-12	3.36075e-13	6.65803e-13	1.49132e-13	1.66667e-15	2.54396e-12
797.819	3.63663e-12	4.35512e-13	5.80219e-13	1.37242e-13	3.98077e-14	2.56027e-12
798.27	3.5974e-12	3.29958e-13	7.14278e-13	1.77611e-13	2.30557e-14	2.53247e-12
798.721	3.55223e-12	3.73419e-13	7.1993e-13	1.72095e-13	2.4547e-14	2.57487e-12
799.172	3.56352e-12	3.96178e-13	5.10217e-13	1.95904e-13	4.22673e-14	2.56744e-12
799.623	3.56557e-12	3.68337e-13	7.88447e-13	1.80422e-13	2.96788e-14	2.5575e-12
800.074	3.56202e-12	3.67262e-13	8.25384e-13	1.77703e-13	3.71413e-14	2.57738e-12
800.525	3.56534e-12	3.45156e-13	6.96969e-13	1.93819e-13	3.56061e-14	2.56803e-12
800.976	3.54241e-12	3.63088e-13	8.96644e-13	3.71074e-13	4.16165e-14	2.59603e-12
801.427	3.53611e-12	3.70474e-13	8.43266e-13	1.64431e-13	2.37031e-14	2.57741e-12
801.878	3.51287e-12	3.55271e-13	6.48642e-13	1.77637e-13	6.69832e-14	2.57657e-12
802.329	3.5102e-12	3.42882e-13	5.72665e-13	1.98951e-13	1.6168e-14	2.52369e-12
802.78	3.49498e-12	3.37003e-13	1.01406e-12	1.88271e-13	4.94305e-14	2.55865e-12
803.231	3.47699e-12	3.65068e-13	3.22003e-13	1.80601e-13	2.94563e-14	2.4566e-12
803.682	3.50328e-12	3.58847e-13	6.49284e-13	1.79333e-13	2.32462e-14	2.57823e-12
804.133	3.51327e-12	3.17046e-13	6.29465e-13	8.76688e-14	1.35972e-14	2.50451e-12
804.584	3.47619e-12	3.24911e-13	4.58254e-13	1.70325e-13	6.32784e-15	2.46841e-12
805.035	3.479e-12	3.1592e-13	9.83433e-13	1.5429e-13	1.66667e-15	2.52058e-12
805.486	3.41033e-12	2.85221e-13	4.18303e-13	1.76469e-13	1.66667e-15	2.50452e-12
805.937	3.45242e-12	2.93942e-13	4.42976e-13	1.74518e-13	1.66667e-15	2.52541e-12
806.388	3.47909e-12	2.78964e-13	4.06564e-13	1.68829e-13	1.66667e-15	2.49119e-12
806.839	3.4481e-12	3.25242e-13	5.08834e-13	1.40049e-13	1.66667e-15	2.51703e-12
807.29	3.43431e-12	3.10608e-13	4.14341e-13	1.61684e-13	1.66667e-15	2.49574e-12
807.741	3.36406e-12	2.69144e-13	4.38318e-13	1.87388e-13	1.61482e-13	2.47561e-12
808.192	3.38387e-12	2.66078e-13	4.2726e-13	1.87252e-13	1.66667e-15	2.61941e-12
808.643	3.33266e-12	2.70554e-13	4.59477e-13	1.46214e-13	2.63074e-14	2.50902e-12
809.094	3.34777e-12	2.67166e-13	3.88631e-13	9.37994e-14	2.60658e-14	2.49968e-12
809.545	3.33196e-12	2.79626e-13	6.88363e-13	1.62338e-13	1.50302e-14	2.43042e-12
809.996	3.31809e-12	2.70559e-13	7.49588e-13	1.56665e-13	7.89183e-14	2.64049e-12
810.447	3.38482e-12	2.66191e-13	7.23394e-13	1.64516e-13	3.31492e-14	2.48752e-12
810.898	3.29365e-12	2.93783e-13	6.58988e-13	1.4823e-13	1.66667e-15	2.50891e-12
811.349	3.34295e-12	2.87611e-13	5.87262e-13	1.74437e-13	2.81718e-14	2.47028e-12
811.8	3.30968e-12	3.03552e-13	6.92199e-13	1.50715e-13	5.08066e-14	2.42704e-12
812.251	3.26413e-12	3.26379e-13	7.32818e-13	1.54248e-13	5.32852e-14	2.50422e-12
812.702	3.34219e-12	3.38724e-13	7.29561e-13	1.70218e-13	7.87631e-14	2.52397e-12
813.153	3.37001e-12	3.36774e-13	6.83172e-13	1.6454e-13	7.12817e-14	2.46181e-12
813.604	3.33908e-12	3.18092e-13	8.5273e-13	1.74744e-13	1.41936e-13	2.4705e-12
814.055	3.31515e-12	3.3806e-13	9.95538e-13	1.48203e-13	1.05617e-13	2.47124e-12
814.506	3.38893e-12	3.95589e-13	6.74211e-13	1.49278e-13	6.7886e-14	2.55969e-12
814.957	3.32194e-12	2.67227e-13	7.74847e-13	3.22442e-13	3.03617e-14	2.52296e-12
815.408	3.26647e-12	3.56139e-13	7.61769e-13	1.80516e-13	6.19456e-14	2.51088e-12
815.859	3.39397e-12	3.49494e-13	5.87611e-13	2.21954e-13	5.9776e-15	2.52679e-12
816.31	3.41398e-12	3.14412e-13	6.30406e-13	2.18375e-13	2.19447e-14	2.4903e-12
816.761	3.50114e-12	3.44391e-13	5.69446e-13	1.81861e-13	2.35835e-13	2.4781e-12
817.212	3.83297e-12	3.57298e-13	3.63804e-13	1.57149e-13	4.02672e-15	2.59116e-12
817.663	5.03105e-12	3.8491e-13	6.57328e-13	1.8735e-13	1.66667e-15	2.69517e-12
818.114	7.91645e-12	5.17163e-13	6.27118e-13	1.39858e-13	1.66667e-15	2.887e-12
818.565	1.34077e-11	7.56928e-13	8.21035e-13	2.08767e-13	5.42048e-15	3.35059e-12
819.016	2.29955e-11	1.14523e-12	1.07369e-12	3.25138e-13	8.95807e-14	4.05817e-12
819.467	3.67721e-11	1.76958e-12	1.67305e-12	5.34908e-13	1.555e-13	4.79252e-12
819.918	5.2859e-11	2.64156e-12	2.6492e-12	8.25012e-13	1.94539e-13	5.77037e-12
820.369	6.93938e-11	3.66133e-12	4.0362e-12	1.29975e-12	3.41128e-13	6.93724e-12
820.82	8.36592e-11	4.91343e-12	5.88979e-12	1.90447e-12	4.63666e-13	8.16459e-12
821.271	9.52886e-11	5.99181e-12	8.15434e-12	2.59391e-12	6.08936e-13	9.16012e-12
821.722	1.02997e-10	7.09536e-12	1.05157e-11	3.343e-12	7.29074e-13	1.01327e-11
822.173	1.07184e-10	8.00734e-12	1.24827e-11	4.01569e-12	8.87016e-13	1.09833e-11
822.624	1.07447e-10	8.7668e-12	1.49659e-11	4.59854e-12	9.96102e-13	1.15375e-11
823.075	1.05775e-10	9.28275e-12	1.66732e-11	5.23675e-12	1.09911e-12	1.21086e-11
823.526	1.0109e-10	9.62949e-12	1.78372e-11	5.64013e-12	1.17999e-12	1.23151e-11
823.977	9.41634e-11	9.79686e-12	1.89083e-11	5.97158e-12	1.22886e-12	1.22869e-11
824.428	8.72481e-11	9.72974e-12	1.99042e-11	6.08233e-12	1.26963e-12	1.22053e-11
824.879	7.98497e-11	9.48653e-12	1.99236e-11	6.02082e-12	1.295e-12	1.2101e-11
825.33	7.18517e-11	9.17611e-12	1.96671e-11	5.98858e-12	1.29271e-12	1.16142e-11
825.781	6.51104e-11	8.85094e-12	1.97782e-11	5.87692e-12	1.32411e-12	1.13818e-11
826.232	5.8066e-11	8.31265e-12	1.89892e-11	5.66549e-12	1.29767e-12	1.07432e-11
826.683	5.20625e-11	7.91017e-12	1.83105e-11	5.5107e-12	1.23033e-12	1.01737e-11
827.134	4.70141e-11	7.37406e-12	1.76171e-11	5.1441e-12	1.18668e-12	9.72039e-12
827.585	4.25827e-11	6.93386e-12	1.72611e-11	5.05108e-12	1.24657e-12	9.33395e-12
828.036	3.82233e-11	6.61753e-12	1.6413e-11	4.70074e-12	1.16138e-12	8.75907e-12
828.487	3.47087e-11	6.02583e-12	1.5272e-11	4.4651e-12	1.11244e-12	8.39093e-12
828.938	3.16124e-11	5.62786e-12	1.4539e-11	4.21071e-12	9.88223e-13	7.76456e-12
829.389	2.87762e-11	5.20228e-12	1.37937e-11	3.99447e-12	9.46283e-13	7.5228e-12
829.84	2.65374e-11	4.78425e-12	1.28637e-11	3.7209e-12	9.03889e-13	7.04738e-12
830.291	2.45746e-11	4.44723e-12	1.23397e-11	3.54708e-12	8.8354e-13	6.63039e-12
830.742	2.28045e-11	4.09795e-12	1.14052e-11	3.31784e-12	9.83489e-13	6.39464e-12
831.193	2.1276e-11	3.8103e-12	1.05463e-11	3.12144e-12	8.46723e-13	5.98047e-12
831.644	1.99789e-11	3.49529e-12	9.9599e-12	2.96898e-12	7.1286e-13	5.76648e-12
832.095	1.8865e-11	3.25961e-12	9.4495e-12	2.74345e-12	7.09678e-13	5.51311e-12
832.546	1.77947e-11	2.98152e-12	8.98295e-12	2.61392e-12	6.32361e-13	5.35688e-12
832.997	1.69021e-11	2.75019e-12	8.21186e-12	2.52212e-12	5.90999e-13	5.30764e-12
833.448	1.61817e-11	2.60238e-12	7.78464e-12	2.37094e-12	5.29224e-13	4.93831e-12
833.899	1.53699e-11	2.41216e-12	7.29229e-12	2.19702e-12	4.64352e-13	4.76285e-12
834.35	1.47084e-11	2.32715e-12	6.9354e-12	2.12814e-12	4.42137e-13	4.63715e-12
834.801	1.41916e-11	2.1371e-12	6.60043e-12	1.99299e-12	4.39856e-13	4.47142e-12
835.252	1.36416e-11	2.00977e-12	6.31516e-12	1.9129e-12	4.52409e-13	4.42076e-12
835.703	1.31456e-11	1.8612e-12	6.28851e-12	1.79145e-12	4.15782e-13	4.26374e-12
836.154	1.27581e-11	1.78709e-12	5.69588e-12	1.63624e-12	3.94053e-13	4.18349e-12
836.605	1.2315e-11	1.69186e-12	5.48953e-12	1.60508e-12	4.02085e-13	4.07495e-12
837.056	1.21143e-11	1.56626e-12	5.16304e-12	1.55996e-12	3.5561e-13	4.13256e-12
837.507	1.1577e-11	1.49867e-12	5.02059e-12	1.47213e-12	3.19953e-13	3.91987e-12
837.958	1.12601e-11	1.38235e-12	4.85956e-12	1.56969e-12	3.18173e-13	3.9789e-12
838.409	1.1039e-11	1.36249e-12	4.55492e-12	1.33142e-12	3.72989e-13	3.90811e-12
838.86	1.06515e-11	1.30078e-12	4.37325e-12	1.22887e-12	3.36869e-13	3.71039e-12
839.311	1.04184e-11	1.26265e-12	4.33065e-12	1.2064e-12	2.70805e-13	3.70483e-12
839.762	1.01742e-11	1.20874e-12	4.19691e-12	1.17988e-12	4.98501e-13	3.66607e-12
840.213	9.95442e-12	1.18469e-12	3.76634e-12	1.12446e-12	2.51501e-13	3.58451e-12
840.664	9.72013e-12	1.15648e-12	3.8791e-12	1.11082e-12	2.97062e-13	3.64879e-12
841.115	9.55179e-12	1.13677e-12	3.76021e-12	9.76252e-13	2.54499e-13	3.56833e-12
841.566	9.32908e-12	1.10436e-12	3.55078e-12	9.90365e-13	2.51366e-13	3.54931e-12
842.017	9.16922e-12	1.04142e-12	3.45047e-12	9.81773e-13	2.53292e-13	3.45206e-12
842.468	9.00777e-12	9.86449e-13	3.32108e-12	9.74901e-13	2.42856e-13	3.40254e-12
842.919	8.78974e-12	9.56151e-13	3.26813e-12	9.072e-13	2.11864e-13	3.41689e-12
843.37	8.5903e-12	9.38506e-13	3.11752e-12	9.52166e-13	1.97948e-13	3.38488e-12
843.821	8.51526e-12	9.83844e-13	3.02146e-12	8.87807e-13	2.21342e-13	3.37639e-12
844.272	8.37926e-12	8.72921e-13	2.71596e-12	7.99885e-13	1.78389e-13	3.32187e-12
844.723	8.26149e-12	8.4472e-13	2.89256e-12	7.84621e-13	1.66504e-13	3.33651e-12
845.174	8.10101e-12	8.42052e-13	2.30728e-12	7.61567e-13	1.94654e-13	3.21199e-12
845.625	7.9384e-12	7.87165e-13	2.59948e-12	7.45746e-13	1.36197e-13	3.30365e-12
846.076	7.82114e-12	7.53932e-13	2.29825e-12	7.10591e-13	1.04962e-13	3.22566e-12
846.527	7.73828e-12	7.29086e-13	2.22658e-12	7.16696e-13	9.68513e-14	3.15393e-12
846.978	7.59601e-12	7.12852e-13	2.21012e-12	8.07125e-13	1.07833e-13	3.17128e-12
847.429	7.50828e-12	6.9876e-13	2.21722e-12	6.54833e-13	1.3099e-13	3.13515e-12
847.88	7.43851e-12	6.87795e-13	2.01918e-12	6.60267e-13	7.9751e-14	3.209e-12
848.331	7.34297e-12	6.49028e-13	1.89441e-12	6.34292e-13	8.49359e-14	3.11999e-12
848.782	7.21154e-12	6.39505e-13	2.07275e-12	6.19928e-13	8.29791e-14	3.1619e-12
849.233	7.1652e-12	6.04992e-13	1.68437e-12	5.83273e-13	9.36213e-14	3.16871e-12
849.684	7.05069e-12	6.21667e-13	1.88771e-12	6.71814e-13	1.26906e-13	3.09829e-12
850.135	6.98466e-12	6.12058e-13	1.95765e-12	5.77305e-13	1.11903e-13	2.98673e-12
850.586	6.84383e-12	6.11839e-13	1.89313e-12	6.0151e-13	1.3456e-13	3.10393e-12
851.037	6.79802e-12	6.00448e-13	1.86453e-12	5.66111e-13	1.21708e-13	3.04305e-12
851.488	6.74021e-12	6.06281e-13	1.88121e-12	5.98338e-13	1.6719e-13	3.08432e-12
851.939	6.66748e-12	6.37906e-13	2.05708e-12	5.25917e-13	6.22612e-14	3.06823e-12
852.39	6.64904e-12	5.87683e-13	1.90359e-12	5.05738e-13	1.19607e-13	3.083e-12
852.841	6.60429e-12	5.95601e-13	1.89747e-12	5.21453e-13	1.20329e-13	2.99449e-12
853.292	6.50984e-12	6.08085e-13	1.73987e-12	4.71763e-13	1.28382e-13	3.02834e-12
853.743	6.51782e-12	5.7372e-13	1.88119e-12	5.03682e-13	3.88664e-13	3.02018e-12
854.194	6.32764e-12	5.82209e-13	1.8604e-12	4.74636e-13	1.09404e-13	2.93738e-12
854.645	6.32415e-12	5.84558e-13	1.72796e-12	4.59759e-13	1.04694e-13	3.01926e-12
855.096	6.25096e-12	5.80041e-13	1.68538e-12	3.8709e-13	1.01565e-13	2.98988e-12
855.547	6.14728e-12	5.74481e-13	1.81423e-12	4.36535e-13	8.79991e-14	2.9918e-12
855.998	6.17202e-12	5.59795e-13	1.67277e-12	4.27835e-13	9.35414e-14	3.118e-12
856.449	6.10007e-12	5.83892e-13	1.62459e-12	4.10833e-13	1.09634e-13	2.96651e-12
856.9	6.03906e-12	5.80791e-13	1.57746e-12	4.30851e-13	4.03557e-14	2.94454e-12
857.351	5.99491e-12	6.23037e-13	1.58322e-12	4.18167e-13	1.25738e-13	2.95887e-12
857.802	5.99531e-12	5.40953e-13	1.60661e-12	4.2318e-13	6.35685e-14	2.9092e-12
858.253	5.86559e-12	6.0053e-13	1.53539e-12	4.0692e-13	1.0142e-13	2.90607e-12
858.704	5.94703e-12	5.28153e-13	1.41182e-12	4.19789e-13	8.19958e-14	2.92318e-12
859.155	5.79804e-12	5.01576e-13	1.46474e-12	3.73861e-13	8.13746e-14	2.90254e-12
859.606	5.74019e-12	4.91457e-13	1.4526e-12	4.60444e-13	7.66139e-14	2.88067e-12
860.057	5.66264e-12	5.04152e-13	1.28618e-12	4.27398e-13	5.77381e-14	2.85799e-12
860.508	5.62704e-12	4.95e-13	1.3638e-12	3.87268e-13	3.93206e-14	2.87821e-12
860.959	5.69707e-12	3.8567e-13	1.23001e-12	5.57138e-13	4.00781e-14	2.89122e-12
861.41	5.56478e-12	4.83171e-13	1.28468e-12	4.1576e-13	6.4631e-14	2.86608e-12
861.861	5.50551e-12	4.70617e-13	1.23574e-12	3.92572e-13	5.89892e-14	2.85067e-12
862.312	5.43375e-12	4.48943e-13	1.31135e-12	3.96845e-13	3.1324e-14	2.88066e-12
862.763	5.40119e-12	4.4171e-13	1.16758e-12	3.6609e-13	1.8912e-13	2.84012e-12
863.214	5.39128e-12	4.39235e-13	1.04585e-12	3.78182e-13	6.40713e-14	2.91222e-12
863.665	5.36581e-12	4.1969e-13	1.16893e-12	3.50177e-13	5.03458e-14	2.86082e-12
864.116	5.27813e-12	4.29906e-13	1.21689e-12	2.36828e-13	9.94346e-14	2.84882e-12
864.567	5.30167e-12	4.378e-13	1.07043e-12	3.52581e-13	1.00834e-13	2.83779e-12
865.018	5.2785e-12	3.72492e-13	1.20307e-12	3.66607e-13	1.16372e-13	2.8278e-12
865.469	5.23746e-12	4.31747e-13	1.16185e-12	3.1942e-13	7.12202e-14	2.77339e-12
865.92	5.15637e-12	4.576e-13	1.15628e-12	3.22261e-13	1.66667e-15	2.7961e-12
866.371	5.12495e-12	4.36944e-13	1.15043e-12	3.33926e-13	7.55304e-14	2.77991e-12
866.822	5.12213e-12	4.30907e-13	1.23634e-12	3.21634e-13	4.65042e-14	2.79175e-12
867.273	5.06464e-12	4.58818e-13	1.22831e-12	3.34581e-13	6.18239e-14	2.83449e-12
867.724	5.05103e-12	4.6114e-13	1.31003e-12	3.60612e-13	2.26662e-13	2.82441e-12
868.175	5.06231e-12	4.73432e-13	1.30872e-12	3.14084e-13	1.28613e-13	2.6794e-12
868.626	4.93571e-12	4.77525e-13	1.22636e-12	3.21305e-13	1.44505e-13	2.83221e-12
869.077	4.96281e-12	5.03755e-13	1.28273e-12	2.87153e-13	7.23684e-14	2.79507e-12
869.528	4.93353e-12	4.45793e-13	1.3231e-12	2.91331e-13	9.29241e-14	2.7729e-12
869.979	4.90027e-12	3.99945e-13	1.19935e-12	3.80577e-13	4.74155e-14	2.76746e-12
870.43	4.85303e-12	4.62887e-13	1.45759e-12	3.09171e-13	7.5755e-14	2.7587e-12
870.881	4.82066e-12	4.86714e-13	1.34539e-12	3.85336e-13	1.66667e-15	2.76895e-12
871.332	4.82892e-12	4.51529e-13	1.14927e-12	2.89737e-13	4.2537e-14	2.75868e-12
871.783	4.78101e-12	4.63495e-13	1.13947e-12	2.56149e-13	6.75868e-14	2.70827e-12
872.234	4.77539e-12	4.18502e-13	7.91163e-13	3.07117e-13	6.02795e-14	2.71119e-12
872.685	4.78247e-12	4.23642e-13	1.13475e-12	3.0883e-13	5.78121e-14	2.7338e-12
873.136	4.77527e-12	4.26734e-13	1.13327e-12	2.22732e-13	3.20173e-14	2.69414e-12
873.587	4.64586e-12	4.23148e-13	1.02267e-12	2.98584e-13	4.95196e-14	2.75542e-12
874.038	4.64446e-12	4.07302e-13	1.26354e-12	2.99521e-13	1.34324e-13	2.72105e-12
874.489	4.66412e-12	3.90631e-13	8.52243e-13	2.9391e-13	2.96284e-14	2.72185e-12
874.94	4.62198e-12	3.13383e-13	1.1075e-12	3.21384e-13	1.66667e-15	2.72518e-12
875.391	4.57911e-12	3.72441e-13	8.74167e-13	2.99241e-13	1.28345e-14	2.68846e-12
875.842	4.54237e-12	3.75169e-13	8.34137e-13	2.76676e-13	8.47696e-14	2.68903e-12
876.293	4.54152e-12	3.5587e-13	7.08716e-13	2.77766e-13	5.02423e-14	2.65369e-12
876.744	4.50764e-12	3.60214e-13	7.14456e-13	2.52943e-13	2.1768e-13	2.65019e-12
877.195	4.45604e-12	3.55575e-13	7.91694e-13	2.84138e-13	6.1907e-14	2.66653e-12
877.646	4.48192e-12	3.59528e-13	6.83675e-13	2.56147e-13	5.78848e-14	2.69241e-12
878.097	4.43306e-12	3.41607e-13	7.76673e-13	2.79546e-13	4.77978e-14	2.71597e-12
878.548	4.43891e-12	3.54998e-13	8.62528e-13	2.85011e-13	6.6811e-14	2.70266e-12
878.999	4.37816e-12	3.07774e-13	1.00934e-12	2.79076e-13	7.84633e-14	2.72771e-12
879.45	4.42303e-12	3.74558e-13	1.24033e-12	2.3862e-13	2.50203e-14	2.71392e-12
879.901	4.38597e-12	3.75095e-13	9.306e-13	3.57531e-13	1.66667e-15	2.6831e-12
880.352	4.36547e-12	3.73441e-13	1.07755e-12	2.64913e-13	3.65829e-14	2.71137e-12
880.803	4.33988e-12	3.84916e-13	9.69192e-13	2.40585e-13	6.28765e-14	2.69504e-12
881.254	4.30007e-12	4.01299e-13	1.02699e-12	2.77228e-13	4.60008e-14	2.68802e-12
881.705	4.31312e-12	3.83437e-13	9.82144e-13	2.66829e-13	7.88574e-14	2.70138e-12
882.156	4.27199e-12	4.67303e-13	9.47342e-13	1.78423e-13	7.86636e-14	2.67205e-12
882.607	4.28061e-12	4.08734e-13	1.11933e-12	2.25266e-13	5.14429e-14	2.69544e-12
883.058	4.29227e-12	4.24591e-13	1.09015e-12	2.45566e-13	6.47665e-14	2.6577e-12
883.509	4.21147e-12	3.99497e-13	9.74932e-13	2.67792e-13	1.7019e-13	2.68103e-12
883.96	4.25234e-12	3.37029e-13	1.01678e-12	3.5056e-13	5.75548e-14	2.65773e-12
884.411	4.19218e-12	4.18623e-13	9.66106e-13	2.50533e-13	4.25854e-14	2.65512e-12
884.862	4.18749e-12	3.94933e-13	8.04811e-13	2.18034e-13	4.85461e-14	2.62018e-12
885.313	4.15807e-12	3.92435e-13	8.76914e-13	2.42726e-13	9.26969e-14	2.6557e-12
885.764	4.14076e-12	3.95706e-13	8.52451e-13	2.36068e-13	1.05183e-13	2.66187e-12
886.215	4.10532e-12	3.73887e-13	8.93042e-13	2.65863e-13	5.15861e-15	2.60508e-12
886.666	4.09877e-12	3.53423e-13	7.44482e-13	2.24104e-13	1.66667e-15	2.6719e-12
887.117	4.10524e-12	3.4123e-13	6.62417e-13	1.91682e-13	4.81557e-15	2.58713e-12
887.568	4.1114e-12	3.26946e-13	6.24542e-13	2.29985e-13	1.66667e-15	2.59338e-12
888.019	4.06361e-12	2.97041e-13	6.17599e-13	2.07089e-13	1.66667e-15	2.58027e-12
888.47	4.04228e-12	3.15754e-13	5.81857e-13	1.97663e-13	1.66667e-15	2.5595e-12
888.921	4.03166e-12	3.03355e-13	4.78809e-13	2.00814e-13	1.66667e-15	2.57936e-12
889.372	3.9973e-12	2.98028e-13	4.50268e-13	1.89681e-13	1.66667e-15	2.53575e-12
889.823	3.98567e-12	3.77428e-13	6.63803e-13	1.96946e-13	1.66667e-15	2.54844e-12
890.274	3.95383e-12	2.92962e-13	6.55999e-13	2.31906e-13	1.0642e-14	2.57296e-12
890.725	3.96064e-12	3.46175e-13	7.90258e-13	2.53542e-13	2.70144e-14	2.58059e-12
891.176	3.96376e-12	3.03492e-13	7.34668e-13	1.73674e-13	4.38882e-14	2.51974e-12
891.627	3.91045e-12	3.11024e-13	7.46872e-13	2.37121e-13	4.43844e-14	2.60716e-12
892.078	3.94031e-12	3.21083e-13	8.71486e-13	2.28206e-13	8.52102e-14	2.64392e-12
892.529	3.93908e-12	3.38485e-13	7.36457e-13	2.26579e-13	6.16209e-14	2.64053e-12
892.98	3.91033e-12	2.50868e-13	9.74858e-13	2.0753e-13	7.18932e-14	2.6816e-12
893.431	3.89249e-12	3.20107e-13	8.60979e-13	2.47175e-13	3.53318e-14	2.60905e-12
893.882	3.87849e-12	3.27941e-13	8.47282e-13	2.46547e-13	7.35547e-14	2.61811e-12
894.333	3.88142e-12	3.25488e-13	1.53465e-12	2.07305e-13	8.72977e-15	2.67661e-12
894.784	3.87043e-12	3.56153e-13	7.51876e-13	2.03068e-13	3.68087e-14	2.63129e-12
895.235	3.85449e-12	3.71012e-13	5.85297e-13	2.13803e-13	5.41539e-14	2.63836e-12
895.686	3.86746e-12	3.4482e-13	9.06052e-13	2.29211e-13	7.2536e-14	2.58062e-12
896.137	3.84326e-12	3.64622e-13	9.42827e-13	1.35886e-13	8.9927e-14	2.54518e-12
896.588	3.80526e-12	3.68143e-13	8.75836e-13	1.99559e-13	7.65314e-14	2.5598e-12
897.039	3.78378e-12	3.83698e-13	1.56664e-12	2.00117e-13	7.12319e-14	2.58678e-12
897.49	3.77439e-12	3.8547e-13	8.85705e-13	2.04045e-13	5.39595e-14	2.61235e-12
897.941	3.78788e-12	3.04639e-13	8.2947e-13	2.33324e-13	1.66667e-15	2.60066e-12
898.392	3.7906e-12	3.90054e-13	7.6233e-13	2.10611e-13	5.95352e-14	2.57937e-12
898.843	3.75485e-12	3.65052e-13	9.44583e-13	1.95869e-13	4.69068e-14	2.59521e-12
899.294	3.75064e-12	3.76533e-13	9.11614e-13	2.17597e-13	5.30639e-14	2.55797e-12
899.745	3.71797e-12	3.82546e-13	7.63524e-13	1.87986e-13	2.24645e-13	2.54424e-12
900.196	3.72521e-12	3.48626e-13	6.80715e-13	1.8353e-13	1.75716e-14	2.51438e-12
900.647	3.72098e-12	3.46325e-13	6.66899e-13	2.22655e-13	2.39224e-14	2.51648e-12
901.098	3.71658e-12	3.20059e-13	8.32965e-13	9.13572e-14	1.67186e-14	2.57108e-12
[truncated: 1,772 more rows]

## Sheet: Fig. 4b
Time (s)	H2	CO2	H2O	HCOOCH3	HCHO	HCOO*	CH3O*
0	2.98628e-12	7.09771e-12	3.06061e-14	3.90043e-14	5.18905e-13	2.45e-15	1.52095e-13
0.451	2.91157e-12	7.05083e-12	5.99596e-14	6.40666e-14	6.64304e-13	5.99367e-14	1.95695e-13
0.902	2.93482e-12	7.15515e-12	1.05488e-13	2.5e-15	6.68419e-13	6.25677e-14	1.93566e-13
1.353	2.84282e-12	7.09097e-12	1.52172e-13	1.43804e-13	6.26187e-13	9.42116e-14	1.66605e-13
1.804	2.88814e-12	7.12219e-12	1.91988e-13	1.08713e-13	9.01451e-13	9.2873e-14	1.7611e-13
2.255	2.87804e-12	7.21058e-12	1.26682e-13	1.37885e-13	6.42399e-13	1.82252e-13	1.81734e-13
2.706	2.87806e-12	7.25141e-12	4.84924e-13	1.78955e-13	6.04886e-13	6.07489e-14	2.2065e-13
3.157	2.73123e-12	7.46252e-12	2.17119e-13	2.00968e-13	6.00535e-13	7.39225e-14	1.8696e-13
3.608	2.84907e-12	7.12608e-12	7.32105e-14	1.35613e-13	7.03092e-13	1.40115e-13	1.91051e-13
4.059	2.82772e-12	6.92544e-12	3.79219e-14	1.2617e-13	6.31242e-13	8.89255e-14	5.90217e-14
4.51	2.78879e-12	7.01411e-12	2.91056e-14	1.99795e-13	6.74817e-13	9.37593e-14	1.24405e-13
4.961	2.78547e-12	7.61516e-12	3.18493e-14	1.65281e-13	6.19258e-13	5.71872e-14	1.52314e-13
5.412	2.81464e-12	6.88635e-12	1.67831e-13	1.26526e-13	7.0604e-13	1.10407e-13	2.4425e-13
5.863	2.83791e-12	7.04122e-12	1.01473e-14	5.01822e-14	7.12984e-13	3.24233e-13	1.20514e-13
6.314	2.81519e-12	6.90459e-12	6.58908e-14	2.49658e-13	6.37394e-13	9.89579e-14	1.49354e-13
6.765	2.81601e-12	6.92219e-12	5e-15	1.33594e-13	6.59586e-13	1.6318e-13	1.35671e-13
7.216	2.76838e-12	7.03214e-12	8.70723e-14	1.67047e-13	6.8303e-13	3.33695e-13	1.51002e-13
7.667	2.79321e-12	7.17219e-12	1.59513e-13	1.49446e-13	7.59355e-13	2.80224e-13	1.57438e-13
8.118	2.79575e-12	6.82938e-12	1.45579e-13	1.37538e-13	7.50109e-13	2.30591e-13	1.56558e-13
8.569	2.79976e-12	6.91956e-12	1.81463e-13	1.21629e-13	7.33179e-13	2.99917e-13	1.66547e-13
9.02	2.78761e-12	7.07766e-12	7.62154e-14	1.45215e-13	6.7057e-13	1.0123e-13	1.42509e-13
9.471	2.76628e-12	6.94193e-12	8.77184e-14	4.30658e-14	6.60437e-13	2.07651e-13	1.91334e-13
9.922	2.71778e-12	6.93007e-12	5e-15	7.18675e-14	6.61209e-13	2.36185e-13	1.93281e-13
10.373	2.75293e-12	6.73806e-12	1.49352e-13	1.26949e-13	6.20677e-13	1.15056e-13	1.43783e-13
10.824	2.69106e-12	6.70664e-12	5e-15	2.5e-15	9.16869e-13	2.2756e-13	1.50557e-13
11.275	2.67014e-12	6.63046e-12	5e-15	2.11508e-14	5.93854e-13	1.90955e-13	1.58376e-13
11.726	2.69077e-12	6.73613e-12	2.65328e-14	1.9991e-14	5.82348e-13	1.72112e-13	1.43393e-13
12.177	2.65323e-12	6.56325e-12	5e-15	2.5e-15	5.55975e-13	1.20053e-13	1.5072e-13
12.628	2.68258e-12	6.82228e-12	2.0849e-14	2.5e-15	5.37461e-13	1.9393e-14	1.40068e-13
13.079	2.6544e-12	6.46445e-12	5e-15	2.5e-15	4.30544e-13	5.17525e-15	7.24171e-14
13.53	2.68773e-12	6.48786e-12	5e-15	2.5e-15	4.51031e-13	2.07104e-14	1.2747e-13
13.981	2.65647e-12	6.65644e-12	5e-15	2.5e-15	4.21968e-13	2.45e-15	1.56826e-13
14.432	2.62342e-12	6.66732e-12	1.0762e-14	3.39922e-14	4.85204e-13	9.40763e-15	1.15847e-13
14.883	2.63957e-12	6.76066e-12	5e-15	1.45341e-14	4.44244e-13	2.15881e-14	9.72554e-14
15.334	2.63538e-12	6.74863e-12	6.56178e-14	5.50568e-14	4.21149e-13	2.45e-15	1.13984e-13
15.785	2.61552e-12	6.70399e-12	6.14247e-14	1.24362e-13	4.70548e-13	2.45e-15	1.0183e-13
16.236	2.6249e-12	6.7975e-12	1.06005e-13	1.34539e-13	5.02973e-13	1.08078e-14	1.40794e-13
16.687	2.62768e-12	6.84789e-12	1.8879e-13	3.84026e-13	5.37562e-13	7.12125e-14	1.44205e-13
17.138	2.64317e-12	7.03897e-12	1.08845e-13	9.97038e-14	5.73776e-13	4.74367e-14	1.60088e-13
17.589	2.6234e-12	6.77005e-12	9.3355e-14	1.86732e-13	5.79779e-13	6.99643e-14	1.44468e-13
18.04	2.70132e-12	6.9959e-12	9.76483e-14	1.79853e-13	6.56533e-13	8.9244e-14	1.46642e-13
18.491	2.82008e-12	6.86309e-12	1.33035e-13	1.94852e-13	7.02225e-13	1.13089e-13	1.37434e-13
18.942	3.35581e-12	7.64132e-12	1.39224e-13	1.71911e-13	6.7824e-13	1.58657e-13	1.64282e-13
19.393	4.3395e-12	7.51854e-12	1.53726e-13	2.37045e-13	7.39602e-13	1.44468e-13	1.57145e-13
19.844	7.07942e-12	8.49111e-12	2.58132e-13	1.89533e-13	6.95469e-13	5.48832e-13	1.90051e-13
20.295	1.26188e-11	1.01791e-11	4.68492e-13	3.3184e-13	7.42193e-13	1.91475e-13	2.43661e-13
20.746	2.22075e-11	1.27296e-11	3.32049e-13	6.94286e-13	7.83364e-13	3.61517e-13	3.75281e-13
21.197	3.55597e-11	1.63776e-11	5.72141e-13	6.95598e-13	8.93355e-13	5.78399e-13	6.18435e-13
21.648	5.10383e-11	2.07115e-11	9.3319e-13	1.02325e-12	1.27637e-12	1.13279e-12	1.03962e-12
22.099	6.63565e-11	2.57634e-11	1.24271e-12	1.42926e-12	1.79013e-12	2.0561e-12	1.64042e-12
22.55	8.0041e-11	3.07233e-11	1.64328e-12	1.87879e-12	2.6183e-12	3.36084e-12	2.53539e-12
23.001	9.0875e-11	3.57074e-11	2.09404e-12	2.41442e-12	3.50223e-12	4.77953e-12	3.41e-12
23.452	9.79868e-11	3.94008e-11	2.44151e-12	3.01385e-12	4.46329e-12	6.34278e-12	4.49567e-12
23.903	1.01703e-10	4.32906e-11	2.97864e-12	3.26012e-12	5.382e-12	7.76285e-12	5.41718e-12
24.354	1.01919e-10	4.66816e-11	3.34434e-12	4.02074e-12	6.18766e-12	8.94457e-12	6.2534e-12
24.805	1.00056e-10	4.90076e-11	3.58551e-12	4.18035e-12	7.11906e-12	1.01146e-11	6.99291e-12
25.256	9.48369e-11	4.98781e-11	3.91434e-12	4.42092e-12	7.19826e-12	1.06255e-11	7.43786e-12
25.707	8.83705e-11	4.97563e-11	4.3163e-12	4.68367e-12	7.50843e-12	1.12495e-11	7.75719e-12
26.158	8.12455e-11	4.95565e-11	4.34877e-12	4.84957e-12	7.59568e-12	1.13746e-11	7.91926e-12
26.609	7.40159e-11	4.81399e-11	4.32696e-12	4.83631e-12	7.54226e-12	1.12455e-11	7.95154e-12
27.06	6.64734e-11	4.70991e-11	4.30613e-12	4.88966e-12	7.32665e-12	1.0784e-11	7.76104e-12
27.511	5.96612e-11	4.52825e-11	4.35679e-12	4.74885e-12	7.14961e-12	1.03581e-11	7.64121e-12
27.962	5.30865e-11	4.42559e-11	4.3715e-12	4.74634e-12	6.66091e-12	9.97291e-12	7.45461e-12
28.413	4.7551e-11	4.11875e-11	4.12021e-12	4.64532e-12	6.43134e-12	9.38208e-12	7.0822e-12
28.864	4.24831e-11	3.89732e-11	4.00887e-12	4.38436e-12	6.07289e-12	8.93672e-12	6.7936e-12
29.315	3.80124e-11	3.64494e-11	3.90216e-12	4.31217e-12	5.68151e-12	8.32771e-12	6.41562e-12
29.766	3.4267e-11	3.4352e-11	3.65063e-12	4.05254e-12	5.28591e-12	7.75072e-12	6.07781e-12
30.217	3.08729e-11	3.25563e-11	3.72302e-12	4.00695e-12	5.03262e-12	7.09568e-12	5.63655e-12
30.668	2.80388e-11	3.0476e-11	3.43114e-12	3.72878e-12	4.72107e-12	6.72773e-12	5.3786e-12
31.119	2.5752e-11	2.81702e-11	3.19474e-12	3.56128e-12	4.60885e-12	6.18653e-12	5.18673e-12
31.57	2.35006e-11	2.65685e-11	3.01071e-12	3.42963e-12	4.15018e-12	5.81845e-12	4.78338e-12
32.021	2.16972e-11	2.51574e-11	2.9162e-12	3.17533e-12	4.00188e-12	5.33726e-12	4.41339e-12
32.472	2.00721e-11	2.36234e-11	2.75394e-12	3.05053e-12	3.69864e-12	5.01006e-12	4.22429e-12
32.923	1.8755e-11	2.22287e-11	2.55844e-12	2.84555e-12	3.50008e-12	4.67292e-12	4.017e-12
33.374	1.75325e-11	2.11292e-11	2.58801e-12	2.73473e-12	3.25492e-12	4.3934e-12	3.66659e-12
33.825	1.6501e-11	2.03471e-11	2.34978e-12	2.74107e-12	3.41009e-12	4.16246e-12	3.47499e-12
34.276	1.57315e-11	1.92283e-11	2.20224e-12	2.48048e-12	3.02439e-12	3.92972e-12	3.2798e-12
34.727	1.4741e-11	1.84245e-11	2.00994e-12	2.45683e-12	2.81326e-12	3.8059e-12	3.05859e-12
35.178	1.392e-11	1.75261e-11	2.01901e-12	2.17812e-12	2.77417e-12	3.3392e-12	2.81837e-12
35.629	1.32607e-11	1.698e-11	1.85828e-12	2.19998e-12	2.61492e-12	3.15506e-12	2.69565e-12
36.08	1.2763e-11	1.62053e-11	1.68397e-12	2.00608e-12	2.46985e-12	3.02506e-12	2.49573e-12
36.531	1.22015e-11	1.56718e-11	1.46037e-12	1.80175e-12	2.32522e-12	2.81243e-12	2.42776e-12
36.982	1.17494e-11	1.51653e-11	1.42045e-12	1.6386e-12	2.09286e-12	2.46411e-12	2.2813e-12
37.433	1.13029e-11	1.45175e-11	1.24482e-12	1.57863e-12	2.15281e-12	2.53964e-12	2.15516e-12
37.884	1.08967e-11	1.42238e-11	1.09047e-12	1.30481e-12	1.95422e-12	2.43498e-12	2.00241e-12
38.335	1.05238e-11	1.39879e-11	1.07092e-12	1.30249e-12	2.02078e-12	2.18311e-12	1.94851e-12
38.786	1.02194e-11	1.35333e-11	1.0701e-12	1.45819e-12	1.73331e-12	2.05568e-12	1.84903e-12
39.237	9.83411e-12	1.30376e-11	1.04225e-12	1.19061e-12	1.6356e-12	1.94024e-12	1.71785e-12
39.688	9.57305e-12	1.27766e-11	1.14651e-12	1.1263e-12	1.66803e-12	1.87322e-12	1.69761e-12
40.139	9.31566e-12	1.26958e-11	9.67391e-13	1.14244e-12	1.54687e-12	1.67967e-12	1.63884e-12
40.59	9.05401e-12	1.24632e-11	9.73002e-13	1.12911e-12	1.54672e-12	1.55772e-12	1.53116e-12
41.041	8.90161e-12	1.2246e-11	9.51594e-13	1.0254e-12	1.42433e-12	1.51077e-12	1.49238e-12
41.492	8.58995e-12	1.2012e-11	1.03552e-12	1.0086e-12	1.37327e-12	1.40684e-12	1.39661e-12
41.943	8.39867e-12	1.2263e-11	8.95446e-13	9.92223e-13	1.17205e-12	1.37399e-12	1.34548e-12
42.394	8.21281e-12	1.1777e-11	8.43014e-13	9.79912e-13	1.3436e-12	1.31431e-12	1.29573e-12
42.845	7.98254e-12	1.14957e-11	8.57498e-13	9.63029e-13	1.25821e-12	1.33979e-12	1.21976e-12
43.296	7.89531e-12	1.13505e-11	8.19112e-13	9.58754e-13	1.35787e-12	1.19372e-12	1.18672e-12
43.747	7.67895e-12	1.11962e-11	8.75687e-13	1.20906e-12	1.2134e-12	1.15112e-12	1.11072e-12
44.198	7.4901e-12	1.09849e-11	8.01549e-13	8.55348e-13	1.26605e-12	1.06532e-12	1.07459e-12
44.649	7.38759e-12	1.09509e-11	8.80108e-13	8.24765e-13	1.21197e-12	1.09169e-12	1.04919e-12
45.1	7.22792e-12	1.09133e-11	8.9098e-13	8.18347e-13	1.26776e-12	1.05175e-12	8.85737e-13
45.551	7.1258e-12	1.05399e-11	8.47309e-13	8.13433e-13	1.24442e-12	1.07201e-12	1.00838e-12
46.002	7.03695e-12	1.06253e-11	7.5787e-13	7.91786e-13	1.19493e-12	8.77567e-13	9.49579e-13
46.453	6.88431e-12	1.0478e-11	7.5885e-13	7.81105e-13	1.27585e-12	1.07039e-12	9.64883e-13
46.904	6.80065e-12	1.04081e-11	6.60743e-13	6.47695e-13	1.25386e-12	9.83673e-13	9.10128e-13
47.355	6.68351e-12	1.01224e-11	6.39185e-13	7.68298e-13	1.25025e-12	9.62208e-13	8.6334e-13
47.806	6.5702e-12	1.02598e-11	6.23229e-13	6.56544e-13	1.52241e-12	9.58878e-13	8.53837e-13
48.257	6.48483e-12	9.98832e-12	6.38258e-13	6.81372e-13	1.19443e-12	8.92665e-13	8.37403e-13
48.708	6.4019e-12	1.00107e-11	9.05315e-13	6.29737e-13	1.15792e-12	8.86069e-13	8.38284e-13
49.159	6.25614e-12	9.73041e-12	5.03517e-13	6.50068e-13	1.10606e-12	8.70502e-13	7.63845e-13
49.61	6.16604e-12	9.74041e-12	3.55815e-13	5.85966e-13	1.10914e-12	8.13548e-13	7.07104e-13
50.061	6.09942e-12	9.45402e-12	2.78693e-13	4.79216e-13	1.05478e-12	7.32953e-13	6.91881e-13
50.512	6.00969e-12	9.33127e-12	2.18366e-13	4.49571e-13	9.77982e-13	7.12832e-13	6.57208e-13
50.963	5.9658e-12	9.96822e-12	1.87188e-13	3.97719e-13	8.31726e-13	6.7666e-13	6.50084e-13
51.414	5.85953e-12	9.40905e-12	1.98306e-13	3.30933e-13	8.43562e-13	6.53437e-13	6.47042e-13
51.865	5.81044e-12	9.11805e-12	5e-15	2.84874e-13	9.09222e-13	6.50735e-13	6.02482e-13
52.316	5.71536e-12	9.00421e-12	1.63766e-13	3.04825e-13	8.95934e-13	5.60695e-13	6.12656e-13
52.767	5.67378e-12	9.27593e-12	9.14578e-14	3.11093e-13	9.23217e-13	5.07111e-13	6.19289e-13
53.218	5.6036e-12	9.5541e-12	3.07079e-13	2.93932e-13	7.95437e-13	5.2319e-13	5.83373e-13
53.669	5.56486e-12	9.35481e-12	3.57013e-13	3.75854e-13	8.84068e-13	5.65226e-13	5.77431e-13
54.12	5.45059e-12	8.89203e-12	5.53226e-13	3.64151e-13	7.78628e-13	5.04138e-13	5.75585e-13
54.571	5.38241e-12	8.91976e-12	4.12228e-13	4.0453e-13	8.48703e-13	5.67399e-13	5.8293e-13
55.022	5.36652e-12	9.01171e-12	3.54825e-13	4.04236e-13	8.34008e-13	3.76758e-13	5.40373e-13
55.473	5.28108e-12	9.13226e-12	3.86914e-13	3.91253e-13	8.36054e-13	8.58766e-13	5.94707e-13
55.924	5.25443e-12	9.15933e-12	5.41059e-13	4.25856e-13	8.38943e-13	5.0964e-13	7.05934e-13
56.375	5.26064e-12	9.05043e-12	4.25616e-13	3.70335e-13	8.46206e-13	4.61619e-13	5.81361e-13
56.826	5.14304e-12	8.82663e-12	5.38946e-13	3.77955e-13	8.67715e-13	4.69964e-13	5.0802e-13
57.277	5.08973e-12	8.90159e-12	4.06252e-13	4.98068e-13	7.72293e-13	3.62647e-13	5.32108e-13
57.728	5.0536e-12	8.81366e-12	8.03815e-13	6.0928e-13	8.39025e-13	4.63666e-13	5.04608e-13
58.179	5.02606e-12	8.96725e-12	4.3176e-13	3.71529e-13	8.40031e-13	4.34673e-13	4.64253e-13
58.63	4.95969e-12	8.85828e-12	4.1127e-13	4.31665e-13	8.32873e-13	3.82051e-13	4.77509e-13
59.081	4.92424e-12	8.52377e-12	3.03253e-13	4.11036e-13	8.91566e-13	3.94393e-13	3.8544e-13
59.532	4.88778e-12	8.6611e-12	3.39516e-13	3.95246e-13	8.37226e-13	4.04563e-13	4.6071e-13
59.983	4.82769e-12	8.60216e-12	2.53871e-13	3.14338e-13	8.3853e-13	1.9792e-13	4.16871e-13
60.434	4.78165e-12	8.62672e-12	2.31595e-13	3.09116e-13	8.58117e-13	4.84524e-13	5.62888e-13
60.885	4.715e-12	8.42871e-12	2.40416e-13	3.58477e-13	8.55056e-13	4.38011e-13	4.2617e-13
61.336	4.7651e-12	8.46502e-12	1.9974e-13	3.91339e-13	8.54625e-13	5.06308e-13	3.91782e-13
61.787	4.6334e-12	8.51143e-12	2.91817e-13	2.82852e-13	9.33981e-13	4.24558e-13	3.93516e-13
62.238	4.58224e-12	8.56538e-12	2.46302e-13	3.78397e-13	8.6873e-13	5.58155e-13	4.08193e-13
62.689	4.55192e-12	8.45866e-12	2.49799e-13	3.45265e-13	9.15902e-13	4.79664e-13	4.23013e-13
63.14	4.53713e-12	8.28076e-12	1.6856e-13	3.16233e-13	9.26236e-13	4.62868e-13	4.46348e-13
63.591	4.51639e-12	8.42728e-12	3.92993e-13	3.34776e-13	9.57568e-13	5.13405e-13	4.04679e-13
64.042	4.48703e-12	8.39525e-12	2.06233e-13	2.87117e-13	9.02014e-13	4.58254e-13	2.95049e-13
64.493	4.43102e-12	8.24221e-12	4.41417e-13	2.72164e-13	8.31174e-13	4.05923e-13	3.83914e-13
64.944	4.45479e-12	9.00013e-12	1.18995e-13	2.36844e-13	6.36647e-13	3.83912e-13	3.87902e-13
65.395	4.37702e-12	8.37945e-12	1.61884e-13	2.00689e-13	7.26658e-13	3.99138e-13	4.02396e-13
65.846	4.36921e-12	8.10402e-12	5e-15	1.64612e-13	7.99204e-13	4.09367e-13	3.57612e-13
66.297	4.33586e-12	8.03737e-12	6.78764e-14	1.18782e-13	6.74925e-13	3.32049e-13	4.2668e-13
66.748	4.286e-12	8.14362e-12	1.62212e-13	5.93083e-13	7.0693e-13	2.71307e-13	4.06338e-13
67.199	4.24018e-12	8.05908e-12	1.3878e-13	1.84361e-13	6.90312e-13	3.2876e-13	4.00361e-13
67.65	4.23096e-12	8.24636e-12	8.41126e-14	1.74915e-13	6.40259e-13	3.03035e-13	3.59342e-13
68.101	4.22985e-12	7.58436e-12	1.63866e-13	2.40685e-13	7.33902e-13	2.50383e-13	3.46485e-13
68.552	4.18025e-12	8.08288e-12	2.04479e-13	1.73437e-13	6.46449e-13	3.21558e-13	3.59315e-13
69.003	4.16465e-12	8.2201e-12	1.04766e-13	2.05746e-13	6.11801e-13	2.45e-15	3.7805e-13
69.454	4.14266e-12	8.11509e-12	2.49414e-13	1.69352e-13	6.74054e-13	2.64417e-13	3.42329e-13
69.905	4.09114e-12	7.97993e-12	2.51801e-13	1.037e-13	6.28843e-13	2.22627e-13	4.15171e-13
70.356	4.11201e-12	7.99133e-12	3.0375e-13	2.40568e-13	6.32507e-13	2.93367e-13	3.68571e-13
70.807	4.08169e-12	8.17879e-12	4.35226e-13	2.45407e-13	9.26718e-13	2.49561e-13	3.176e-13
71.258	4.00233e-12	8.08698e-12	2.29007e-13	2.7617e-13	6.80324e-13	2.08925e-13	3.02968e-13
71.709	3.98602e-12	7.95073e-12	9.16967e-13	2.98333e-13	6.41141e-13	2.14347e-13	3.25327e-13
72.16	3.99381e-12	7.87599e-12	2.79499e-13	6.00458e-13	6.84784e-13	1.95465e-13	3.23627e-13
72.611	3.95052e-12	7.8844e-12	2.45155e-13	2.52985e-13	6.9385e-13	2.15452e-13	2.77275e-13
73.062	3.90761e-12	7.75894e-12	9.34081e-14	2.12676e-13	7.03622e-13	1.91185e-13	2.93208e-13
73.513	3.89515e-12	7.88939e-12	3.15316e-13	2.26169e-13	6.66916e-13	2.60147e-13	2.8215e-13
73.964	3.8907e-12	8.42236e-12	1.40718e-13	2.25246e-13	6.20555e-13	2.13266e-13	2.8022e-13
74.415	3.86039e-12	7.84224e-12	2.4793e-13	2.44207e-13	7.21712e-13	2.47291e-13	2.96251e-13
74.866	3.81004e-12	7.71372e-12	5e-15	1.44085e-13	8.17139e-13	2.29269e-13	3.02735e-13
75.317	3.8212e-12	7.70762e-12	6.63779e-14	2.0704e-13	7.24649e-13	2.9848e-13	2.88252e-13
75.768	3.79792e-12	7.98244e-12	7.96072e-14	1.80495e-13	7.4934e-13	2.97356e-13	2.3876e-13
76.219	3.77252e-12	7.57502e-12	7.94737e-14	3.00089e-13	7.89645e-13	2.75934e-13	2.79952e-13
76.67	3.78696e-12	7.72574e-12	9.68509e-14	2.95234e-13	7.67908e-13	3.40111e-13	2.86313e-13
77.121	3.74403e-12	7.42432e-12	9.82552e-14	2.10213e-13	7.74541e-13	4.21798e-13	2.83896e-13
77.572	3.759e-12	7.67863e-12	1.06787e-13	1.8399e-13	7.50761e-13	3.17579e-13	2.85035e-13
78.023	3.75352e-12	7.50414e-12	8.5672e-14	1.55945e-13	7.29677e-13	2.94099e-13	2.6222e-13
78.474	3.69351e-12	7.4242e-12	5.67662e-14	1.54957e-13	6.93306e-13	2.82029e-13	2.70056e-13
78.925	3.67503e-12	7.54732e-12	7.68454e-15	1.33229e-13	5.53975e-13	2.93193e-13	4.75333e-13
79.376	3.66858e-12	7.93795e-12	5e-15	1.21917e-13	1.06657e-12	2.89638e-13	2.78029e-13
79.827	3.66144e-12	7.51429e-12	5e-15	9.55756e-14	6.69724e-13	1.89291e-13	2.62639e-13
80.278	3.66039e-12	7.56091e-12	1.00995e-13	1.07437e-13	6.20514e-13	2.31256e-13	2.21123e-13
80.729	3.60225e-12	7.56759e-12	5e-15	4.46287e-13	5.93711e-13	1.75126e-13	2.5759e-13
81.18	3.56845e-12	7.6158e-12	3.50309e-14	7.05271e-14	5.70508e-13	1.90111e-13	2.86387e-13
81.631	3.57148e-12	7.47308e-12	4.84015e-13	7.92805e-14	6.09632e-13	1.57139e-13	2.65288e-13
82.082	3.58965e-12	7.27633e-12	1.00404e-13	9.99062e-14	5.38446e-13	2.00009e-13	2.44915e-13
82.533	3.56542e-12	7.59165e-12	3.36458e-13	8.33223e-14	5.82855e-13	1.72309e-13	2.77294e-13
82.984	3.57759e-12	7.64597e-12	1.11094e-13	1.85601e-13	4.78226e-13	2.45e-15	2.52071e-13
83.435	3.50591e-12	7.55378e-12	2.56766e-13	1.27118e-13	5.66569e-13	1.43784e-13	3.16124e-13
83.886	3.54856e-12	7.60722e-12	1.02246e-13	1.35482e-14	5.9959e-13	1.19151e-13	2.67351e-13
84.337	3.50137e-12	7.42902e-12	6.34104e-14	1.65884e-13	5.60988e-13	1.02223e-13	2.44954e-13
84.788	3.46704e-12	7.61137e-12	1.88156e-13	1.8406e-13	5.69454e-13	1.13145e-13	2.81963e-13
85.239	3.49051e-12	7.61145e-12	1.63573e-13	2.02901e-13	6.30945e-13	2.02723e-13	2.32727e-13
85.69	3.44276e-12	7.57029e-12	4.75252e-13	1.98912e-13	6.59794e-13	1.26392e-13	2.53107e-13
86.141	3.49142e-12	7.59147e-12	1.36472e-13	2.18897e-13	6.11636e-13	1.46284e-13	2.70755e-13
86.592	3.44473e-12	7.39003e-12	2.29284e-13	2.08481e-13	6.27019e-13	3.78819e-13	2.10357e-13
87.043	3.42627e-12	7.52242e-12	2.84627e-13	1.97045e-13	6.80002e-13	1.79832e-13	2.52293e-13
87.494	3.40706e-12	7.42741e-12	2.28832e-13	1.93321e-13	7.23806e-13	2.17131e-13	2.22526e-13
87.945	3.34972e-12	8.08481e-12	2.52374e-13	2.19382e-13	4.90944e-13	2.06163e-13	1.79918e-13
88.396	3.39547e-12	7.43077e-12	2.07e-13	2.03954e-13	6.83745e-13	2.23464e-13	2.36538e-13
88.847	3.37173e-12	7.43064e-12	5e-15	3.99921e-13	7.25257e-13	3.15705e-13	2.26667e-13
89.298	3.3949e-12	7.50484e-12	2.31034e-13	2.27613e-13	7.40886e-13	2.13237e-13	2.04779e-13
89.749	3.40447e-12	7.529e-12	2.48095e-13	5.16363e-13	7.93189e-13	2.3868e-13	2.43286e-13
90.2	3.29198e-12	7.54959e-12	1.95904e-13	1.85168e-13	8.38135e-13	3.12244e-13	2.77921e-13
90.651	3.31043e-12	7.53734e-12	3.67667e-13	2.11573e-13	7.66058e-13	2.87278e-13	2.60188e-13
91.102	3.36986e-12	6.84099e-12	2.10504e-13	2.03474e-13	7.86618e-13	3.09136e-13	2.37019e-13
91.553	3.33329e-12	7.41158e-12	1.27729e-13	1.54026e-13	7.27153e-13	2.66897e-13	1.96272e-13
92.004	3.40816e-12	7.22373e-12	1.24908e-13	1.74204e-13	7.41337e-13	1.99252e-13	2.05008e-13
92.455	3.30962e-12	7.60014e-12	5.41424e-14	1.26684e-13	6.91759e-13	2.48401e-13	2.17117e-13
92.906	3.28056e-12	7.2356e-12	5e-15	1.09255e-13	6.75036e-13	2.49104e-13	3.78115e-13
93.357	3.27216e-12	7.09547e-12	5e-15	7.34946e-14	7.17875e-13	2.17632e-13	2.10776e-13
93.808	3.35438e-12	7.45247e-12	5e-15	8.37161e-14	7.94643e-13	2.25747e-13	2.11761e-13
94.259	3.26443e-12	7.18468e-12	5e-15	7.26383e-14	5.43599e-13	9.73075e-14	1.75602e-13
94.71	3.21141e-12	7.25059e-12	5.18255e-13	1.28327e-13	5.77637e-13	1.31111e-13	1.93435e-13
95.161	3.36026e-12	7.0088e-12	5e-15	1.15358e-13	5.61141e-13	1.10256e-13	2.14173e-13
95.612	3.20984e-12	7.14183e-12	5e-15	2.3263e-14	5.66475e-13	9.91466e-14	2.35895e-13
96.063	3.17344e-12	7.35473e-12	5e-15	2.5e-15	4.43248e-13	7.58895e-14	1.031e-13
96.514	3.11099e-12	7.14371e-12	7.5255e-14	2.34084e-14	5.13522e-13	8.4746e-14	1.82767e-13
96.965	3.18603e-12	7.35466e-12	6.20964e-14	5.9518e-14	3.68066e-13	3.31141e-14	1.86504e-13
97.416	3.24843e-12	7.2669e-12	9.41662e-14	1.23293e-13	5.41345e-13	1.35679e-14	1.55749e-13
97.867	3.21697e-12	7.00603e-12	5e-15	9.41389e-14	6.48868e-13	2.46994e-14	1.82112e-13
98.318	3.15445e-12	7.31338e-12	9.72693e-14	1.06619e-13	4.92587e-13	6.96881e-14	1.57965e-13
98.769	3.15113e-12	7.28105e-12	5e-15	8.88804e-14	5.39369e-13	2.45e-15	1.78e-13
99.22	3.08771e-12	7.21824e-12	2.20285e-13	1.04722e-13	5.34534e-13	2.56242e-14	1.97687e-13
99.671	3.08553e-12	7.16857e-12	1.63481e-13	1.22112e-13	6.0122e-13	9.50797e-14	2.00526e-13
100.122	3.04967e-12	6.95113e-12	1.15953e-13	1.78776e-13	6.08832e-13	6.59321e-14	1.87069e-13
100.573	3.02177e-12	7.305e-12	1.95739e-13	1.7023e-13	6.63093e-13	7.63649e-14	1.77833e-13
101.024	3.04058e-12	7.71578e-12	9.88306e-14	1.62854e-13	5.59742e-13	8.49654e-14	2.12354e-13
101.475	3.03929e-12	7.29757e-12	8.18638e-14	1.39351e-13	7.27003e-13	1.54086e-13	1.91567e-13
101.926	3.04211e-12	7.19621e-12	1.25448e-13	1.34991e-13	6.34948e-13	1.25077e-13	3.19137e-13
102.377	3.00898e-12	7.31977e-12	2.37773e-14	1.97084e-13	6.5696e-13	1.15823e-13	1.94779e-13
102.828	2.99898e-12	7.10001e-12	5e-15	1.45683e-13	6.91346e-13	1.53394e-13	1.97665e-13
103.279	3.05958e-12	7.13422e-12	4.57386e-13	2.26038e-13	7.12168e-13	1.73715e-13	1.9603e-13
103.73	2.98869e-12	7.18004e-12	7.92026e-14	5.45215e-13	7.16788e-13	1.90645e-13	1.55852e-13
104.181	2.9565e-12	7.10761e-12	7.44754e-14	1.68903e-13	7.00118e-13	2.13103e-13	1.31295e-13
104.632	3.07646e-12	6.78556e-12	5e-15	1.18298e-13	7.08009e-13	2.02158e-13	1.75126e-13
105.083	2.96997e-12	6.62588e-12	5e-15	5.86028e-14	6.92817e-13	2.34218e-13	1.38661e-13
105.534	2.92847e-12	7.07117e-12	5e-15	1.01259e-13	6.91308e-13	2.16664e-13	1.87894e-13
105.985	2.9881e-12	6.93709e-12	5e-15	5.02058e-14	6.04141e-13	6.51458e-14	1.80109e-13
106.436	2.98225e-12	6.96249e-12	5e-15	3.869e-14	7.01932e-13	1.96511e-13	1.69449e-13
106.887	2.93341e-12	7.00315e-12	5e-15	1.27081e-13	6.58674e-13	2.71293e-13	1.75716e-13
107.338	2.90026e-12	7.03927e-12	5e-15	1.31235e-13	6.28742e-13	1.87052e-13	1.77689e-13
107.789	2.90282e-12	6.99142e-12	5e-15	3.2479e-14	6.2303e-13	1.43154e-13	1.77412e-13
108.24	2.87365e-12	6.89216e-12	5e-15	2.5e-15	5.39375e-13	1.38513e-13	2.09008e-13
108.691	2.84779e-12	7.1215e-12	4.61221e-13	2.5e-15	5.56442e-13	1.0201e-13	1.65652e-13
109.142	2.90685e-12	6.85151e-12	6.5555e-14	2.5e-15	5.18225e-13	3.21065e-14	2.04139e-13
109.593	2.87692e-12	7.06604e-12	5e-15	3.45549e-14	5.95733e-13	6.8031e-14	1.89572e-13
110.044	2.85512e-12	7.00323e-12	9.784e-15	4.67203e-15	6.63491e-13	6.205e-14	6.84406e-14
110.495	2.91597e-12	6.89893e-12	5e-15	1.66945e-14	5.26432e-13	6.54788e-14	1.55471e-13
110.946	2.80714e-12	7.72469e-12	1.19364e-13	6.20152e-14	4.01013e-13	1.13819e-13	1.74657e-13
111.397	2.82287e-12	6.95794e-12	1.12453e-13	6.9165e-14	5.68502e-13	4.5232e-14	2.03802e-13
111.848	2.82813e-12	7.04011e-12	5e-15	7.33287e-14	3.97361e-13	2.40666e-13	1.68551e-13
112.299	2.8103e-12	6.86292e-12	6.94417e-14	9.844e-14	5.48748e-13	1.02854e-13	1.95008e-13
112.75	2.84258e-12	6.99307e-12	1.61737e-13	3.63838e-13	6.72543e-13	9.15844e-14	1.61895e-13
113.201	2.81323e-12	7.02593e-12	2.00113e-13	1.18816e-13	5.67042e-13	8.80006e-14	1.62682e-13
113.652	2.8016e-12	6.96944e-12	2.74593e-13	1.35623e-13	5.40673e-13	1.57624e-13	1.39487e-13
114.103	2.82594e-12	6.92514e-12	2.62253e-13	1.40663e-13	6.20957e-13	1.35594e-13	1.70885e-13
114.554	2.74582e-12	7.04769e-12	2.2729e-13	2.0607e-13	6.58326e-13	3.48155e-14	1.6377e-13
115.005	2.77503e-12	7.09624e-12	1.59354e-13	1.83689e-13	7.17018e-13	2.28757e-14	2.0883e-13
115.456	2.78372e-12	6.8758e-12	1.06812e-13	1.50175e-13	6.84643e-13	2.30742e-13	2.00617e-13
115.907	2.75619e-12	7.2315e-12	2.83857e-13	2.5e-15	6.72901e-13	1.09288e-13	3.48617e-13
116.358	2.76028e-12	7.23804e-12	1.64074e-13	1.51499e-13	6.68495e-13	1.59008e-13	1.35744e-13
116.809	2.77511e-12	6.89536e-12	2.75669e-13	1.51284e-13	7.49094e-13	1.66265e-13	1.65045e-13
117.26	2.75398e-12	6.87763e-12	1.44057e-13	1.71681e-13	6.95512e-13	2.46028e-13	1.43778e-13
117.711	2.72546e-12	7.15504e-12	7.52848e-13	1.8756e-13	7.25344e-13	2.69543e-13	1.69218e-13
118.162	2.7522e-12	6.83857e-12	5.43112e-14	1.12738e-13	7.52726e-13	2.136e-13	1.74134e-13
118.613	2.68765e-12	6.75194e-12	7.22619e-14	1.31069e-13	7.81231e-13	2.74971e-13	1.46816e-13
119.064	2.68955e-12	6.7539e-12	5e-15	9.06293e-14	7.54225e-13	2.00949e-13	1.45606e-13
119.515	2.69434e-12	6.78081e-12	5e-15	9.08394e-14	6.68507e-13	2.36462e-13	1.56352e-13
119.966	2.67336e-12	6.9492e-12	5e-15	9.19903e-14	6.44873e-13	1.89865e-13	1.38525e-13
120.417	2.66822e-12	6.60596e-12	5e-15	7.64357e-14	6.09796e-13	1.80988e-13	1.65133e-13
120.868	2.64694e-12	6.62724e-12	5e-15	1.20998e-13	6.25693e-13	1.41513e-13	1.52047e-13
121.319	2.66077e-12	6.54734e-12	5e-15	4.99721e-14	7.48456e-13	1.34853e-13	1.5837e-13
121.77	2.63972e-12	6.58156e-12	5e-15	2.22408e-14	6.56298e-13	1.30102e-13	1.67798e-13
122.221	2.6253e-12	6.54662e-12	5e-15	6.06581e-14	5.81347e-13	2.25846e-13	1.96367e-13
122.672	2.60596e-12	6.87255e-12	1.02654e-13	3.12947e-14	5.8171e-13	1.31122e-13	1.80213e-13
123.123	2.59373e-12	6.61321e-12	1.03621e-13	1.68392e-13	5.63818e-13	1.30049e-13	1.84343e-13
123.574	2.61932e-12	6.73847e-12	3.43171e-13	4.82948e-14	5.63445e-13	9.85643e-14	1.66793e-13
124.025	2.62142e-12	6.85495e-12	3.16498e-13	9.92957e-15	5.05134e-13	8.06906e-14	1.97409e-13
124.476	2.62673e-12	6.6769e-12	3.14247e-13	5.98361e-14	5.31999e-13	9.02968e-14	2.11807e-13
124.927	2.62907e-12	6.89513e-12	1.58007e-13	3.18446e-14	5.4214e-13	5.44734e-14	3.11702e-13
125.378	2.62227e-12	6.81132e-12	1.56585e-13	1.76608e-14	5.21687e-13	2.06374e-13	1.82066e-13
125.829	2.61275e-12	6.89848e-12	5e-15	7.30517e-14	4.57669e-13	6.34685e-14	1.50766e-13
126.28	2.62906e-12	6.69162e-12	8.90363e-14	8.10323e-14	5.65663e-13	2.45e-15	1.47413e-13
126.731	2.64403e-12	6.75398e-12	1.84811e-13	4.51106e-13	4.9015e-13	2.45e-15	1.17374e-13
127.182	2.79313e-12	6.73543e-12	1.35116e-14	3.24401e-13	5.18143e-13	1.76376e-14	1.22148e-13
127.633	3.27958e-12	7.07651e-12	5.88009e-14	1.04982e-13	5.27237e-13	3.20844e-14	1.64401e-13
128.084	4.47349e-12	7.34925e-12	5.78641e-14	1.74549e-13	6.00425e-13	3.75765e-14	1.29738e-13
128.535	7.35405e-12	8.45829e-12	2.17072e-13	2.32156e-13	6.46193e-13	1.1257e-13	2.36034e-13
128.986	1.33109e-11	1.03129e-11	1.44654e-13	4.9803e-13	5.01927e-13	2.45e-15	2.92548e-13
129.437	2.31677e-11	1.29313e-11	4.31834e-13	6.6042e-13	6.99864e-13	1.92644e-13	3.71302e-13
129.888	3.69398e-11	1.68596e-11	6.40622e-13	7.02414e-13	9.50401e-13	4.93579e-13	6.49478e-13
130.339	5.21913e-11	2.09198e-11	1.12564e-12	1.12312e-12	1.29426e-12	1.10483e-12	1.12812e-12
130.79	6.73343e-11	2.61968e-11	1.41539e-12	1.53152e-12	1.82418e-12	2.21647e-12	1.73041e-12
131.241	8.0653e-11	3.09764e-11	1.86406e-12	1.9698e-12	2.66675e-12	3.3484e-12	2.60591e-12
131.692	9.07467e-11	3.59685e-11	2.82294e-12	2.6204e-12	3.70748e-12	4.84409e-12	3.49391e-12
132.143	9.80446e-11	4.01533e-11	2.66268e-12	3.01349e-12	4.65825e-12	6.52826e-12	4.53765e-12
132.594	1.0135e-10	4.39975e-11	3.06194e-12	3.55816e-12	5.52906e-12	7.94392e-12	5.4485e-12
133.045	1.01123e-10	4.68239e-11	3.57498e-12	3.95872e-12	6.36158e-12	9.19408e-12	6.20727e-12
133.496	9.79569e-11	4.84186e-11	3.80741e-12	4.20156e-12	6.94356e-12	1.01415e-11	7.02894e-12
133.947	9.30099e-11	4.96021e-11	4.07122e-12	4.55362e-12	7.24903e-12	1.09091e-11	7.4876e-12
134.398	8.70397e-11	4.98684e-11	4.29698e-12	4.71913e-12	7.79479e-12	1.13113e-11	7.82437e-12
134.849	8.05248e-11	4.92567e-11	4.26963e-12	4.74659e-12	7.6198e-12	1.16042e-11	8.03204e-12
135.3	7.25034e-11	4.84615e-11	4.34563e-12	4.85418e-12	7.45753e-12	1.12358e-11	8.03463e-12
135.751	6.54103e-11	4.65419e-11	4.40642e-12	4.81078e-12	7.31647e-12	1.09563e-11	7.80539e-12
136.202	5.85644e-11	4.47151e-11	4.37422e-12	4.77813e-12	7.06743e-12	1.05697e-11	7.70442e-12
136.653	5.25897e-11	4.28141e-11	4.70648e-12	4.58634e-12	6.64118e-12	9.93339e-12	7.40781e-12
137.104	4.73466e-11	4.04245e-11	4.21539e-12	4.61597e-12	6.44702e-12	9.45948e-12	7.122e-12
137.555	4.19499e-11	3.82378e-11	3.94237e-12	4.3784e-12	5.96021e-12	8.71855e-12	6.78905e-12
138.006	3.75268e-11	3.65672e-11	3.83847e-12	4.19396e-12	5.53915e-12	8.2503e-12	6.39455e-12
138.457	3.38601e-11	3.39809e-11	3.63157e-12	4.02708e-12	5.20503e-12	7.58634e-12	6.05134e-12
138.908	3.04434e-11	3.27752e-11	3.62298e-12	3.77303e-12	5.01704e-12	7.15752e-12	5.92227e-12
139.359	2.78902e-11	3.0445e-11	3.39972e-12	3.67445e-12	4.63195e-12	6.69952e-12	5.42254e-12
139.81	2.53292e-11	2.8134e-11	3.28636e-12	3.61351e-12	4.53432e-12	6.21538e-12	5.01906e-12
140.261	2.31693e-11	2.63478e-11	3.07042e-12	3.37621e-12	4.03289e-12	5.76394e-12	4.74263e-12
140.712	2.13454e-11	2.51069e-11	3.52109e-12	3.21849e-12	3.90413e-12	5.2804e-12	4.47475e-12
141.163	1.9915e-11	2.36027e-11	2.81447e-12	3.06716e-12	3.68314e-12	4.96619e-12	4.26197e-12
141.614	1.85967e-11	2.24249e-11	2.6292e-12	2.94711e-12	3.56803e-12	4.74974e-12	3.91886e-12
142.065	1.74224e-11	2.11978e-11	2.45067e-12	2.69112e-12	3.20531e-12	4.23975e-12	3.62489e-12
142.516	1.61312e-11	2.02341e-11	2.34964e-12	2.57692e-12	3.17256e-12	3.97329e-12	3.40168e-12
142.967	1.54333e-11	1.89627e-11	2.21375e-12	2.52965e-12	2.72137e-12	3.64732e-12	3.26938e-12
143.418	1.45705e-11	1.83397e-11	2.09334e-12	2.37836e-12	2.80266e-12	3.52047e-12	3.01584e-12
143.869	1.38297e-11	1.74952e-11	1.59895e-12	2.02696e-12	2.70366e-12	3.30796e-12	2.89437e-12
144.32	1.32006e-11	1.69292e-11	1.95334e-12	2.05311e-12	2.56411e-12	3.24041e-12	2.69298e-12
144.771	1.26072e-11	1.61535e-11	1.8397e-12	1.96842e-12	2.38199e-12	2.98114e-12	2.52759e-12
145.222	1.20935e-11	1.55379e-11	1.62414e-12	1.89936e-12	2.45374e-12	2.81963e-12	2.40365e-12
145.673	1.16557e-11	1.52244e-11	1.55658e-12	1.78715e-12	2.24214e-12	2.67191e-12	2.277e-12
146.124	1.11484e-11	1.39191e-11	1.55656e-12	1.67609e-12	2.19894e-12	2.45734e-12	2.16275e-12
146.575	1.07672e-11	1.43252e-11	1.36571e-12	1.54e-12	2.09473e-12	2.32123e-12	2.09527e-12
147.026	1.04789e-11	1.38419e-11	1.28758e-12	1.55104e-12	1.99735e-12	2.21061e-12	1.99124e-12
147.477	1.00772e-11	1.36079e-11	1.12674e-12	1.40848e-12	1.90462e-12	2.16901e-12	1.86757e-12
147.928	9.80327e-12	1.31638e-11	1.04205e-12	1.2661e-12	1.75502e-12	2.08849e-12	1.82081e-12
148.379	9.50234e-12	1.27219e-11	1.276e-12	1.27669e-12	1.69377e-12	1.87501e-12	1.67333e-12
148.83	9.25306e-12	1.26185e-11	9.34527e-13	1.0709e-12	1.68799e-12	1.94445e-12	1.60925e-12
149.281	8.99342e-12	1.22714e-11	9.36599e-13	1.09813e-12	1.52691e-12	1.62011e-12	1.5603e-12
149.732	8.73549e-12	1.19159e-11	8.37024e-13	1.2334e-12	1.49175e-12	1.58733e-12	1.45419e-12
150.183	8.53454e-12	1.18861e-11	8.47692e-13	9.68071e-13	1.32434e-12	1.51161e-12	1.35157e-12
150.634	8.3186e-12	1.16733e-11	7.51041e-13	9.12605e-13	1.33953e-12	1.42575e-12	1.28875e-12
151.085	8.20696e-12	1.1367e-11	7.36928e-13	8.80048e-13	1.28788e-12	1.26435e-12	1.21767e-12
151.536	7.99173e-12	1.14497e-11	7.20821e-13	8.80691e-13	1.21915e-12	1.21463e-12	1.24857e-12
151.987	7.84781e-12	1.13576e-11	9.69022e-13	7.97812e-13	1.20762e-12	1.14689e-12	1.19125e-12
152.438	7.6578e-12	1.10743e-11	8.24922e-13	8.13897e-13	1.14637e-12	1.03811e-12	1.10764e-12
152.889	7.49201e-12	1.0634e-11	7.16832e-13	6.85497e-13	1.17872e-12	1.08113e-12	1.0943e-12
153.34	7.34602e-12	1.09599e-11	6.47174e-13	7.35653e-13	1.12604e-12	1.04925e-12	1.02298e-12
153.791	7.1859e-12	1.08298e-11	7.79035e-13	7.73828e-13	1.0887e-12	9.28525e-13	1.05913e-12
154.242	7.13118e-12	1.06328e-11	7.596e-13	8.38796e-13	1.12112e-12	9.34377e-13	9.92225e-13
154.693	6.9683e-12	1.03633e-11	1.3966e-12	7.68634e-13	1.08635e-12	9.17431e-13	9.69963e-13
155.144	6.78262e-12	1.04426e-11	6.41542e-13	7.599e-13	1.14741e-12	9.86382e-13	9.70925e-13
155.595	6.78373e-12	1.02363e-11	7.10053e-13	8.89597e-13	1.10567e-12	8.55191e-13	8.80709e-13
156.046	6.67167e-12	1.02303e-11	6.0653e-13	7.2365e-13	1.0881e-12	8.79451e-13	8.37165e-13
156.497	6.52396e-12	1.01451e-11	6.10352e-13	7.06125e-13	1.15862e-12	7.88045e-13	8.28497e-13
156.948	6.48325e-12	1.01795e-11	6.28405e-13	6.55188e-13	9.26577e-13	8.7548e-13	8.38446e-13
157.399	6.35463e-12	9.87241e-12	6.08123e-13	6.69031e-13	1.11286e-12	8.61123e-13	8.05718e-13
157.85	6.30884e-12	9.88495e-12	5.4266e-14	6.29955e-13	1.12126e-12	1.12029e-12	7.5389e-13
158.301	6.12014e-12	9.8811e-12	4.85272e-13	5.88563e-13	1.12321e-12	7.29135e-13	7.31319e-13
158.752	6.06055e-12	9.45883e-12	4.90944e-13	6.30851e-13	1.12762e-12	7.27703e-13	7.48922e-13
159.203	5.98706e-12	9.63036e-12	5.53909e-13	6.59647e-13	1.15733e-12	8.16674e-13	7.3893e-13
159.654	5.87376e-12	9.49447e-12	4.59562e-13	5.47811e-13	1.12392e-12	8.56277e-13	6.87624e-13
160.105	5.83461e-12	9.71689e-12	6.98921e-13	5.50564e-13	1.07919e-12	8.67644e-13	6.8288e-13
160.556	5.78524e-12	9.28402e-12	3.5609e-13	4.95989e-13	1.05809e-12	7.20404e-13	6.52239e-13
161.007	5.80872e-12	9.28359e-12	3.8902e-13	4.24208e-13	1.00811e-12	5.71424e-13	6.50265e-13
161.458	5.66891e-12	9.05905e-12	3.13617e-13	4.51145e-13	1.01615e-12	6.66496e-13	6.00917e-13
161.909	5.5439e-12	9.29976e-12	2.59193e-13	3.46144e-13	9.29162e-13	6.37203e-13	7.82349e-13
162.36	5.47616e-12	9.06834e-12	3.83405e-13	4.23734e-13	9.68274e-13	6.06205e-13	6.33604e-13
162.811	5.42091e-12	8.84721e-12	1.13258e-13	3.33337e-13	1.11128e-12	5.83956e-13	6.33613e-13
163.262	5.40317e-12	8.86953e-12	1.9473e-13	3.13952e-13	8.26086e-13	5.11883e-13	5.60859e-13
163.713	5.28474e-12	8.95045e-12	4.58534e-13	2.92586e-13	8.36685e-13	5.00752e-13	5.5435e-13
164.164	5.28336e-12	8.89835e-12	1.83973e-13	2.90921e-13	8.13315e-13	4.82854e-13	5.26249e-13
164.615	5.20454e-12	8.84441e-12	2.55259e-13	2.9419e-13	7.46564e-13	4.8508e-13	5.21418e-13
165.066	5.18259e-12	8.5361e-12	1.39336e-13	2.62923e-13	6.97519e-13	4.29578e-13	4.57694e-13
165.517	5.107e-12	8.68872e-12	1.41679e-13	2.27415e-13	6.73677e-13	3.86905e-13	4.93249e-13
165.968	5.07398e-12	8.61938e-12	3.21308e-13	2.88257e-13	7.01744e-13	2.99506e-13	5.06446e-13
166.419	5.01312e-12	8.73869e-12	5.49309e-13	2.3873e-13	6.87097e-13	3.48013e-13	4.64038e-13
166.87	4.96283e-12	8.8104e-12	5e-15	2.73476e-13	6.94749e-13	3.53471e-13	4.38433e-13
167.321	4.93678e-12	8.61641e-12	3.24185e-13	2.73827e-13	7.86338e-13	3.61975e-13	4.54686e-13
167.772	4.87651e-12	8.81308e-12	2.78823e-13	3.43594e-13	7.41378e-13	3.52959e-13	4.39451e-13
168.223	4.85437e-12	8.63518e-12	3.13361e-13	3.45859e-13	7.44718e-13	4.18262e-13	4.53035e-13
168.674	4.7855e-12	8.80202e-12	6.01863e-13	4.03915e-13	7.67808e-13	5.22173e-13	4.42833e-13
169.125	4.78732e-12	8.2604e-12	5.44623e-13	3.65271e-13	7.92623e-13	4.22181e-13	4.64849e-13
169.576	4.80055e-12	8.58044e-12	2.98785e-13	3.42985e-13	8.21527e-13	3.96238e-13	4.27104e-13
170.027	4.75327e-12	8.51213e-12	3.43884e-13	3.78355e-13	7.92118e-13	2.46861e-13	4.47027e-13
170.478	4.61598e-12	8.64098e-12	2.38783e-13	3.66601e-13	7.97238e-13	3.89533e-13	4.28058e-13
170.929	4.60841e-12	8.51142e-12	4.42787e-13	3.61496e-13	8.0108e-13	4.28428e-13	4.58092e-13
171.38	4.55182e-12	8.48239e-12	2.42509e-13	3.98261e-13	8.57886e-13	4.49546e-13	3.69974e-13
171.831	4.52568e-12	8.55858e-12	3.89039e-13	4.03494e-13	8.27807e-13	6.64836e-13	4.01609e-13
172.282	4.52242e-12	8.40052e-12	2.95067e-13	3.65291e-13	8.51194e-13	3.71943e-13	3.44863e-13
172.733	4.44848e-12	8.3931e-12	2.1552e-13	4.65078e-13	9.27861e-13	3.93254e-13	3.95435e-13
173.184	4.39335e-12	8.23818e-12	2.18278e-13	3.03973e-13	9.17244e-13	4.51831e-13	4.04656e-13
173.635	4.39196e-12	8.31486e-12	1.88753e-13	2.91489e-13	8.62008e-13	5.15452e-13	3.88596e-13
174.086	4.37566e-12	7.90136e-12	1.84057e-13	2.95952e-13	8.41835e-13	4.37426e-13	3.22908e-13
174.537	4.3127e-12	8.11737e-12	2.20683e-13	4.09573e-13	8.56039e-13	3.71364e-13	3.52284e-13
174.988	4.2946e-12	8.30478e-12	1.46457e-13	2.12537e-13	8.02979e-13	3.31975e-13	3.60989e-13
175.439	4.2693e-12	8.1107e-12	5.11924e-14	2.50746e-13	7.65575e-13	4.26314e-13	3.4339e-13
175.89	4.25723e-12	7.83764e-12	1.01009e-13	2.5e-15	7.39749e-13	4.28305e-13	3.50393e-13
176.341	4.1802e-12	7.97149e-12	1.86297e-14	1.58019e-13	7.77441e-13	3.66321e-13	3.83788e-13
176.792	4.15822e-12	7.94496e-12	8.84529e-14	1.91132e-13	7.87827e-13	3.30668e-13	3.5948e-13
177.243	4.17581e-12	7.99554e-12	2.86087e-14	1.59913e-13	7.0131e-13	3.00736e-13	3.33952e-13
177.694	4.13712e-12	7.87489e-12	8.34926e-13	1.86398e-13	6.8249e-13	2.89467e-13	4.26943e-13
178.145	4.0837e-12	8.22355e-12	2.19407e-13	1.24975e-13	6.49584e-13	2.65019e-13	3.3674e-13
178.596	4.09306e-12	8.0842e-12	1.83959e-13	1.48636e-13	6.56662e-13	2.20041e-13	3.7621e-13
179.047	4.03085e-12	7.79701e-12	1.04232e-13	1.26315e-13	6.12312e-13	2.29231e-13	2.13805e-13
179.498	4.02003e-12	7.97865e-12	1.35152e-13	1.55327e-13	5.26526e-13	2.10069e-13	3.4357e-13
179.949	3.98183e-12	8.73904e-12	2.33334e-14	1.16064e-13	5.81722e-13	1.2777e-13	3.15969e-13
180.4	4.02236e-12	7.82372e-12	8.0817e-14	1.52716e-13	6.09388e-13	2.28359e-13	3.47176e-13
180.851	3.92825e-12	7.67049e-12	5e-15	6.63222e-14	5.81481e-13	4.50581e-13	3.0383e-13
181.302	3.92581e-12	7.7824e-12	1.48625e-13	2.41871e-13	5.69438e-13	1.56535e-13	2.90637e-13
181.753	3.90968e-12	7.84963e-12	1.23698e-13	3.01108e-13	6.2342e-13	1.2783e-13	2.59136e-13
182.204	3.9096e-12	7.90633e-12	1.98655e-13	2.17331e-13	6.98835e-13	1.58839e-13	2.93202e-13
182.655	3.88817e-12	7.92003e-12	2.11871e-13	2.83652e-13	6.70877e-13	2.28907e-13	2.95534e-13
183.106	3.84963e-12	7.66983e-12	1.93541e-13	2.48704e-13	7.91256e-13	1.60922e-13	2.89457e-13
183.557	3.80639e-12	7.96788e-12	2.82578e-13	2.90905e-13	7.14919e-13	2.00177e-13	3.25723e-13
184.008	3.86073e-12	7.90098e-12	3.02281e-13	3.32211e-13	7.41857e-13	1.86411e-13	3.11718e-13
184.459	3.808e-12	7.91863e-12	2.44893e-13	3.65123e-13	7.93301e-13	3.01342e-13	2.62891e-13
184.91	3.78838e-12	7.96061e-12	1.8434e-13	2.22154e-13	7.58719e-13	2.62202e-13	4.06222e-13
185.361	3.73989e-12	7.86433e-12	1.8183e-13	2.31253e-13	9.73871e-13	2.82321e-13	2.81057e-13
185.812	3.77356e-12	7.88048e-12	2.18729e-13	2.26535e-13	1.08346e-12	3.2406e-13	2.70956e-13
186.263	3.73811e-12	7.78529e-12	1.79179e-13	2.60416e-13	8.04908e-13	3.25343e-13	2.37256e-13
186.714	3.72923e-12	7.71108e-12	1.25892e-13	1.819e-13	8.23138e-13	3.06331e-13	2.66489e-13
187.165	3.71581e-12	7.51546e-12	1.77592e-13	2.07742e-13	7.64733e-13	3.10854e-13	2.94093e-13
187.616	3.65984e-12	7.56689e-12	1.19189e-13	1.59875e-13	7.74088e-13	3.21624e-13	2.40976e-13
188.067	3.62528e-12	7.38778e-12	5e-15	1.32136e-13	8.23683e-13	2.52481e-13	1.75106e-13
188.518	3.63288e-12	7.41579e-12	5e-15	6.03851e-14	6.46514e-13	2.60393e-13	2.24827e-13
188.969	3.62853e-12	7.52511e-12	5e-15	7.73293e-14	5.65675e-13	2.44563e-13	2.58317e-13
189.42	3.59724e-12	7.30987e-12	5e-15	1.01761e-13	6.59239e-13	4.5029e-13	2.21311e-13
189.871	3.6235e-12	7.43222e-12	5e-15	2.5e-15	6.03086e-13	1.44711e-13	2.22931e-13
190.322	3.55662e-12	7.42541e-12	5e-15	5.89975e-14	5.78673e-13	1.69134e-13	1.95603e-13
190.773	3.53802e-12	7.16541e-12	5e-15	4.63495e-14	5.59261e-13	2.65692e-13	2.65869e-13
191.224	3.5068e-12	7.42009e-12	2.74656e-14	5.17239e-14	5.43354e-13	1.31357e-13	2.63229e-13
191.675	3.52862e-12	7.48463e-12	7.77119e-14	8.99115e-14	6.12227e-13	2.46377e-13	2.87102e-13
192.126	3.49885e-12	7.55685e-12	2.24757e-13	1.41979e-13	5.76764e-13	1.34621e-13	2.81983e-13
192.577	3.48485e-12	7.85739e-12	1.37495e-13	9.18361e-14	6.03279e-13	2.50404e-13	3.03597e-13
193.028	3.48315e-12	7.54076e-12	2.37167e-13	1.10492e-13	6.61882e-13	1.64668e-13	2.41043e-13
193.479	3.50139e-12	7.49418e-12	1.63021e-13	2.26255e-13	5.68655e-13	1.65475e-13	2.89441e-13
193.93	3.46408e-12	7.68051e-12	2.06643e-13	1.0963e-13	6.01802e-13	1.71799e-13	2.58293e-13
194.381	3.48681e-12	7.478e-12	1.44534e-13	1.68565e-13	5.66764e-13	1.47286e-13	2.77615e-13
194.832	3.40555e-12	7.50331e-12	3.6187e-13	1.78539e-13	5.6237e-13	4.6157e-13	2.52198e-13
195.283	3.43681e-12	7.4481e-12	3.11411e-13	1.93783e-13	5.8342e-13	1.39981e-13	2.31377e-13
195.734	3.40094e-12	7.54996e-12	4.2531e-13	2.25193e-13	5.60216e-13	1.66397e-13	2.46494e-13
196.185	3.34919e-12	7.86239e-12	2.36908e-13	2.03855e-13	6.06038e-13	1.73387e-13	2.39571e-13
196.636	3.39204e-12	7.52388e-12	2.42046e-13	2.36717e-13	8.25257e-13	1.72186e-13	2.43658e-13
197.087	3.42152e-12	7.44223e-12	2.16891e-13	1.96785e-13	6.78171e-13	1.41968e-13	2.2523e-13
197.538	3.39652e-12	7.59299e-12	2.44821e-13	2.52292e-13	6.7992e-13	1.35321e-13	2.51719e-13
197.989	3.33312e-12	7.4112e-12	1.89087e-13	2.1587e-13	5.20215e-13	2.45e-15	2.19012e-13
198.44	3.37042e-12	7.31673e-12	2.01268e-13	2.03664e-13	6.71726e-13	1.99529e-13	2.20474e-13
198.891	3.36925e-12	7.49688e-12	2.63751e-13	9.27654e-15	7.01672e-13	1.8982e-13	2.47404e-13
199.342	3.3433e-12	7.2844e-12	2.043e-13	2.14544e-13	7.51691e-13	2.52127e-13	1.87414e-13
199.793	3.39112e-12	7.19478e-12	1.14128e-13	1.86097e-13	1.00069e-12	2.46652e-13	2.29737e-13
200.244	3.27691e-12	7.26932e-12	2.73298e-13	1.54419e-13	7.25708e-13	3.11943e-13	1.99552e-13
200.695	3.32007e-12	7.2769e-12	5.40087e-13	1.6164e-13	7.48169e-13	3.06709e-13	2.37385e-13
201.146	3.21879e-12	7.19508e-12	1.23938e-13	3.38072e-13	7.2873e-13	2.6842e-13	2.06715e-13
201.597	3.25776e-12	7.30219e-12	8.57937e-14	1.37906e-13	6.77968e-13	2.50522e-13	2.14923e-13
202.048	3.1586e-12	7.09781e-12	8.69367e-14	1.10377e-13	6.32519e-13	2.83394e-13	1.84866e-13
202.499	3.17999e-12	7.07437e-12	1.81365e-13	1.49091e-13	6.65412e-13	2.46239e-13	1.84426e-13
202.95	3.29045e-12	7.45277e-12	5e-15	9.65929e-14	6.69162e-13	1.89918e-13	2.0301e-13
203.401	3.15253e-12	7.01972e-12	3.26642e-14	6.83382e-14	6.11275e-13	2.92061e-13	2.80278e-13
203.852	3.18321e-12	7.03567e-12	5e-15	2.5e-15	5.97836e-13	4.91647e-13	2.12849e-13
204.303	3.12785e-12	7.21988e-12	8.04595e-14	5.67166e-15	5.78846e-13	1.56185e-13	2.9705e-13
204.754	3.16569e-12	7.11788e-12	9.2919e-14	5.28385e-14	5.26015e-13	1.56932e-13	2.21867e-13
205.205	3.09405e-12	7.0077e-12	5e-15	6.34842e-14	5.15135e-13	1.37639e-13	2.04723e-13
205.656	3.17754e-12	7.23547e-12	5.65599e-14	2.74629e-14	5.69811e-13	1.38061e-13	2.08269e-13
206.107	3.07183e-12	6.92005e-12	7.88825e-14	1.96129e-14	5.49462e-13	1.44349e-13	2.75526e-13
206.558	3.06683e-12	7.28282e-12	4.38805e-14	5.46522e-14	5.81029e-13	7.33912e-14	2.06024e-13
207.009	3.07292e-12	7.11753e-12	1.08533e-13	6.93025e-14	5.40813e-13	1.4841e-14	2.27133e-13
207.46	3.05447e-12	7.18371e-12	5e-15	1.82332e-13	4.95657e-13	8.89485e-14	2.03808e-13
207.911	3.06552e-12	7.09847e-12	3.0443e-14	2.5e-15	5.36908e-13	4.22862e-14	2.02951e-13
208.362	3.05825e-12	7.06399e-12	6.86717e-14	1.87652e-13	4.69702e-13	5.93554e-14	1.93279e-13
208.813	3.03011e-12	7.0429e-12	1.41993e-13	1.39138e-13	8.0055e-13	4.47094e-14	1.80416e-13
209.264	3.02483e-12	7.4422e-12	1.16324e-13	1.55339e-13	5.1763e-13	5.89002e-14	2.18009e-13
209.715	3.00717e-12	7.18298e-12	1.71077e-13	1.13592e-13	5.58864e-13	7.52668e-14	2.08136e-13
210.166	2.90343e-12	7.01575e-12	1.83653e-13	2.48049e-13	5.40987e-13	2.8184e-14	1.87269e-13
210.617	2.97239e-12	7.21832e-12	1.86082e-13	1.6189e-13	5.82354e-13	1.22999e-13	1.8924e-13
211.068	3.03964e-12	6.79264e-12	6.67078e-14	1.84729e-13	5.71616e-13	5.86471e-14	1.1629e-13
211.519	2.98308e-12	7.17152e-12	5.59255e-14	1.88922e-13	5.82534e-13	1.10797e-13	1.76592e-13
211.97	3.0234e-12	6.99983e-12	6.54489e-14	1.67406e-13	5.52801e-13	2.45e-15	2.07615e-13
212.421	2.96144e-12	7.47072e-12	4.59387e-14	2.40138e-13	6.61897e-13	1.45336e-13	1.31625e-13
212.872	2.92292e-12	7.24461e-12	5e-15	2.5e-15	6.60123e-13	1.46654e-13	1.56791e-13
213.323	2.99409e-12	6.97567e-12	5e-15	1.32307e-13	6.48871e-13	1.79895e-13	1.89214e-13
213.774	2.89063e-12	6.80862e-12	5e-15	1.01972e-13	8.33262e-13	1.3925e-13	1.53735e-13
214.225	2.94318e-12	7.01914e-12	5e-15	1.14942e-13	7.08668e-13	1.72632e-13	1.58771e-13
214.676	3.03597e-12	6.92231e-12	9.43213e-14	1.03739e-13	7.19319e-13	1.98838e-13	1.71677e-13
215.127	2.90597e-12	6.85102e-12	2.87225e-14	1.16959e-13	6.95381e-13	1.79074e-13	1.69091e-13
215.578	2.94035e-12	6.98959e-12	5e-15	1.77406e-13	6.95574e-13	2.09943e-13	1.91872e-13
216.029	2.9792e-12	6.99892e-12	5e-15	1.20514e-13	6.89972e-13	2.36488e-13	1.65586e-13
216.48	2.9026e-12	7.04514e-12	5e-15	9.14208e-14	6.7828e-13	2.02287e-13	1.8164e-13
216.931	2.88217e-12	7.02822e-12	5e-15	6.24816e-14	6.35098e-13	1.62586e-13	1.99294e-13
217.382	2.84805e-12	6.96008e-12	5e-15	8.39645e-14	6.30594e-13	2.61059e-13	1.88998e-13
217.833	2.84487e-12	6.94012e-12	5e-15	1.0018e-13	6.54634e-13	4.67117e-13	1.78142e-13
218.284	2.93292e-12	6.83418e-12	5e-15	2.55736e-14	5.72336e-13	1.20234e-13	1.81985e-13
218.735	2.81866e-12	7.17085e-12	2.95749e-14	1.6009e-13	6.01584e-13	1.1784e-13	1.6975e-13
219.186	2.82769e-12	6.81455e-12	5e-15	2.5e-15	5.8272e-13	1.25883e-13	1.73392e-13
219.637	2.79639e-12	6.95537e-12	5.44624e-14	1.11423e-14	5.8804e-13	1.14276e-13	2.16152e-13
220.088	2.82367e-12	6.85579e-12	2.85596e-14	5.92941e-14	5.67563e-13	8.61163e-14	1.46836e-13
220.539	2.79196e-12	7.15211e-12	6.81808e-14	2.56689e-14	5.03252e-13	7.46356e-14	1.61743e-13
220.99	2.84975e-12	7.03128e-12	7.83817e-14	3.36838e-14	5.58717e-13	2.45e-15	1.81878e-13
221.441	2.78485e-12	6.96777e-12	1.35451e-13	5.50067e-14	5.16957e-13	1.28993e-13	1.72243e-13
221.892	2.80747e-12	6.70015e-12	1.44729e-13	8.6992e-14	4.63564e-13	6.74295e-14	2.09774e-13
222.343	2.76496e-12	7.27015e-12	1.05223e-13	9.95271e-14	5.0724e-13	5.94661e-14	1.57517e-13
222.794	2.77279e-12	7.00807e-12	1.0921e-13	4.01671e-13	8.49426e-13	5.44291e-14	1.64027e-13
223.245	2.80056e-12	6.88728e-12	6.19314e-14	1.15197e-13	5.04087e-13	1.94295e-14	1.65029e-13
223.696	2.77637e-12	6.82007e-12	3.56363e-13	9.96381e-14	5.18687e-13	5.91129e-14	1.4511e-13
224.147	2.74987e-12	7.11241e-12	1.63064e-13	1.34096e-13	4.98185e-13	7.20257e-14	1.68938e-13
224.598	2.74292e-12	6.82693e-12	1.9984e-13	1.83389e-13	6.38206e-13	1.83084e-14	1.73541e-13
225.049	2.75146e-12	6.8581e-12	6.94534e-14	2.15114e-13	6.11829e-13	6.04621e-14	1.50601e-13
225.5	2.7608e-12	6.90914e-12	5e-15	8.07819e-14	5.95595e-13	4.0426e-14	1.19553e-13
225.951	2.76683e-12	7.47703e-12	7.11798e-14	8.99134e-14	4.75685e-13	5.17461e-14	1.20104e-13
226.402	2.71896e-12	6.70837e-12	5e-15	7.34386e-14	5.72791e-13	4.07975e-14	1.54633e-13
226.853	2.6962e-12	6.75093e-12	5e-15	1.93997e-13	6.37046e-13	1.73942e-13	1.11584e-13
227.304	2.69665e-12	6.77302e-12	1.47938e-13	8.66247e-14	6.31384e-13	8.46382e-14	1.61785e-13
227.755	2.68665e-12	6.62756e-12	5e-15	9.46819e-14	6.34461e-13	1.14922e-13	3.12413e-13
228.206	2.6725e-12	6.724e-12	3.65549e-14	6.04086e-14	6.7635e-13	1.9948e-13	1.15877e-13
228.657	2.66646e-12	6.56201e-12	8.41813e-14	1.94715e-13	6.99244e-13	2.25896e-13	1.29647e-13
229.108	2.66163e-12	6.49482e-12	2.98047e-14	1.22882e-13	7.25225e-13	3.84546e-13	1.67539e-13
229.559	2.63809e-12	6.80859e-12	3.30566e-13	8.39508e-14	7.05164e-13	2.24761e-13	1.5422e-13
230.01	2.64634e-12	6.63587e-12	4.83053e-14	9.026e-14	7.25834e-13	1.38913e-13	1.56385e-13
230.461	2.61772e-12	6.6198e-12	7.18298e-14	7.95544e-14	6.21659e-13	1.8436e-13	1.55538e-13
230.912	2.65931e-12	6.56515e-12	5e-15	5.33138e-14	7.09847e-13	1.72187e-13	2.12845e-13
231.363	2.61112e-12	6.56086e-12	5e-15	2.5e-15	5.46143e-13	1.30664e-13	1.89402e-13
231.814	2.61925e-12	6.63197e-12	5e-15	2.5e-15	8.45377e-13	1.44125e-13	1.5795e-13
232.265	2.61298e-12	6.67332e-12	5e-15	2.5e-15	5.51477e-13	1.13034e-13	1.48385e-13
232.716	2.58978e-12	6.67796e-12	5e-15	3.53978e-15	5.21228e-13	4.06926e-14	2.01576e-13
233.167	2.59385e-12	6.67467e-12	1.86493e-14	2.5e-15	5.25669e-13	1.31618e-13	1.67026e-13
233.618	2.59327e-12	6.69873e-12	5e-15	2.5e-15	4.97122e-13	7.49021e-14	1.95821e-13
234.069	2.57127e-12	6.39162e-12	5e-15	3.63077e-14	5.09971e-13	5.26036e-14	1.05715e-13
234.52	2.56148e-12	6.65115e-12	8.34828e-15	5.12624e-14	4.38095e-13	3.25761e-14	1.44598e-13
234.971	2.58731e-12	6.67476e-12	8.65537e-14	9.94429e-15	4.56018e-13	2.45e-15	1.2119e-13
235.422	2.62679e-12	6.66017e-12	5e-15	2.1956e-14	4.77975e-13	8.91396e-15	1.29039e-13
235.873	2.7811e-12	6.86342e-12	5e-15	2.5e-15	4.68892e-13	2.45e-15	1.38161e-13
236.324	3.29376e-12	6.90746e-12	1.62769e-14	2.86473e-13	4.77191e-13	4.45372e-14	1.10003e-13
236.775	4.40611e-12	7.31143e-12	1.17439e-13	2.23968e-13	5.12131e-13	2.45e-15	1.28208e-13
237.226	7.22942e-12	8.52812e-12	3.51484e-13	2.1107e-13	5.14583e-13	1.13724e-13	1.7789e-13
237.677	1.30898e-11	1.04307e-11	3.63957e-13	3.02991e-13	7.17507e-13	8.25355e-14	2.61984e-13
238.128	2.27094e-11	1.28444e-11	4.65764e-13	5.10337e-13	6.85193e-13	2.16792e-13	4.2762e-13
238.579	3.59935e-11	1.64987e-11	6.97424e-13	7.58869e-13	8.59173e-13	4.58552e-13	6.68824e-13
239.03	5.13388e-11	2.06673e-11	1.02e-12	1.12647e-12	1.17202e-12	1.07079e-12	1.09043e-12
239.481	6.66623e-11	2.56235e-11	1.42011e-12	1.53334e-12	1.76998e-12	2.06086e-12	1.70496e-12
239.932	7.98358e-11	3.162e-11	1.8074e-12	2.04222e-12	2.50769e-12	3.35836e-12	2.59962e-12
240.383	9.0743e-11	3.55511e-11	2.27255e-12	2.56345e-12	3.69059e-12	4.90449e-12	3.52798e-12
240.834	9.7339e-11	3.97692e-11	2.31955e-12	3.0566e-12	4.54941e-12	6.69225e-12	4.5076e-12
241.285	1.00795e-10	4.37866e-11	2.99397e-12	3.46075e-12	5.4849e-12	7.90463e-12	5.39766e-12
241.736	1.01147e-10	4.63407e-11	3.4505e-12	4.11076e-12	6.3004e-12	9.17863e-12	6.32515e-12
242.187	9.75503e-11	4.86946e-11	3.88778e-12	4.23074e-12	7.00149e-12	1.01039e-11	6.90365e-12
242.638	9.29226e-11	4.98652e-11	3.96283e-12	4.50861e-12	7.49442e-12	1.09748e-11	7.49723e-12
243.089	8.64972e-11	4.91024e-11	4.20122e-12	4.74142e-12	7.53201e-12	1.14983e-11	7.7601e-12
243.54	7.97873e-11	4.89909e-11	4.32877e-12	4.89121e-12	7.69711e-12	1.15422e-11	8.05878e-12
243.991	7.26797e-11	4.86041e-11	4.33427e-12	4.88497e-12	7.54227e-12	1.12296e-11	8.05196e-12
244.442	6.54367e-11	4.6914e-11	4.2759e-12	4.91486e-12	7.65336e-12	1.08522e-11	7.82921e-12
244.893	5.87477e-11	4.49543e-11	4.30183e-12	4.69365e-12	7.19393e-12	1.05748e-11	7.69584e-12
245.344	5.24149e-11	4.28245e-11	4.40288e-12	4.67947e-12	6.7681e-12	1.02194e-11	7.38455e-12
245.795	4.67553e-11	4.04227e-11	4.104e-12	4.60573e-12	6.72598e-12	9.4736e-12	7.0928e-12
246.246	4.17546e-11	3.86694e-11	3.98432e-12	4.42006e-12	5.94362e-12	8.93276e-12	6.81476e-12
246.697	3.73565e-11	3.62155e-11	4.33269e-12	4.43797e-12	5.69689e-12	8.31514e-12	6.4357e-12
247.148	3.39592e-11	3.43809e-11	3.9285e-12	4.02012e-12	5.29989e-12	7.69171e-12	6.06404e-12
247.599	3.03652e-11	3.20337e-11	3.43558e-12	3.81038e-12	5.07513e-12	7.34108e-12	5.72043e-12
248.05	2.7558e-11	2.98584e-11	3.25296e-12	3.55647e-12	4.55373e-12	6.63848e-12	5.26486e-12
248.501	2.50862e-11	2.78952e-11	2.99178e-12	3.41312e-12	4.30918e-12	6.22356e-12	5.01529e-12
248.952	2.30377e-11	2.70714e-11	2.83064e-12	3.24865e-12	3.65178e-12	5.74692e-12	4.68775e-12
249.403	2.1097e-11	2.55197e-11	2.98e-12	3.084e-12	3.68584e-12	5.21446e-12	4.40432e-12
249.854	1.96984e-11	2.34745e-11	2.18009e-12	2.91781e-12	3.648e-12	4.88632e-12	4.15062e-12
250.305	1.83241e-11	2.22022e-11	2.51917e-12	2.74478e-12	3.37563e-12	4.5209e-12	3.89367e-12
250.756	1.71202e-11	2.11422e-11	2.52239e-12	2.76861e-12	3.15874e-12	4.22812e-12	3.65579e-12
251.207	1.61259e-11	2.0095e-11	2.33259e-12	2.51675e-12	2.9527e-12	3.98431e-12	3.40239e-12
251.658	1.52954e-11	1.89372e-11	2.1309e-12	2.40398e-12	2.87978e-12	3.70831e-12	3.51726e-12
252.109	1.45087e-11	1.76054e-11	2.08975e-12	2.27834e-12	2.75598e-12	3.5443e-12	3.0016e-12
252.56	1.37445e-11	1.76285e-11	1.97819e-12	2.21901e-12	2.60093e-12	3.33371e-12	2.91855e-12
253.011	1.3138e-11	1.70277e-11	1.94298e-12	2.14463e-12	2.55776e-12	3.00961e-12	2.6686e-12
253.462	1.26198e-11	1.62289e-11	2.08957e-12	2.0671e-12	2.40297e-12	2.92785e-12	2.56682e-12
253.913	1.20233e-11	1.56924e-11	1.73604e-12	1.82627e-12	2.28226e-12	2.82679e-12	2.51654e-12
254.364	1.16201e-11	1.51784e-11	1.65754e-12	1.78143e-12	2.10385e-12	2.65317e-12	2.23789e-12
254.815	1.11218e-11	1.46518e-11	1.51519e-12	1.61422e-12	2.38162e-12	2.40269e-12	2.13856e-12
255.266	1.06628e-11	1.39896e-11	1.5087e-12	1.61642e-12	2.07482e-12	2.41564e-12	2.07803e-12
255.717	1.03672e-11	1.39012e-11	1.34305e-12	1.65548e-12	1.92256e-12	2.3463e-12	1.95688e-12
256.168	1.00365e-11	1.35597e-11	1.26344e-12	1.42626e-12	1.84146e-12	2.09633e-12	1.82346e-12
256.619	9.72645e-12	1.32214e-11	1.12471e-12	1.36672e-12	1.91707e-12	1.97414e-12	1.77179e-12
257.07	9.46145e-12	1.2533e-11	1.09999e-12	1.26259e-12	1.81222e-12	1.95748e-12	1.63755e-12
257.521	9.19006e-12	1.24767e-11	1.15675e-12	1.12461e-12	1.67516e-12	1.77578e-12	1.55817e-12
257.972	8.85832e-12	1.1963e-11	9.68747e-13	1.08867e-12	1.51312e-12	1.54168e-12	1.54594e-12
258.423	8.68981e-12	1.17993e-11	7.9515e-13	9.81111e-13	1.52493e-12	1.60165e-12	1.42719e-12
258.874	8.42036e-12	1.1703e-11	6.77351e-13	5.86749e-13	1.44304e-12	1.48675e-12	1.36241e-12
259.325	8.26131e-12	1.14538e-11	6.57927e-13	8.45591e-13	1.36306e-12	1.44009e-12	1.26796e-12
259.776	8.09035e-12	1.10657e-11	6.39605e-13	7.97504e-13	1.28867e-12	1.32608e-12	1.24679e-12
260.227	7.94639e-12	1.11643e-11	5.28348e-13	7.7282e-13	1.28328e-12	1.30228e-12	1.19627e-12
260.678	7.74446e-12	1.09699e-11	7.31912e-13	7.87739e-13	1.14237e-12	1.1811e-12	1.17742e-12
261.129	7.55912e-12	1.10806e-11	8.09495e-13	8.22579e-13	1.20509e-12	1.15638e-12	1.16404e-12
261.58	7.44417e-12	1.08236e-11	6.61727e-13	7.55412e-13	1.12985e-12	1.10155e-12	1.08279e-12
262.031	7.28442e-12	1.07442e-11	5.87683e-13	7.10566e-13	1.12522e-12	1.0314e-12	9.27223e-13
262.482	7.15242e-12	1.06069e-11	6.68697e-13	6.88618e-13	1.05426e-12	9.52864e-13	9.92431e-13
262.933	7.02203e-12	1.11959e-11	6.30327e-13	7.11737e-13	8.59012e-13	9.51347e-13	9.71334e-13
263.384	6.92801e-12	1.0436e-11	5.94192e-13	6.52285e-13	1.14307e-12	8.54135e-13	9.20709e-13
263.835	6.78399e-12	1.0291e-11	4.18393e-13	6.9715e-13	1.00675e-12	1.0648e-12	9.1056e-13
264.286	6.65907e-12	1.02945e-11	7.09483e-13	6.31481e-13	1.05897e-12	7.72604e-13	8.48805e-13
264.737	6.54374e-12	9.84379e-12	5.80434e-13	9.7357e-13	9.8709e-13	7.61168e-13	8.64636e-13
265.188	6.40847e-12	1.02552e-11	6.60058e-13	7.04252e-13	1.04107e-12	7.94817e-13	8.19725e-13
265.639	6.34527e-12	1.02466e-11	5.85356e-13	6.05578e-13	1.00426e-12	6.96415e-13	7.8635e-13
266.09	6.36265e-12	9.60898e-12	5.1523e-13	5.90446e-13	1.00675e-12	7.48164e-13	7.53789e-13
266.541	6.22712e-12	9.82153e-12	6.1176e-13	6.43471e-13	1.02998e-12	7.24673e-13	8.01592e-13
266.992	6.1555e-12	9.72466e-12	6.05656e-13	5.99027e-13	1.04832e-12	6.39506e-13	7.64365e-13
267.443	6.03523e-12	9.55636e-12	5.56032e-13	5.98984e-13	1.04961e-12	7.23558e-13	7.11351e-13
267.894	5.98885e-12	9.57756e-12	4.70391e-13	5.07332e-13	1.08348e-12	7.10911e-13	7.36999e-13
268.345	5.84998e-12	9.51598e-12	5.27511e-13	5.28798e-13	1.22289e-12	7.08759e-13	7.02367e-13
268.796	5.83223e-12	9.57366e-12	4.41605e-13	4.94235e-13	1.3383e-12	7.62992e-13	7.44257e-13
269.247	5.75914e-12	9.32912e-12	3.7462e-13	5.02944e-13	1.00248e-12	7.59094e-13	6.23155e-13
269.698	5.67208e-12	9.0944e-12	8.95611e-13	4.96355e-13	1.10116e-12	7.19493e-13	6.1279e-13
270.149	5.55819e-12	9.26674e-12	4.25174e-13	4.71903e-13	1.03247e-12	6.8218e-13	6.80471e-13
270.6	5.53952e-12	9.25964e-12	1.01349e-12	4.59478e-13	1.05188e-12	7.02293e-13	5.80846e-13
271.051	5.50659e-12	9.062e-12	4.10329e-13	4.39192e-13	9.34215e-13	6.38629e-13	5.03905e-13
271.502	5.41376e-12	8.9256e-12	2.90903e-13	3.47804e-13	9.60831e-13	6.53118e-13	5.6673e-13
271.953	5.34542e-12	9.43014e-12	3.18195e-13	3.7845e-13	7.17526e-13	6.26442e-13	5.78276e-13
272.404	5.31104e-12	8.86013e-12	1.1468e-13	3.35604e-13	8.58547e-13	5.34903e-13	5.40521e-13
272.855	5.27108e-12	8.83194e-12	5e-15	2.90895e-13	8.16321e-13	5.17634e-13	4.98083e-13
273.306	5.20996e-12	8.8134e-12	1.56173e-13	2.48292e-13	7.60355e-13	4.92089e-13	5.40951e-13
273.757	5.13853e-12	8.9912e-12	1.59729e-13	2.54698e-13	7.53508e-13	5.02409e-13	5.37002e-13
274.208	5.08628e-12	8.9059e-12	2.35172e-13	2.72166e-13	7.61196e-13	4.5813e-13	5.11998e-13
274.659	5.02828e-12	8.89207e-12	2.972e-13	3.11979e-13	8.35174e-13	4.59084e-13	5.44294e-13
275.11	5.00692e-12	8.73541e-12	2.962e-13	2.31648e-13	8.05686e-13	4.60203e-13	5.06101e-13
275.561	4.94617e-12	8.7011e-12	1.9839e-13	3.09175e-13	7.31988e-13	4.26196e-13	6.39268e-13
276.012	4.94745e-12	8.70173e-12	3.16188e-13	3.15691e-13	7.29956e-13	3.40819e-13	4.84697e-13
276.463	4.85724e-12	8.80671e-12	3.32897e-13	4.19031e-13	7.16786e-13	3.37612e-13	4.63254e-13
276.914	4.85532e-12	8.52737e-12	3.95477e-13	3.66412e-13	7.47196e-13	4.50723e-13	6.34613e-13
277.365	4.79587e-12	8.62619e-12	4.39843e-13	4.38818e-13	7.47029e-13	4.30373e-13	4.62032e-13
277.816	4.79299e-12	8.47322e-12	3.42676e-13	3.13852e-13	7.14338e-13	3.75524e-13	4.34538e-13
278.267	4.75828e-12	8.54238e-12	2.81718e-13	3.23194e-13	7.27914e-13	3.44146e-13	4.0975e-13
278.718	4.63068e-12	8.54143e-12	3.72282e-13	6.09668e-13	7.43384e-13	3.86544e-13	4.13516e-13
279.169	4.58231e-12	8.46129e-12	2.78261e-13	4.20458e-13	7.35629e-13	3.4527e-13	4.45064e-13
279.62	4.55886e-12	8.34271e-12	3.73406e-13	3.39854e-13	7.8837e-13	4.31231e-13	5.10374e-13
280.071	4.56375e-12	8.35732e-12	3.22673e-13	4.60112e-13	7.7379e-13	3.39893e-13	3.7819e-13
280.522	4.52143e-12	8.54139e-12	2.20092e-13	3.30467e-13	8.53143e-13	2.81029e-13	3.81104e-13
280.973	4.45731e-12	8.41608e-12	3.19033e-13	3.27311e-13	8.16686e-13	4.17738e-13	3.97414e-13
281.424	4.4198e-12	8.28348e-12	3.41279e-13	3.17058e-13	8.35257e-13	3.05966e-13	3.56025e-13
281.875	4.39857e-12	8.18251e-12	2.74131e-13	1.94508e-13	7.87644e-13	3.74796e-13	3.87802e-13
282.326	4.35163e-12	8.32495e-12	2.00692e-13	3.17514e-13	8.3807e-13	4.31989e-13	4.22108e-13
282.777	4.31786e-12	8.17108e-12	1.02866e-13	3.19398e-13	8.09457e-13	3.94933e-13	3.54368e-13
283.228	4.31777e-12	8.18948e-12	1.94341e-13	2.77974e-13	8.69279e-13	3.73053e-13	3.79352e-13
283.679	4.27277e-12	8.35006e-12	2.50646e-13	2.41928e-13	8.25975e-13	4.23361e-13	4.00701e-13
284.13	4.28699e-12	8.01887e-12	2.4811e-13	2.74354e-13	8.02035e-13	4.26068e-13	3.95205e-13
284.581	4.25034e-12	8.14266e-12	2.02202e-13	2.52492e-13	7.46817e-13	4.21073e-13	3.8943e-13
285.032	4.20105e-12	7.95108e-12	7.3943e-14	2.39473e-13	7.56289e-13	4.15328e-13	2.48617e-13
285.483	4.21821e-12	8.03489e-12	6.60596e-14	1.40114e-13	6.68588e-13	2.87468e-13	3.15426e-13
285.934	4.14679e-12	8.46443e-12	1.60058e-14	1.31388e-13	5.33484e-13	3.01205e-13	3.35412e-13
286.385	4.11637e-12	7.75104e-12	6.80315e-14	1.89845e-13	6.8197e-13	3.02338e-13	3.42223e-13
286.836	4.11364e-12	7.71746e-12	5e-15	8.93419e-14	6.63969e-13	3.37111e-13	3.04992e-13
287.287	4.02899e-12	7.76257e-12	5e-15	1.64031e-13	6.46344e-13	2.02863e-13	3.34483e-13
287.738	4.06018e-12	7.86133e-12	5e-15	3.98231e-13	6.60092e-13	2.87056e-13	3.01573e-13
288.189	3.98542e-12	7.89282e-12	9.66721e-14	1.168e-13	6.08972e-13	1.94385e-13	3.38729e-13
288.64	3.96668e-12	7.881e-12	1.02698e-13	1.02059e-13	6.5927e-13	2.36933e-13	3.05735e-13
289.091	3.9609e-12	7.77989e-12	1.40952e-13	2.17923e-13	6.1921e-13	2.69127e-13	3.19276e-13
289.542	3.93843e-12	8.36597e-12	2.43053e-13	1.63783e-13	6.05246e-13	2.14153e-13	3.44693e-13
289.993	3.93765e-12	7.96932e-12	3.28881e-13	1.38319e-13	6.44302e-13	1.0746e-13	3.32156e-13
290.444	3.88809e-12	7.95727e-12	2.39308e-13	1.99344e-13	7.0909e-13	1.98652e-13	3.84143e-13
290.895	3.88422e-12	7.93792e-12	3.35262e-13	8.63694e-14	5.88817e-13	1.96929e-13	4.58357e-13
291.346	3.84675e-12	7.97952e-12	2.67214e-13	1.95181e-13	5.80859e-13	2.61229e-13	3.14051e-13
291.797	3.84369e-12	7.68849e-12	1.88513e-13	2.17861e-13	7.86911e-13	1.59397e-13	2.93404e-13
292.248	3.83443e-12	7.67377e-12	1.10836e-13	4.23569e-13	6.3186e-13	1.34015e-13	2.84644e-13
292.699	3.79019e-12	7.60347e-12	7.75598e-13	2.45089e-13	5.91267e-13	1.42082e-13	2.57386e-13
293.15	3.7533e-12	7.69776e-12	1.21945e-13	2.11342e-13	6.02636e-13	1.60307e-13	2.92161e-13
293.601	3.72687e-12	7.59129e-12	1.70999e-13	2.26772e-13	6.87073e-13	1.60862e-13	2.39653e-13
294.052	3.72362e-12	7.56368e-12	6.20355e-14	2.29701e-13	6.31507e-13	2.00941e-13	5.34539e-14
294.503	3.69222e-12	7.484e-12	1.41032e-13	2.18168e-13	6.84148e-13	1.65094e-13	2.84058e-13
294.954	3.70055e-12	8.16592e-12	5e-15	1.56443e-13	5.02417e-13	1.61144e-13	2.29103e-13
295.405	3.68938e-12	7.4804e-12	9.83062e-14	2.516e-13	7.14108e-13	1.71797e-13	2.13387e-13
295.856	3.6526e-12	7.67429e-12	5e-15	2.5e-15	7.34819e-13	2.64894e-13	2.35206e-13
296.307	3.64397e-12	7.58273e-12	4.96644e-14	1.71085e-13	6.51348e-13	2.87726e-13	2.19979e-13
296.758	3.63927e-12	7.55164e-12	5.15557e-14	1.86942e-13	6.67573e-13	2.51437e-13	2.53467e-13
297.209	3.62062e-12	7.70951e-12	6.9803e-14	1.41357e-13	7.415e-13	2.43248e-13	3.24438e-13
297.66	3.6235e-12	7.62113e-12	1.19217e-13	1.61704e-13	7.23432e-13	3.4207e-13	2.53319e-13
298.111	3.59215e-12	7.48224e-12	5e-15	1.70236e-13	6.99511e-13	3.17889e-13	2.61912e-13
298.562	3.54706e-12	7.33364e-12	1.34276e-13	1.46129e-13	7.39682e-13	3.57094e-13	2.85256e-13
299.013	3.56076e-12	7.36277e-12	2.10964e-13	1.58273e-13	6.96222e-13	1.42436e-13	2.74535e-13
299.464	3.51844e-12	7.33758e-12	5e-15	1.3011e-13	7.16804e-13	2.4232e-13	2.67407e-13
299.915	3.55045e-12	7.28994e-12	8.36588e-14	1.58851e-13	6.74158e-13	2.9844e-13	4.70363e-13
300.366	3.46275e-12	7.38963e-12	8.22153e-14	8.3121e-14	6.66209e-13	2.51555e-13	2.19965e-13
300.817	3.51461e-12	7.34632e-12	1.17398e-13	5.99324e-14	6.3126e-13	2.14395e-13	2.56587e-13
301.268	3.44546e-12	7.49432e-12	5.59805e-14	9.74128e-14	5.75696e-13	1.98836e-13	2.32895e-13
301.719	3.47844e-12	7.44626e-12	6.20109e-13	3.56137e-13	7.06573e-13	1.98796e-13	2.57724e-13
302.17	3.45273e-12	7.26476e-12	1.36746e-14	8.25446e-14	5.79666e-13	1.53894e-13	2.48263e-13
302.621	3.39039e-12	7.43989e-12	2.85713e-14	6.9112e-14	5.52187e-13	1.40606e-13	2.67468e-13
303.072	3.46723e-12	7.27248e-12	9.33314e-14	9.88996e-14	5.39529e-13	1.46232e-13	1.2964e-13
303.523	3.36802e-12	7.43383e-12	2.16553e-13	7.30272e-14	5.18975e-13	7.12972e-14	2.29052e-13
303.974	3.40456e-12	7.44573e-12	1.58445e-13	1.07645e-13	2.30197e-13	1.1818e-13	2.62777e-13
304.425	3.34473e-12	7.22107e-12	1.51449e-13	1.10888e-13	5.21987e-13	9.46889e-14	2.20647e-13
304.876	3.37726e-12	7.31627e-12	1.05381e-14	2.19157e-14	5.73698e-13	9.32146e-14	2.183e-13
305.327	3.39178e-12	7.38109e-12	1.85045e-13	2.04516e-13	5.9867e-13	1.77861e-13	2.35765e-13
305.778	3.29583e-12	7.38611e-12	3.72603e-13	2.40798e-13	6.71796e-13	1.2274e-13	2.17107e-13
306.229	3.3466e-12	7.48481e-12	3.35884e-13	2.21244e-13	6.33624e-13	1.4161e-13	2.4215e-13
306.68	3.38511e-12	7.35419e-12	7.44014e-13	2.33138e-13	7.19945e-13	1.25843e-13	2.20727e-13
307.131	3.29784e-12	7.37404e-12	1.67805e-13	2.07264e-13	6.72192e-13	1.83949e-13	2.58865e-13
307.582	3.28007e-12	7.22671e-12	2.1367e-13	1.35242e-13	7.28975e-13	2.43392e-13	2.41758e-13
308.033	3.33798e-12	7.35499e-12	2.63201e-13	1.95595e-13	6.73359e-13	1.33134e-13	1.88507e-13
308.484	3.3677e-12	7.20526e-12	1.7483e-13	2.1758e-13	7.01338e-13	1.92688e-13	2.15608e-13
308.935	3.3116e-12	7.99784e-12	2.42841e-13	1.91629e-13	5.53919e-13	1.8464e-13	2.59985e-13
309.386	3.34559e-12	7.36281e-12	1.70704e-13	2.97312e-13	7.62146e-13	2.07665e-13	2.06595e-13
309.837	3.21625e-12	7.21436e-12	5e-15	2.02904e-13	7.60665e-13	3.20332e-13	2.53063e-13
310.288	3.22305e-12	7.02131e-12	3.66354e-14	1.80676e-13	7.07539e-13	2.31362e-13	2.08028e-13
310.739	3.26303e-12	7.27168e-12	5e-15	4.21041e-13	6.88526e-13	2.2015e-13	1.7705e-13
311.19	3.22034e-12	7.26412e-12	7.24976e-14	1.87003e-13	7.56368e-13	2.68966e-13	2.47423e-13
311.641	3.20137e-12	7.19456e-12	4.51414e-14	1.63058e-13	7.20418e-13	2.43036e-13	2.28423e-13
312.092	3.19695e-12	7.13463e-12	7.64982e-14	1.77055e-13	7.14084e-13	3.0902e-13	1.98842e-13
312.543	3.2301e-12	7.03562e-12	2.34453e-14	1.98363e-13	7.02013e-13	2.98468e-13	2.0838e-13
312.994	3.16273e-12	7.06029e-12	1.2293e-13	1.40739e-13	6.9678e-13	1.59365e-13	1.97518e-13
313.445	3.09806e-12	7.09634e-12	5e-15	1.62019e-13	6.56225e-13	2.33095e-13	2.86524e-13
313.896	3.24989e-12	6.94725e-12	5e-15	2.5e-15	6.44223e-13	1.91746e-13	5.37191e-13
314.347	3.09744e-12	7.22577e-12	3.58164e-14	4.79177e-14	6.72297e-13	1.74497e-13	2.12084e-13
314.798	3.05589e-12	7.07511e-12	7.33291e-15	1.416e-13	7.51579e-13	8.97809e-14	2.14103e-13
315.249	3.06588e-12	7.07805e-12	5e-15	5.3408e-14	5.33851e-13	2.17671e-13	2.28443e-13
315.7	3.03621e-12	7.03578e-12	5.96783e-13	7.26206e-14	5.87315e-13	1.37524e-13	1.88254e-13
316.151	3.01089e-12	6.90428e-12	3.55749e-14	2.5e-15	5.27376e-13	2.27077e-13	1.90655e-13
316.602	3.02427e-12	7.07216e-12	6.39916e-14	1.16918e-13	5.51593e-13	6.42605e-14	2.25514e-13
317.053	3.00647e-12	6.7857e-12	7.00297e-15	5.55468e-14	4.84958e-13	9.8904e-14	1.97707e-13
317.504	2.99053e-12	7.20781e-12	1.28227e-13	1.7042e-13	5.20494e-13	1.12642e-13	1.66288e-13
317.955	3.00834e-12	7.34562e-12	4.7015e-14	1.21447e-13	3.9909e-13	2.45e-15	2.06965e-13
318.406	2.99293e-12	7.04023e-12	3.69018e-13	9.46613e-14	5.30884e-13	8.95731e-14	1.55229e-13
318.857	3.00385e-12	7.04828e-12	5.42169e-14	2.5e-15	5.0543e-13	1.69659e-14	1.6854e-13
319.308	2.98779e-12	7.13949e-12	1.5392e-13	1.06278e-13	4.76307e-13	2.11983e-14	1.76624e-13
319.759	2.97508e-12	7.10587e-12	7.65885e-14	9.56423e-14	5.05807e-13	4.38876e-14	1.50578e-13
320.21	2.92344e-12	6.90177e-12	8.43737e-14	1.78722e-13	5.62098e-13	6.99441e-14	1.40695e-13
320.661	2.90629e-12	7.01621e-12	1.15114e-13	1.83165e-13	6.27887e-13	1.76022e-13	1.77459e-13
321.112	2.91951e-12	6.84934e-12	9.79801e-14	1.91779e-13	6.13562e-13	1.33405e-13	2.10144e-13
321.563	2.91804e-12	7.1813e-12	1.57384e-13	1.76585e-13	7.07667e-13	1.15451e-13	1.87069e-13
322.014	2.90193e-12	7.05219e-12	2.07592e-13	1.78592e-13	6.23699e-13	1.48351e-13	1.88837e-13
322.465	2.93589e-12	7.24722e-12	1.50296e-13	1.88917e-13	8.07844e-13	1.7597e-13	1.89106e-13
322.916	2.90229e-12	6.95636e-12	2.24657e-13	1.59833e-13	6.7712e-13	1.97447e-13	3.38301e-13
323.367	2.93222e-12	7.11963e-12	1.87095e-13	2.68224e-13	7.25138e-13	1.99467e-13	1.67566e-13
323.818	2.83664e-12	7.10714e-12	1.61988e-13	1.57495e-13	7.20731e-13	2.03078e-13	1.8251e-13
324.269	2.85204e-12	7.15492e-12	5.35315e-14	2.41672e-13	6.74492e-13	2.67179e-13	1.7164e-13
324.72	2.87268e-12	7.092e-12	8.23508e-14	4.53178e-13	7.10034e-13	3.53677e-13	1.71905e-13
325.171	2.85258e-12	6.85637e-12	8.53681e-15	1.45462e-13	8.0293e-13	2.08047e-13	1.83124e-13
325.622	2.89246e-12	6.84363e-12	7.97525e-14	1.30651e-13	7.46546e-13	1.75894e-13	1.51342e-13
326.073	2.88953e-12	6.68501e-12	5e-15	1.08773e-13	6.33241e-13	1.93956e-13	1.04773e-13
326.524	2.85367e-12	6.69847e-12	5e-15	4.8613e-14	5.85461e-13	2.6052e-13	1.62413e-13
326.975	2.85175e-12	6.86579e-12	5e-15	1.59275e-14	6.41964e-13	2.1791e-13	1.56389e-13
327.426	2.85377e-12	6.83906e-12	5e-15	3.77542e-14	6.587e-13	1.69218e-13	1.45861e-13
327.877	2.83295e-12	6.73183e-12	5e-15	2.5e-15	5.59216e-13	2.00878e-13	1.67676e-13
328.328	2.83177e-12	6.674e-12	5e-15	2.5e-15	4.80916e-13	7.66507e-14	1.72498e-13
328.779	2.79708e-12	6.90969e-12	5e-15	6.24649e-14	5.60442e-13	1.23976e-13	1.71338e-13
329.23	2.8e-12	6.82973e-12	5e-15	6.41736e-14	5.21245e-13	1.18598e-13	1.59667e-13
329.681	2.78136e-12	6.83336e-12	5.66211e-13	4.04213e-14	5.29168e-13	1.44717e-13	1.73928e-13
330.132	2.7752e-12	6.93106e-12	5e-15	2.5e-15	4.60483e-13	7.22624e-14	1.70847e-13
330.583	2.75061e-12	6.96542e-12	2.08647e-14	1.35118e-14	4.73632e-13	1.04372e-13	2.01143e-13
331.034	2.80327e-12	6.79499e-12	9.5099e-14	6.0716e-14	5.08463e-13	5.30809e-14	9.7603e-14
331.485	2.74767e-12	6.80876e-12	1.31623e-13	9.50826e-14	5.3594e-13	1.43854e-13	1.95786e-13
331.936	2.75023e-12	7.55668e-12	1.71507e-13	1.40132e-13	3.67286e-13	1.03786e-13	1.83145e-13
332.387	2.77458e-12	6.86493e-12	1.11117e-13	1.33583e-13	6.00836e-13	6.9768e-14	1.65335e-13
332.838	2.70546e-12	7.19066e-12	7.51489e-14	1.10831e-13	5.25473e-13	3.02454e-13	1.5386e-13
333.289	2.73987e-12	6.91586e-12	1.79603e-13	1.21382e-13	5.2318e-13	8.70354e-14	1.78509e-13
333.74	2.74032e-12	6.7588e-12	3.13426e-13	3.31224e-13	6.0948e-13	8.38433e-14	1.75544e-13
334.191	2.76196e-12	6.94898e-12	2.81394e-13	1.98147e-13	5.88271e-13	9.46158e-14	1.5747e-13
334.642	2.75797e-12	6.87911e-12	1.11714e-13	1.13755e-13	6.30398e-13	1.84218e-13	2.15339e-13
335.093	2.73222e-12	6.85872e-12	1.41877e-13	1.87591e-13	6.45126e-13	1.08606e-13	1.51079e-13
335.544	2.70462e-12	6.80039e-12	1.13437e-13	1.08999e-13	6.37882e-13	1.10515e-13	1.54785e-13
335.995	2.70111e-12	6.70542e-12	1.83001e-13	1.53106e-13	6.21224e-13	2.45e-15	1.93545e-13
336.446	2.68555e-12	6.75728e-12	1.28316e-13	1.45576e-13	7.38822e-13	1.29923e-13	2.06182e-13
336.897	2.69371e-12	6.87109e-12	1.30262e-13	9.86285e-14	6.71999e-13	1.52164e-13	3.28117e-13
337.348	2.66354e-12	6.76949e-12	8.08503e-14	1.8334e-13	6.94727e-13	2.20985e-13	2.12561e-13
337.799	2.64267e-12	6.67814e-12	4.41633e-14	1.3164e-13	7.33787e-13	1.88827e-13	1.32591e-13
338.25	2.63822e-12	6.67555e-12	8.2125e-14	1.50927e-13	6.84217e-13	1.96188e-13	1.64481e-13
338.701	2.64183e-12	6.66335e-12	5.60877e-13	9.89909e-14	7.42177e-13	1.82098e-13	1.22343e-13
339.152	2.60152e-12	6.69148e-12	5e-15	1.60526e-13	6.46681e-13	2.1946e-13	1.56727e-13
339.603	2.5871e-12	6.56953e-12	7.73073e-14	7.1452e-14	6.38672e-13	2.17593e-13	1.87461e-13
340.054	2.61603e-12	6.53527e-12	5e-15	2.60483e-13	6.08585e-13	1.79856e-13	9.40138e-14
340.505	2.61573e-12	6.61726e-12	7.11581e-14	6.2242e-14	6.32195e-13	1.99429e-13	1.51011e-13
340.956	2.58214e-12	6.62327e-12	5.05815e-14	3.46079e-14	5.45194e-13	1.77968e-13	1.80212e-13
341.407	2.57741e-12	6.53433e-12	5e-15	2.5e-15	6.93959e-13	1.1392e-13	1.62349e-13
341.858	2.57494e-12	6.71634e-12	5e-15	2.5e-15	5.99264e-13	2.12433e-13	1.62426e-13
342.309	2.61704e-12	6.68737e-12	3.3224e-14	2.5e-15	5.42769e-13	1.37674e-13	1.68181e-13
342.76	2.57866e-12	6.47104e-12	5e-15	2.5e-15	5.25259e-13	1.03531e-13	1.46369e-13
343.211	2.59097e-12	6.56467e-12	5e-15	2.5e-15	4.9412e-13	6.92502e-14	1.64794e-13
343.662	2.56956e-12	6.65239e-12	3.54315e-14	2.48332e-14	4.96077e-13	7.3678e-14	1.3604e-13
344.113	2.6387e-12	6.65965e-12	1.01543e-13	1.38958e-14	5.02957e-13	2.19326e-14	1.30454e-13
344.564	2.7375e-12	6.86987e-12	6.68158e-14	6.72904e-14	4.75891e-13	3.48338e-14	1.32867e-13
345.015	3.38479e-12	7.02986e-12	6.56571e-14	2.1901e-14	5.11166e-13	2.28025e-14	1.67193e-13
345.466	4.39003e-12	7.25788e-12	8.74081e-14	1.04352e-13	4.83344e-13	2.45e-15	1.92773e-13
345.917	7.14959e-12	8.18284e-12	2.31585e-13	1.69472e-13	4.96419e-13	2.58955e-14	3.19977e-13
346.368	1.28563e-11	1.00498e-11	4.27062e-13	2.49071e-13	5.00303e-13	6.92656e-14	2.44491e-13
346.819	2.25828e-11	1.30579e-11	2.09838e-13	4.35872e-13	6.16472e-13	2.96507e-13	3.90251e-13
347.27	3.60411e-11	1.62136e-11	8.53274e-13	7.43418e-13	8.00766e-13	4.4341e-13	6.53686e-13
347.721	5.15049e-11	2.09713e-11	9.47071e-13	1.41233e-12	1.1099e-12	1.16505e-12	1.11791e-12
348.172	6.65888e-11	2.5972e-11	1.45373e-12	1.54892e-12	1.73884e-12	2.04329e-12	1.72182e-12
348.623	8.01492e-11	3.10639e-11	1.79213e-12	2.05668e-12	2.56926e-12	3.32065e-12	2.58544e-12
349.074	9.03533e-11	3.55361e-11	2.36514e-12	2.57743e-12	3.58484e-12	4.93354e-12	3.49647e-12
349.525	9.76608e-11	3.98465e-11	2.79591e-12	3.06446e-12	4.56159e-12	6.46423e-12	4.46714e-12
349.976	1.00855e-10	4.36196e-11	3.28337e-12	3.47736e-12	5.50598e-12	7.8802e-12	5.4472e-12
350.427	1.00761e-10	4.65684e-11	3.60562e-12	3.97427e-12	6.30686e-12	9.2537e-12	6.33831e-12
350.878	9.7823e-11	4.85426e-11	3.9703e-12	4.12389e-12	7.06377e-12	1.02963e-11	7.10709e-12
351.329	9.31988e-11	4.98793e-11	4.18738e-12	4.62647e-12	7.40981e-12	1.10417e-11	7.50832e-12
351.78	8.69831e-11	5.05577e-11	4.46413e-12	4.94389e-12	7.83905e-12	1.14328e-11	7.83762e-12
352.231	8.03189e-11	5.0264e-11	4.37871e-12	4.91863e-12	7.83105e-12	1.18015e-11	8.04603e-12
352.682	7.30302e-11	4.9112e-11	5.23902e-12	5.05674e-12	7.73711e-12	1.15281e-11	8.10454e-12
353.133	6.56818e-11	4.70585e-11	4.32351e-12	4.83559e-12	7.50262e-12	1.10896e-11	8.00525e-12
353.584	5.87196e-11	4.488e-11	4.40009e-12	4.87258e-12	7.23603e-12	1.06632e-11	7.82941e-12
354.035	5.25185e-11	4.28524e-11	4.32825e-12	4.74456e-12	6.83929e-12	1.02505e-11	7.49751e-12
354.486	4.67359e-11	4.06319e-11	4.08984e-12	4.61377e-12	6.63052e-12	9.84711e-12	7.2213e-12
354.937	4.20271e-11	3.90053e-11	4.09623e-12	4.3741e-12	6.19281e-12	9.00114e-12	6.80159e-12
355.388	3.76345e-11	3.65403e-11	3.89032e-12	4.21811e-12	5.74016e-12	8.41545e-12	6.51537e-12
355.839	3.38182e-11	3.43577e-11	3.17763e-12	4.14046e-12	5.3739e-12	8.2311e-12	6.15397e-12
356.29	3.06841e-11	3.2501e-11	3.52482e-12	3.92861e-12	5.02473e-12	7.37649e-12	5.74487e-12
356.741	2.75196e-11	2.97985e-11	3.58329e-12	3.59829e-12	4.63788e-12	6.83728e-12	5.3694e-12
357.192	2.53189e-11	2.86655e-11	3.22187e-12	3.50443e-12	4.40611e-12	6.39555e-12	5.09828e-12
357.643	2.31853e-11	2.65133e-11	3.20521e-12	3.35956e-12	4.08884e-12	5.82549e-12	4.82863e-12
358.094	2.13361e-11	2.5074e-11	2.86037e-12	3.23028e-12	3.88557e-12	5.6133e-12	4.45946e-12
358.545	1.97764e-11	2.36041e-11	2.72765e-12	3.06218e-12	3.56041e-12	5.10506e-12	4.15063e-12
358.996	1.84631e-11	2.22974e-11	2.58175e-12	2.86412e-12	3.39721e-12	4.66294e-12	3.95227e-12
359.447	1.72659e-11	2.13137e-11	2.56321e-12	2.73106e-12	3.15019e-12	4.34799e-12	3.71631e-12
359.898	1.6218e-11	2.00476e-11	2.37352e-12	2.45089e-12	2.98896e-12	4.09605e-12	3.60837e-12
360.349	1.52104e-11	1.90029e-11	2.1943e-12	2.42683e-12	2.90456e-12	3.76469e-12	3.27181e-12
360.8	1.44442e-11	1.85531e-11	2.12571e-12	2.30274e-12	2.90497e-12	3.46032e-12	3.04747e-12
361.251	1.38375e-11	1.77543e-11	1.95268e-12	2.24781e-12	2.5164e-12	3.18137e-12	2.85731e-12
361.702	1.31851e-11	1.67189e-11	2.31421e-12	2.07282e-12	2.44537e-12	3.17372e-12	2.682e-12
362.153	1.26011e-11	1.64179e-11	1.6134e-12	1.98469e-12	2.39703e-12	2.8638e-12	2.5738e-12
362.604	1.20614e-11	1.54604e-11	1.61896e-12	1.82042e-12	2.22381e-12	2.65254e-12	2.33954e-12
363.055	1.15012e-11	1.48623e-11	1.50017e-12	1.69866e-12	2.0558e-12	2.44234e-12	2.14456e-12
363.506	1.11227e-11	1.45712e-11	1.44243e-12	1.60112e-12	2.01351e-12	2.36328e-12	2.12941e-12
363.957	1.07585e-11	1.42926e-11	1.4224e-12	1.72332e-12	1.79457e-12	2.10087e-12	2.01862e-12
364.408	1.03909e-11	1.37416e-11	1.22439e-12	1.51564e-12	1.91975e-12	2.18184e-12	1.95309e-12
364.859	1.00809e-11	1.33993e-11	1.12323e-12	1.34838e-12	1.83999e-12	2.08196e-12	1.81998e-12
365.31	9.74189e-12	1.32242e-11	1.16301e-12	1.35642e-12	1.79038e-12	1.94944e-12	1.80542e-12
365.761	9.47134e-12	1.26786e-11	9.80419e-13	1.22509e-12	1.73815e-12	1.84808e-12	1.63142e-12
366.212	9.11403e-12	1.26283e-11	1.09731e-12	1.31189e-12	1.77945e-12	1.82824e-12	1.62647e-12
366.663	8.94864e-12	1.24384e-11	9.41572e-13	1.14463e-12	1.71437e-12	1.7225e-12	1.52129e-12
367.114	8.66687e-12	1.19074e-11	1.00429e-12	1.16529e-12	1.64475e-12	1.62243e-12	1.49248e-12
367.565	8.43405e-12	1.17744e-11	9.71892e-13	1.02536e-12	1.49016e-12	1.52492e-12	1.41637e-12
368.016	8.28251e-12	1.16229e-11	8.49342e-13	9.85606e-13	1.55196e-12	1.50278e-12	1.33824e-12
368.467	8.0654e-12	1.14004e-11	6.62688e-13	9.05461e-13	1.4616e-12	1.39321e-12	1.29937e-12
368.918	7.92027e-12	1.15865e-11	6.92766e-13	8.8998e-13	1.20327e-12	1.3635e-12	1.30414e-12
369.369	7.75524e-12	1.10192e-11	6.10913e-13	8.00912e-13	1.24981e-12	1.2217e-12	1.24551e-12
369.82	7.59822e-12	1.10465e-11	4.5004e-13	8.18368e-13	1.2048e-12	1.38846e-12	1.1328e-12
370.271	7.44265e-12	1.07207e-11	5.50727e-13	6.95073e-13	1.17089e-12	1.10806e-12	1.07431e-12
370.722	7.25778e-12	1.06454e-11	5.77724e-13	8.93405e-13	1.20572e-12	1.04902e-12	1.06011e-12
371.173	7.13447e-12	1.06069e-11	5.64617e-13	6.94319e-13	1.15203e-12	1.13087e-12	9.95641e-13
371.624	7.06113e-12	1.04087e-11	6.65614e-13	6.59133e-13	1.0464e-12	9.5297e-13	9.87965e-13
372.075	6.87535e-12	9.96033e-12	6.32988e-13	6.9789e-13	1.03486e-12	9.69434e-13	9.95748e-13
372.526	6.82437e-12	1.03164e-11	6.15503e-13	6.56483e-13	1.07468e-12	1.0963e-12	9.46126e-13
372.977	6.64836e-12	1.02429e-11	8.35802e-13	6.61371e-13	1.01767e-12	8.20319e-13	8.97778e-13
373.428	6.58192e-12	1.02705e-11	7.64848e-13	5.84548e-13	1.04883e-12	9.45694e-13	8.97452e-13
373.879	6.55331e-12	1.0023e-11	7.1536e-13	5.65138e-13	1.03655e-12	7.74467e-13	8.29247e-13
374.33	6.40148e-12	9.81274e-12	6.4305e-13	5.98767e-13	1.01347e-12	8.35455e-13	7.98754e-13
374.781	6.28507e-12	9.9921e-12	7.05216e-13	6.88298e-13	9.83287e-13	7.50989e-13	7.85777e-13
375.232	6.1556e-12	9.77455e-12	8.06902e-13	6.18891e-13	9.95299e-13	8.68018e-13	7.75769e-13
375.683	6.08257e-12	9.81987e-12	1.16982e-12	6.49617e-13	1.04951e-12	8.14081e-13	7.24749e-13
376.134	6.01737e-12	9.77539e-12	5.90523e-13	5.56722e-13	9.61591e-13	7.81416e-13	7.45882e-13
376.585	5.90079e-12	9.7377e-12	6.27312e-13	5.48084e-13	9.91165e-13	6.72575e-13	6.82111e-13
377.036	5.82529e-12	9.83648e-12	5.9057e-13	5.41874e-13	9.84028e-13	6.67728e-13	7.00119e-13
377.487	5.82055e-12	9.60576e-12	6.61478e-13	5.81829e-13	1.04902e-12	6.95275e-13	6.59842e-13
377.938	5.73456e-12	9.43951e-12	4.19271e-13	6.63643e-13	1.07544e-12	6.66815e-13	6.66612e-13
378.389	5.67545e-12	9.27559e-12	5.26949e-13	5.21706e-13	1.08438e-12	6.51405e-13	6.16542e-13
378.84	5.55852e-12	9.16432e-12	5e-15	5.29012e-13	9.64472e-13	9.96002e-13	5.89185e-13
379.291	5.52079e-12	9.18157e-12	3.8408e-13	5.19945e-13	9.7459e-13	6.53891e-13	5.86512e-13
379.742	5.45728e-12	9.0123e-12	3.39575e-13	4.11992e-13	9.97925e-13	6.79893e-13	5.84041e-13
380.193	5.36684e-12	9.18002e-12	3.26742e-13	5.05503e-13	1.01788e-12	6.78278e-13	6.5874e-13
380.644	5.36635e-12	9.08117e-12	3.16411e-13	4.6274e-13	9.59861e-13	6.69613e-13	5.95119e-13
381.095	5.2853e-12	8.80291e-12	3.26553e-13	3.9149e-13	9.6362e-13	6.48768e-13	5.39564e-13
381.546	5.23436e-12	8.68284e-12	3.40301e-13	3.84436e-13	9.58529e-13	6.31038e-13	5.59703e-13
381.997	5.25709e-12	8.99582e-12	2.96933e-13	3.17714e-13	8.72403e-13	5.73149e-13	5.37961e-13
382.448	5.08458e-12	8.76244e-12	2.52282e-13	3.15664e-13	9.05218e-13	6.0754e-13	5.46346e-13
382.899	5.07972e-12	8.64877e-12	2.96831e-13	2.89358e-13	8.43474e-13	5.94217e-13	7.22238e-13
383.35	5.03458e-12	8.82231e-12	1.94614e-13	2.34738e-13	7.42496e-13	4.51044e-13	5.05681e-13
383.801	4.99346e-12	8.69738e-12	2.51249e-13	3.91711e-13	1.09667e-12	4.79442e-13	5.16082e-13
384.252	4.94557e-12	8.65157e-12	1.55307e-13	2.27065e-13	7.2318e-13	4.09434e-13	5.01585e-13
384.703	4.90204e-12	8.64237e-12	4.05008e-13	2.50841e-13	7.72662e-13	3.82971e-13	4.90328e-13
385.154	4.86636e-12	8.60956e-12	2.81981e-13	1.91198e-13	6.75608e-13	3.46261e-13	4.85132e-13
385.605	4.83633e-12	8.53831e-12	2.46429e-13	2.54353e-13	6.54108e-13	3.64979e-13	4.31694e-13
386.056	4.75775e-12	8.52165e-12	1.36327e-13	2.19169e-13	6.12381e-13	2.63542e-13	5.035e-13
386.507	4.71785e-12	8.35169e-12	2.65236e-13	2.18035e-13	6.39771e-13	2.59113e-13	4.20543e-13
386.958	4.66239e-12	8.31463e-12	2.3658e-13	2.45603e-13	5.07039e-13	1.34263e-13	4.00999e-13
387.409	4.62365e-12	8.23685e-12	1.41486e-13	3.33146e-13	6.03082e-13	2.35737e-13	4.52576e-13
387.86	4.59435e-12	8.34626e-12	5e-15	4.22207e-13	6.10049e-13	2.65015e-13	3.9274e-13
388.311	4.58563e-12	8.26502e-12	2.29651e-13	3.0779e-13	6.73553e-13	2.35324e-13	4.06511e-13
388.762	4.54697e-12	8.18323e-12	2.0508e-13	3.5473e-13	6.4085e-13	2.86669e-13	3.92357e-13
389.213	4.51333e-12	8.26016e-12	2.67055e-13	3.68097e-13	6.98359e-13	3.07344e-13	3.75492e-13
389.664	4.45009e-12	8.29707e-12	2.81806e-13	3.70115e-13	7.75322e-13	3.65869e-13	3.84787e-13
390.115	4.40124e-12	8.1655e-12	3.12807e-13	3.87736e-13	8.33849e-13	3.02732e-13	3.80986e-13
390.566	4.40356e-12	8.33806e-12	3.63661e-13	3.90082e-13	7.94166e-13	3.54881e-13	4.16071e-13
391.017	4.36016e-12	8.0441e-12	3.65055e-13	4.06758e-13	8.40396e-13	3.39166e-13	4.01716e-13
391.468	4.33167e-12	8.38116e-12	2.82717e-13	3.71379e-13	8.43896e-13	3.66893e-13	4.23236e-13
391.919	4.29704e-12	8.36298e-12	3.02463e-13	4.30155e-13	6.63358e-13	4.34586e-13	3.61784e-13
392.37	4.27457e-12	8.46761e-12	2.75276e-13	4.10246e-13	8.74215e-13	4.18662e-13	3.76727e-13
392.821	4.27204e-12	8.07189e-12	5e-15	2.72043e-13	8.90451e-13	6.74853e-13	3.48575e-13
393.272	4.24344e-12	7.99188e-12	3.58851e-13	2.74073e-13	7.82264e-13	4.03698e-13	3.71864e-13
393.723	4.14396e-12	7.95907e-12	1.50406e-13	3.16639e-13	9.51128e-13	3.85885e-13	3.31484e-13
394.174	4.14396e-12	7.96288e-12	2.31966e-13	3.05632e-13	7.99163e-13	4.49199e-13	3.84029e-13
394.625	4.16052e-12	7.97545e-12	1.84252e-13	2.32464e-13	7.89258e-13	4.11369e-13	3.44541e-13
395.076	4.08036e-12	8.00214e-12	9.38125e-14	2.23703e-13	8.65035e-13	3.82274e-13	2.56926e-13
395.527	4.09573e-12	7.79761e-12	8.87926e-14	1.50789e-13	7.12965e-13	3.61722e-13	3.24953e-13
395.978	4.01952e-12	7.77565e-12	6.53821e-14	1.79282e-13	6.97308e-13	2.79276e-13	3.14337e-13
396.429	4.02903e-12	7.81001e-12	1.196e-13	1.70191e-13	6.6446e-13	2.88012e-13	3.5279e-13
396.88	3.96038e-12	7.76045e-12	9.45687e-14	2.5e-15	6.89378e-13	2.77479e-13	4.04359e-13
397.331	3.93691e-12	7.95017e-12	1.15043e-13	1.38319e-13	6.65772e-13	2.58518e-13	3.43448e-13
397.782	3.92894e-12	7.6187e-12	1.17665e-13	1.03289e-13	7.07038e-13	2.23988e-13	3.06845e-13
398.233	3.88486e-12	7.70982e-12	1.25356e-13	1.22783e-13	6.28468e-13	1.86476e-13	3.07668e-13
398.684	3.89167e-12	7.69307e-12	6.78415e-13	1.74289e-13	5.62771e-13	2.35634e-13	3.2148e-13
399.135	3.83827e-12	7.74618e-12	1.971e-13	1.36408e-13	5.81232e-13	1.83175e-13	3.25653e-13
399.586	3.83093e-12	7.94942e-12	4.03738e-13	1.83887e-13	5.54583e-13	2.08117e-13	3.04157e-13
400.037	3.83015e-12	7.81012e-12	1.11775e-13	2.08276e-13	5.39905e-13	1.83101e-13	1.93462e-13
400.488	3.79927e-12	7.72276e-12	3.53813e-13	1.88753e-13	6.14386e-13	1.6657e-13	3.10089e-13
400.939	3.77725e-12	7.87522e-12	1.466e-13	2.70216e-13	4.32668e-13	1.91127e-13	2.84268e-13
401.39	3.75592e-12	7.71851e-12	3.31235e-13	1.81345e-13	6.17018e-13	1.73692e-13	2.89737e-13
401.841	3.7557e-12	7.54828e-12	5e-15	2.10978e-13	7.06983e-13	4.97364e-13	2.83322e-13
402.292	3.7379e-12	7.73402e-12	2.18786e-13	1.77009e-13	7.5635e-13	3.10414e-13	2.64735e-13
402.743	3.73328e-12	7.49938e-12	2.3393e-13	2.46069e-13	6.5489e-13	2.75515e-13	2.76108e-13
403.194	3.68329e-12	7.61205e-12	3.73469e-13	2.42071e-13	6.74295e-13	2.52335e-13	2.79892e-13
403.645	3.6453e-12	7.71905e-12	3.58596e-13	3.52858e-13	6.96106e-13	2.40897e-13	2.58916e-13
404.096	3.64238e-12	7.36131e-12	4.63819e-13	3.07468e-13	8.51685e-13	2.27318e-13	2.6833e-13
404.547	3.64558e-12	7.6917e-12	2.93773e-13	2.66068e-13	8.14402e-13	2.53279e-13	2.73235e-13
404.998	3.65715e-12	7.54828e-12	2.24774e-13	2.51264e-13	7.86934e-13	1.50358e-13	2.61156e-13
405.449	3.62414e-12	7.5787e-12	2.74367e-13	2.9196e-13	7.87982e-13	3.28803e-13	2.84036e-13
405.9	3.60411e-12	7.57829e-12	1.54169e-13	2.55916e-13	8.22916e-13	3.09963e-13	4.01225e-13
406.351	3.58958e-12	7.57568e-12	1.14261e-13	2.55194e-13	7.64138e-13	3.34499e-13	2.63634e-13
406.802	3.54827e-12	7.33055e-12	8.24804e-14	2.25068e-13	1.098e-12	3.18441e-13	2.67559e-13
407.253	3.54031e-12	7.49986e-12	1.52463e-13	1.71602e-13	7.32474e-13	3.18111e-13	2.41337e-13
407.704	3.51746e-12	7.4845e-12	9.35003e-14	1.26857e-13	7.809e-13	3.11577e-13	2.47994e-13
408.155	3.52122e-12	7.27443e-12	3.88998e-14	1.52128e-13	7.08074e-13	4.03923e-13	2.47381e-13
408.606	3.52005e-12	7.39501e-12	3.05423e-13	2.29432e-13	7.19412e-13	3.03841e-13	2.99079e-13
409.057	3.49476e-12	7.21781e-12	2.59533e-14	1.11875e-13	6.58559e-13	2.47769e-13	1.55529e-13
409.508	3.44339e-12	7.30317e-12	5e-15	5.32165e-14	5.77637e-13	2.3235e-13	2.1038e-13
409.959	3.44629e-12	7.17815e-12	1.16222e-14	5.83828e-14	4.64297e-13	2.91666e-13	2.36243e-13
410.41	3.38675e-12	7.35347e-12	5e-15	1.85563e-14	6.22502e-13	2.73661e-13	2.42986e-13
410.861	3.43306e-12	7.29083e-12	5e-15	2.5e-15	6.75572e-13	1.53571e-13	2.29885e-13
411.312	3.39334e-12	7.33961e-12	5e-15	4.24088e-14	5.04524e-13	1.23383e-13	2.15843e-13
411.763	3.40588e-12	7.21416e-12	5e-15	2.5e-15	6.03887e-13	9.11965e-14	2.43614e-13
412.214	3.36741e-12	7.38994e-12	5.82999e-14	4.99367e-14	5.35321e-13	1.13423e-13	2.32876e-13
412.665	3.39458e-12	7.26538e-12	2.81688e-13	1.24842e-13	6.30102e-13	1.63164e-13	2.54425e-13
413.116	3.38952e-12	7.28119e-12	5.29933e-14	1.03296e-13	5.70156e-13	1.7065e-13	2.27483e-13
413.567	3.40745e-12	7.21884e-12	1.43195e-13	1.28333e-13	5.78758e-13	1.29985e-13	3.0263e-13
414.018	3.36459e-12	7.36489e-12	1.69455e-13	1.78323e-13	5.30133e-13	1.57865e-13	2.3756e-13
414.469	3.33299e-12	7.41268e-12	1.33827e-13	1.17293e-13	5.29579e-13	8.8833e-14	2.4272e-13
414.92	3.42019e-12	7.39385e-12	1.90617e-13	1.09135e-13	3.11471e-13	7.95598e-14	2.42065e-13
415.371	3.34779e-12	7.2354e-12	2.31224e-13	1.33241e-13	5.26303e-13	1.69778e-13	2.18326e-13
415.822	3.41367e-12	7.25764e-12	5e-15	1.50149e-13	5.28732e-13	4.27212e-13	2.39042e-13
416.273	3.27058e-12	7.10008e-12	6.61166e-14	1.97969e-13	5.92131e-13	1.12049e-13	2.08919e-13
416.724	3.30954e-12	7.46656e-12	1.2296e-13	2.63188e-13	6.24434e-13	7.32844e-14	1.87269e-13
417.175	3.28842e-12	7.19763e-12	1.4325e-13	2.28751e-13	6.24735e-13	1.27949e-13	1.96335e-13
417.626	3.25581e-12	7.13609e-12	2.28168e-13	2.77e-13	6.37617e-13	1.48225e-13	2.19721e-13
418.077	3.20361e-12	7.08973e-12	4.17263e-13	2.74409e-13	7.25353e-13	1.73679e-13	1.47365e-13
418.528	3.19545e-12	7.19585e-12	1.87145e-13	2.26062e-13	7.49045e-13	2.59419e-13	2.31317e-13
418.979	3.23578e-12	7.248e-12	4.47764e-13	1.87101e-13	7.45223e-13	2.95414e-13	2.42244e-13
419.43	3.18845e-12	7.22766e-12	2.47272e-13	1.98267e-13	7.43427e-13	2.34451e-13	2.36071e-13
419.881	3.25532e-12	7.10216e-12	1.74502e-13	6.15546e-14	7.42818e-13	2.81987e-13	2.50836e-13
420.332	3.12039e-12	7.49723e-12	1.40009e-13	1.62288e-13	7.20182e-13	2.86218e-13	3.01066e-13
420.783	3.22622e-12	7.12322e-12	1.127e-13	1.63159e-13	9.72568e-13	2.38939e-13	2.64735e-13
421.234	3.18232e-12	7.11971e-12	7.99646e-14	1.44929e-13	6.86798e-13	2.67282e-13	2.18507e-13
421.685	3.11281e-12	7.11145e-12	2.76847e-13	1.53845e-13	6.80504e-13	2.4892e-13	1.92738e-13
422.136	3.06432e-12	6.92336e-12	1.21524e-14	1.28526e-13	6.57448e-13	2.36279e-13	2.57342e-13
422.587	3.06055e-12	7.1001e-12	5e-15	7.87708e-14	6.18722e-13	1.92292e-13	2.37205e-13
423.038	3.06936e-12	6.71414e-12	5e-15	9.92855e-14	5.86854e-13	1.40328e-13	7.87873e-14
423.489	3.03707e-12	6.92539e-12	5e-15	1.33737e-13	5.56337e-13	2.11822e-13	2.11758e-13
423.94	3.05735e-12	7.28729e-12	5e-15	1.23727e-14	3.85237e-13	1.15897e-13	1.78917e-13
424.391	3.0017e-12	6.88352e-12	5e-15	2.5e-15	5.54457e-13	9.70775e-14	1.59992e-13
424.842	3.01826e-12	6.84647e-12	5e-15	2.5e-15	5.49696e-13	2.65935e-13	1.54253e-13
425.293	2.99068e-12	6.86763e-12	5e-15	1.82578e-14	5.01843e-13	1.11533e-13	1.55807e-13
425.744	2.99499e-12	6.76814e-12	5e-15	2.5e-15	4.54056e-13	8.90678e-14	1.79394e-13
426.195	2.98114e-12	6.8797e-12	2.05406e-14	1.49289e-14	4.97328e-13	2.18648e-13	2.11016e-13
426.646	2.98689e-12	7.26526e-12	1.54164e-13	1.12268e-13	5.21011e-13	1.35491e-13	1.8834e-13
427.097	2.98232e-12	6.96506e-12	1.49472e-13	8.20339e-14	4.93707e-13	1.48643e-13	2.03313e-13
427.548	2.97581e-12	7.08235e-12	1.26442e-13	1.2617e-13	5.16074e-13	1.50246e-13	2.02339e-13
427.999	3.00213e-12	7.28917e-12	2.33632e-13	1.41091e-13	5.37491e-13	2.45e-15	2.26539e-13
428.45	2.98024e-12	7.05918e-12	2.2119e-13	1.61855e-13	5.40383e-13	1.09022e-13	2.07957e-13
428.901	2.89808e-12	7.11151e-12	2.49829e-13	1.76276e-13	5.41104e-13	1.0554e-13	2.18331e-13
429.352	3.00275e-12	7.08441e-12	2.48049e-13	1.64883e-13	6.40354e-13	1.33739e-13	1.73616e-13
429.803	2.87089e-12	7.23695e-12	7.56556e-14	1.75683e-13	8.15562e-13	6.77201e-14	1.76386e-13
430.254	2.94749e-12	6.90713e-12	2.31615e-13	1.66337e-13	7.12337e-13	1.33439e-13	2.24482e-13
430.705	2.84795e-12	6.88192e-12	1.55277e-13	2.17709e-13	5.53722e-13	1.4827e-13	1.95308e-13
431.156	2.85998e-12	7.24766e-12	1.20432e-13	1.74787e-13	6.4398e-13	8.69815e-14	1.59985e-13
431.607	2.89255e-12	7.03238e-12	2.22922e-13	2.26668e-13	6.60675e-13	1.37787e-13	1.79054e-13
432.058	2.87787e-12	6.87631e-12	3.35087e-14	1.32637e-13	6.24141e-13	1.17789e-13	6.45616e-14
432.509	2.88316e-12	6.93671e-12	5.9168e-14	1.09793e-13	6.02216e-13	1.13771e-13	1.43107e-13
432.96	2.86929e-12	6.82103e-12	5.7589e-14	1.67954e-13	3.66229e-13	1.72925e-13	1.80443e-13
433.411	2.88599e-12	6.84466e-12	7.81795e-15	2.39107e-13	6.71872e-13	2.0724e-13	1.32826e-13
433.862	2.82943e-12	6.87984e-12	5e-15	1.55567e-13	6.86429e-13	1.61379e-13	1.52121e-13
434.313	2.83077e-12	6.72624e-12	2.30584e-14	1.46525e-13	7.22944e-13	1.96978e-13	1.75771e-13
434.764	2.82959e-12	6.6623e-12	6.21199e-14	1.00129e-13	6.51637e-13	2.6596e-13	1.25726e-13
435.215	2.8351e-12	6.77738e-12	5e-15	5.92489e-14	6.67563e-13	2.09152e-13	1.50512e-13
435.666	2.7957e-12	6.88242e-12	9.89149e-14	1.16673e-13	7.60895e-13	2.44679e-13	2.14152e-13
436.117	2.86811e-12	6.60593e-12	3.50347e-14	1.15001e-13	6.85269e-13	2.54851e-13	1.92459e-13
436.568	2.79331e-12	6.62838e-12	2.95984e-14	6.58233e-14	6.98239e-13	3.31624e-13	1.92871e-13
437.019	2.83776e-12	6.7243e-12	1.63534e-14	6.71195e-14	7.71794e-13	2.39685e-13	2.14621e-13
437.47	2.77596e-12	6.81867e-12	1.01531e-13	6.731e-14	6.23154e-13	1.64385e-13	2.59822e-13
437.921	2.7931e-12	7.09389e-12	5.45703e-14	6.2024e-14	4.64513e-13	1.39049e-13	1.81717e-13
438.372	2.77903e-12	6.96928e-12	5e-15	8.79062e-14	5.84658e-13	1.20107e-13	1.91783e-13
438.823	2.76494e-12	6.6627e-12	5e-15	2.1786e-14	5.39773e-13	4.26645e-13	1.72734e-13
439.274	2.77268e-12	6.77505e-12	3.09555e-14	2.5e-15	4.90563e-13	7.85599e-14	2.25488e-13
439.725	2.73117e-12	6.64543e-12	2.57627e-14	2.75968e-13	5.21441e-13	7.67931e-14	1.94695e-13
440.176	2.72324e-12	6.7988e-12	6.47655e-15	5.28326e-14	5.0025e-13	1.71908e-13	1.59519e-13
440.627	2.72325e-12	6.82648e-12	7.99802e-14	2.67058e-14	6.27203e-13	5.70515e-14	1.7734e-13
441.078	2.72268e-12	6.80794e-12	6.74049e-14	1.75902e-13	4.65376e-13	5.20059e-14	1.57304e-13
441.529	2.71366e-12	6.83239e-12	5.4588e-14	2.13675e-13	4.62809e-13	2.40382e-14	1.65707e-13
441.98	2.71989e-12	6.78629e-12	1.01077e-13	1.52681e-13	4.75338e-13	1.77165e-14	1.56896e-13
442.431	2.77034e-12	6.8672e-12	1.13295e-13	1.08182e-13	5.10891e-13	3.0355e-14	1.53492e-13
442.882	2.70858e-12	6.79902e-12	1.5689e-13	2.31218e-13	5.52902e-13	5.94227e-14	1.48908e-13
443.333	2.70274e-12	6.84673e-12	1.50393e-13	2.18315e-13	5.37893e-13	1.47816e-13	1.47726e-13
443.784	2.70811e-12	6.9436e-12	1.67807e-13	2.18318e-13	9.47298e-13	5.1415e-14	1.6549e-13
444.235	2.67919e-12	6.61954e-12	1.65342e-13	1.74491e-13	5.97437e-13	7.6922e-14	1.55586e-13
444.686	2.67869e-12	6.99824e-12	2.27524e-13	1.38092e-13	5.86695e-13	6.96746e-14	1.68211e-13
445.137	2.65845e-12	6.84986e-12	1.01503e-13	1.60381e-13	6.0552e-13	1.19287e-13	1.51984e-13
445.588	2.66401e-12	6.73112e-12	3.69849e-14	6.90373e-14	6.04762e-13	1.45545e-13	1.41044e-13
446.039	2.64062e-12	6.60894e-12	5e-15	8.50594e-14	6.46481e-13	5.96691e-14	2.39155e-14
446.49	2.63122e-12	6.60398e-12	2.49929e-14	3.60877e-14	5.72441e-13	6.11646e-14	1.2177e-13
446.941	2.60869e-12	7.29306e-12	5e-15	6.75084e-14	5.28854e-13	1.58975e-13	1.11647e-13
447.392	2.60761e-12	6.60513e-12	5e-15	1.1026e-13	6.34932e-13	1.55218e-13	1.51308e-13
447.843	2.61376e-12	6.52696e-12	5e-15	2.5e-15	6.23708e-13	1.24948e-13	9.25348e-14
448.294	2.60584e-12	6.44543e-12	5e-15	3.56105e-14	6.7739e-13	1.2318e-13	1.19471e-13
448.745	2.60207e-12	6.46348e-12	5e-15	3.9127e-14	6.23614e-13	1.74197e-13	1.39849e-13
449.196	2.58917e-12	6.39806e-12	5e-15	5.1447e-14	5.92789e-13	1.92822e-13	1.40676e-13
449.647	2.57979e-12	6.36193e-12	7.29353e-15	5.95886e-14	6.52607e-13	1.82563e-13	1.78551e-13
450.098	2.57409e-12	6.23075e-12	5e-15	3.97976e-14	6.34034e-13	1.80975e-13	1.39674e-13
450.549	2.55428e-12	6.57199e-12	5e-15	6.89008e-14	6.0168e-13	1.6733e-13	1.60859e-13
451	2.56184e-12	6.34992e-12	3.45456e-14	1.25357e-14	5.29218e-13	1.05209e-13	1.6693e-13
451.451	2.5752e-12	6.44988e-12	5.17088e-14	3.26183e-14	5.39339e-13	1.63507e-13	1.37265e-13
451.902	2.5605e-12	6.48267e-12	5e-15	2.5e-15	5.08133e-13	7.73936e-14	2.86968e-13
452.353	2.5632e-12	6.72618e-12	5e-15	1.15526e-13	4.86622e-13	1.29182e-13	1.6804e-13
452.804	2.60446e-12	6.58213e-12	2.60085e-13	2.5e-15	8.0279e-13	1.44302e-13	1.18312e-13
453.255	2.73989e-12	6.92869e-12	4.71269e-14	2.75149e-14	5.04824e-13	9.98113e-15	1.53885e-13
453.706	3.20149e-12	6.96041e-12	8.60391e-14	7.4121e-14	5.36755e-13	2.45e-15	1.8609e-13
454.157	4.2666e-12	7.36656e-12	8.62826e-14	7.89878e-14	5.25823e-13	2.16458e-14	1.48904e-13
454.608	7.06695e-12	8.25764e-12	1.45874e-13	7.55449e-14	4.97014e-13	3.81115e-14	1.8693e-13
455.059	1.27016e-11	1.0141e-11	2.2858e-13	1.75331e-13	4.24402e-13	7.75909e-14	1.6906e-13
455.51	2.22345e-11	1.2503e-11	5.03244e-13	3.96901e-13	5.43649e-13	1.48846e-13	3.40489e-13
455.961	3.5512e-11	1.64275e-11	7.50709e-13	7.42626e-13	6.05878e-13	2.95941e-13	6.79728e-13
456.412	5.08001e-11	2.04884e-11	1.07837e-12	1.04228e-12	1.05407e-12	9.91846e-13	1.07992e-12
456.863	6.60466e-11	2.5449e-11	1.39576e-12	1.31188e-12	1.65494e-12	2.04936e-12	1.76124e-12
457.314	7.95513e-11	3.07306e-11	1.7772e-12	1.94552e-12	2.55627e-12	3.34112e-12	2.55314e-12
457.765	9.06036e-11	3.56637e-11	2.34841e-12	2.57241e-12	3.50401e-12	4.81507e-12	3.50733e-12
458.216	9.75727e-11	3.9979e-11	2.74586e-12	3.01627e-12	4.44854e-12	6.43611e-12	4.52708e-12
458.667	1.00686e-10	4.37851e-11	3.25173e-12	3.51141e-12	5.49801e-12	8.02426e-12	5.48804e-12
459.118	1.00166e-10	4.64302e-11	3.58556e-12	3.98149e-12	6.38475e-12	9.35433e-12	6.35291e-12
459.569	9.74235e-11	4.87697e-11	3.94095e-12	4.5213e-12	6.98409e-12	1.05308e-11	7.0971e-12
460.02	9.36368e-11	5.00292e-11	4.27461e-12	4.62768e-12	7.47613e-12	1.10953e-11	7.55638e-12
460.471	8.70614e-11	5.03054e-11	4.26607e-12	4.82972e-12	7.56697e-12	1.14079e-11	7.94318e-12
460.922	7.97272e-11	5.00603e-11	4.55924e-12	4.92404e-12	7.65038e-12	1.16099e-11	8.14093e-12
461.373	7.25411e-11	4.82603e-11	4.49028e-12	5.09747e-12	7.75763e-12	1.15463e-11	8.129e-12
461.824	6.54559e-11	4.73664e-11	4.36657e-12	5.02618e-12	7.53319e-12	1.16093e-11	7.99003e-12
462.275	5.87424e-11	4.48797e-11	4.30379e-12	4.92107e-12	7.31382e-12	1.069e-11	7.77316e-12
462.726	5.2522e-11	4.29595e-11	4.49495e-12	5.06168e-12	6.93002e-12	1.02752e-11	7.52278e-12
463.177	4.69925e-11	4.06011e-11	4.26019e-12	4.65283e-12	6.71867e-12	9.66913e-12	7.17115e-12
463.628	4.18161e-11	3.85431e-11	4.0707e-12	4.41099e-12	6.08829e-12	9.06945e-12	6.80226e-12
464.079	3.72989e-11	3.58369e-11	3.82635e-12	4.27171e-12	5.78697e-12	8.49436e-12	6.5563e-12
464.53	3.34547e-11	3.44515e-11	3.56313e-12	4.19993e-12	5.34335e-12	7.9136e-12	6.12833e-12
464.981	3.03562e-11	3.23271e-11	3.40898e-12	3.81435e-12	5.20575e-12	7.30734e-12	5.78132e-12
465.432	2.7659e-11	3.0184e-11	3.38705e-12	3.60054e-12	4.74567e-12	6.94494e-12	5.49211e-12
465.883	2.51405e-11	2.81322e-11	3.13176e-12	3.44623e-12	4.42828e-12	6.31878e-12	5.10962e-12
466.334	2.30061e-11	2.6579e-11	3.07504e-12	3.34685e-12	4.26748e-12	5.97199e-12	4.83426e-12
466.785	2.13276e-11	2.4735e-11	2.81358e-12	3.24018e-12	4.50873e-12	5.41989e-12	4.51492e-12
467.236	1.99127e-11	2.35964e-11	2.74246e-12	3.1461e-12	3.57163e-12	5.02717e-12	4.213e-12
467.687	1.84474e-11	2.26062e-11	3.00465e-12	2.85484e-12	3.37023e-12	4.7696e-12	3.98532e-12
468.138	1.71527e-11	2.1199e-11	2.55756e-12	2.64242e-12	3.1853e-12	4.26116e-12	3.80213e-12
468.589	1.61353e-11	2.00202e-11	2.33445e-12	2.53825e-12	2.96605e-12	4.04394e-12	3.41789e-12
469.04	1.53112e-11	1.90887e-11	2.13102e-12	2.39376e-12	2.7653e-12	3.66315e-12	3.19391e-12
469.491	1.45289e-11	1.85009e-11	2.09912e-12	2.20641e-12	2.61011e-12	3.51305e-12	3.10936e-12
469.942	1.37455e-11	1.80866e-11	1.8861e-12	2.17259e-12	2.32252e-12	3.2142e-12	2.84465e-12
470.393	1.29996e-11	1.67409e-11	1.8214e-12	2.09851e-12	2.34956e-12	2.94029e-12	2.64716e-12
470.844	1.23937e-11	1.59942e-11	1.62157e-12	1.86993e-12	2.28004e-12	2.89789e-12	2.52921e-12
471.295	1.19681e-11	1.55188e-11	1.46541e-12	1.7771e-12	2.19689e-12	2.63287e-12	2.40289e-12
471.746	1.14561e-11	1.53272e-11	1.59718e-12	1.64519e-12	2.0957e-12	2.48471e-12	2.27439e-12
472.197	1.10799e-11	1.47646e-11	1.41766e-12	1.61829e-12	2.07118e-12	2.3619e-12	2.16559e-12
472.648	1.06646e-11	1.43165e-11	1.44033e-12	1.58915e-12	1.99212e-12	2.32869e-12	2.06994e-12
473.099	1.02968e-11	1.34431e-11	1.51109e-12	1.60733e-12	1.94952e-12	2.20735e-12	1.98862e-12
473.55	1.00518e-11	1.3399e-11	1.34993e-12	1.56302e-12	1.85848e-12	2.10142e-12	1.87138e-12
474.001	9.71896e-12	1.31709e-11	1.18178e-12	1.36358e-12	1.79059e-12	1.91823e-12	1.74172e-12
474.452	9.43832e-12	1.29199e-11	1.15619e-12	1.34806e-12	1.8308e-12	1.90213e-12	1.69837e-12
474.903	9.13083e-12	1.24142e-11	1.06791e-12	1.18457e-12	1.73384e-12	1.79143e-12	1.81894e-12
475.354	8.92089e-12	1.20278e-11	9.6795e-13	1.13803e-12	1.52682e-12	1.71603e-12	1.59945e-12
475.805	8.68179e-12	1.20433e-11	9.93865e-13	1.10386e-12	1.62414e-12	1.71282e-12	1.44562e-12
476.256	8.4561e-12	1.17785e-11	8.3168e-13	1.06321e-12	1.59378e-12	1.49992e-12	1.40125e-12
476.707	8.27832e-12	1.14775e-11	8.27135e-13	1.10784e-12	1.42542e-12	1.44416e-12	1.34737e-12
477.158	8.09308e-12	1.1309e-11	7.0388e-13	9.11146e-13	1.38232e-12	1.4774e-12	1.27851e-12
477.609	7.88236e-12	1.14e-11	7.29588e-13	9.08139e-13	1.35876e-12	1.31414e-12	1.25173e-12
478.06	7.7594e-12	1.06062e-11	7.68976e-13	8.22823e-13	1.28836e-12	1.35159e-12	1.10682e-12
478.511	7.53483e-12	1.07611e-11	5.46316e-13	7.59815e-13	1.26599e-12	1.21125e-12	1.15424e-12
478.962	7.36809e-12	1.07945e-11	7.08525e-13	7.85669e-13	1.1951e-12	1.0421e-12	1.22437e-12
479.413	7.26208e-12	1.07361e-11	8.20216e-13	6.55919e-13	1.12135e-12	1.09974e-12	1.05491e-12
479.864	7.12484e-12	1.04529e-11	5.20242e-13	4.83512e-13	1.10531e-12	1.00392e-12	9.83917e-13
480.315	6.94787e-12	1.0308e-11	6.01912e-13	7.18254e-13	1.03168e-12	9.52313e-13	9.52005e-13
480.766	6.85899e-12	1.02769e-11	6.4607e-13	6.20106e-13	9.73991e-13	9.35318e-13	9.19547e-13
481.217	6.76631e-12	1.01792e-11	4.80399e-13	6.12593e-13	1.0294e-12	8.37725e-13	9.60753e-13
481.668	6.71423e-12	1.02403e-11	6.69852e-13	6.09875e-13	9.74137e-13	8.51683e-13	8.38722e-13
482.119	6.58201e-12	9.98775e-12	5.3965e-13	6.25941e-13	1.16134e-12	8.01049e-13	8.59166e-13
482.57	6.50885e-12	9.96067e-12	5.18602e-13	5.9148e-13	1.00636e-12	7.02353e-13	7.84356e-13
483.021	6.34673e-12	9.91974e-12	5.8549e-13	5.97758e-13	9.08985e-13	7.81028e-13	8.08551e-13
483.472	6.22501e-12	1.00251e-11	9.77053e-13	6.00206e-13	9.40052e-13	7.05516e-13	8.01449e-13
483.923	6.19739e-12	1.03269e-11	5.21279e-13	5.65888e-13	9.65919e-13	6.8331e-13	8.11025e-13
484.374	6.07632e-12	9.80784e-12	5.08007e-13	6.28368e-13	9.43421e-13	6.42624e-13	7.48409e-13
484.825	5.99845e-12	9.5055e-12	3.20119e-13	5.7251e-13	9.20911e-13	9.43905e-13	6.90187e-13
485.276	5.91148e-12	9.61636e-12	6.46021e-13	5.52049e-13	9.63746e-13	7.92404e-13	6.88878e-13
485.727	5.90016e-12	9.44621e-12	6.15866e-13	9.23152e-13	1.01456e-12	6.65935e-13	6.71265e-13
486.178	5.80132e-12	9.39401e-12	5.52774e-13	5.5469e-13	9.80016e-13	6.31016e-13	6.51922e-13
486.629	5.66427e-12	9.48284e-12	5.09818e-13	6.02941e-13	1.01699e-12	6.6141e-13	6.97186e-13
487.08	5.63094e-12	9.01784e-12	5.21527e-13	5.57952e-13	1.02615e-12	6.95295e-13	6.36779e-13
487.531	5.56342e-12	9.24418e-12	5.09865e-13	5.84629e-13	1.02746e-12	6.58901e-13	5.97023e-13
487.982	5.54805e-12	9.44529e-12	4.34413e-13	5.34137e-13	1.02194e-12	5.16009e-13	6.05954e-13
488.433	5.44468e-12	8.99783e-12	4.75644e-13	5.08866e-13	1.09147e-12	6.97318e-13	6.45489e-13
488.884	5.3632e-12	9.07291e-12	4.13608e-13	3.79658e-13	9.57789e-13	7.15214e-13	6.59352e-13
489.335	5.29157e-12	9.27294e-12	4.79064e-13	4.33871e-13	9.74208e-13	7.11534e-13	6.04434e-13
489.786	5.27345e-12	8.85132e-12	2.69034e-13	4.19733e-13	1.22816e-12	6.29268e-13	5.49178e-13
490.237	5.18125e-12	8.74009e-12	3.50417e-13	4.0717e-13	8.91957e-13	6.74396e-13	5.47738e-13
490.688	5.14834e-12	8.6392e-12	7.94321e-13	4.07208e-13	9.93572e-13	5.66197e-13	5.54076e-13
491.139	5.11824e-12	8.77129e-12	2.57411e-13	2.76397e-13	8.31809e-13	6.14673e-13	5.33554e-13
491.59	5.07451e-12	8.56979e-12	2.08275e-13	2.71798e-13	8.92948e-13	4.92806e-13	5.29379e-13
492.041	4.98763e-12	8.29276e-12	9.36985e-14	2.23685e-13	7.28647e-13	4.40382e-13	3.89708e-13
492.492	4.95835e-12	8.59706e-12	1.06077e-13	1.96244e-13	7.10884e-13	3.99255e-13	4.82198e-13
492.943	4.91272e-12	9.03214e-12	5.73257e-14	2.12923e-13	5.49077e-13	3.6622e-13	4.68443e-13
493.394	4.93448e-12	8.44562e-12	5e-15	1.37868e-13	5.96118e-13	3.07871e-13	4.06162e-13
493.845	4.80529e-12	8.36845e-12	5e-15	1.13571e-13	6.52949e-13	2.98942e-13	3.89169e-13
494.296	4.71266e-12	8.18774e-12	5.38259e-14	1.98745e-13	6.26169e-13	2.78317e-13	4.29728e-13
494.747	4.75819e-12	8.30847e-12	7.99035e-14	1.8256e-13	6.28099e-13	2.33447e-13	4.00959e-13
495.198	4.69362e-12	8.52409e-12	1.54939e-13	2.29528e-13	5.62383e-13	3.13759e-13	4.14092e-13
495.649	4.67279e-12	8.3922e-12	5.27264e-13	2.79948e-13	6.28743e-13	3.22567e-13	4.19922e-13
496.1	4.62598e-12	8.27675e-12	2.02679e-13	3.16434e-13	6.58386e-13	3.11745e-13	4.22001e-13
496.551	4.55466e-12	8.41059e-12	2.43675e-13	2.79011e-13	7.18171e-13	3.17167e-13	3.99573e-13
497.002	4.54717e-12	8.37438e-12	4.06819e-13	3.71518e-13	7.12613e-13	5.14891e-13	4.31351e-13
497.453	4.5382e-12	8.37592e-12	4.85847e-13	3.90913e-13	7.31702e-13	3.68436e-13	4.31114e-13
497.904	4.46359e-12	8.63303e-12	3.43471e-13	5.42251e-13	7.4293e-13	3.24309e-13	5.82385e-13
498.355	4.46309e-12	8.29057e-12	3.23493e-13	3.49778e-13	7.15972e-13	3.30533e-13	3.60103e-13
498.806	4.38689e-12	8.4141e-12	5e-15	3.19361e-13	8.11847e-13	3.24891e-13	3.60984e-13
499.257	4.35087e-12	8.27692e-12	2.60477e-13	3.18552e-13	8.4038e-13	2.86337e-13	3.89938e-13
499.708	4.33555e-12	8.13485e-12	2.37893e-13	6.43367e-13	8.46827e-13	3.26375e-13	4.50308e-13
500.159	4.28707e-12	7.99608e-12	5.02698e-13	2.72097e-13	8.21397e-13	3.30824e-13	4.62742e-13
500.61	4.29921e-12	8.07041e-12	2.49787e-13	3.34104e-13	8.348e-13	3.47878e-13	3.58102e-13
501.061	4.24867e-12	8.18213e-12	1.91061e-13	3.1951e-13	7.69134e-13	3.88075e-13	2.64818e-13
501.512	4.2248e-12	7.87924e-12	2.13403e-13	2.86028e-13	8.29389e-13	3.65718e-13	3.89598e-13
501.963	4.22666e-12	8.07214e-12	1.66454e-13	2.55153e-13	8.19655e-13	1.9843e-13	3.46665e-13
502.414	4.18194e-12	7.99213e-12	1.53046e-13	2.92427e-13	7.85801e-13	4.9142e-13	3.09925e-13
502.865	4.20899e-12	7.90957e-12	1.09542e-13	1.17634e-13	7.65415e-13	3.82652e-13	3.59812e-13
503.316	4.12881e-12	7.92193e-12	1.65236e-13	1.91603e-13	7.87449e-13	3.66898e-13	3.44309e-13
503.767	4.09031e-12	8.13705e-12	9.5849e-14	1.71671e-13	7.15393e-13	3.79861e-13	3.39036e-13
504.218	4.05476e-12	7.8884e-12	1.13338e-13	1.5856e-13	7.46433e-13	3.74519e-13	3.49303e-13
504.669	4.06965e-12	7.85588e-12	3.52535e-13	1.87085e-13	7.65145e-13	3.13676e-13	3.24655e-13
505.12	4.0321e-12	7.77146e-12	1.1116e-13	1.69671e-13	7.15098e-13	3.83668e-13	3.47191e-13
505.571	3.98948e-12	7.82956e-12	6.54683e-14	1.58601e-13	7.17336e-13	2.83021e-13	3.33539e-13
506.022	3.9273e-12	7.88978e-12	1.31968e-13	1.43459e-13	8.27857e-13	3.04258e-13	2.67903e-13
506.473	3.92882e-12	7.95077e-12	1.89658e-13	1.2714e-13	6.58089e-13	2.42535e-13	3.23745e-13
506.924	3.90161e-12	8.49252e-12	3.40014e-13	1.16642e-13	5.97596e-13	3.28489e-13	3.47248e-13
507.375	3.84709e-12	7.89635e-12	2.40431e-13	1.42306e-13	5.94162e-13	2.40676e-13	3.85978e-13
507.826	3.85071e-12	7.80506e-12	2.34256e-13	1.55873e-13	5.59022e-13	2.55642e-13	3.21538e-13
508.277	3.81683e-12	7.78055e-12	1.35382e-13	2.29271e-13	6.34376e-13	2.68045e-13	3.20749e-13
508.728	3.79231e-12	7.82328e-12	2.08687e-13	4.72895e-13	5.99414e-13	2.01902e-13	2.92156e-13
509.179	3.79043e-12	7.71176e-12	2.26817e-13	2.4578e-13	6.25283e-13	2.12556e-13	3.39547e-13
509.63	3.77751e-12	7.69234e-12	1.5445e-13	1.92015e-13	6.78578e-13	2.32728e-13	3.69467e-13
510.081	3.81409e-12	7.52002e-12	1.65519e-13	2.05052e-13	5.32243e-13	1.57315e-13	2.30136e-13
510.532	3.74608e-12	7.61583e-12	1.92838e-13	2.58463e-13	5.93485e-13	1.29728e-13	2.58744e-13
510.983	3.68489e-12	7.63154e-12	1.20253e-13	2.50153e-13	5.79457e-13	2.45e-15	2.63227e-13
511.434	3.70787e-12	7.54968e-12	2.18725e-13	2.40493e-13	6.25032e-13	2.07829e-13	2.85427e-13
511.885	3.6741e-12	7.50186e-12	4.53644e-13	8.21006e-14	6.52439e-13	1.55422e-13	3.51945e-13
512.336	3.71546e-12	7.76548e-12	1.44807e-13	2.19521e-13	6.58996e-13	3.55664e-13	2.56915e-13
512.787	3.65491e-12	7.49501e-12	2.50583e-13	2.3551e-13	8.96843e-13	2.68554e-13	2.58931e-13
513.238	3.63314e-12	7.70313e-12	1.69673e-13	2.11151e-13	7.10025e-13	2.43036e-13	2.37555e-13
513.689	3.64071e-12	7.64836e-12	7.97013e-13	2.32354e-13	6.92553e-13	3.57262e-13	2.44111e-13
514.14	3.60002e-12	7.48146e-12	3.76601e-13	2.39332e-13	6.90245e-13	3.32066e-13	2.68266e-13
514.591	3.61836e-12	7.40719e-12	2.51215e-13	2.4944e-13	7.24345e-13	2.76547e-13	2.56083e-13
515.042	3.55159e-12	7.4731e-12	8.95957e-14	1.91295e-13	6.94292e-13	2.3952e-13	1.61298e-13
515.493	3.51563e-12	7.31226e-12	3.58701e-13	1.83365e-13	7.13787e-13	2.97582e-13	3.07526e-13
515.944	3.56833e-12	7.83223e-12	1.67499e-13	1.50477e-13	6.16866e-13	1.20037e-13	2.44155e-13
516.395	3.53506e-12	7.24091e-12	8.38138e-14	1.74766e-13	7.26069e-13	2.89624e-13	2.2822e-13
516.846	3.48356e-12	7.19097e-12	6.9681e-14	2.5e-15	6.33476e-13	2.55984e-13	2.36892e-13
517.297	3.4923e-12	7.22696e-12	5e-15	1.06919e-13	6.5453e-13	2.13349e-13	2.34634e-13
517.748	3.4895e-12	7.02265e-12	5.9795e-15	1.4339e-13	6.17918e-13	1.88601e-13	2.31147e-13
518.199	3.49879e-12	7.38642e-12	5e-15	9.2766e-14	6.4894e-13	2.4795e-13	2.71252e-13
518.65	3.3931e-12	7.37306e-12	7.32456e-14	8.00424e-14	6.34166e-13	2.43819e-13	2.15079e-13
519.101	3.46816e-12	7.03546e-12	7.93949e-14	1.08766e-13	5.98904e-13	2.42967e-13	2.45041e-13
519.552	3.42075e-12	7.31172e-12	1.65401e-13	7.17181e-14	5.68635e-13	2.04943e-13	2.63039e-13
520.003	3.4023e-12	7.44188e-12	1.53835e-13	1.10949e-13	6.82458e-13	1.83909e-13	2.45055e-13
520.454	3.47196e-12	7.25734e-12	6.04857e-14	7.93736e-14	5.97211e-13	1.44465e-13	2.56563e-13
520.905	3.36887e-12	7.37788e-12	5.30913e-14	1.5451e-13	5.42717e-13	2.78242e-13	4.77846e-13
521.356	3.44617e-12	7.4372e-12	1.40535e-13	1.46321e-13	5.24126e-13	1.93128e-13	2.46586e-13
521.807	3.41138e-12	7.46308e-12	5e-15	2.52468e-13	5.43285e-13	1.31336e-13	2.26509e-13
522.258	3.39933e-12	7.24467e-12	1.96216e-13	1.55872e-13	5.39028e-13	1.33623e-13	2.46023e-13
522.709	3.35968e-12	7.25292e-12	1.46557e-13	5.17914e-13	5.80738e-13	1.58978e-13	2.28022e-13
523.16	3.34751e-12	7.2877e-12	2.6633e-13	1.76152e-13	5.88124e-13	1.96757e-13	2.5983e-13
523.611	3.39924e-12	7.20463e-12	2.2872e-13	1.63192e-13	5.61345e-13	1.55055e-13	3.26372e-13
524.062	3.35449e-12	7.12821e-12	2.63258e-13	1.72731e-13	5.63028e-13	1.60092e-13	1.73253e-13
524.513	3.33886e-12	7.36138e-12	2.29704e-13	2.11456e-13	5.92923e-13	1.61481e-13	2.25386e-13
524.964	3.26064e-12	7.34248e-12	1.73819e-13	2.31694e-13	5.70086e-13	2.45e-15	2.31239e-13
525.415	3.35997e-12	7.26411e-12	1.13833e-13	1.83208e-13	5.62467e-13	1.44268e-13	2.25383e-13
525.866	3.28469e-12	7.28973e-12	2.03683e-13	2.5e-15	6.44739e-13	1.52241e-13	2.41183e-13
526.317	3.34297e-12	7.21491e-12	2.55191e-14	2.60857e-13	6.3061e-13	1.7608e-13	2.39674e-13
526.768	3.31671e-12	6.98343e-12	1.22321e-13	2.04421e-13	6.87834e-13	1.96198e-13	2.05409e-13
527.219	3.14944e-12	7.3656e-12	1.84807e-13	1.56311e-13	7.03922e-13	2.21427e-13	2.01407e-13
527.67	3.19785e-12	7.38778e-12	6.69713e-13	1.98454e-13	7.28507e-13	1.91752e-13	2.26389e-13
528.121	3.22007e-12	7.18349e-12	1.78169e-13	1.54728e-13	6.73988e-13	2.15241e-13	2.229e-13
528.572	3.16561e-12	7.17807e-12	1.89152e-13	2.06397e-13	7.30684e-13	3.11745e-13	1.79765e-13
529.023	3.10666e-12	7.21046e-12	5.60942e-14	1.39931e-13	7.61843e-13	2.39788e-13	2.02741e-13
529.474	3.18695e-12	7.20405e-12	5e-15	1.63704e-13	7.2606e-13	2.35e-13	2.05676e-13
529.925	3.17021e-12	7.69106e-12	2.06138e-13	1.54533e-13	6.50515e-13	2.60241e-13	2.14249e-13
530.376	3.10582e-12	6.93351e-12	6.51305e-14	1.83776e-13	6.4956e-13	2.51321e-13	1.88223e-13
530.827	3.07706e-12	6.87148e-12	5e-15	1.22666e-13	6.7518e-13	4.39543e-13	2.46745e-13
531.278	3.05515e-12	6.99288e-12	3.41723e-14	9.12537e-14	6.08808e-13	2.21424e-13	1.98697e-13
531.729	3.0533e-12	7.18258e-12	5.75201e-14	2.95523e-13	5.78736e-13	2.55052e-13	2.03552e-13
532.18	3.05064e-12	6.9446e-12	1.82521e-13	4.49501e-14	6.56657e-13	2.12778e-13	1.85304e-13
532.631	3.02138e-12	6.99991e-12	1.53806e-13	4.39082e-14	5.6576e-13	1.8468e-13	2.07146e-13
533.082	2.99797e-12	6.61117e-12	5e-15	4.37943e-14	6.02191e-13	2.59431e-13	1.70945e-13
533.533	3.02645e-12	6.80527e-12	6.57217e-14	2.38265e-14	5.9627e-13	1.18838e-13	2.01737e-13
533.984	2.9863e-12	7.21076e-12	5e-15	2.5e-15	4.98115e-13	7.30418e-14	1.9713e-13
534.435	3.00122e-12	6.83815e-12	5e-15	2.5e-15	6.27347e-13	6.9126e-14	1.77641e-13
534.886	2.98725e-12	6.98839e-12	5e-15	2.5e-15	4.09669e-13	4.82248e-14	3.59857e-13
535.337	2.98179e-12	6.83828e-12	5e-15	4.43186e-14	4.90054e-13	8.33889e-14	1.81632e-13
535.788	2.91745e-12	6.99152e-12	4.7602e-14	9.38363e-14	5.78074e-13	4.98396e-14	1.56468e-13
536.239	2.86527e-12	6.85678e-12	5.89596e-14	5.93479e-14	5.17198e-13	1.6415e-13	1.85026e-13
536.69	2.95766e-12	6.94912e-12	7.55625e-13	7.69943e-14	4.44611e-13	6.86871e-14	2.06935e-13
537.141	2.9803e-12	6.9254e-12	6.30349e-14	1.59891e-13	4.82462e-13	1.44998e-13	1.65066e-13
537.592	2.96994e-12	6.97977e-12	1.01191e-13	1.51756e-13	5.39382e-13	6.06313e-14	1.82562e-13
538.043	2.914e-12	7.141e-12	1.56145e-13	3.18133e-13	5.30085e-13	9.264e-14	2.73798e-14
538.494	2.90628e-12	6.9237e-12	1.50954e-13	2.00394e-13	6.04949e-13	1.02445e-13	2.00706e-13
538.945	2.99339e-12	7.06629e-12	2.39895e-13	1.55857e-13	4.75741e-13	1.07186e-13	1.73175e-13
539.396	2.94897e-12	6.78338e-12	1.32308e-13	1.61454e-13	6.02649e-13	1.32134e-13	1.9554e-13
539.847	2.89822e-12	6.91793e-12	1.55587e-13	8.33006e-14	5.75025e-13	2.29297e-13	1.72473e-13
540.298	2.91028e-12	7.03921e-12	1.84809e-13	1.71372e-13	6.46002e-13	1.09626e-13	1.84985e-13
540.749	2.861e-12	6.97841e-12	7.65804e-14	1.15341e-13	6.24529e-13	1.23812e-13	2.23074e-13
541.2	2.87785e-12	6.93333e-12	7.49385e-14	1.73141e-13	7.20076e-13	1.28736e-13	1.73693e-13
541.651	2.91759e-12	6.7555e-12	1.15432e-13	1.94196e-13	6.85528e-13	1.70465e-13	1.90435e-13
542.102	2.85347e-12	6.63475e-12	1.81333e-13	1.45124e-13	7.04314e-13	1.78282e-13	2.08579e-13
542.553	2.8575e-12	6.8559e-12	5e-15	8.34027e-14	8.04111e-13	1.96077e-13	1.61167e-13
543.004	2.93512e-12	6.91843e-12	5e-15	1.13418e-13	6.7623e-13	1.62116e-13	1.52319e-13
543.455	2.81964e-12	7.31212e-12	5e-15	1.08948e-13	6.14444e-13	2.02811e-13	1.61447e-13
543.906	2.83156e-12	6.69779e-12	5e-15	1.05276e-13	5.09815e-13	2.13116e-13	4.08387e-13
544.357	2.87693e-12	6.75392e-12	4.14056e-14	1.14015e-13	6.15685e-13	2.28448e-13	1.71206e-13
544.808	2.78454e-12	6.53352e-12	5e-15	3.36651e-14	6.22056e-13	1.56226e-13	1.85932e-13
545.259	2.79631e-12	6.5806e-12	5e-15	9.97462e-15	6.34636e-13	2.15941e-13	1.71167e-13
545.71	2.78223e-12	6.73235e-12	5e-15	4.657e-13	5.8489e-13	1.798e-13	1.5873e-13
546.161	2.75703e-12	6.82236e-12	5e-15	5.68694e-14	5.82303e-13	1.9836e-13	1.70443e-13
546.612	2.803e-12	6.82769e-12	5e-15	2.5e-15	5.40085e-13	1.53067e-13	1.96238e-13
547.063	2.75835e-12	6.4076e-12	5e-15	6.21024e-14	5.20981e-13	1.36786e-13	9.97511e-14
547.514	2.76057e-12	6.73748e-12	9.69213e-14	1.94881e-14	4.8224e-13	1.28313e-13	1.94159e-13
547.965	2.76002e-12	6.68749e-12	9.61691e-14	2.82877e-14	5.33736e-13	2.45e-15	1.77292e-13
548.416	2.73687e-12	6.76063e-12	5.47587e-14	1.28068e-13	5.4341e-13	8.46111e-14	1.86086e-13
548.867	2.7508e-12	6.66286e-12	3.81415e-14	2.5e-15	5.16522e-13	6.10095e-14	1.70164e-13
549.318	2.75741e-12	6.94034e-12	1.10406e-14	4.3812e-15	4.90897e-13	1.40662e-13	1.63881e-13
549.769	2.70117e-12	6.61975e-12	3.44001e-14	3.09636e-14	4.96983e-13	1.2517e-13	1.66085e-13
550.22	2.71713e-12	6.79624e-12	1.2426e-13	9.67037e-14	5.05588e-13	2.45e-15	1.68472e-13
550.671	2.68172e-12	6.66492e-12	8.27473e-13	7.43851e-14	4.31216e-13	2.65893e-14	1.66766e-13
551.122	2.72137e-12	6.82172e-12	1.41077e-13	9.15611e-14	4.82235e-13	5.23369e-14	1.68465e-13
551.573	2.71008e-12	6.7992e-12	8.28003e-14	2.03813e-13	4.83805e-13	2.68606e-14	1.4676e-13
552.024	2.67656e-12	6.75908e-12	1.10333e-13	1.24919e-13	5.27416e-13	1.04429e-13	3.83463e-14
552.475	2.7434e-12	6.76992e-12	1.07914e-13	1.54717e-13	5.37487e-13	6.89374e-14	1.43568e-13
552.926	2.67288e-12	7.34797e-12	1.93906e-13	1.62377e-13	4.19799e-13	1.04037e-13	1.61158e-13
553.377	2.62482e-12	6.8525e-12	5.42775e-14	2.01878e-13	6.23692e-13	1.40084e-13	1.71584e-13
553.828	2.66202e-12	6.7511e-12	5e-15	1.55378e-13	6.13173e-13	4.59983e-13	1.31184e-13
554.279	2.64846e-12	6.6714e-12	9.90463e-14	1.06219e-13	6.85741e-13	1.18022e-13	1.66395e-13
554.73	2.63101e-12	6.58429e-12	1.72719e-13	2.30154e-13	6.36257e-13	1.11378e-13	1.3447e-13
555.181	2.63449e-12	6.76491e-12	2.82629e-13	4.42989e-13	6.80857e-13	2.06884e-13	1.68475e-13
555.632	2.68947e-12	6.59128e-12	7.4259e-14	1.76352e-13	7.16256e-13	1.71393e-13	1.36631e-13
556.083	2.64167e-12	6.32546e-12	1.41505e-13	1.44394e-13	6.71289e-13	2.05852e-13	1.82317e-13
556.534	2.60448e-12	6.73153e-12	2.10068e-13	1.36418e-13	7.02561e-13	2.48948e-13	1.48371e-13
556.985	2.65293e-12	6.61743e-12	4.7765e-14	8.84344e-14	6.81783e-13	2.45e-15	1.59132e-13
557.436	2.59219e-12	6.59947e-12	1.17851e-13	1.50054e-13	8.71933e-13	2.3368e-13	1.492e-13
557.887	2.60318e-12	6.60168e-12	6.22454e-14	5.24593e-14	6.78197e-13	1.8784e-13	3.38161e-13
558.338	2.59395e-12	6.65789e-12	1.59509e-13	5.70432e-14	6.66001e-13	2.05998e-13	1.27979e-13
558.789	2.55882e-12	6.6356e-12	5e-15	5.80871e-14	7.19082e-13	1.66456e-13	1.61292e-13
559.24	2.56692e-12	6.40577e-12	1.13572e-13	1.36099e-14	5.36224e-13	1.65974e-13	1.54225e-13
559.691	2.55581e-12	6.39524e-12	3.74682e-13	2.5e-15	5.34132e-13	1.19656e-13	1.23937e-13
560.142	2.57598e-12	6.55903e-12	5e-15	3.4935e-15	5.55143e-13	2.40407e-13	2.24932e-13
560.593	2.58796e-12	6.47889e-12	5e-15	2.5e-15	5.10533e-13	7.07533e-14	1.11941e-13
561.044	2.57882e-12	6.42099e-12	5e-15	2.5e-15	4.9193e-13	7.29706e-14	4.22066e-14
561.495	2.64158e-12	6.39494e-12	5e-15	2.5e-15	4.30906e-13	4.40164e-14	1.18162e-13
561.946	2.69283e-12	6.48242e-12	5e-15	2.5e-15	3.89346e-13	2.45e-15	1.62398e-13
562.397	3.21073e-12	6.72455e-12	5e-15	2.5e-15	4.68728e-13	3.79316e-15	1.10202e-13
562.848	4.2418e-12	7.05012e-12	5e-15	2.5e-15	4.23545e-13	2.45e-15	1.47515e-13
563.299	6.88335e-12	8.09437e-12	7.85719e-14	1.18843e-13	4.37517e-13	4.24066e-15	1.51936e-13
563.75	1.24095e-11	9.771e-12	1.58775e-13	2.74441e-13	5.16568e-13	3.31929e-14	2.27522e-13
564.201	2.16843e-11	1.25189e-11	3.08155e-13	6.12155e-13	4.86987e-13	1.78657e-13	3.81384e-13
564.652	3.50825e-11	1.63008e-11	6.3626e-13	7.43912e-13	7.08309e-13	4.76213e-13	6.51485e-13
565.103	5.01434e-11	2.04114e-11	9.09262e-13	1.09128e-12	1.05673e-12	9.89873e-13	1.09623e-12
565.554	6.56252e-11	2.54076e-11	1.43796e-12	1.57326e-12	1.70224e-12	1.93235e-12	1.71338e-12
566.005	7.90576e-11	3.04634e-11	1.96122e-12	2.04445e-12	2.49022e-12	3.20699e-12	2.56043e-12
566.456	8.92926e-11	3.5322e-11	2.19554e-12	2.56347e-12	3.57049e-12	4.84354e-12	3.50403e-12
566.907	9.65399e-11	3.97257e-11	2.95256e-12	3.07355e-12	4.34157e-12	6.42691e-12	4.62594e-12
567.358	1.00102e-10	4.38562e-11	3.18228e-12	3.68519e-12	5.47195e-12	7.96844e-12	5.51754e-12
567.809	1.0064e-10	4.63985e-11	3.55042e-12	3.95312e-12	6.28787e-12	9.33454e-12	6.3062e-12
568.26	9.76343e-11	4.88196e-11	3.89534e-12	4.37402e-12	6.9412e-12	1.02284e-11	6.97156e-12
568.711	9.29672e-11	4.95746e-11	4.16373e-12	4.79107e-12	7.38035e-12	1.0916e-11	7.55905e-12
569.162	8.64846e-11	5.05073e-11	4.41906e-12	4.88152e-12	7.84504e-12	1.15712e-11	7.9134e-12
569.613	8.01987e-11	4.99451e-11	5.34752e-12	5.0711e-12	7.77807e-12	1.1597e-11	8.05256e-12
570.064	7.34345e-11	4.90577e-11	4.52819e-12	4.95264e-12	7.79313e-12	1.15157e-11	8.11177e-12
570.515	6.55276e-11	4.72054e-11	4.44861e-12	4.95352e-12	7.62494e-12	1.11912e-11	7.94625e-12
570.966	5.84361e-11	4.51402e-11	4.47878e-12	4.90588e-12	7.28462e-12	1.06367e-11	7.78332e-12
571.417	5.22032e-11	4.31438e-11	4.34412e-12	4.87999e-12	6.99604e-12	1.02191e-11	7.48445e-12
571.868	4.67775e-11	4.07729e-11	4.14654e-12	4.59664e-12	6.59318e-12	9.6707e-12	7.2493e-12
572.319	4.19136e-11	3.89022e-11	4.10157e-12	4.49772e-12	6.22958e-12	9.0882e-12	6.92986e-12
572.77	3.75306e-11	3.6754e-11	3.85038e-12	4.30384e-12	5.88306e-12	8.58857e-12	6.44473e-12
573.221	3.36206e-11	3.41598e-11	3.70447e-12	4.11187e-12	5.42876e-12	7.91097e-12	6.10353e-12
573.672	3.02826e-11	3.24161e-11	4.10989e-12	3.87912e-12	5.16359e-12	7.37358e-12	5.71302e-12
574.123	2.75255e-11	3.01276e-11	3.40206e-12	3.71876e-12	4.69398e-12	6.92895e-12	5.42892e-12
574.574	2.51748e-11	2.85709e-11	3.07278e-12	3.42193e-12	4.36038e-12	6.46152e-12	5.19949e-12
575.025	2.30682e-11	2.66819e-11	2.95528e-12	3.20317e-12	4.0988e-12	5.91854e-12	4.74441e-12
575.476	2.12209e-11	2.48818e-11	2.7073e-12	3.01771e-12	3.76167e-12	5.35526e-12	4.44404e-12
575.927	1.96304e-11	2.37467e-11	2.60218e-12	2.81087e-12	3.28031e-12	5.05103e-12	4.21302e-12
576.378	1.82615e-11	2.20485e-11	2.531e-12	2.81637e-12	3.31225e-12	4.69331e-12	4.00377e-12
576.829	1.71156e-11	2.12408e-11	1.86122e-12	2.60389e-12	3.15052e-12	4.66421e-12	3.69555e-12
577.28	1.6061e-11	1.99589e-11	2.27882e-12	2.51072e-12	3.03439e-12	3.9455e-12	3.4414e-12
577.731	1.51497e-11	1.89192e-11	2.11435e-12	2.36936e-12	2.69353e-12	3.68423e-12	3.31446e-12
578.182	1.43412e-11	1.83107e-11	2.0313e-12	2.2953e-12	2.65763e-12	3.44186e-12	3.10834e-12
578.633	1.3591e-11	1.73533e-11	2.00136e-12	2.1724e-12	2.49228e-12	3.26897e-12	2.91978e-12
579.084	1.30462e-11	1.65546e-11	2.71812e-12	2.06663e-12	2.42819e-12	3.01676e-12	2.68659e-12
579.535	1.25681e-11	1.62399e-11	1.73978e-12	1.98387e-12	2.27931e-12	2.84834e-12	2.56589e-12
579.986	1.18888e-11	1.57584e-11	1.5873e-12	1.89025e-12	2.25684e-12	2.59312e-12	2.43759e-12
580.437	1.14105e-11	1.4994e-11	1.77618e-12	1.85855e-12	2.13728e-12	2.52971e-12	2.24712e-12
580.888	1.10516e-11	1.4506e-11	1.62336e-12	1.68361e-12	2.10429e-12	2.42349e-12	2.33863e-12
581.339	1.06219e-11	1.44055e-11	1.48928e-12	1.61773e-12	1.98826e-12	2.28746e-12	2.06955e-12
581.79	1.02683e-11	1.39966e-11	1.44096e-12	1.58232e-12	2.11351e-12	2.22971e-12	1.97109e-12
582.241	9.87715e-12	1.37831e-11	1.30949e-12	1.46443e-12	1.87212e-12	2.0648e-12	1.81126e-12
582.692	9.7054e-12	1.32065e-11	1.58476e-12	1.38253e-12	1.79805e-12	2.06904e-12	1.79308e-12
583.143	9.27416e-12	1.27337e-11	1.2689e-12	1.33291e-12	1.74495e-12	1.86107e-12	1.67827e-12
583.594	9.06507e-12	1.25257e-11	1.19917e-12	1.25022e-12	1.64112e-12	1.93885e-12	1.58779e-12
584.045	8.79373e-12	1.18902e-11	9.42556e-13	1.19345e-12	1.73021e-12	1.73305e-12	1.53156e-12
584.496	8.61177e-12	1.20545e-11	1.02562e-12	1.08107e-12	1.56205e-12	1.63124e-12	1.44866e-12
584.947	8.38201e-12	1.18765e-11	9.5648e-13	9.61511e-13	1.33506e-12	1.54463e-12	1.38428e-12
585.398	8.20567e-12	1.13694e-11	7.67937e-13	9.81496e-13	1.42227e-12	1.41678e-12	1.28078e-12
585.849	7.98313e-12	1.131e-11	6.90904e-13	9.54944e-13	1.43229e-12	1.40151e-12	1.26148e-12
586.3	7.74624e-12	1.12095e-11	6.93488e-13	8.60213e-13	1.37864e-12	1.40944e-12	1.24848e-12
586.751	7.64845e-12	1.08843e-11	6.10084e-13	7.85069e-13	1.2835e-12	1.31235e-12	1.1724e-12
587.202	7.46679e-12	1.0706e-11	5.5471e-13	8.77184e-13	1.2467e-12	1.23842e-12	1.1048e-12
587.653	7.36526e-12	1.0874e-11	6.61955e-13	7.4584e-13	1.21937e-12	1.17118e-12	1.08415e-12
588.104	7.23166e-12	1.05127e-11	5.7269e-13	7.34626e-13	1.13063e-12	1.0861e-12	1.06091e-12
588.555	7.03295e-12	1.04583e-11	6.40756e-13	7.07949e-13	1.10777e-12	1.03973e-12	1.0417e-12
589.006	6.93358e-12	1.03208e-11	5.06326e-13	5.93056e-13	1.07798e-12	1.01778e-12	1.00937e-12
589.457	6.86385e-12	1.02088e-11	5.41253e-13	5.88052e-13	9.62236e-13	9.5922e-13	9.51589e-13
589.908	6.69795e-12	9.95774e-12	5.72282e-13	5.63187e-13	8.88052e-13	9.00262e-13	9.17227e-13
590.359	6.60489e-12	1.01001e-11	5.53319e-13	6.63351e-13	9.26641e-13	8.33838e-13	8.55872e-13
590.81	6.46546e-12	9.94315e-12	2.2825e-13	5.61911e-13	1.00035e-12	1.05525e-12	8.93711e-13
591.261	6.43111e-12	9.71568e-12	4.59057e-13	6.11081e-13	9.04751e-13	7.79404e-13	9.34892e-13
591.712	6.34022e-12	9.67623e-12	5.70864e-13	7.30571e-13	9.93955e-13	8.6202e-13	8.02096e-13
592.163	6.20522e-12	9.61923e-12	5.97513e-13	6.14037e-13	8.60972e-13	7.18855e-13	7.45477e-13
592.614	6.11766e-12	9.71306e-12	5.51432e-13	5.99277e-13	9.60986e-13	6.86552e-13	7.67622e-13
593.065	6.00887e-12	9.5895e-12	7.65503e-13	5.75394e-13	9.57953e-13	6.29041e-13	6.83727e-13
593.516	5.87458e-12	9.54826e-12	5.83702e-13	5.56139e-13	1.07695e-12	7.12095e-13	7.88323e-13
593.967	5.94402e-12	9.39781e-12	4.88041e-13	5.75634e-13	9.48993e-13	5.60518e-13	6.67148e-13
594.418	5.80283e-12	9.34005e-12	5.74144e-13	5.3608e-13	9.92673e-13	6.70473e-13	6.63401e-13
594.869	5.70184e-12	9.28854e-12	5.20604e-13	4.4607e-13	1.01499e-12	6.42829e-13	6.6852e-13
595.32	5.64814e-12	9.19794e-12	5.38305e-13	5.09472e-13	9.59105e-13	6.59533e-13	6.48987e-13
595.771	5.57859e-12	9.21872e-12	3.93864e-13	4.95166e-13	9.9843e-13	6.08728e-13	6.18128e-13
596.222	5.49762e-12	9.27484e-12	3.59564e-13	5.73574e-13	9.70085e-13	6.09458e-13	6.17265e-13
596.673	5.48011e-12	9.07548e-12	9.52543e-13	5.38435e-13	1.07167e-12	6.32762e-13	5.84482e-13
597.124	5.37821e-12	9.0377e-12	3.87527e-13	5.11888e-13	9.66469e-13	7.159e-13	5.85466e-13
597.575	5.36498e-12	8.83878e-12	4.59053e-13	5.1585e-13	8.9302e-13	6.50086e-13	5.45226e-13
598.026	5.27535e-12	9.10065e-12	3.38905e-13	3.94375e-13	8.87741e-13	6.22254e-13	4.80541e-13
598.477	5.20119e-12	8.85732e-12	2.82423e-13	4.68064e-13	9.08843e-13	6.20746e-13	5.71549e-13
598.928	5.15333e-12	8.80546e-12	2.23855e-13	4.68452e-13	8.06224e-13	5.81108e-13	5.22585e-13
599.379	5.13478e-12	8.73155e-12	2.72096e-13	3.61552e-13	8.80512e-13	5.50024e-13	5.26752e-13
599.83	5.07656e-12	8.57238e-12	5e-15	1.97666e-13	8.21416e-13	8.72114e-13	5.16111e-13
600.281	5.02053e-12	8.60986e-12	1.52541e-13	3.04131e-13	9.80374e-13	5.23137e-13	5.38537e-13
600.732	4.99733e-12	8.44414e-12	8.77221e-14	2.7257e-13	8.03581e-13	4.99622e-13	5.07367e-13
601.183	4.95114e-12	8.48725e-12	1.87946e-13	2.6399e-13	8.10792e-13	4.92314e-13	5.16672e-13
601.634	4.88753e-12	8.36154e-12	1.55554e-13	2.91999e-13	8.04392e-13	4.57534e-13	5.0608e-13
602.085	4.83626e-12	8.08988e-12	1.98691e-13	2.75875e-13	7.42696e-13	4.07042e-13	4.92059e-13
602.536	4.8172e-12	8.67474e-12	2.59931e-13	2.19531e-13	6.92566e-13	4.51308e-13	5.29795e-13
602.987	4.77755e-12	8.45128e-12	2.07289e-13	1.97412e-13	7.83879e-13	3.64639e-13	4.68487e-13
603.438	4.75302e-12	8.36244e-12	1.80834e-13	2.55737e-13	6.63568e-13	3.66019e-13	4.61973e-13
603.889	4.6628e-12	8.47719e-12	1.5738e-13	2.86125e-13	7.40345e-13	3.68138e-13	5.85706e-13
604.34	4.66935e-12	8.37096e-12	2.63513e-13	2.68127e-13	6.71913e-13	3.08311e-13	4.31134e-13
604.791	4.56259e-12	8.42955e-12	2.32467e-13	2.14558e-13	8.95138e-13	2.99727e-13	4.47248e-13
605.242	4.54709e-12	8.37245e-12	2.56571e-13	2.58717e-13	5.98846e-13	2.85462e-13	4.23562e-13
605.693	4.5082e-12	8.32994e-12	2.938e-13	3.34719e-13	6.56889e-13	3.26269e-13	4.169e-13
606.144	4.47414e-12	8.26675e-12	3.71728e-13	3.12164e-13	6.87628e-13	3.02687e-13	3.8389e-13
606.595	4.4568e-12	8.36317e-12	2.95994e-13	3.48228e-13	6.60516e-13	2.99513e-13	3.88398e-13
607.046	4.40968e-12	8.06517e-12	1.64081e-13	3.02406e-13	6.86206e-13	2.73224e-13	1.72852e-13
607.497	4.36782e-12	7.91518e-12	8.58563e-14	2.94718e-13	7.44586e-13	2.74457e-13	4.2631e-13
607.948	4.36537e-12	8.02991e-12	1.63946e-13	2.4613e-13	4.64689e-13	2.85067e-13	3.70708e-13
608.399	4.31551e-12	8.0973e-12	1.66179e-13	2.54034e-13	7.50621e-13	2.48129e-13	3.46858e-13
608.85	4.23639e-12	8.04798e-12	5e-15	3.34187e-13	8.62904e-13	3.04276e-13	3.33901e-13
609.301	4.22503e-12	8.12599e-12	1.87936e-13	2.62171e-13	6.97953e-13	3.69037e-13	3.61851e-13
609.752	4.21799e-12	8.0872e-12	8.93777e-14	2.62957e-13	7.71642e-13	3.12629e-13	2.89576e-13
610.203	4.16972e-12	8.10257e-12	2.07566e-13	4.43763e-13	8.23108e-13	3.309e-13	3.46528e-13
610.654	4.16446e-12	7.81479e-12	3.24721e-13	3.87188e-13	7.97321e-13	3.81662e-13	3.86875e-13
611.105	4.14551e-12	7.92847e-12	2.45622e-13	2.98563e-13	8.74636e-13	3.74969e-13	3.27133e-13
611.556	4.11213e-12	7.98329e-12	2.20227e-13	3.06998e-13	8.17781e-13	3.94091e-13	3.61571e-13
612.007	4.10078e-12	7.91274e-12	2.03202e-13	2.67863e-13	8.34006e-13	4.3559e-13	3.75904e-13
612.458	4.07772e-12	7.94585e-12	2.31316e-13	3.21302e-13	8.17339e-13	4.51937e-13	3.72889e-13
612.909	4.04258e-12	8.46031e-12	5.31797e-14	2.36499e-13	6.03771e-13	3.77276e-13	3.62977e-13
613.36	4.03472e-12	7.96507e-12	9.26281e-14	3.98997e-13	7.0291e-13	3.81717e-13	3.33279e-13
613.811	4.00232e-12	7.67179e-12	5e-15	1.71831e-13	7.32176e-13	6.67437e-13	3.34709e-13
614.262	3.95393e-12	7.50845e-12	1.54479e-13	1.54455e-13	7.06906e-13	3.20555e-13	3.38961e-13
614.713	3.91343e-12	7.59859e-12	1.5085e-13	9.17025e-14	7.2631e-13	2.90822e-13	3.21445e-13
615.164	3.85519e-12	7.61022e-12	9.33822e-14	1.34591e-13	8.82865e-13	3.33006e-13	3.32471e-13
615.615	3.88028e-12	7.8433e-12	5.52968e-14	1.29131e-13	6.10831e-13	2.60007e-13	3.32167e-13
616.066	3.86339e-12	7.67967e-12	1.97302e-13	1.05407e-13	6.08027e-13	3.05346e-13	2.53727e-13
616.517	3.79355e-12	7.65154e-12	1.77159e-13	1.85042e-13	6.20259e-13	2.55565e-13	3.44843e-13
616.968	3.80301e-12	7.72629e-12	2.41839e-13	1.61715e-13	5.78887e-13	1.48457e-13	3.13892e-13
617.419	3.77375e-12	7.52983e-12	1.95599e-13	2.83639e-13	6.4175e-13	2.29772e-13	3.3022e-13
617.87	3.78489e-12	7.71376e-12	2.54898e-13	6.02808e-14	5.05891e-13	1.76197e-13	3.25965e-13
618.321	3.74387e-12	7.55504e-12	2.26084e-13	2.0212e-13	5.8775e-13	2.65711e-13	2.91236e-13
618.772	3.72858e-12	7.618e-12	2.89786e-13	2.03466e-13	7.97019e-13	2.46136e-13	3.73962e-13
619.223	3.70558e-12	7.72967e-12	1.97055e-13	1.62608e-13	5.57964e-13	1.84977e-13	2.6389e-13
619.674	3.69606e-12	7.62055e-12	6.00296e-13	2.39712e-13	5.96677e-13	1.87471e-13	2.87014e-13
620.125	3.67757e-12	7.59596e-12	1.75119e-13	1.64594e-13	6.02906e-13	1.87879e-13	2.96972e-13
620.576	3.65674e-12	7.55566e-12	3.06053e-13	2.11396e-13	6.13311e-13	1.4149e-13	3.46198e-13
621.027	3.63993e-12	7.31021e-12	1.61094e-13	2.39708e-13	6.35684e-13	1.97497e-13	1.46756e-13
621.478	3.66539e-12	7.36894e-12	1.00934e-13	2.86435e-13	6.27844e-13	1.98814e-13	2.30029e-13
621.929	3.62197e-12	7.64144e-12	2.08398e-13	1.61209e-13	6.99299e-13	1.71358e-13	3.08378e-13
622.38	3.59456e-12	7.41689e-12	1.13509e-13	2.55218e-13	6.34367e-13	2.42523e-13	2.49389e-13
622.831	3.58361e-12	7.25183e-12	5e-15	1.84523e-13	6.84912e-13	4.40235e-13	2.45796e-13
623.282	3.54943e-12	7.50461e-12	1.59959e-13	1.97347e-13	6.95701e-13	2.33664e-13	2.49409e-13
623.733	3.5134e-12	7.45732e-12	3.26836e-14	2.84361e-13	6.9367e-13	2.61067e-13	2.70375e-13
624.184	3.52818e-12	7.41083e-12	9.00297e-14	2.18772e-13	6.57712e-13	2.44768e-13	2.94633e-13
624.635	3.53302e-12	7.28972e-12	4.62851e-13	2.39352e-13	7.98912e-13	3.17281e-13	2.5635e-13
625.086	3.54692e-12	7.22041e-12	3.69988e-13	2.36458e-13	7.18072e-13	3.05907e-13	2.51058e-13
625.537	3.51787e-12	7.38959e-12	2.13242e-13	2.0434e-13	7.43114e-13	3.00769e-13	2.6811e-13
625.988	3.51624e-12	7.23491e-12	1.06735e-13	1.97296e-13	7.59527e-13	2.5554e-13	2.90578e-13
626.439	3.44436e-12	7.19823e-12	7.35088e-14	2.24188e-13	7.04411e-13	3.20027e-13	2.57714e-13
626.89	3.4451e-12	7.47231e-12	3.51429e-13	1.79092e-13	7.12681e-13	3.0348e-13	3.19086e-13
627.341	3.51154e-12	7.30116e-12	2.63027e-14	1.25805e-13	6.47217e-13	2.69396e-13	2.48856e-13
627.792	3.37749e-12	7.08237e-12	3.09612e-14	6.25453e-14	9.49076e-13	2.86753e-13	2.90642e-13
628.243	3.45428e-12	7.30797e-12	5e-15	6.25286e-14	6.12009e-13	1.79939e-13	2.46839e-13
628.694	3.39375e-12	7.25961e-12	4.07281e-14	8.05952e-14	5.68973e-13	2.01671e-13	2.41045e-13
629.145	3.33429e-12	7.0788e-12	5e-15	5.69215e-14	5.62378e-13	1.87209e-13	2.34387e-13
629.596	3.40892e-12	7.11095e-12	3.03922e-13	6.99298e-14	5.50067e-13	1.96231e-13	2.36999e-13
630.047	3.33684e-12	7.10354e-12	5e-15	2.5e-15	4.33121e-13	9.6013e-14	1.93771e-13
630.498	3.3837e-12	6.96881e-12	5e-15	1.05473e-13	4.52224e-13	1.0605e-13	1.82083e-13
630.949	3.2812e-12	6.87125e-12	1.26395e-13	6.54756e-14	3.41115e-13	2.45e-15	2.1888e-13
631.4	3.35875e-12	7.12514e-12	8.46209e-14	5.55633e-14	4.62939e-13	7.91113e-14	2.17302e-13
631.851	3.37853e-12	7.07081e-12	5e-15	2.5e-15	4.63421e-13	9.94851e-14	2.12821e-13
632.302	3.35162e-12	6.94834e-12	1.07674e-13	9.46877e-14	4.61244e-13	3.01567e-14	1.71064e-13
632.753	3.27761e-12	7.01887e-12	2.21724e-14	9.11928e-14	4.61944e-13	6.25618e-14	1.95264e-13
633.204	3.28611e-12	7.09737e-12	3.11385e-13	1.18581e-13	4.75027e-13	6.12713e-14	1.8244e-13
633.655	3.33072e-12	7.19853e-12	2.31542e-13	1.82923e-13	5.49629e-13	1.1284e-13	2.06854e-13
634.106	3.22974e-12	7.0573e-12	2.03331e-13	1.86509e-13	5.88794e-13	1.30104e-13	2.1524e-13
634.557	3.33162e-12	7.11791e-12	1.75013e-13	1.74063e-13	6.53312e-13	1.16752e-13	2.066e-13
635.008	3.14751e-12	7.13562e-12	1.99346e-13	2.10434e-13	5.48284e-13	1.18097e-13	1.84038e-13
635.459	3.22589e-12	7.09438e-12	1.80777e-13	1.80574e-13	6.35494e-13	1.41772e-13	2.42753e-13
635.91	3.23698e-12	7.16504e-12	1.95206e-13	2.08309e-13	6.68224e-13	2.09108e-13	2.01302e-13
636.361	3.19582e-12	7.10524e-12	1.87961e-13	2.02086e-13	6.23036e-13	1.55239e-13	2.09822e-13
636.812	3.20751e-12	6.94305e-12	8.26982e-14	2.00942e-13	7.11819e-13	5.00008e-13	2.22508e-13
637.263	3.24117e-12	7.09123e-12	8.9523e-14	1.62836e-13	6.25485e-13	2.05271e-13	1.80599e-13
637.714	3.13398e-12	7.05645e-12	8.52887e-14	3.28403e-13	6.38671e-13	2.24976e-13	1.75003e-13
638.165	3.07741e-12	7.25324e-12	1.34237e-13	2.00307e-13	7.6191e-13	2.19274e-13	1.89514e-13
638.616	3.08438e-12	7.14761e-12	1.65749e-13	1.82079e-13	7.51089e-13	2.65795e-13	1.93958e-13
639.067	3.07158e-12	6.798e-12	1.32894e-14	1.64815e-13	1.0339e-12	2.65399e-13	1.87309e-13
639.518	3.0915e-12	6.9764e-12	6.20431e-14	1.48538e-13	7.64173e-13	3.06672e-13	2.02594e-13
639.969	3.04733e-12	6.87239e-12	5.14101e-14	1.69939e-13	7.43797e-13	1.95873e-13	2.05076e-13
640.42	3.02801e-12	7.01043e-12	8.47977e-14	1.10533e-13	6.81044e-13	3.16921e-13	2.22103e-13
640.871	3.0372e-12	7.12435e-12	7.8835e-14	1.11206e-14	6.46325e-13	2.83235e-13	2.11984e-13
641.322	3.03157e-12	6.93407e-12	3.34181e-14	8.79463e-14	6.51458e-13	2.73583e-13	2.09563e-13
641.773	3.06025e-12	6.78545e-12	5e-15	5.38105e-14	8.47327e-13	2.3374e-13	1.6296e-13
642.224	2.99914e-12	6.84503e-12	1.66907e-13	1.02245e-13	5.83183e-13	1.73177e-13	2.04128e-13
642.675	2.93136e-12	6.99283e-12	5.01178e-14	7.9241e-14	5.56173e-13	9.60717e-14	2.39909e-13
643.126	2.70052e-12	6.77284e-12	6.43566e-14	1.07867e-14	5.02503e-13	1.67249e-13	1.9554e-13
643.577	3.07172e-12	6.77649e-12	8.74667e-15	2.08471e-14	5.16735e-13	1.34649e-13	2.18417e-13
644.028	3.02349e-12	6.7902e-12	5e-15	2.5e-15	5.12683e-13	9.06219e-14	1.59236e-13
644.479	2.92241e-12	6.77435e-12	9.43897e-14	6.43844e-15	4.55183e-13	4.99387e-14	1.59071e-13
644.93	2.93596e-12	7.29307e-12	5e-15	1.20927e-14	4.13946e-13	4.91746e-14	1.41871e-13
645.381	2.93807e-12	6.72405e-12	9.16185e-14	6.67923e-14	5.01263e-13	1.27801e-13	1.40764e-13
645.832	2.91421e-12	6.77785e-12	5e-15	2.5e-15	4.36011e-13	1.68966e-13	1.61895e-13
646.283	2.93094e-12	6.79548e-12	5e-15	6.1467e-14	4.21534e-13	5.82272e-15	1.52279e-13
646.734	2.89735e-12	6.86472e-12	6.43095e-14	7.47887e-14	4.97515e-13	2.45e-15	1.33704e-13
647.185	2.92513e-12	6.84049e-12	1.6917e-13	8.37051e-14	5.45498e-13	7.21458e-14	1.9633e-13
647.636	2.84954e-12	6.96257e-12	1.80288e-13	2.18486e-13	5.16743e-13	1.1986e-13	2.36778e-13
648.087	2.90008e-12	6.78105e-12	3.19227e-13	1.66778e-13	6.16395e-13	8.2721e-14	1.82527e-13
648.538	2.91606e-12	6.86466e-12	1.40278e-13	1.90263e-13	6.15912e-13	8.96769e-14	3.19744e-13
648.989	2.88336e-12	6.9211e-12	2.82505e-13	1.57216e-13	6.11664e-13	6.56432e-14	2.00609e-13
649.44	2.88288e-12	6.91081e-12	1.90471e-13	2.90384e-13	6.29327e-13	1.17359e-13	1.67139e-13
649.891	2.84836e-12	6.86712e-12	1.99759e-13	2.35912e-13	6.33515e-13	1.70936e-13	2.61087e-13
650.342	2.79136e-12	7.22429e-12	1.92082e-13	2.03784e-13	6.98769e-13	1.61792e-13	2.01267e-13
650.793	2.91969e-12	6.89966e-12	1.72587e-13	1.87682e-13	9.20676e-13	1.23339e-13	1.60101e-13
651.244	2.8369e-12	6.94728e-12	1.99979e-13	1.72083e-13	6.63823e-13	1.30509e-13	1.48747e-13
651.695	2.81479e-12	6.8994e-12	2.82533e-13	1.60702e-13	7.03607e-13	1.69336e-13	1.62908e-13
652.146	2.84585e-12	6.78132e-12	6.56548e-14	1.60949e-13	6.66123e-13	1.89341e-13	1.67628e-13
652.597	2.77009e-12	6.62279e-12	1.25856e-13	1.65982e-13	8.12271e-13	2.24214e-13	1.53835e-13
653.048	2.78875e-12	6.80185e-12	5e-15	1.50635e-13	5.96913e-13	1.79588e-13	1.27964e-13
653.499	2.75887e-12	7.21664e-12	5e-15	3.16107e-14	6.00606e-13	1.76539e-13	1.75609e-13
653.95	2.79389e-12	6.41673e-12	5e-15	2.5e-15	4.82831e-13	2.45e-15	1.67761e-13
654.401	2.73904e-12	6.53697e-12	5e-15	2.81954e-14	5.87857e-13	1.77519e-13	1.48916e-13
654.852	2.74632e-12	6.60177e-12	5e-15	2.5e-15	5.83829e-13	1.71154e-13	1.41699e-13
655.303	2.74141e-12	6.48518e-12	5e-15	2.5e-15	4.87643e-13	1.31414e-13	1.20154e-13
655.754	2.76571e-12	6.57499e-12	5e-15	2.5e-15	4.73696e-13	9.86142e-14	1.50122e-13
656.205	2.72574e-12	6.41351e-12	5e-15	2.5e-15	5.07256e-13	1.03572e-13	1.5984e-13
656.656	2.69969e-12	6.63956e-12	5e-15	2.5e-15	4.93991e-13	1.39529e-13	1.85085e-13
657.107	2.72432e-12	6.71082e-12	5e-15	2.5e-15	5.0251e-13	1.18715e-13	1.65316e-13
657.558	2.72489e-12	6.61392e-12	1.97371e-14	3.52431e-14	5.13722e-13	1.18563e-13	1.52282e-13
658.009	2.73851e-12	6.53127e-12	2.02988e-14	2.5e-15	4.85667e-13	1.59079e-13	2.1405e-13
658.46	2.73474e-12	6.71044e-12	3.57592e-14	3.97268e-14	5.04128e-13	6.91577e-14	1.54123e-13
658.911	2.71463e-12	6.88107e-12	9.45959e-14	1.13343e-13	2.98074e-13	5.31808e-14	1.67914e-13
659.362	2.67482e-12	6.79839e-12	8.01254e-14	6.77861e-14	4.17704e-13	5.19105e-14	1.49173e-13
659.813	2.70144e-12	6.69296e-12	5e-15	4.49618e-14	5.28885e-13	4.0773e-13	1.68144e-13
660.264	2.70909e-12	6.94099e-12	1.19038e-13	1.21612e-13	6.9437e-13	6.36021e-14	1.64492e-13
660.715	2.70934e-12	7.02763e-12	1.01366e-13	3.18773e-13	5.08093e-13	4.92766e-14	1.44626e-13
661.166	2.65399e-12	6.74907e-12	1.53825e-13	2.01303e-13	5.03826e-13	5.91994e-14	1.62337e-13
661.617	2.63741e-12	7.00449e-12	8.27375e-14	1.26236e-13	5.00122e-13	7.74801e-14	1.54622e-13
662.068	2.61511e-12	6.71031e-12	2.52892e-13	1.8238e-13	5.69008e-13	7.06109e-14	1.51949e-13
662.519	2.60116e-12	6.58927e-12	1.15475e-13	1.60815e-13	6.24721e-13	8.6046e-14	1.70926e-13
662.97	2.61262e-12	6.63677e-12	1.02332e-13	1.84355e-13	8.40283e-13	2.45e-15	1.83722e-13
663.421	2.66265e-12	6.70673e-12	4.69283e-14	1.63967e-13	6.21997e-13	8.79572e-14	1.67865e-13
663.872	2.59273e-12	6.59785e-12	1.19957e-13	1.73779e-13	6.07362e-13	1.1267e-13	2.09376e-13
664.323	2.61945e-12	6.53868e-12	1.43267e-13	1.87995e-13	6.56434e-13	1.46342e-13	1.64193e-13
664.774	2.61576e-12	6.44659e-12	1.51318e-13	1.11545e-13	1.02588e-12	1.28684e-13	1.36221e-13
665.225	2.60572e-12	6.55073e-12	1.86308e-13	1.95469e-13	6.95788e-13	1.61735e-13	1.51637e-13
665.676	2.60474e-12	6.4421e-12	2.31805e-13	1.85663e-13	6.68801e-13	2.18927e-13	1.37168e-13
666.127	2.58308e-12	6.49174e-12	3.63013e-14	1.572e-13	6.28397e-13	2.30536e-13	1.72622e-13
666.578	2.61025e-12	6.56654e-12	5e-15	1.22992e-13	6.63831e-13	2.52281e-13	1.64404e-13
667.029	2.54344e-12	6.2725e-12	4.28511e-14	5.28884e-14	5.94576e-13	2.16839e-13	2.98081e-14
667.48	2.55344e-12	6.46366e-12	2.36902e-13	3.91769e-14	5.96231e-13	1.91137e-13	1.27134e-13
667.931	2.6401e-12	7.04623e-12	5e-15	1.06816e-14	3.30597e-13	7.26587e-14	1.26706e-13
668.382	2.57251e-12	6.36373e-12	5e-15	2.9198e-14	5.37066e-13	1.58762e-13	8.68009e-14
668.833	2.53573e-12	6.21031e-12	5e-15	2.5e-15	5.2054e-13	1.63168e-13	1.09559e-13
669.284	2.5355e-12	6.37156e-12	5e-15	2.5e-15	5.31493e-13	1.54155e-13	1.36876e-13
669.735	2.55851e-12	6.23034e-12	5e-15	2.5e-15	5.03555e-13	6.87805e-14	1.00943e-13
670.186	2.58747e-12	6.50497e-12	5e-15	1.41823e-13	5.06682e-13	8.2824e-14	1.43099e-13
670.637	2.70487e-12	6.5052e-12	5e-15	2.5e-15	4.52002e-13	5.7546e-14	1.45516e-13
671.088	3.07417e-12	6.40137e-12	2.54797e-14	2.5e-15	4.72923e-13	7.9041e-14	1.98551e-13
671.539	4.22874e-12	7.20635e-12	5.07581e-14	4.89232e-14	5.05304e-13	1.18281e-13	1.73403e-13
671.99	6.86301e-12	7.96063e-12	7.23343e-14	7.22728e-14	4.84645e-13	3.18331e-14	2.3392e-13
672.441	1.22906e-11	9.63519e-12	6.3855e-13	1.7878e-13	4.95082e-13	1.09064e-13	3.78923e-13
672.892	2.1685e-11	1.26383e-11	2.75718e-13	3.40565e-13	5.22963e-13	2.04244e-13	5.29277e-13
673.343	3.45848e-11	1.60172e-11	6.56727e-13	7.05305e-13	7.1613e-13	4.91e-13	6.05857e-13
673.794	4.97879e-11	2.02624e-11	7.47527e-13	1.02114e-12	1.26387e-12	1.04882e-12	1.13326e-12
674.245	6.52198e-11	2.53202e-11	1.39296e-12	1.47611e-12	1.6401e-12	1.97141e-12	1.71472e-12
674.696	7.87905e-11	3.05053e-11	1.81874e-12	2.02003e-12	2.48441e-12	3.28748e-12	2.55708e-12
675.147	9.005e-11	3.53263e-11	2.22732e-12	2.53108e-12	3.52226e-12	4.90247e-12	3.493e-12
675.598	9.66268e-11	3.95972e-11	2.89088e-12	3.15762e-12	4.51055e-12	6.34169e-12	4.5024e-12
676.049	1.00668e-10	4.33198e-11	3.27598e-12	3.51667e-12	5.38809e-12	7.89163e-12	5.43246e-12
676.5	1.004e-10	4.62011e-11	3.58629e-12	4.01633e-12	6.43171e-12	9.13922e-12	6.302e-12
676.951	9.7983e-11	4.86794e-11	3.87072e-12	4.2886e-12	6.95734e-12	1.04343e-11	7.02087e-12
677.402	9.31678e-11	5.04811e-11	4.06188e-12	4.59138e-12	7.39711e-12	1.11541e-11	7.63733e-12
677.853	8.69612e-11	4.99738e-11	4.32489e-12	4.76566e-12	7.6001e-12	1.13677e-11	7.8877e-12
678.304	7.97943e-11	4.94155e-11	4.63506e-12	4.94855e-12	7.78918e-12	1.15931e-11	8.17153e-12
678.755	7.29373e-11	4.8614e-11	4.5659e-12	4.97322e-12	7.76825e-12	1.15606e-11	8.14065e-12
679.206	6.54016e-11	4.78021e-11	4.48252e-12	5.03135e-12	7.56067e-12	1.11305e-11	8.03383e-12
679.657	5.89528e-11	4.5796e-11	4.57422e-12	5.03047e-12	7.36266e-12	1.08625e-11	7.89494e-12
680.108	5.23509e-11	4.29937e-11	4.39591e-12	4.82271e-12	6.90772e-12	1.03286e-11	7.60004e-12
680.559	4.66403e-11	4.0828e-11	4.25018e-12	4.77024e-12	6.68908e-12	9.74901e-12	7.23088e-12
681.01	4.18478e-11	3.87673e-11	4.05913e-12	4.46241e-12	6.24666e-12	9.20736e-12	6.88131e-12
681.461	3.75536e-11	3.65463e-11	3.8438e-12	4.24668e-12	5.93511e-12	8.64093e-12	6.57176e-12
681.912	3.35221e-11	3.4292e-11	3.735e-12	4.16691e-12	5.38327e-12	8.04056e-12	6.1636e-12
682.363	3.05538e-11	3.21787e-11	3.58142e-12	3.89192e-12	5.25996e-12	7.4421e-12	5.78218e-12
682.814	2.76869e-11	3.00779e-11	2.98085e-12	3.61928e-12	4.91484e-12	7.12824e-12	5.43659e-12
683.265	2.51543e-11	2.84264e-11	3.13669e-12	3.5108e-12	4.41183e-12	6.51748e-12	5.18758e-12
683.716	2.29758e-11	2.62835e-11	3.01332e-12	3.60208e-12	4.1518e-12	5.94685e-12	4.77145e-12
684.167	2.11381e-11	2.54214e-11	2.72691e-12	3.14691e-12	3.9967e-12	5.55399e-12	4.61265e-12
684.618	1.96897e-11	2.36334e-11	2.59158e-12	3.03236e-12	3.62946e-12	5.13936e-12	4.3774e-12
685.069	1.83125e-11	2.2386e-11	2.55293e-12	2.82714e-12	3.46239e-12	4.72883e-12	4.04302e-12
685.52	1.70961e-11	2.10861e-11	2.38578e-12	2.63515e-12	3.16063e-12	4.44397e-12	3.77108e-12
685.971	1.5985e-11	2.01507e-11	2.48079e-12	2.4858e-12	3.00745e-12	3.78181e-12	3.51938e-12
686.422	1.51474e-11	1.92118e-11	2.44509e-12	2.50533e-12	2.8402e-12	3.85173e-12	3.29019e-12
686.873	1.43944e-11	1.82018e-11	2.24249e-12	2.27521e-12	2.68853e-12	3.64159e-12	3.11311e-12
687.324	1.36919e-11	1.76454e-11	2.03914e-12	2.20156e-12	2.57434e-12	3.34679e-12	2.96457e-12
687.775	1.29902e-11	1.69385e-11	1.87675e-12	2.09373e-12	2.65237e-12	2.9886e-12	2.75919e-12
688.226	1.24157e-11	1.61677e-11	1.81384e-12	1.96068e-12	2.31092e-12	2.87115e-12	2.5749e-12
688.677	1.18886e-11	1.54955e-11	2.15981e-12	1.83497e-12	2.18373e-12	2.72748e-12	2.39629e-12
689.128	1.14081e-11	1.52331e-11	1.67538e-12	1.98341e-12	2.05578e-12	2.55613e-12	2.29974e-12
689.579	1.10694e-11	1.44698e-11	1.4962e-12	1.66937e-12	1.95367e-12	2.39567e-12	2.1798e-12
690.03	1.0605e-11	1.40788e-11	1.40098e-12	1.52079e-12	1.94142e-12	2.14129e-12	1.96549e-12
690.481	1.02578e-11	1.36154e-11	1.28203e-12	1.52845e-12	1.82097e-12	2.0844e-12	1.89398e-12
690.932	9.88929e-12	1.3968e-11	1.11872e-12	1.53438e-12	1.6895e-12	2.01739e-12	1.8078e-12
691.383	9.66469e-12	1.317e-11	1.22233e-12	1.35616e-12	1.7032e-12	1.99343e-12	1.71748e-12
691.834	9.33808e-12	1.28951e-11	8.59167e-13	1.35466e-12	1.65474e-12	1.77139e-12	1.67513e-12
692.285	9.02704e-12	1.25337e-11	1.17468e-12	1.25438e-12	1.60352e-12	1.65736e-12	1.60515e-12
692.736	8.81229e-12	1.22884e-11	1.12747e-12	1.21518e-12	1.55381e-12	1.70101e-12	1.53108e-12
693.187	8.59517e-12	1.18858e-11	9.67836e-13	1.10728e-12	1.58969e-12	1.65594e-12	1.45961e-12
693.638	8.42148e-12	1.16486e-11	1.1645e-12	1.07189e-12	1.57779e-12	1.70338e-12	1.41871e-12
694.089	8.22158e-12	1.14363e-11	9.36864e-13	1.06037e-12	1.47495e-12	1.51926e-12	1.32824e-12
694.54	8.01891e-12	1.14207e-11	8.18645e-13	9.65441e-13	1.48157e-12	1.46625e-12	1.25432e-12
694.991	7.87536e-12	1.11559e-11	7.99248e-13	8.69855e-13	1.417e-12	1.34232e-12	1.24637e-12
695.442	7.62896e-12	1.08416e-11	7.88303e-13	8.60611e-13	1.36319e-12	1.31255e-12	1.27e-12
695.893	7.46095e-12	1.07614e-11	6.47577e-13	8.57974e-13	1.33491e-12	1.18632e-12	1.34902e-12
696.344	7.38124e-12	1.06317e-11	6.08947e-13	7.78239e-13	1.24158e-12	1.2234e-12	1.10601e-12
696.795	7.23043e-12	1.06253e-11	1.33675e-13	6.75293e-13	1.24533e-12	1.15281e-12	1.05136e-12
697.246	7.09865e-12	1.04139e-11	5.58151e-13	6.23612e-13	1.17867e-12	1.10592e-12	1.01397e-12
697.697	6.95202e-12	1.03058e-11	4.19873e-13	8.5793e-13	1.01466e-12	1.00399e-12	9.96093e-13
698.148	6.82726e-12	1.02238e-11	5.62564e-13	5.72461e-13	1.1382e-12	9.25711e-13	9.84786e-13
698.599	6.69449e-12	1.00488e-11	5.06756e-13	6.04379e-13	1.01924e-12	9.05971e-13	9.02566e-13
699.05	6.67001e-12	9.71332e-12	4.68582e-13	5.31032e-13	1.01246e-12	9.03764e-13	8.57377e-13
699.501	6.48044e-12	1.00588e-11	5.12868e-13	5.7591e-13	9.14169e-13	8.48022e-13	8.60406e-13
699.952	6.40817e-12	1.00073e-11	5.08148e-13	5.51852e-13	8.56857e-13	9.27424e-13	8.1765e-13
700.403	6.33243e-12	9.6737e-12	4.43416e-13	6.20874e-13	9.31355e-13	7.13514e-13	7.92289e-13
700.854	6.17074e-12	9.76612e-12	6.40924e-13	5.18989e-13	9.31698e-13	7.51105e-13	8.32098e-13
701.305	6.10462e-12	9.95377e-12	6.09128e-13	5.44224e-13	9.34253e-13	6.57806e-13	7.96041e-13
701.756	6.02135e-12	9.60278e-12	5.27629e-13	5.18558e-13	8.84391e-13	6.82672e-13	7.25807e-13
702.207	5.93498e-12	9.75033e-12	6.16829e-13	5.92531e-13	8.7444e-13	6.64058e-13	7.30272e-13
702.658	5.85404e-12	9.49509e-12	4.53622e-13	5.79502e-13	9.1626e-13	6.70559e-13	7.40418e-13
703.109	5.76207e-12	9.45397e-12	5.571e-13	5.724e-13	9.63757e-13	6.44953e-13	6.95073e-13
703.56	5.69483e-12	9.36901e-12	5.39102e-13	6.69173e-13	1.10129e-12	6.27697e-13	6.74937e-13
704.011	5.67065e-12	9.24014e-12	5.15737e-13	5.43619e-13	9.34363e-13	5.95761e-13	5.52602e-13
704.462	5.54839e-12	9.28567e-12	7.31102e-13	5.86962e-13	9.07027e-13	6.60055e-13	6.4137e-13
704.913	5.51613e-12	9.76478e-12	5.08066e-13	5.61206e-13	8.19273e-13	5.9355e-13	6.36994e-13
705.364	5.42501e-12	9.06856e-12	3.86374e-13	4.90085e-13	9.5722e-13	5.92254e-13	6.093e-13
705.815	5.35014e-12	8.95784e-12	1.02564e-12	4.44985e-13	9.38493e-13	6.7785e-13	5.48009e-13
706.266	5.35092e-12	9.10005e-12	3.73826e-13	4.77676e-13	9.42022e-13	5.60361e-13	5.41708e-13
706.717	5.24957e-12	8.9567e-12	4.08963e-13	7.47301e-13	9.60384e-13	5.86201e-13	5.79021e-13
707.168	5.20211e-12	8.80091e-12	3.67052e-13	4.59276e-13	8.9106e-13	6.3396e-13	5.4844e-13
707.619	5.13626e-12	8.71714e-12	3.10073e-13	4.10628e-13	1.02468e-12	5.7657e-13	5.52045e-13
708.07	5.10836e-12	8.095e-12	2.95522e-13	4.37007e-13	9.18598e-13	6.11375e-13	5.1046e-13
708.521	5.09164e-12	8.68358e-12	2.38414e-13	3.75898e-13	8.90931e-13	6.54906e-13	5.16282e-13
708.972	5.06595e-12	8.42113e-12	1.78707e-13	3.39941e-13	8.59208e-13	4.27799e-13	5.18318e-13
709.423	4.97378e-12	8.40359e-12	2.9175e-13	3.1795e-13	8.4765e-13	5.33208e-13	4.86428e-13
709.874	4.89295e-12	8.47783e-12	2.94324e-13	1.13327e-13	7.80685e-13	5.63086e-13	5.83415e-13
710.325	4.90539e-12	8.60013e-12	2.05095e-13	2.43529e-13	7.35694e-13	5.80408e-13	4.82149e-13
710.776	4.83928e-12	8.26992e-12	2.15147e-13	2.4165e-13	1.03183e-12	4.84256e-13	4.6984e-13
711.227	4.80467e-12	8.40579e-12	2.56524e-13	3.1359e-13	7.81158e-13	5.23392e-13	4.74365e-13
711.678	4.7289e-12	8.25793e-12	8.23189e-13	1.98511e-13	7.76729e-13	4.53836e-13	4.78163e-13
712.129	4.72654e-12	8.38155e-12	2.09828e-13	2.38425e-13	6.75111e-13	4.02514e-13	4.47498e-13
712.58	4.59695e-12	8.30969e-12	2.54666e-13	2.14266e-13	8.15557e-13	3.66135e-13	4.51734e-13
713.031	4.60508e-12	8.35186e-12	2.06393e-13	1.43867e-13	6.83465e-13	3.49203e-13	3.08293e-13
713.482	4.59025e-12	8.35661e-12	1.60572e-13	2.39454e-13	6.31526e-13	2.90928e-13	4.21865e-13
713.933	4.55951e-12	9.00318e-12	1.83865e-13	2.05285e-13	4.16475e-13	2.83595e-13	4.14445e-13
714.384	4.48139e-12	8.21548e-12	3.39896e-13	2.43267e-13	6.43517e-13	2.46932e-13	3.81245e-13
714.835	4.43754e-12	8.07119e-12	5e-15	2.49908e-13	6.90074e-13	2.80024e-13	3.71343e-13
715.286	4.45096e-12	8.03499e-12	1.87594e-13	2.62691e-13	6.16544e-13	2.50008e-13	3.60705e-13
715.737	4.45169e-12	8.13866e-12	2.03324e-13	2.14504e-13	5.76802e-13	2.40716e-13	3.52135e-13
716.188	4.36178e-12	8.15829e-12	3.50867e-13	3.44186e-13	6.0794e-13	2.96969e-13	3.64542e-13
716.639	4.29208e-12	8.20669e-12	3.64884e-13	3.89296e-13	6.8364e-13	2.9379e-13	4.1926e-13
717.09	4.35049e-12	8.0543e-12	2.96793e-13	3.4961e-13	7.2447e-13	2.83422e-13	4.08868e-13
717.541	4.26282e-12	8.12953e-12	3.52727e-13	3.34126e-13	7.09418e-13	3.05479e-13	3.82795e-13
717.992	4.29123e-12	8.23401e-12	3.40185e-13	3.65445e-13	7.4659e-13	3.79801e-13	3.72745e-13
718.443	4.2122e-12	8.13646e-12	4.53357e-13	3.40762e-13	7.91926e-13	3.37835e-13	3.68648e-13
718.894	4.22302e-12	8.04957e-12	3.3852e-13	3.77708e-13	7.55758e-13	4.3524e-13	5.78093e-13
719.345	4.1797e-12	7.99027e-12	3.97449e-13	3.52841e-13	8.33842e-13	3.59958e-13	3.69916e-13
719.796	4.12602e-12	7.90237e-12	5e-15	5.36304e-13	8.01833e-13	3.89456e-13	3.33311e-13
720.247	4.11679e-12	8.12034e-12	2.94733e-13	3.00368e-13	7.61886e-13	3.86138e-13	3.83225e-13
720.698	4.08578e-12	7.95737e-12	2.10445e-13	6.37177e-13	8.37337e-13	4.81459e-13	3.39715e-13
721.149	4.06673e-12	8.01615e-12	3.71043e-13	2.76784e-13	7.97771e-13	3.86899e-13	3.53146e-13
721.6	4.03484e-12	7.7428e-12	1.29682e-13	2.24449e-13	7.74119e-13	4.12699e-13	3.34764e-13
722.051	4.02577e-12	7.45604e-12	8.87512e-14	2.33844e-13	7.54337e-13	3.77161e-13	2.53895e-13
722.502	3.95778e-12	7.85604e-12	1.53867e-13	2.62278e-13	7.21141e-13	3.26791e-13	3.14685e-13
722.953	3.95964e-12	7.53762e-12	2.1163e-14	1.99728e-13	6.36571e-13	2.40294e-13	3.27347e-13
723.404	3.92274e-12	7.67473e-12	7.54964e-14	1.18931e-13	6.64947e-13	3.13957e-13	2.82919e-13
723.855	3.87916e-12	7.42737e-12	5e-15	8.82822e-14	6.50018e-13	2.44488e-13	3.22555e-13
724.306	3.87601e-12	7.43847e-12	5e-15	8.04833e-14	6.46721e-13	2.49225e-13	3.61604e-13
724.757	3.78012e-12	7.47001e-12	4.30731e-14	1.91727e-13	6.73678e-13	2.46503e-13	3.12722e-13
725.208	3.83049e-12	7.48476e-12	5e-15	8.16273e-14	5.81655e-13	4.96545e-13	3.18426e-13
725.659	3.82327e-12	7.50743e-12	4.71764e-13	1.72029e-13	5.72538e-13	3.27014e-13	3.11078e-13
726.11	3.78e-12	7.6619e-12	6.87364e-14	1.38278e-13	6.01753e-13	2.4415e-13	3.13305e-13
726.561	3.76178e-12	7.61506e-12	7.69929e-14	1.43828e-13	5.76178e-13	1.91179e-13	3.16197e-13
727.012	3.73524e-12	7.66325e-12	1.55432e-13	1.53274e-13	5.90816e-13	1.83891e-13	1.86451e-13
727.463	3.75564e-12	7.64924e-12	2.32457e-13	1.64079e-13	6.4237e-13	2.1087e-13	2.87787e-13
727.914	3.70967e-12	8.21943e-12	3.21851e-13	2.23938e-13	6.03142e-13	1.9878e-13	3.37385e-13
728.365	3.6942e-12	7.57908e-12	3.37337e-13	2.49341e-13	6.12653e-13	1.76659e-13	2.9305e-13
728.816	3.70775e-12	7.61869e-12	5e-15	2.43648e-13	6.28399e-13	2.81534e-13	2.966e-13
729.267	3.68649e-12	7.61226e-12	2.79565e-13	1.88528e-13	5.80616e-13	1.48212e-13	2.75298e-13
729.718	3.61279e-12	7.61083e-12	2.93511e-13	5.24161e-13	5.34782e-13	1.6781e-13	2.94228e-13
730.169	3.59392e-12	7.82016e-12	3.04692e-13	2.46083e-13	6.54872e-13	2.05508e-13	2.94195e-13
730.62	3.64211e-12	7.57668e-12	2.44655e-13	1.91766e-13	6.37235e-13	1.79993e-13	2.85951e-13
731.071	3.56807e-12	7.18249e-12	2.86759e-13	2.08591e-13	6.28843e-13	1.68189e-13	2.75361e-13
731.522	3.58394e-12	7.35647e-12	2.40971e-13	1.90175e-13	6.55472e-13	1.72545e-13	2.8172e-13
731.973	3.54088e-12	7.50294e-12	1.90638e-13	1.98726e-13	6.68729e-13	3.5449e-15	2.76619e-13
732.424	3.54526e-12	7.44325e-12	2.3785e-13	2.82862e-13	6.49293e-13	2.02865e-13	4.29725e-13
732.875	3.54508e-12	7.47811e-12	1.81895e-13	9.95024e-14	7.34448e-13	2.56746e-13	3.98121e-13
733.326	3.52715e-12	7.37607e-12	1.88321e-13	3.51881e-13	7.36844e-13	2.60003e-13	2.66985e-13
733.777	3.5284e-12	7.26437e-12	1.48484e-13	1.67703e-13	8.49972e-13	2.78122e-13	2.65032e-13
734.228	3.44463e-12	7.37537e-12	8.10249e-14	1.90474e-13	7.34864e-13	3.03562e-13	2.37028e-13
734.679	3.51288e-12	7.46973e-12	9.54112e-13	1.91093e-13	7.41399e-13	3.16904e-13	2.34818e-13
735.13	3.35469e-12	7.33765e-12	1.10989e-13	2.50297e-13	7.33019e-13	3.40987e-13	2.47101e-13
735.581	3.43585e-12	7.3612e-12	3.07988e-13	2.10431e-13	7.1243e-13	3.32374e-13	2.17186e-13
736.032	3.4108e-12	7.18688e-12	5e-15	9.57208e-14	6.9511e-13	3.94736e-13	8.52759e-14
736.483	3.38414e-12	7.07867e-12	2.59768e-13	1.68394e-13	6.56787e-13	2.73278e-13	2.41889e-13
736.934	3.36126e-12	7.5734e-12	4.68429e-13	1.15543e-13	5.48992e-13	3.2585e-13	2.45466e-13
737.385	3.44645e-12	7.14794e-12	8.69373e-15	1.10543e-13	6.62514e-13	2.02396e-13	2.30565e-13
737.836	3.42653e-12	6.99967e-12	5e-15	1.72315e-14	6.23432e-13	4.33984e-13	2.24573e-13
738.287	3.394e-12	7.11323e-12	2.6833e-14	1.03814e-13	6.06309e-13	2.07296e-13	2.39786e-13
738.738	3.40133e-12	7.03208e-12	1.94799e-14	7.68955e-15	5.87313e-13	1.60457e-13	2.16685e-13
739.189	3.36255e-12	7.2171e-12	1.33015e-13	6.74189e-14	6.04802e-13	1.59257e-13	2.48429e-13
739.64	3.28996e-12	7.13606e-12	1.16418e-13	8.39762e-14	6.00981e-13	1.61987e-13	2.47942e-13
740.091	3.43245e-12	6.93599e-12	2.8958e-14	8.32574e-14	5.6286e-13	1.90245e-13	2.56955e-13
740.542	3.30625e-12	7.20475e-12	1.13026e-13	9.07018e-14	5.84288e-13	1.58485e-13	2.31656e-13
740.993	3.4252e-12	6.98289e-12	3.0776e-13	1.23988e-13	5.13492e-13	1.49578e-13	2.75745e-13
741.444	3.34602e-12	7.3012e-12	1.41221e-13	8.43582e-14	5.06754e-13	9.33569e-14	2.28591e-13
741.895	3.21415e-12	7.13924e-12	1.60892e-13	2.32536e-13	4.79636e-13	1.42444e-13	4.02196e-13
742.346	3.39574e-12	6.94749e-12	1.08581e-13	1.93277e-13	5.63518e-13	1.30439e-13	2.32827e-13
742.797	3.34748e-12	7.12915e-12	1.07156e-13	1.80718e-13	5.2886e-13	1.00108e-13	1.97804e-13
743.248	3.20857e-12	7.19718e-12	1.63123e-13	1.53207e-13	5.15003e-13	7.43179e-14	2.2449e-13
743.699	3.21775e-12	7.00021e-12	1.26283e-13	6.13086e-13	5.218e-13	8.68303e-14	2.13612e-13
744.15	3.15775e-12	7.00573e-12	1.51039e-13	1.99281e-13	5.12535e-13	9.36562e-14	1.93059e-13
744.601	3.25759e-12	6.9942e-12	1.26342e-13	3.31489e-13	5.32631e-13	1.00009e-13	1.93726e-13
745.052	3.18931e-12	6.93809e-12	1.82802e-13	2.33129e-13	5.84987e-13	9.59091e-14	2.03106e-13
745.503	3.15314e-12	7.03979e-12	1.79817e-13	2.11793e-13	5.64585e-13	1.5318e-13	2.36075e-13
745.954	3.15836e-12	7.00028e-12	1.65802e-13	2.29013e-13	4.98124e-13	2.45e-15	2.24846e-13
746.405	3.12451e-12	7.12245e-12	1.91194e-13	1.97904e-13	6.29437e-13	1.56076e-13	1.95008e-13
746.856	3.0857e-12	6.98702e-12	6.36791e-14	1.1642e-14	6.96794e-13	2.22387e-13	1.95875e-13
747.307	3.08134e-12	7.08711e-12	1.4837e-13	1.90083e-13	6.3779e-13	2.30803e-13	2.02686e-13
747.758	3.07275e-12	7.0175e-12	3.84074e-13	1.58304e-13	7.40929e-13	1.84139e-13	1.89066e-13
748.209	3.06136e-12	7.09384e-12	1.64132e-13	1.86518e-13	7.03036e-13	2.48813e-13	1.92802e-13
748.66	3.07642e-12	6.98396e-12	7.44114e-13	1.63506e-13	7.08894e-13	2.21472e-13	1.8796e-13
749.111	3.07477e-12	6.94921e-12	5e-15	1.32022e-13	6.47337e-13	3.00772e-13	1.77186e-13
749.562	3.03498e-12	6.79572e-12	1.40145e-13	1.1335e-13	6.606e-13	2.08704e-13	2.19801e-13
750.013	3.04422e-12	6.7926e-12	5e-15	5.302e-14	6.99089e-13	2.37439e-13	1.12082e-13
750.464	3.01134e-12	6.78477e-12	5e-15	8.66521e-14	6.11261e-13	2.23566e-13	1.9814e-13
750.915	3.03394e-12	7.43077e-12	5e-15	1.52658e-13	4.42604e-13	1.99501e-13	1.792e-13
751.366	2.97719e-12	7.07415e-12	1.79404e-13	1.29241e-13	5.63649e-13	2.7455e-13	1.76133e-13
751.817	2.99131e-12	6.75057e-12	5e-15	1.19887e-14	4.9504e-13	4.12524e-13	1.54278e-13
752.268	2.96256e-12	6.72279e-12	5e-15	3.49947e-14	5.87775e-13	1.67676e-13	1.83688e-13
752.719	2.96339e-12	6.7318e-12	6.96731e-14	1.96393e-13	5.18116e-13	1.34455e-13	1.65785e-13
753.17	2.89052e-12	6.68118e-12	5e-15	3.76028e-14	5.35572e-13	7.37125e-14	1.87621e-13
753.621	3.00103e-12	6.79721e-12	5e-15	5.66131e-14	5.12923e-13	1.1276e-13	2.02379e-13
754.072	2.9631e-12	6.44049e-12	5e-15	2.5e-15	5.56711e-13	7.04309e-14	1.76881e-13
754.523	2.962e-12	6.72366e-12	1.20774e-13	3.91053e-14	5.95751e-13	7.68787e-14	1.71299e-13
754.974	2.90843e-12	7.01592e-12	5.97904e-14	6.37306e-14	5.11705e-13	2.45e-15	1.72722e-13
755.425	2.97714e-12	6.99013e-12	5.39221e-14	8.04519e-14	4.61251e-13	4.84249e-14	1.86752e-13
755.876	2.9167e-12	6.81279e-12	1.15984e-14	8.52522e-15	4.28737e-13	6.73812e-14	4.6523e-13
756.327	2.89805e-12	6.64871e-12	1.20069e-13	5.47552e-14	4.34871e-13	5.62161e-14	2.16481e-13
756.778	2.87046e-12	6.7867e-12	7.67886e-14	4.44905e-14	5.34769e-13	7.95925e-14	2.05513e-13
757.229	2.90403e-12	6.80566e-12	1.40932e-13	1.0566e-13	5.35009e-13	8.032e-14	1.77133e-13
757.68	2.90018e-12	6.86623e-12	7.1943e-13	1.26725e-13	5.16071e-13	5.21146e-14	1.95023e-13
758.131	2.84003e-12	6.86199e-12	1.0703e-13	1.75784e-13	5.94621e-13	7.17455e-14	2.21191e-13
758.582	2.86636e-12	6.72292e-12	8.31597e-14	1.74282e-13	8.545e-13	8.27528e-14	1.66885e-13
759.033	2.86058e-12	6.89446e-12	1.82996e-13	1.58038e-13	4.95511e-13	8.64809e-14	5.13658e-14
759.484	2.88997e-12	6.8008e-12	9.22903e-14	2.06594e-13	5.24962e-13	9.62959e-14	1.73659e-13
759.935	2.83592e-12	6.85118e-12	1.56041e-13	2.22585e-13	4.89748e-13	1.13591e-13	1.70367e-13
760.386	2.84764e-12	6.91814e-12	9.38438e-14	1.32755e-13	6.465e-13	8.2568e-14	1.74801e-13
760.837	2.83272e-12	6.72541e-12	5e-15	1.23182e-13	6.81092e-13	1.91001e-13	1.45223e-13
761.288	2.80428e-12	6.83431e-12	7.39487e-14	2.01383e-13	6.24258e-13	1.57452e-13	1.33656e-13
761.739	2.81728e-12	6.72511e-12	1.69082e-13	1.62299e-13	6.88086e-13	1.84736e-13	1.87643e-13
762.19	2.77755e-12	7.08775e-12	2.20339e-13	1.52552e-13	7.22364e-13	1.61457e-13	1.57702e-13
762.641	2.79897e-12	6.66566e-12	6.1556e-14	1.66394e-13	6.93619e-13	2.27482e-13	1.65388e-13
763.092	2.81983e-12	7.15083e-12	9.62045e-14	1.37832e-13	6.93614e-13	2.22688e-13	1.91775e-13
763.543	2.77098e-12	6.54044e-12	9.51478e-14	1.43777e-13	7.00886e-13	5.38698e-13	1.95008e-13
763.994	2.79357e-12	6.71345e-12	2.27791e-13	1.37769e-13	6.82875e-13	1.05674e-13	1.6342e-13
764.445	2.79849e-12	6.65008e-12	5e-15	1.37227e-13	6.86779e-13	2.34852e-13	1.86603e-13
764.896	2.76367e-12	6.69506e-12	5e-15	1.26311e-13	6.39968e-13	2.27102e-13	3.17908e-13
765.347	2.76848e-12	6.53368e-12	3.01108e-14	1.03199e-13	6.36465e-13	2.40151e-13	1.69655e-13
765.798	2.77449e-12	6.64795e-12	5e-15	2.5e-15	5.89375e-13	1.98345e-13	1.54419e-13
766.249	2.7124e-12	6.46697e-12	5e-15	2.2004e-14	5.5322e-13	1.38539e-13	1.81752e-13
766.7	2.70695e-12	6.53225e-12	1.09562e-14	3.19958e-13	5.29789e-13	1.26363e-13	1.7979e-13
767.151	2.69658e-12	6.6403e-12	5e-15	2.5e-15	4.89559e-13	1.61307e-13	1.81427e-13
767.602	2.69158e-12	6.62235e-12	5e-15	1.03699e-13	4.58197e-13	7.98841e-14	2.57649e-13
768.053	2.72955e-12	6.42447e-12	5e-15	2.5e-15	4.92769e-13	1.31425e-13	8.98961e-14
768.504	2.71038e-12	6.5916e-12	2.07348e-14	8.92092e-14	4.77778e-13	9.01196e-14	1.35825e-13
768.955	2.71565e-12	6.58421e-12	5e-15	3.6937e-14	4.79287e-13	3.50974e-14	1.47299e-13
769.406	2.72807e-12	6.69499e-12	4.81421e-14	7.45216e-14	4.50419e-13	7.75658e-14	1.61374e-13
769.857	2.67794e-12	6.75241e-12	7.77863e-14	2.5e-15	4.72342e-13	1.39054e-13	1.32841e-13
770.308	2.68032e-12	6.67319e-12	3.35399e-14	5.59945e-14	4.50706e-13	6.12261e-14	1.68753e-13
770.759	2.68106e-12	6.68356e-12	5e-15	4.47841e-14	4.27806e-13	9.03603e-15	1.26389e-13
771.21	2.66114e-12	6.45608e-12	5e-15	8.74711e-14	4.57963e-13	4.90678e-14	1.00079e-13
771.661	2.6e-12	6.43907e-12	7.77653e-13	9.47329e-14	4.65327e-13	3.3399e-15	1.4382e-13
772.112	2.60056e-12	6.44904e-12	2.0472e-13	1.7714e-13	6.30803e-13	2.45e-15	1.33239e-13
772.563	2.60362e-12	6.57232e-12	7.85699e-14	1.20279e-13	4.36762e-13	8.54772e-14	1.45638e-13
773.014	2.6097e-12	6.61694e-12	7.16607e-14	1.22214e-13	4.84033e-13	1.43551e-13	1.60729e-13
773.465	2.59485e-12	6.54991e-12	1.11842e-13	1.52988e-13	5.63585e-13	4.98983e-14	1.18498e-13
773.916	2.58145e-12	6.8542e-12	1.7474e-13	1.22384e-13	5.04141e-13	6.54748e-14	9.03617e-14
774.367	2.56617e-12	6.5857e-12	1.00969e-13	8.96855e-14	6.30108e-13	1.26039e-13	1.71233e-13
774.818	2.56884e-12	6.61827e-12	5e-15	1.60732e-13	6.15691e-13	4.0287e-13	1.21359e-13
775.269	2.55581e-12	6.58829e-12	1.72092e-13	1.63843e-13	6.5076e-13	1.26415e-13	1.38794e-13
775.72	2.57246e-12	6.53732e-12	2.06346e-14	1.68331e-13	6.71415e-13	1.47242e-13	1.51789e-13
776.171	2.59556e-12	6.40182e-12	1.39021e-14	2.30294e-13	6.67389e-13	1.91652e-13	2.27982e-13
776.622	2.56228e-12	6.52032e-12	1.2633e-13	1.37537e-13	6.53276e-13	1.9245e-13	1.46572e-13
777.073	2.53386e-12	6.62805e-12	3.51737e-13	1.55066e-13	6.58087e-13	2.77978e-13	2.02766e-13
777.524	2.55531e-12	6.60047e-12	9.86044e-14	2.38048e-13	6.66721e-13	1.81143e-13	1.2335e-13
777.975	2.55673e-12	6.5682e-12	3.09789e-14	3.09756e-13	6.33301e-13	1.85022e-13	1.48964e-13
778.426	2.56415e-12	6.35096e-12	6.23632e-14	1.52406e-13	5.98841e-13	2.24744e-13	1.3228e-13
778.877	2.61483e-12	6.46604e-12	5e-15	7.09344e-14	6.01247e-13	2.53855e-13	3.40578e-13
779.328	2.72023e-12	6.42001e-12	5e-15	6.30667e-14	5.71988e-13	1.87041e-13	1.69539e-13
779.779	3.23786e-12	6.71437e-12	5e-15	3.09284e-15	7.19865e-13	1.2043e-13	1.55746e-13
780.23	4.30469e-12	7.03049e-12	5e-15	2.10966e-14	5.29067e-13	1.17579e-13	1.91985e-13
780.681	7.14499e-12	8.20624e-12	4.2287e-13	7.61409e-14	5.55414e-13	1.59566e-13	2.33804e-13
781.132	1.28651e-11	9.82942e-12	5.0654e-14	1.27666e-13	5.19534e-13	1.26645e-13	3.14022e-13
781.583	2.24952e-11	1.25195e-11	2.83613e-13	3.06325e-13	6.23255e-13	2.65531e-13	3.74311e-13
782.034	3.56098e-11	1.59126e-11	5.00457e-13	6.15787e-13	6.74541e-13	4.73285e-13	6.57944e-13
782.485	5.11342e-11	2.04075e-11	7.67568e-13	1.19425e-12	1.01984e-12	1.08515e-12	1.16919e-12
782.936	6.67537e-11	2.57881e-11	1.29828e-12	1.3738e-12	1.68399e-12	1.9234e-12	1.74827e-12
783.387	7.99472e-11	3.08668e-11	1.72254e-12	1.93256e-12	2.50202e-12	3.36207e-12	2.64261e-12
783.838	9.01891e-11	3.57444e-11	2.20086e-12	2.39407e-12	3.53559e-12	4.89123e-12	3.59671e-12
784.289	9.69395e-11	4.02641e-11	2.70843e-12	2.97911e-12	4.49346e-12	6.58735e-12	4.59704e-12
784.74	1.00266e-10	4.38737e-11	3.15641e-12	3.53617e-12	5.48607e-12	8.05098e-12	5.59822e-12
785.191	1.00226e-10	4.72052e-11	3.60835e-12	3.99919e-12	6.32229e-12	9.45205e-12	6.47129e-12
785.642	9.74606e-11	4.91252e-11	4.06266e-12	4.37486e-12	7.05362e-12	1.03952e-11	7.18582e-12
786.093	9.23797e-11	4.98803e-11	4.27176e-12	4.65147e-12	7.48802e-12	1.11701e-11	7.74191e-12
786.544	8.65103e-11	5.0195e-11	4.36132e-12	4.88281e-12	7.6878e-12	1.15362e-11	7.95836e-12
786.995	7.91791e-11	5.00778e-11	4.60693e-12	4.93314e-12	7.80476e-12	1.1661e-11	8.28182e-12
787.446	7.20487e-11	4.98625e-11	4.69474e-12	5.08203e-12	7.95545e-12	1.15267e-11	8.22628e-12
787.897	6.51524e-11	4.73896e-11	4.66832e-12	4.98384e-12	7.57302e-12	1.13231e-11	8.13108e-12
788.348	5.82628e-11	4.54204e-11	4.62539e-12	4.9683e-12	7.32829e-12	1.07226e-11	7.91028e-12
788.799	5.15342e-11	4.26122e-11	4.52218e-12	4.86612e-12	6.98733e-12	1.04162e-11	7.50268e-12
789.25	4.60556e-11	4.0643e-11	4.30474e-12	4.72483e-12	6.68413e-12	9.76695e-12	7.34674e-12
789.701	4.13374e-11	3.84683e-11	4.05046e-12	4.72492e-12	6.27546e-12	8.99793e-12	6.83549e-12
790.152	3.70365e-11	3.64107e-11	3.86548e-12	4.42564e-12	5.85242e-12	8.81937e-12	6.56627e-12
790.603	3.31624e-11	3.46639e-11	3.81996e-12	4.24396e-12	5.58738e-12	8.17055e-12	6.19931e-12
791.054	3.00714e-11	3.17949e-11	3.53807e-12	3.95712e-12	5.09755e-12	7.49862e-12	5.82281e-12
791.505	2.72428e-11	3.00937e-11	3.56096e-12	3.79888e-12	4.85653e-12	6.94168e-12	5.46065e-12
791.956	2.49438e-11	2.80519e-11	3.06262e-12	3.52474e-12	4.6509e-12	6.18435e-12	5.17693e-12
792.407	2.28884e-11	2.63302e-11	2.93512e-12	3.26402e-12	4.2872e-12	6.02934e-12	4.80936e-12
792.858	2.09993e-11	2.47398e-11	2.75914e-12	3.01258e-12	4.00215e-12	5.58184e-12	4.52815e-12
793.309	1.94947e-11	2.34022e-11	2.73231e-12	2.95082e-12	3.65147e-12	5.16589e-12	4.25229e-12
793.76	1.801e-11	2.22473e-11	2.45687e-12	2.76311e-12	3.48697e-12	4.80426e-12	4.02361e-12
794.211	1.69676e-11	2.08416e-11	2.33015e-12	2.69315e-12	3.30615e-12	4.47534e-12	3.75402e-12
794.662	1.58989e-11	2.0386e-11	2.87306e-12	2.51283e-12	3.0431e-12	4.14353e-12	3.57285e-12
795.113	1.50038e-11	1.85999e-11	2.13934e-12	2.30609e-12	2.83767e-12	3.81974e-12	3.3121e-12
795.564	1.41337e-11	1.7994e-11	1.91342e-12	2.19524e-12	2.71184e-12	3.63643e-12	3.09015e-12
796.015	1.35263e-11	1.75488e-11	2.19322e-12	2.07823e-12	2.49438e-12	3.31401e-12	2.94552e-12
796.466	1.29799e-11	1.67502e-11	1.98723e-12	2.07746e-12	2.33756e-12	3.07201e-12	2.72461e-12
796.917	1.23658e-11	1.63536e-11	1.75897e-12	1.91336e-12	2.33554e-12	3.04929e-12	2.59144e-12
797.368	1.18495e-11	1.54278e-11	1.83823e-12	1.75727e-12	2.17002e-12	2.72568e-12	2.41896e-12
797.819	1.12899e-11	1.5024e-11	1.45198e-12	1.70482e-12	2.02123e-12	2.94518e-12	2.29537e-12
798.27	1.08741e-11	1.46015e-11	1.55586e-12	1.64155e-12	1.89637e-12	2.41304e-12	2.19646e-12
798.721	1.05118e-11	1.41394e-11	1.36421e-12	1.57799e-12	1.83931e-12	2.27004e-12	2.0681e-12
799.172	1.02238e-11	1.39749e-11	1.48338e-12	1.55686e-12	1.78131e-12	2.14373e-12	2.0391e-12
799.623	9.84689e-12	1.35131e-11	1.60741e-12	1.45475e-12	1.69594e-12	1.99652e-12	1.86689e-12
800.074	9.55851e-12	1.29326e-11	1.38054e-12	1.3896e-12	1.71757e-12	1.88536e-12	1.76996e-12
800.525	9.25395e-12	1.27296e-11	1.2498e-12	1.32369e-12	1.6385e-12	1.88412e-12	1.68654e-12
800.976	9.04721e-12	1.26347e-11	1.28159e-12	1.26121e-12	1.55249e-12	1.59987e-12	1.5962e-12
801.427	8.76725e-12	1.22576e-11	1.10069e-12	1.21959e-12	1.58603e-12	1.65904e-12	1.57325e-12
801.878	8.5391e-12	1.19667e-11	1.06072e-12	1.07743e-12	1.58486e-12	1.57004e-12	1.63979e-12
802.329	8.36226e-12	1.16951e-11	1.01107e-12	1.10885e-12	1.52091e-12	1.51177e-12	1.42311e-12
802.78	8.13392e-12	1.15908e-11	9.68415e-13	1.05737e-12	1.80342e-12	1.41227e-12	1.30143e-12
803.231	7.92259e-12	1.14165e-11	9.91594e-13	9.71582e-13	1.3911e-12	1.33737e-12	1.24783e-12
803.682	7.7547e-12	1.12604e-11	9.98792e-13	9.49979e-13	1.42293e-12	1.35199e-12	1.26538e-12
804.133	7.59884e-12	1.10919e-11	7.19558e-13	9.08435e-13	1.36002e-12	1.30528e-12	1.13598e-12
804.584	7.45645e-12	1.07824e-11	6.07702e-13	9.75082e-13	1.31174e-12	1.25467e-12	1.1199e-12
805.035	7.36539e-12	1.07727e-11	5.37671e-13	7.69869e-13	1.1884e-12	1.18912e-12	1.01034e-12
805.486	7.10402e-12	1.05634e-11	4.86576e-13	7.28115e-13	1.20159e-12	1.16275e-12	9.95441e-13
805.937	6.98423e-12	1.04898e-11	4.67637e-13	7.54052e-13	1.09644e-12	8.96126e-13	9.92042e-13
806.388	6.86281e-12	1.02388e-11	4.22487e-13	8.33706e-13	1.06889e-12	1.05131e-12	1.01025e-12
806.839	6.82632e-12	9.96706e-12	1.88185e-13	5.57237e-13	1.06972e-12	1.03189e-12	9.44968e-13
807.29	6.66464e-12	1.01107e-11	4.46436e-13	5.83136e-13	1.11295e-12	9.64996e-13	9.2696e-13
807.741	6.5967e-12	9.92969e-12	4.75212e-13	5.3375e-13	1.0342e-12	8.64092e-13	8.63856e-13
808.192	6.41016e-12	9.65202e-12	3.11419e-13	4.72239e-13	9.4181e-13	8.73178e-13	9.145e-13
808.643	6.33628e-12	9.79073e-12	7.01963e-13	4.78726e-13	9.81889e-13	7.74886e-13	8.19141e-13
809.094	6.31642e-12	9.73056e-12	4.14514e-13	4.47435e-13	9.53434e-13	7.67186e-13	7.89143e-13
809.545	6.1653e-12	9.68499e-12	4.74753e-13	5.18861e-13	9.19905e-13	7.35313e-13	7.70106e-13
809.996	6.02808e-12	9.5227e-12	3.61233e-13	4.4415e-13	9.16926e-13	6.97188e-13	7.68078e-13
810.447	5.95983e-12	9.44962e-12	4.50688e-13	5.2309e-13	9.37905e-13	6.86298e-13	7.21882e-13
810.898	5.88231e-12	9.35026e-12	4.01559e-13	4.64981e-13	6.46547e-13	6.5719e-13	6.80848e-13
811.349	5.80785e-12	9.21944e-12	4.71579e-13	4.74287e-13	7.76346e-13	6.00261e-13	7.5244e-13
811.8	5.71382e-12	9.29306e-12	3.15808e-13	4.58659e-13	8.17132e-13	9.45942e-13	6.83044e-13
812.251	5.65113e-12	9.34014e-12	4.53341e-13	4.68185e-13	7.78335e-13	5.48281e-13	6.43804e-13
812.702	5.55544e-12	9.05909e-12	4.88962e-13	6.41337e-13	8.05966e-13	5.52793e-13	6.19859e-13
813.153	5.56921e-12	9.01258e-12	6.29347e-13	4.88391e-13	9.2499e-13	7.25608e-13	6.16742e-13
813.604	5.46789e-12	9.05628e-12	4.60594e-13	5.03038e-13	8.99596e-13	5.57108e-13	5.98915e-13
814.055	5.44817e-12	8.77186e-12	5.2966e-13	4.99234e-13	8.89154e-13	5.64751e-13	6.29365e-13
814.506	5.35357e-12	8.802e-12	3.5876e-13	5.31269e-13	8.89168e-13	5.95253e-13	5.62769e-13
814.957	5.27461e-12	8.95149e-12	4.32299e-13	5.06174e-13	8.79337e-13	5.10124e-13	5.3991e-13
815.408	5.24177e-12	8.84046e-12	3.93495e-13	4.48254e-13	9.4521e-13	5.9646e-13	5.58698e-13
815.859	5.20555e-12	8.73596e-12	3.83259e-13	3.30011e-13	9.24098e-13	5.43596e-13	5.47717e-13
816.31	5.1464e-12	8.84059e-12	4.17326e-13	4.72056e-13	9.46434e-13	6.06466e-13	5.63982e-13
816.761	5.04628e-12	8.54763e-12	2.43538e-13	4.40923e-13	1.06269e-12	6.02509e-13	5.01951e-13
817.212	5.00761e-12	8.81201e-12	4.05615e-13	3.91671e-13	9.2764e-13	5.42048e-13	5.24933e-13
817.663	4.95e-12	8.47741e-12	8.55491e-13	4.50936e-13	9.70219e-13	6.00166e-13	5.11082e-13
818.114	4.94514e-12	8.49924e-12	4.24271e-13	4.10395e-13	8.98898e-13	5.89105e-13	5.57445e-13
818.565	4.91623e-12	8.43885e-12	3.06075e-13	3.93703e-13	9.0575e-13	5.75088e-13	4.60663e-13
819.016	4.87854e-12	8.35985e-12	4.54239e-13	3.82407e-13	8.9971e-13	6.07293e-13	3.80004e-13
819.467	4.82538e-12	8.31463e-12	1.85361e-13	3.44116e-13	8.4262e-13	5.38657e-13	4.91313e-13
819.918	4.77384e-12	8.36294e-12	1.77028e-13	3.52983e-13	5.77324e-13	4.95926e-13	4.49619e-13
820.369	4.72802e-12	8.30551e-12	1.7312e-13	2.62728e-13	7.29526e-13	4.80615e-13	4.36939e-13
820.82	4.67337e-12	8.33275e-12	5e-15	2.12565e-13	7.20379e-13	7.27058e-13	4.49741e-13
821.271	4.5782e-12	7.86793e-12	2.12607e-13	1.92978e-13	7.8459e-13	4.9924e-13	4.43374e-13
821.722	4.58148e-12	7.92968e-12	1.07073e-13	1.68091e-13	7.35444e-13	3.63304e-13	4.04626e-13
822.173	4.5078e-12	7.96742e-12	6.66761e-14	2.21047e-13	6.33293e-13	3.69131e-13	4.42956e-13
822.624	4.51956e-12	8.12362e-12	9.51322e-14	2.35911e-13	5.98571e-13	4.50824e-13	4.0267e-13
823.075	4.49793e-12	7.98492e-12	2.22335e-13	1.89286e-13	6.15257e-13	3.59208e-13	3.87726e-13
823.526	4.48401e-12	8.3432e-12	1.55687e-13	2.14701e-13	6.17096e-13	2.77749e-13	4.26993e-13
823.977	4.40184e-12	8.04697e-12	2.00156e-13	1.88245e-13	5.8899e-13	1.89261e-13	4.11201e-13
824.428	4.35697e-12	8.05994e-12	2.09475e-13	2.29285e-13	5.94309e-13	3.45986e-13	3.52791e-13
824.879	4.3201e-12	8.16383e-12	1.39877e-13	1.46659e-13	6.052e-13	3.36057e-13	4.56721e-13
825.33	4.28706e-12	8.1933e-12	1.71297e-13	2.46726e-13	5.75864e-13	2.40767e-13	3.38196e-13
825.781	4.31104e-12	7.83497e-12	1.93362e-13	2.58442e-13	9.47208e-13	2.75684e-13	3.69597e-13
826.232	4.25079e-12	7.98447e-12	2.67844e-13	2.22709e-13	6.19401e-13	2.18055e-13	3.58639e-13
826.683	4.1688e-12	8.06794e-12	2.41939e-13	3.33825e-13	6.30841e-13	2.67029e-13	3.83483e-13
827.134	4.14504e-12	7.96139e-12	3.8136e-13	3.29831e-13	6.40006e-13	2.49473e-13	3.75361e-13
827.585	4.14414e-12	8.02413e-12	1.99859e-13	2.73333e-13	6.27673e-13	2.80046e-13	4.10889e-13
828.036	4.12255e-12	7.66346e-12	1.24187e-13	4.01138e-13	7.14031e-13	2.20232e-13	2.89497e-13
828.487	4.13326e-12	7.86846e-12	1.13348e-13	2.65413e-13	6.72474e-13	2.52475e-13	3.60171e-13
828.938	4.09087e-12	7.78597e-12	1.35814e-13	2.74926e-13	5.74479e-13	7.83664e-14	2.94773e-13
829.389	4.03811e-12	7.78928e-12	1.3822e-13	2.67448e-13	7.10756e-13	2.56579e-13	3.29811e-13
829.84	4.03389e-12	7.82045e-12	7.02112e-14	2.63162e-13	6.98528e-13	2.95423e-13	3.18848e-13
830.291	3.96528e-12	7.93743e-12	1.4124e-13	2.60442e-13	6.9547e-13	3.06854e-13	3.1083e-13
830.742	3.93389e-12	7.68323e-12	1.03937e-13	3.23665e-13	7.73776e-13	3.00593e-13	3.18143e-13
831.193	3.9293e-12	7.83884e-12	1.04066e-13	2.02874e-13	7.55804e-13	3.10272e-13	2.64891e-13
831.644	3.92735e-12	7.88627e-12	3.76477e-13	3.07491e-13	7.99215e-13	3.66712e-13	3.15054e-13
832.095	3.88751e-12	7.60838e-12	2.70656e-13	2.66365e-13	7.73164e-13	3.67373e-13	3.25629e-13
832.546	3.88171e-12	7.56482e-12	1.91821e-13	2.74907e-13	8.41718e-13	4.28673e-13	3.51699e-13
832.997	3.88972e-12	7.59792e-12	2.91091e-14	1.78829e-13	6.2506e-13	2.92767e-13	2.14647e-13
833.448	3.8384e-12	7.55918e-12	4.47463e-14	1.44407e-13	6.79071e-13	3.06473e-13	2.8466e-13
833.899	3.80474e-12	7.69875e-12	5e-15	1.08779e-13	7.10753e-13	2.75677e-13	2.68196e-13
834.35	3.782e-12	7.24576e-12	5e-15	8.88429e-14	6.37632e-13	2.1619e-13	2.72988e-13
834.801	3.75681e-12	7.43074e-12	5e-15	1.00581e-14	6.24939e-13	4.88559e-13	3.34312e-13
835.252	3.73456e-12	7.29826e-12	5e-15	3.86378e-14	5.27683e-13	1.86498e-13	2.88586e-13
835.703	3.73364e-12	7.34595e-12	5e-15	1.36872e-13	5.01668e-13	2.2217e-13	2.74098e-13
836.154	3.66404e-12	7.35225e-12	5e-15	6.06442e-14	5.28879e-13	1.66421e-13	3.61611e-13
836.605	3.71419e-12	7.47009e-12	5e-15	2.391e-14	5.6244e-13	1.92828e-13	2.77817e-13
837.056	3.65822e-12	7.02927e-12	6.5044e-14	1.09313e-13	5.09131e-13	1.27922e-13	2.71557e-13
837.507	3.64805e-12	7.43563e-12	5.06107e-14	9.95043e-14	5.36198e-13	1.71153e-13	2.97868e-13
837.958	3.63765e-12	7.60066e-12	1.28321e-13	9.7289e-14	5.26457e-13	2.45e-15	2.6504e-13
838.409	3.6198e-12	7.3779e-12	1.84348e-13	2.01386e-13	5.40612e-13	2.5483e-13	2.49487e-13
838.86	3.59563e-12	7.4459e-12	1.61145e-13	5.3949e-14	5.49962e-13	1.25246e-13	2.69913e-13
839.311	3.59368e-12	7.34872e-12	1.79408e-13	1.69355e-13	5.42479e-13	1.15133e-13	2.97385e-13
839.762	3.5497e-12	7.67127e-12	1.15581e-13	1.86368e-13	7.26697e-13	2.06753e-13	2.30679e-13
840.213	3.5288e-12	7.44778e-12	3.46034e-13	1.81352e-13	5.11056e-13	1.57292e-13	2.68441e-13
840.664	3.52584e-12	7.63149e-12	5.84156e-13	2.19607e-13	5.91938e-13	1.77691e-13	2.65372e-13
841.115	3.52774e-12	7.45456e-12	2.50624e-13	2.45861e-13	5.66507e-13	1.93173e-13	2.47038e-13
841.566	3.50141e-12	7.43374e-12	1.87661e-13	3.7592e-13	5.98917e-13	2.13564e-13	2.67103e-13
842.017	3.45576e-12	7.30694e-12	1.04877e-13	2.25638e-13	6.68561e-13	1.86296e-13	1.23374e-13
842.468	3.51178e-12	7.48717e-12	2.07075e-13	1.87383e-13	5.41488e-13	1.49884e-13	2.39336e-13
842.919	3.44485e-12	7.73483e-12	1.95036e-13	2.03376e-13	5.30181e-13	1.96052e-13	2.16742e-13
843.37	3.41789e-12	7.55883e-12	1.79286e-13	1.86907e-13	6.58803e-13	1.74007e-13	2.08111e-13
843.821	3.45474e-12	7.04082e-12	5e-15	1.63339e-13	6.98837e-13	3.86756e-13	2.47422e-13
844.272	3.36377e-12	7.16535e-12	1.36941e-13	2.19068e-13	6.96707e-13	2.22255e-13	2.07008e-13
844.723	3.45604e-12	7.09204e-12	5e-15	2.09266e-13	1.06935e-12	2.371e-13	2.24412e-13
845.174	3.39789e-12	7.01178e-12	3.6637e-14	1.43824e-13	6.52879e-13	1.91644e-13	2.18881e-13
845.625	3.38327e-12	7.11004e-12	1.42067e-13	2.05157e-13	6.91665e-13	3.01585e-13	2.36657e-13
846.076	3.29663e-12	6.56105e-12	2.0316e-13	1.97014e-13	7.02297e-13	2.64811e-13	2.24967e-13
846.527	3.30411e-12	7.07255e-12	6.91467e-14	2.14623e-13	6.65316e-13	2.80951e-13	2.36611e-13
846.978	3.3361e-12	7.11814e-12	1.26371e-13	1.52971e-13	6.24497e-13	5.16285e-14	2.22157e-13
847.429	3.37789e-12	7.05086e-12	2.4374e-14	2.02771e-13	6.10382e-13	2.31197e-13	2.34812e-13
847.88	3.37515e-12	7.14235e-12	2.23095e-13	2.5e-15	6.4303e-13	2.91331e-13	2.28346e-13
848.331	3.30082e-12	7.17682e-12	1.3482e-13	1.58515e-13	5.91964e-13	2.39138e-13	2.23345e-13
848.782	3.36446e-12	7.04396e-12	2.53324e-14	1.25147e-13	8.69957e-13	2.48812e-13	2.41884e-13
849.233	3.25956e-12	6.95001e-12	1.82549e-13	1.98814e-13	5.46744e-13	2.08303e-13	2.33343e-13
849.684	3.41019e-12	6.87439e-12	6.22473e-14	1.61267e-14	5.49574e-13	1.55198e-13	2.26335e-13
850.135	3.22883e-12	7.04136e-12	6.94175e-15	5.15333e-14	5.24183e-13	1.68463e-13	2.58423e-13
850.586	3.36434e-12	6.96589e-12	5e-15	7.20715e-14	4.96801e-13	1.73478e-13	2.36989e-13
851.037	3.25212e-12	6.74168e-12	2.97474e-13	1.08083e-13	5.19182e-13	6.55412e-14	2.17145e-13
851.488	3.1646e-12	6.87336e-12	2.32368e-14	2.5e-15	4.91009e-13	7.83577e-14	1.92092e-13
851.939	3.21888e-12	7.13346e-12	2.51713e-14	4.02306e-14	3.73431e-13	1.67916e-14	1.95781e-13
852.39	3.14129e-12	7.1052e-12	5e-15	6.85511e-14	4.25374e-13	2.35819e-14	1.62308e-13
852.841	3.2335e-12	6.91431e-12	5e-15	2.5e-15	3.78525e-13	2.45e-15	2.04076e-13
853.292	3.15122e-12	6.85213e-12	5e-15	8.48325e-14	4.52716e-13	1.15602e-14	1.79591e-13
853.743	3.20941e-12	6.86743e-12	5e-15	1.21377e-13	4.27954e-13	4.49489e-14	1.63662e-13
854.194	3.09437e-12	6.87019e-12	4.55327e-13	1.55114e-13	4.66781e-13	4.96875e-14	2.24625e-13
854.645	3.20838e-12	6.90513e-12	1.73035e-13	1.98016e-13	5.70032e-13	1.05073e-13	1.99655e-13
855.096	3.0622e-12	6.75321e-12	1.37852e-13	2.72048e-13	5.97502e-13	1.16242e-13	1.87241e-13
855.547	3.08429e-12	7.04312e-12	2.42344e-13	2.53449e-13	5.85118e-13	1.19033e-13	1.97841e-13
855.998	3.12001e-12	6.81948e-12	4.17601e-13	1.8517e-13	6.1462e-13	1.40655e-13	1.08582e-13
856.449	3.07586e-12	7.04496e-12	1.86702e-13	1.94739e-13	6.18369e-13	1.53429e-13	1.97032e-13
856.9	3.04053e-12	6.8542e-12	1.78811e-13	2.11714e-13	6.41997e-13	1.83506e-13	2.0943e-13
857.351	3.01425e-12	6.96247e-12	2.16349e-13	1.91211e-13	6.95238e-13	1.68594e-13	2.0914e-13
857.802	3.04613e-12	7.06311e-12	5e-15	2.01909e-13	6.93217e-13	5.41883e-13	2.00728e-13
858.253	3.01159e-12	6.94956e-12	6.34119e-14	3.05146e-13	6.94202e-13	1.69542e-13	2.01256e-13
858.704	3.00151e-12	6.98168e-12	3.69733e-13	3.63612e-13	6.72262e-13	2.10809e-13	1.73841e-13
859.155	2.99659e-12	6.99196e-12	5.1064e-13	1.38204e-13	6.93326e-13	2.25531e-13	2.12555e-13
859.606	3.01895e-12	6.94562e-12	2.75961e-13	1.30659e-13	6.56014e-13	2.62174e-13	2.10211e-13
860.057	2.9962e-12	6.58268e-12	1.50677e-13	1.53206e-13	6.16783e-13	3.44906e-13	2.16713e-13
860.508	2.90123e-12	6.88791e-12	7.93351e-15	1.07531e-13	6.75787e-13	3.42349e-13	1.92845e-13
860.959	3.01329e-12	7.01387e-12	6.88324e-14	9.37282e-14	6.93015e-13	9.83053e-14	1.93956e-13
861.41	2.90687e-12	6.81961e-12	5e-15	1.9848e-13	6.17765e-13	1.921e-13	2.2909e-13
861.861	2.94195e-12	6.73957e-12	1.07616e-14	2.5e-15	5.74902e-13	2.69003e-13	2.21712e-13
862.312	2.92583e-12	6.71841e-12	5e-15	1.40731e-13	5.84825e-13	1.97374e-13	2.54491e-13
862.763	2.89404e-12	6.64144e-12	4.8083e-14	3.07347e-14	8.21093e-13	8.75683e-14	2.31962e-13
863.214	2.89941e-12	6.79562e-12	5e-15	2.5e-15	5.37321e-13	1.14505e-13	2.48362e-13
863.665	2.99224e-12	6.6196e-12	5e-15	3.84306e-14	5.00507e-13	1.20832e-13	1.86951e-13
864.116	2.85632e-12	6.86036e-12	1.17753e-13	2.66202e-14	4.5347e-13	1.09396e-13	2.06839e-13
864.567	2.87854e-12	6.59655e-12	9.48473e-14	1.13523e-13	4.55066e-13	1.32509e-13	1.78466e-13
865.018	2.88565e-12	6.77229e-12	5e-15	7.50978e-15	4.23024e-13	6.09739e-14	9.24185e-14
865.469	2.82145e-12	6.75887e-12	5e-15	1.64213e-14	4.14378e-13	1.06954e-13	1.61642e-13
865.92	2.83812e-12	7.64575e-12	1.14289e-13	8.45347e-15	2.62238e-13	4.09041e-14	1.57286e-13
866.371	2.84614e-12	6.52736e-12	2.54414e-13	7.55782e-14	4.41459e-13	2.97294e-14	1.61272e-13
866.822	2.79195e-12	6.66005e-12	5e-15	6.63554e-14	4.56621e-13	7.66765e-14	1.44844e-13
867.273	2.85482e-12	6.59753e-12	5.92699e-14	1.2345e-13	4.92465e-13	3.2422e-14	1.53004e-13
867.724	2.80876e-12	6.57714e-12	6.77542e-14	1.33985e-13	4.63901e-13	1.20073e-13	1.76695e-13
868.175	2.76236e-12	6.84111e-12	2.82503e-13	1.73186e-13	5.65226e-13	1.21874e-13	1.69083e-13
868.626	2.80034e-12	6.85619e-12	2.43534e-13	2.88563e-13	5.78729e-13	1.71445e-13	2.32769e-13
869.077	2.85834e-12	6.68707e-12	2.07513e-13	2.16418e-13	6.93546e-13	1.30667e-13	1.79522e-13
869.528	2.79132e-12	6.75804e-12	1.88611e-13	2.10612e-13	7.96662e-13	1.421e-13	1.698e-13
869.979	2.78946e-12	6.84413e-12	1.88863e-13	2.21917e-13	7.02171e-13	5.75287e-14	1.88133e-13
870.43	2.78978e-12	6.8345e-12	2.33787e-13	2.0733e-13	6.36215e-13	1.84614e-13	2.038e-13
870.881	2.79458e-12	6.79279e-12	3.91068e-13	1.93978e-13	7.495e-13	2.24528e-13	2.59799e-13
871.332	2.77903e-12	6.85272e-12	1.11523e-13	1.68824e-13	6.47374e-13	2.67341e-13	1.54836e-13
871.783	2.76022e-12	6.67591e-12	1.50286e-13	2.13006e-13	8.76861e-13	1.78459e-13	1.50241e-13
872.234	2.77255e-12	6.57764e-12	4.051e-14	2.39262e-13	7.06719e-13	1.85497e-13	2.20825e-13
872.685	2.74503e-12	6.54236e-12	7.91394e-14	1.56984e-13	6.80705e-13	2.14064e-13	1.81235e-13
873.136	2.71574e-12	6.58887e-12	5e-15	1.61859e-13	6.16039e-13	2.9576e-13	1.74718e-13
873.587	2.72357e-12	6.78393e-12	8.83524e-14	1.20818e-13	6.28309e-13	2.01911e-13	1.505e-13
874.038	2.7308e-12	6.55319e-12	7.45038e-15	6.85363e-14	5.46049e-13	2.11017e-13	3.23028e-14
874.489	2.71587e-12	6.40334e-12	5e-15	3.58136e-14	5.48057e-13	1.66377e-13	1.75799e-13
874.94	2.68829e-12	6.43388e-12	5e-15	1.48436e-13	5.64406e-13	1.95009e-13	1.56709e-13
875.391	2.68425e-12	6.40464e-12	5e-15	2.16808e-14	6.18297e-13	1.88342e-13	1.25046e-13
875.842	2.68737e-12	6.47848e-12	5e-15	2.5e-15	4.92801e-13	2.51119e-13	1.28741e-13
876.293	2.69413e-12	6.63641e-12	6.22492e-14	2.5e-15	4.90396e-13	1.01269e-13	1.55747e-13
876.744	2.67385e-12	6.44816e-12	5e-15	2.5e-15	4.32424e-13	1.05846e-13	1.60554e-13
877.195	2.69144e-12	6.38484e-12	5e-15	2.5e-15	4.67641e-13	6.66892e-14	1.69437e-13
877.646	2.69227e-12	6.67348e-12	5e-15	2.5e-15	4.2723e-13	6.83676e-14	1.70348e-13
878.097	2.68315e-12	6.60206e-12	5e-15	2.5e-15	4.65318e-13	8.25747e-14	1.90784e-13
878.548	2.68404e-12	6.52218e-12	7.0674e-15	2.5e-15	4.36182e-13	5.99028e-14	1.50475e-13
878.999	2.62404e-12	6.60288e-12	1.52375e-14	5.0127e-14	4.32144e-13	5.50448e-14	2.01614e-13
879.45	2.62024e-12	6.67975e-12	1.70242e-13	7.18997e-14	4.74153e-13	4.58256e-14	1.52369e-13
879.901	2.60757e-12	6.76285e-12	1.09208e-13	8.57761e-14	4.50408e-13	5.32809e-14	1.65437e-13
880.352	2.60863e-12	6.57887e-12	1.46134e-13	6.88329e-14	4.86075e-13	5.93802e-14	1.19866e-13
880.803	2.60988e-12	6.57338e-12	5e-15	8.06806e-14	4.35398e-13	2.29162e-13	1.5362e-13
881.254	2.56672e-12	6.56088e-12	1.59764e-13	2.38391e-13	4.60006e-13	2.48011e-14	1.64873e-13
881.705	2.58737e-12	6.53212e-12	1.53916e-13	4.03913e-13	4.98262e-13	1.00278e-13	1.47478e-13
882.156	2.54296e-12	6.48052e-12	1.83912e-13	1.36459e-13	5.72454e-13	1.81224e-13	1.5026e-13
882.607	2.55797e-12	6.42998e-12	1.19868e-13	2.11372e-13	5.52664e-13	8.95845e-14	1.65389e-13
883.058	2.55585e-12	6.26627e-12	1.66306e-13	1.45796e-13	5.58388e-13	9.92897e-14	1.32922e-13
883.509	2.57389e-12	6.3899e-12	4.92359e-14	2.21196e-13	6.01618e-13	1.26319e-13	1.5106e-13
883.96	2.53305e-12	6.41035e-12	1.81847e-13	1.70802e-13	6.85961e-13	2.45e-15	1.74189e-13
884.411	2.56893e-12	6.68429e-12	2.50029e-13	1.75983e-13	6.5605e-13	1.89301e-13	1.58336e-13
884.862	2.54295e-12	6.62492e-12	1.1888e-13	1.2455e-13	6.59764e-13	1.79892e-13	1.5584e-13
885.313	2.55919e-12	6.47161e-12	1.90901e-13	1.17384e-13	6.23383e-13	1.80623e-13	1.82788e-13
885.764	2.56449e-12	6.65927e-12	1.58356e-13	1.42072e-13	1.00613e-12	1.87271e-13	1.50357e-13
886.215	2.53666e-12	6.41072e-12	9.65579e-14	1.23743e-13	7.1017e-13	1.71995e-13	1.28534e-13
886.666	2.53775e-12	6.48466e-12	3.61775e-13	1.11677e-13	6.34338e-13	2.0186e-13	1.3784e-13
887.117	2.50083e-12	6.43568e-12	3.25143e-13	1.24902e-13	5.96052e-13	2.20148e-13	1.71096e-13
887.568	2.59126e-12	6.39623e-12	5e-15	5.86399e-14	6.1395e-13	1.77068e-13	1.60014e-13
888.019	2.75432e-12	6.35467e-12	5e-15	2.5e-15	5.23331e-13	7.28637e-14	4.14631e-14
888.47	3.21288e-12	6.54368e-12	5e-15	2.5e-15	5.36866e-13	9.87614e-14	8.89082e-14
888.921	4.4832e-12	7.54266e-12	5e-15	2.5e-15	1.61364e-13	1.20543e-13	1.1265e-13
889.372	7.47511e-12	7.86236e-12	5e-15	4.49922e-14	4.95654e-13	2.09616e-13	1.84834e-13
889.823	1.35954e-11	9.71719e-12	5e-15	1.23184e-13	4.46705e-13	1.44864e-13	2.40819e-13
890.274	2.35383e-11	1.25411e-11	9.6768e-14	2.40084e-13	4.6697e-13	2.19777e-13	4.56899e-13
890.725	3.70377e-11	1.61994e-11	4.13447e-13	5.6214e-13	6.62326e-13	5.81092e-13	6.88218e-13
891.176	5.22857e-11	2.07917e-11	8.52804e-13	9.0525e-13	1.09698e-12	1.1862e-12	1.16197e-12
891.627	6.73878e-11	2.60026e-11	1.58715e-12	1.51442e-12	1.80482e-12	2.19575e-12	1.95078e-12
892.078	8.08714e-11	3.06673e-11	2.06804e-12	2.01462e-12	2.65377e-12	3.57412e-12	2.76571e-12
892.529	9.07302e-11	3.63708e-11	2.45904e-12	2.52776e-12	3.60706e-12	5.21193e-12	3.74184e-12
892.98	9.71067e-11	4.05619e-11	2.74681e-12	3.02145e-12	4.66801e-12	6.87612e-12	4.77326e-12
893.431	9.97924e-11	4.39711e-11	3.32866e-12	3.5133e-12	5.76719e-12	8.42367e-12	5.77278e-12
893.882	9.95144e-11	4.65148e-11	3.74614e-12	3.97074e-12	6.34759e-12	9.57083e-12	6.71708e-12
894.333	9.66609e-11	4.91466e-11	4.05401e-12	4.35815e-12	7.15895e-12	1.06597e-11	7.30277e-12
894.784	9.19023e-11	4.97198e-11	4.53191e-12	4.62045e-12	7.74317e-12	1.12897e-11	7.73724e-12
895.235	8.63629e-11	5.09668e-11	4.52024e-12	4.88119e-12	7.63425e-12	1.16982e-11	8.17876e-12
895.686	7.85738e-11	4.95491e-11	4.57148e-12	5.14807e-12	7.85238e-12	1.1754e-11	8.17685e-12
896.137	7.12213e-11	4.83624e-11	4.71013e-12	4.98502e-12	7.90007e-12	1.16188e-11	8.19635e-12
896.588	6.41444e-11	4.70488e-11	4.7469e-12	4.9869e-12	7.42665e-12	1.12039e-11	8.11162e-12
897.039	5.77548e-11	4.54416e-11	4.60223e-12	4.93272e-12	7.21233e-12	1.08973e-11	7.70851e-12
897.49	5.1218e-11	4.29556e-11	4.38832e-12	4.83446e-12	6.84715e-12	1.03915e-11	7.52676e-12
897.941	4.58162e-11	4.0551e-11	4.15435e-12	4.96086e-12	6.3243e-12	9.69751e-12	7.17193e-12
898.392	4.08022e-11	3.81976e-11	4.05787e-12	4.5549e-12	6.19688e-12	9.13893e-12	6.83522e-12
898.843	3.67773e-11	3.61956e-11	4.01032e-12	4.3077e-12	5.94225e-12	8.56305e-12	6.50546e-12
899.294	3.26844e-11	3.41077e-11	3.75997e-12	4.14809e-12	5.5269e-12	8.09836e-12	6.0894e-12
899.745	2.9795e-11	3.25374e-11	3.85799e-12	3.98382e-12	5.22746e-12	7.47898e-12	5.75714e-12
900.196	2.70112e-11	3.0016e-11	3.39311e-12	3.76017e-12	4.87496e-12	6.99479e-12	5.39128e-12
900.647	2.4594e-11	2.80077e-11	3.17853e-12	3.55024e-12	4.58502e-12	6.58574e-12	5.06663e-12
901.098	2.25154e-11	2.63192e-11	3.23173e-12	3.37514e-12	4.22192e-12	6.04441e-12	4.84475e-12
[truncated: 1,550 more rows]

## Sheet: Fig. 4c
CH3OH	Relative intensity (a.u.)	CH3OH+H2O	Relative intensity (a.u.)
	0.55		0.24
	1.84		0.19
	0.13		0.37
	0.95		0.28
	1		1

## Sheet: Fig. 4d
HCOOCH3	Time (s)	H2	CO2	HCOOCH3	HCHO	HCOO*	CH3O*	HCOOCH3+H2O	Time (s)	H2	CO2	H2O	HCOOCH3	HCHO	HCOO*	CH3O*
	0	-8.6159e-12	5e-15	7.5e-15	1.66667e-15	5e-15	3.78152e-13		0.071	-3.31752e-13	5.84749e-12	4.9879e-14	3.13859e-13	8.48886e-12	5.93664e-13	2.82703e-12
	0.451	-8.7331e-12	5e-15	7.5e-15	1.66667e-15	5e-15	3.06395e-13		0.558	-1.04359e-12	5.50057e-12	5.19782e-13	4.11213e-13	8.44273e-12	4.3101e-13	2.83814e-12
	0.902	-8.69725e-12	1.37852e-14	7.5e-15	1.66667e-15	5e-15	3.48727e-13		1.044	3.64328e-13	4.89943e-12	4.25676e-13	3.6777e-13	7.57642e-12	3.97976e-13	2.68332e-12
	1.353	-8.6343e-12	2.07411e-13	7.5e-15	1.39877e-13	5e-15	3.44865e-13		1.531	8.77686e-14	4.92135e-12	2.88211e-13	2.89654e-13	8.58047e-12	3.07662e-13	2.52114e-12
	1.804	-8.74195e-12	1.30127e-13	7.5e-15	1.26539e-14	5e-15	3.79472e-13		2.018	4.56768e-13	4.97821e-12	1.56523e-13	2.36454e-13	8.52203e-12	2.89397e-13	2.39446e-12
	2.255	-8.5641e-12	1.10597e-13	7.5e-15	2.03317e-14	5e-15	3.6906e-13		2.504	-9.60792e-13	5.31842e-12	3.33365e-14	2.75736e-13	8.41036e-12	4.38968e-13	2.65578e-12
	2.706	-8.57845e-12	2.06371e-13	7.5e-15	4.12043e-15	5e-15	3.85385e-13		2.991	-6.15032e-13	5.34605e-12	5e-15	1.84563e-13	8.15521e-12	5.36974e-13	2.81782e-12
	3.157	-8.57475e-12	8.28177e-13	7.5e-15	8.61975e-14	1.71691e-13	3.66755e-13		3.478	-9.68192e-13	5.25189e-12	2.36256e-13	4.2029e-13	8.10778e-12	5.5684e-13	2.80407e-12
	3.608	-8.62645e-12	2.55902e-13	5.17152e-13	3.06446e-14	5e-15	3.55285e-13		3.965	-7.91914e-14	5.00569e-12	2.79301e-13	4.16362e-13	8.24804e-12	1.00036e-12	2.42311e-12
	4.059	-8.4726e-12	3.465e-13	7.5e-15	5.52139e-14	8.92509e-14	3.50847e-13		4.451	-6.42992e-13	4.52275e-12	1.96437e-13	2.99419e-13	8.31182e-12	1.93451e-13	2.38738e-12
	4.51	-8.4029e-12	3.85349e-13	7.5e-15	1.66667e-15	1.19286e-13	3.67005e-13		4.938	-7.35752e-13	4.69501e-12	2.73609e-13	8.67904e-14	8.47415e-12	4.24914e-13	2.44165e-12
	4.961	-8.4596e-12	3.56917e-13	2.64842e-13	6.48033e-14	1.38586e-13	3.73165e-13		5.425	-1.12367e-12	5.5116e-12	2.88979e-14	3.01414e-13	8.33225e-12	5.02357e-13	2.72377e-12
	5.412	-8.3162e-12	3.30863e-13	3.45768e-13	5.77212e-14	1.91409e-14	3.50193e-13		5.911	-1.35619e-12	5.47477e-12	1.32617e-13	3.80588e-13	8.95272e-12	4.76627e-13	2.49639e-12
	5.863	-8.44985e-12	3.67686e-13	1.40955e-13	5.32362e-14	2.03134e-14	3.64018e-13		6.398	8.87168e-13	4.94451e-12	2.09705e-13	3.95003e-13	8.07495e-12	4.20338e-13	2.67991e-12
	6.314	-8.4979e-12	2.93223e-13	1.72743e-13	6.37775e-14	5e-15	3.87613e-13		6.885	-5.58792e-13	4.24226e-12	3.32685e-13	3.82028e-13	8.31441e-12	2.83303e-13	2.67725e-12
	6.765	-8.5361e-12	4.03595e-13	3.31394e-13	1.36974e-14	1.2921e-14	3.30738e-13		7.371	-3.24512e-13	5.19885e-12	3.75567e-13	3.02077e-13	8.2727e-12	2.2775e-13	2.48231e-12
	7.216	-8.56025e-12	2.26048e-13	9.98424e-13	1.66667e-15	5e-15	3.70525e-13		7.858	-1.34019e-12	4.89561e-12	1.81436e-13	2.3711e-13	8.28442e-12	4.20082e-13	2.44024e-12
	7.667	-8.4925e-12	3.08265e-13	3.04753e-13	1.08254e-14	1.58061e-14	3.57762e-13		8.345	-1.28403e-12	5.26624e-12	5e-15	2.97679e-13	8.38818e-12	7.04778e-13	2.55267e-12
	8.118	-8.48995e-12	2.02873e-13	1.89204e-13	1.66667e-15	4.51292e-13	3.35322e-13		8.832	-1.43883e-12	5.38522e-12	3.78236e-13	3.25762e-13	8.07131e-12	4.43518e-13	2.79837e-12
	8.569	-8.59915e-12	2.82732e-13	3.24548e-13	5.46182e-15	5e-15	3.38232e-13		9.318	-5.53472e-13	5.05345e-12	2.7413e-13	3.7411e-13	7.96745e-12	4.01568e-13	2.7587e-12
	9.02	-8.60865e-12	2.80165e-13	2.17353e-13	1.66667e-15	5e-15	3.82595e-13		9.805	4.46688e-13	4.99292e-12	3.09259e-13	7.8956e-13	8.4354e-12	3.64643e-13	2.52827e-12
	9.471	-8.43665e-12	2.54254e-13	2.45066e-13	1.31946e-14	5e-15	2.36649e-13		10.292	-5.15312e-13	4.91375e-12	1.65223e-13	2.72279e-13	8.40303e-12	2.41394e-13	2.54493e-12
	9.922	-8.65975e-12	1.87061e-13	1.41777e-13	1.66667e-15	5e-15	3.46033e-13		10.778	-6.29872e-13	4.90425e-12	2.04318e-13	2.58362e-13	8.26057e-12	4.32705e-13	2.43213e-12
	10.373	-8.59505e-12	1.74971e-13	1.10067e-13	2.05077e-13	5e-15	3.43433e-13		11.265	-1.31663e-12	5.31755e-12	1.63577e-13	3.22161e-13	8.27488e-12	1.00447e-12	2.64709e-12
	10.824	-8.6387e-12	1.44158e-13	1.49752e-13	2.35743e-15	2.09896e-13	3.7886e-13		11.752	-1.34559e-12	5.21409e-12	2.1053e-13	4.2304e-13	7.9637e-12	5.69372e-13	3.37014e-12
	11.275	-8.7335e-12	5e-15	2.39533e-13	1.66667e-15	5e-15	3.39187e-13		12.238	-8.02672e-13	4.97389e-12	3.11563e-13	4.06608e-13	8.12345e-12	4.16204e-13	2.75252e-12
	11.726	-8.614e-12	4.20448e-14	3.59407e-13	1.66667e-15	5e-15	4.1392e-13		12.725	-6.03872e-13	5.83916e-12	3.61434e-13	4.1781e-13	8.22527e-12	3.87233e-13	2.68279e-12
	12.177	-8.6828e-12	2.94636e-14	7.5e-15	1.66667e-15	2.16041e-13	3.50633e-13		13.212	-6.80072e-13	5.16971e-12	2.4019e-13	2.97438e-13	8.43022e-12	4.21614e-13	2.43499e-12
	12.628	-8.69895e-12	6.59306e-14	7.5e-15	1.66667e-15	5e-15	3.73255e-13		13.699	-1.18359e-12	5.46916e-12	1.1936e-13	2.47819e-13	8.16239e-12	5.22761e-13	2.54818e-12
	13.079	-8.5768e-12	1.54113e-14	7.5e-15	7.43104e-15	9.00581e-14	3.5652e-13		14.185	-1.53807e-12	5.40451e-12	8.48613e-14	3.11101e-13	8.04764e-12	4.67978e-13	2.83934e-12
	13.53	-8.91095e-12	4.74889e-14	7.5e-15	8.57785e-14	5e-15	3.7545e-13		14.672	-1.46563e-12	5.43151e-12	2.25949e-13	4.25366e-13	8.19583e-12	4.72027e-13	2.7279e-12
	13.981	-8.55715e-12	6.52001e-14	7.5e-15	1.66667e-15	5e-15	4.29875e-13		15.159	-7.64672e-13	5.1233e-12	3.37605e-13	4.22722e-13	7.73339e-12	5.45975e-13	2.73977e-12
	14.432	-8.65625e-12	5.67844e-14	7.5e-15	1.66667e-15	5e-15	3.47955e-13		15.645	-8.97792e-13	4.83412e-12	2.80744e-13	3.75526e-13	8.11118e-12	4.08151e-13	2.63707e-12
	14.883	-8.7296e-12	5.38188e-14	1.89809e-14	1.66667e-15	5e-15	3.54613e-13		16.132	-1.16419e-12	4.84009e-12	2.15208e-13	2.61636e-13	8.14342e-12	5e-15	2.40721e-12
	15.334	-8.6038e-12	1.17748e-13	7.5e-15	2.71423e-15	5e-15	5.2283e-13		16.619	-1.23751e-12	5.14082e-12	1.12795e-13	2.65479e-13	8.00048e-12	4.32829e-13	2.42081e-12
	15.785	-8.583e-12	9.86446e-14	7.5e-15	5.48015e-15	5e-15	3.3667e-13		17.105	-1.82179e-12	5.30486e-12	1.34291e-13	3.16556e-13	7.77402e-12	6.65789e-13	2.72295e-12
	16.236	-8.6603e-12	2.30779e-13	7.5e-15	1.58336e-14	5e-15	3.70465e-13		17.592	-1.26963e-12	5.37499e-12	2.18582e-13	3.702e-13	7.73562e-12	4.27157e-13	2.6522e-12
	16.687	-8.6348e-12	4.67129e-13	7.5e-15	1.66667e-15	5e-15	3.27493e-13		18.079	-4.35872e-13	5.0053e-12	4.82061e-13	5.2887e-13	7.73469e-12	3.41975e-13	2.67078e-12
	17.138	-8.6353e-12	6.98173e-13	7.5e-15	1.17747e-14	5e-15	3.41203e-13		18.566	-7.94272e-13	4.63871e-12	2.80923e-13	3.02502e-13	7.77656e-12	2.64504e-13	2.54286e-12
	17.589	-8.55685e-12	2.68534e-13	7.5e-15	3.80396e-14	5e-15	3.77313e-13		19.052	-1.43931e-12	4.60877e-12	5e-15	2.3601e-13	7.6985e-12	2.48979e-13	2.47377e-12
	18.04	-8.5212e-12	3.87771e-13	4.94274e-14	7.39724e-14	2.10573e-13	3.65745e-13		19.539	-2.69056e-12	5.20981e-12	6.61702e-14	2.78259e-13	7.82453e-12	5.93882e-13	2.47488e-12
	18.491	-8.4107e-12	4.93545e-13	7.5e-15	1.66667e-15	8.20372e-14	3.00683e-13		20.026	-1.01131e-12	5.17256e-12	5e-15	3.48932e-13	7.82376e-12	5.47835e-13	2.59139e-12
	18.942	-8.4947e-12	3.71462e-13	2.10371e-13	7.60464e-14	2.99424e-13	4.03212e-13		20.512	-5.81472e-13	4.9056e-12	2.33041e-13	4.51264e-13	7.72243e-12	4.44915e-13	2.67552e-12
	19.393	-8.15995e-12	3.93005e-13	2.19211e-13	7.19672e-14	1.5219e-13	3.78742e-13		20.999	-3.31592e-13	4.91579e-12	2.6081e-13	1.92799e-13	7.76022e-12	2.44972e-13	2.43551e-12
	19.844	-8.5081e-12	4.87953e-13	2.8101e-13	4.24716e-14	1.37046e-13	3.81493e-13		21.486	-5.98312e-13	4.39669e-12	3.24741e-13	2.80847e-13	7.77799e-12	1.39892e-13	2.57742e-12
	20.295	-8.43455e-12	3.76082e-14	2.77288e-13	5.78646e-14	7.59921e-14	3.96353e-13		21.972	-9.45312e-13	4.72934e-12	5e-15	2.04772e-13	7.84628e-12	4.47541e-13	2.28728e-12
	20.746	-8.42435e-12	4.57288e-13	2.04798e-13	8.05478e-14	1.50342e-13	3.72688e-13		22.459	-1.80359e-12	4.92519e-12	5e-15	2.9033e-13	7.55883e-12	5.26463e-13	2.54713e-12
	21.197	-8.4736e-12	2.99708e-13	8.33913e-14	1.66667e-15	8.77877e-14	3.3788e-13		22.946	-1.44947e-12	4.62268e-12	4.69645e-13	3.79582e-13	7.69031e-12	5.00802e-13	2.66983e-12
	21.648	-8.5902e-12	2.46974e-13	3.36381e-13	8.55769e-15	7.07031e-15	3.74707e-13		23.433	-9.52752e-13	4.93094e-12	2.83582e-13	4.15266e-13	7.50589e-12	3.33671e-13	2.58225e-12
	22.099	-8.6395e-12	2.97479e-13	2.58573e-13	1.66667e-15	1.16189e-14	3.48003e-13		23.919	-5.27112e-13	4.67989e-12	3.23702e-13	4.10934e-13	7.55164e-12	3.09153e-13	2.53306e-12
	22.55	-8.5432e-12	1.97595e-13	3.37872e-13	1.66667e-15	5e-15	3.2269e-13		24.406	7.99768e-13	4.36688e-12	2.02468e-13	3.04689e-13	7.94732e-12	2.64498e-13	2.28728e-12
	23.001	-8.6922e-12	2.40125e-13	2.50575e-13	1.66667e-15	5e-15	2.86807e-13		24.893	-1.09059e-12	4.78794e-12	1.39049e-13	2.85813e-13	8.79025e-12	5.52474e-13	2.04337e-12
	23.452	-8.66855e-12	8.44097e-14	3.49362e-14	1.66667e-15	5e-15	2.28074e-13		25.379	-1.41819e-12	5.16312e-12	1.4008e-13	3.58468e-13	7.57536e-12	5.38783e-13	2.53764e-12
	23.903	-8.6322e-12	1.32352e-13	7.5e-15	1.66667e-15	5e-15	3.04078e-13		25.866	-1.73067e-12	4.23723e-12	3.10273e-13	3.08696e-13	7.54917e-12	4.57335e-13	2.6239e-12
	24.354	-8.6134e-12	1.10808e-14	7.5e-15	1.72407e-13	5e-15	3.39035e-13		26.353	-5.49312e-13	4.99256e-12	2.25608e-13	3.77742e-13	7.586e-12	4.4298e-13	2.71487e-12
	24.805	-8.70105e-12	1.4543e-13	7.5e-15	1.66667e-15	5e-15	3.28647e-13		26.839	-9.24872e-13	4.53044e-12	8.64259e-13	3.02592e-13	7.9952e-12	2.51593e-13	2.4838e-12
	25.256	-8.7103e-12	1.29314e-13	7.5e-15	1.66667e-15	5e-15	3.75905e-13		27.326	-7.64072e-13	4.66505e-12	1.97808e-13	2.67887e-13	8.19111e-12	3.07476e-13	2.30512e-12
	25.707	-8.66025e-12	5e-15	7.5e-15	1.66667e-15	5e-15	3.44163e-13		27.813	-6.74112e-13	4.87545e-12	2.35274e-13	2.44964e-13	7.82163e-12	4.57392e-13	2.24274e-12
	26.158	-8.6293e-12	6.28621e-13	7.5e-15	1.20064e-14	5e-15	3.01083e-13		28.3	-1.98711e-12	4.79354e-12	6.73957e-14	2.833e-13	7.60297e-12	4.35743e-13	2.50214e-12
	26.609	-8.71e-12	8.42919e-14	7.5e-15	1.66667e-15	5e-15	3.95095e-13		28.786	-1.67983e-12	4.85529e-12	1.18231e-13	7.09491e-13	7.69068e-12	4.90271e-13	2.62444e-12
	27.06	-8.57355e-12	5e-15	7.5e-15	1.66667e-15	5e-15	3.5256e-13		29.273	-3.24912e-13	4.78252e-12	2.97324e-13	3.67231e-13	7.54177e-12	3.79135e-13	2.40858e-12
	27.511	-8.605e-12	5.72008e-14	7.5e-15	1.66667e-15	5e-15	3.66988e-13		29.76	-1.00315e-12	4.74373e-12	3.03336e-13	3.15571e-13	7.60481e-12	3.34995e-13	2.87534e-12
	27.962	-8.55365e-12	8.1829e-14	3.92668e-14	5.92926e-15	1.31148e-13	4.14898e-13		30.246	-1.14971e-12	4.73224e-12	5.12758e-13	2.805e-13	7.95754e-12	2.6987e-13	2.29027e-12
	28.413	-8.51875e-12	1.13259e-13	7.5e-15	7.9109e-15	5e-15	3.6204e-13		30.733	-2.05644e-12	5.73166e-12	2.16719e-13	2.66222e-13	8.20376e-12	4.24224e-13	2.44261e-12
	28.864	-8.5762e-12	1.41332e-13	7.5e-15	1.66667e-15	5e-15	4.1486e-13		31.22	-1.66119e-12	5.15796e-12	2.20323e-13	3.4081e-13	7.82228e-12	7.33941e-13	2.59558e-12
	29.315	-8.59845e-12	9.04313e-14	7.5e-15	1.66667e-15	5.24244e-14	4.77845e-13		31.706	-8.53912e-13	5.23453e-12	4.3548e-13	4.19796e-13	7.59431e-12	5.54355e-13	2.70224e-12
	29.766	-8.62045e-12	1.54219e-13	7.5e-15	1.90244e-14	7.49689e-14	3.8984e-13		32.193	-1.15335e-12	5.22278e-12	4.41947e-13	4.57829e-13	7.81548e-12	4.36621e-13	2.6149e-12
	30.217	-8.43815e-12	2.43225e-13	1.0681e-12	4.92532e-14	7.25159e-14	4.15225e-13		32.68	-1.20503e-12	4.96679e-12	3.5531e-13	5.03317e-13	7.69149e-12	4.34105e-13	2.74236e-12
	30.668	-8.491e-12	3.23158e-13	6.67173e-14	6.26161e-14	8.74814e-14	3.89517e-13		33.167	-1.20203e-12	4.57982e-12	3.1139e-13	2.99256e-13	7.68264e-12	1.50847e-13	2.44813e-12
	31.119	-8.4234e-12	4.60523e-13	8.96663e-14	3.16992e-14	7.41544e-13	3.88842e-13		33.653	-1.43263e-12	5.14596e-12	3.30769e-13	2.96998e-13	7.73591e-12	6.28004e-13	2.41478e-12
	31.57	-8.39335e-12	3.86685e-13	7.5e-15	1.38364e-13	2.40298e-13	4.17255e-13		34.14	-2.49496e-12	5.67841e-12	2.04958e-13	3.7613e-13	7.58896e-12	5.92694e-13	2.58965e-12
	32.021	-8.4903e-12	5.66059e-13	1.83301e-13	1.0136e-13	1.90327e-13	3.8603e-13		34.627	-1.85435e-12	5.14734e-12	3.28964e-13	4.72021e-13	7.99533e-12	6.04124e-13	2.66173e-12
	32.472	-8.3689e-12	5.14561e-13	2.06287e-13	1.01482e-13	2.49252e-13	3.6717e-13		35.113	-1.18383e-12	4.70741e-12	4.18059e-13	4.28606e-13	7.17957e-12	1.46685e-13	2.51739e-12
	32.923	-8.41505e-12	6.61343e-13	2.27148e-13	7.69623e-14	2.31594e-13	4.122e-13		35.6	-1.03483e-12	4.86522e-12	3.39282e-13	3.54118e-13	7.73673e-12	4.87995e-13	2.52363e-12
	33.374	-8.40155e-12	5.19546e-13	1.88406e-13	2.49154e-13	2.44668e-13	4.10103e-13		36.087	-1.63511e-12	4.70158e-12	1.44755e-13	3.22284e-13	7.86713e-12	4.20827e-13	2.5316e-12
	33.825	-8.46175e-12	4.76672e-13	3.60762e-13	7.66186e-14	1.77331e-13	4.25022e-13		36.573	-1.78027e-12	4.74e-12	7.64182e-14	2.77417e-13	7.70522e-12	4.79976e-13	2.45718e-12
	34.276	-8.29245e-12	5.19118e-14	3.29783e-13	3.54511e-14	2.8e-13	4.1529e-13		37.06	-1.36731e-12	4.96692e-12	3.5489e-14	2.66709e-13	7.37942e-12	4.86889e-13	2.38943e-12
	34.727	-8.4192e-12	5.08043e-13	4.1265e-13	1.04798e-13	8.09806e-14	3.85062e-13		37.547	-1.63559e-12	4.58513e-12	2.60943e-13	3.35235e-13	7.28553e-12	3.5248e-13	2.50033e-12
	35.178	-8.35605e-12	6.32626e-13	3.47349e-13	5.00807e-14	2.27544e-13	3.66607e-13		38.034	6.31488e-13	4.68423e-12	1.87385e-13	3.71242e-13	7.02523e-12	2.10481e-13	2.30446e-12
	35.629	-8.5028e-12	4.23999e-13	2.13665e-13	1.66667e-15	1.73977e-13	3.75555e-13		38.52	-1.85447e-12	4.20516e-12	1.43993e-13	2.27466e-13	7.56119e-12	1.03661e-13	2.19129e-12
	36.08	-8.40655e-12	3.06934e-13	4.10933e-13	1.66667e-15	8.79429e-14	3.39997e-13		39.007	-6.86472e-13	4.44899e-12	6.52805e-14	1.09866e-13	7.61328e-12	1.55121e-13	2.10363e-12
	36.531	-8.57655e-12	2.87214e-13	4.4727e-13	5.85533e-14	5e-15	3.4993e-13		39.494	-1.69359e-12	4.72705e-12	5.42783e-14	2.32164e-13	7.33308e-12	3.66063e-13	2.23542e-12
	36.982	-8.58855e-12	1.72083e-13	3.27084e-13	1.66667e-15	3.07896e-13	3.77317e-13		39.98	-8.11312e-13	4.76942e-12	5e-15	2.22024e-13	7.33879e-12	9.7693e-13	2.13896e-12
	37.433	-8.43985e-12	2.52879e-13	7.5e-15	1.66667e-15	5e-15	3.28348e-13		40.467	-1.72791e-12	4.62209e-12	1.1896e-13	3.81228e-13	7.22473e-12	3.33473e-13	2.38524e-12
	37.884	-8.3546e-12	5.37599e-14	9.56526e-14	1.66667e-15	5e-15	3.3351e-13		40.954	-2.61392e-13	4.07807e-12	2.77951e-13	1.67248e-13	7.40619e-12	3.4336e-13	2.34201e-12
	38.335	-8.64345e-12	1.97282e-14	7.5e-15	1.66667e-15	5e-15	4.64977e-13		41.44	-1.43187e-12	4.34421e-12	5.34248e-13	2.78404e-13	7.41701e-12	2.28465e-13	2.36824e-12
	38.786	-8.6485e-12	5e-15	3.89445e-13	1.66667e-15	5e-15	3.16445e-13		41.927	-1.92911e-12	4.34615e-12	1.0858e-13	2.0613e-13	7.27053e-12	4.38544e-13	1.85941e-12
	39.237	-8.7083e-12	5e-15	7.5e-15	1.66667e-15	5e-15	2.94945e-13		42.414	-3.07772e-12	4.89004e-12	4.94135e-14	2.50161e-13	7.3675e-12	5.09345e-13	2.31293e-12
	39.688	-8.6054e-12	2.87389e-14	7.5e-15	1.66667e-15	5e-15	3.13003e-13		42.901	-2.0768e-12	4.1848e-12	1.05876e-13	2.81533e-13	7.6252e-12	4.57239e-13	2.39958e-12
	40.139	-8.7681e-12	4.66085e-13	7.5e-15	1.66667e-15	5e-15	3.8123e-13		43.387	1.17777e-12	4.34434e-12	3.15675e-13	3.72026e-13	7.42443e-12	3.91186e-13	2.37329e-12
	40.59	-8.70035e-12	5e-15	7.5e-15	1.66667e-15	5e-15	3.0604e-13		43.874	-1.01551e-12	3.95234e-12	2.51234e-13	3.67377e-13	7.31296e-12	3.44027e-13	2.39366e-12
	41.041	-8.60615e-12	4.78366e-14	7.5e-15	1.66667e-15	5e-15	3.27355e-13		44.361	-1.11295e-12	4.16122e-12	1.58701e-13	2.84314e-13	7.33464e-12	3.20124e-13	2.28674e-12
	41.492	-8.62065e-12	5.11852e-14	7.5e-15	1.66667e-15	5e-15	3.719e-13		44.847	-1.85303e-12	4.43838e-12	1.25331e-13	1.90003e-13	7.32948e-12	3.47119e-13	2.21872e-12
	41.943	-8.5688e-12	6.4059e-14	7.5e-15	6.90863e-15	5e-15	3.64345e-13		45.334	-1.36915e-12	4.57673e-12	3.14314e-14	2.74906e-13	7.17293e-12	4.37409e-13	2.33175e-12
	42.394	-8.36775e-12	9.2246e-14	7.5e-15	7.34533e-14	5e-15	3.73145e-13		45.821	6.85168e-13	4.43546e-12	6.67423e-13	3.61376e-13	7.06786e-12	3.77965e-13	2.50028e-12
	42.845	-8.68115e-12	1.01437e-13	7.5e-15	2.88842e-14	3.29025e-14	4.05255e-13		46.307	-6.80952e-13	4.42961e-12	2.65052e-13	3.55582e-13	7.14209e-12	4.97367e-13	2.35489e-12
	43.296	-8.5811e-12	2.62358e-13	7.5e-15	5.95274e-14	4.94156e-14	3.806e-13		46.794	-1.13771e-12	4.28697e-12	1.67847e-13	4.29282e-13	7.05612e-12	2.32957e-13	2.23871e-12
	43.747	-8.50505e-12	2.10024e-13	4.22151e-13	2.66957e-14	1.44034e-13	3.97545e-13		47.281	-1.18943e-12	4.57552e-12	1.073e-13	2.10534e-13	7.43554e-12	1.23357e-13	2.1975e-12
	44.198	-8.62005e-12	4.25069e-13	7.5e-15	3.16966e-14	2.99958e-14	3.7146e-13		47.768	-1.40459e-12	4.50537e-12	1.68601e-13	2.36891e-13	7.16217e-12	3.90766e-13	2.73539e-12
	44.649	-8.487e-12	2.87736e-13	5.65006e-14	6.09009e-14	1.75805e-13	3.79452e-13		48.254	-1.71151e-12	4.95007e-12	2.16654e-13	2.78362e-13	7.3939e-12	4.47759e-13	2.51531e-12
	45.1	-8.4889e-12	3.09405e-13	7.65832e-14	3.12272e-14	5.15826e-13	3.71365e-13		48.741	-1.21131e-12	4.74359e-12	1.22073e-13	3.80296e-13	7.0855e-12	4.20723e-13	2.44633e-12
	45.551	-8.593e-12	3.37525e-13	7.5e-15	4.03545e-14	1.22619e-13	3.97195e-13		49.228	-2.45312e-13	4.50486e-12	3.31664e-13	3.04494e-13	7.20562e-12	4.3057e-13	2.36177e-12
	46.002	-8.46695e-12	3.70616e-13	7.5e-15	5.73762e-14	1.01268e-13	4.20525e-13		49.714	-2.69672e-13	5.74798e-12	2.1503e-13	3.5796e-13	7.10245e-12	3.37236e-13	2.22198e-12
	46.453	-8.40925e-12	3.34675e-13	7.5e-15	2.47402e-14	1.58766e-13	3.58577e-13		50.201	-1.28495e-12	4.55307e-12	1.22334e-13	2.16912e-13	7.4448e-12	3.81579e-13	2.18587e-12
	46.904	-8.4497e-12	3.84254e-13	2.68761e-14	4.22039e-14	1.12157e-13	4.47307e-13		50.688	-1.79027e-12	5.14841e-12	4.02339e-14	2.0701e-13	7.26582e-12	4.80903e-13	2.23945e-12
	47.355	-8.41705e-12	3.28092e-13	7.5e-15	3.3232e-13	6.4825e-14	3.8352e-13		51.174	-1.34795e-12	4.76122e-12	8.91192e-14	3.67298e-13	7.49443e-12	1.99133e-13	2.50421e-12
	47.806	-8.43765e-12	4.05141e-13	4.29397e-13	5.07164e-14	1.12257e-13	3.59435e-13		51.661	-1.51447e-12	4.65336e-12	2.02556e-13	4.56189e-13	7.13887e-12	4.99635e-13	2.46982e-12
	48.257	-8.5194e-12	3.93985e-13	3.90677e-13	3.93044e-14	5e-15	3.95045e-13		52.148	-4.29152e-13	4.81687e-12	4.68909e-13	4.10484e-13	7.20946e-12	3.11932e-13	2.43631e-12
	48.708	-8.34195e-12	4.20363e-13	3.25155e-13	3.19349e-14	1.73845e-13	3.6263e-13		52.635	-1.16083e-12	4.89455e-12	2.14761e-13	3.15585e-13	7.35196e-12	2.46828e-13	2.26397e-12
	49.159	-8.43705e-12	1.01891e-12	2.27873e-13	3.06374e-14	5e-15	4.22608e-13		53.121	-2.26392e-12	4.38791e-12	1.96119e-13	2.58539e-13	7.43281e-12	1.81915e-13	2.21342e-12
	49.61	-8.47745e-12	3.54541e-13	2.52298e-13	1.66667e-15	5e-15	3.58933e-13		53.608	-2.34964e-12	4.98326e-12	1.96397e-14	2.4899e-13	7.28204e-12	4.53442e-13	2.30877e-12
	50.061	-8.53555e-12	4.59136e-13	2.23077e-13	3.47984e-14	7.17146e-14	3.41313e-13		54.095	-2.07396e-12	4.8809e-12	3.92237e-13	3.50742e-13	7.30032e-12	2.88131e-13	2.46454e-12
	50.512	-8.5366e-12	1.46585e-13	2.16225e-13	1.66667e-15	5e-15	3.06103e-13		54.581	-1.44563e-12	4.60766e-12	3.04231e-13	4.36694e-13	7.00694e-12	4.78774e-13	2.63071e-12
	50.963	-8.4025e-12	2.14103e-13	1.45339e-13	5.01305e-14	5e-15	3.37683e-13		55.068	-5.72192e-13	4.20137e-12	2.96346e-13	3.10135e-13	7.07272e-12	3.42036e-13	2.42382e-12
	51.414	-8.49965e-12	1.10428e-13	7.77352e-14	1.66667e-15	5e-15	3.85888e-13		55.555	-2.96184e-12	3.89805e-12	2.58809e-13	2.7113e-13	7.25824e-12	2.39687e-13	2.19848e-12
	51.865	-8.59255e-12	7.7471e-14	1.86839e-13	1.66667e-15	5e-15	3.17755e-13		56.041	-1.69099e-12	4.40146e-12	5e-15	1.8267e-13	6.87275e-12	3.82132e-13	2.09777e-12
	52.316	-8.65715e-12	1.81145e-13	1.08865e-13	1.66667e-15	5e-15	4.68245e-13		56.528	-2.5314e-12	5.0633e-12	5e-15	1.9562e-13	7.00762e-12	4.2229e-13	2.17268e-12
	52.767	-8.662e-12	5e-15	6.00741e-14	5.09588e-15	5e-15	3.11482e-13		57.015	-1.85939e-12	4.46077e-12	5e-15	2.43361e-13	7.24973e-12	3.71947e-13	2.26149e-12
	53.218	-8.7532e-12	1.37008e-14	2.39071e-13	1.66667e-15	5e-15	3.24612e-13		57.502	-1.07251e-12	4.17785e-12	9.65352e-14	3.35438e-13	6.82247e-12	2.1219e-13	2.37709e-12
	53.669	-8.61885e-12	9.42519e-15	7.5e-15	1.66667e-15	5e-15	3.26132e-13		57.988	-2.10712e-13	3.94908e-12	1.69259e-13	1.69651e-13	7.00389e-12	3.62781e-13	2.18386e-12
	54.12	-8.592e-12	4.55898e-14	1.32889e-13	1.66667e-15	5.23621e-13	3.39555e-13		58.475	-2.1796e-12	3.81048e-12	5e-15	2.49081e-13	7.09223e-12	1.55016e-13	2.05966e-12
	54.571	-8.59555e-12	5e-15	7.5e-15	1.66667e-15	5e-15	3.50112e-13		58.962	-1.45287e-12	4.2143e-12	5e-15	1.9973e-13	7.50467e-12	9.92487e-13	1.78436e-12
	55.022	-8.52415e-12	9.41177e-14	1.66394e-13	1.66667e-15	5e-15	3.79942e-13		59.448	-2.61544e-12	4.48719e-12	5e-15	2.06674e-13	7.07114e-12	2.47029e-13	2.26056e-12
	55.473	-8.6877e-12	7.22645e-14	7.5e-15	1.66667e-15	5e-15	2.08933e-13		59.935	-2.14784e-12	4.48783e-12	2.02097e-13	2.74628e-13	7.08553e-12	3.75806e-13	2.44128e-12
	55.924	-8.56465e-12	5e-15	7.5e-15	1.31724e-14	5e-15	4.46997e-13		60.422	-8.40072e-13	5.01589e-12	2.88596e-13	4.02219e-13	6.98269e-12	4.31825e-13	2.43354e-12
	56.375	-8.42125e-12	6.95562e-14	7.5e-15	1.4326e-13	5e-15	4.23492e-13		60.908	-1.30083e-12	4.36988e-12	1.92081e-13	3.29817e-13	7.92825e-12	2.99015e-13	1.97356e-12
	56.826	-8.5784e-12	7.12216e-14	7.5e-15	4.07669e-14	5e-15	3.84255e-13		61.395	3.24008e-13	4.55685e-12	2.85407e-13	3.64614e-13	7.15584e-12	2.82924e-13	2.24253e-12
	57.277	-8.5036e-12	5e-15	7.5e-15	2.05923e-14	5e-15	3.82565e-13		61.882	-2.29216e-12	3.67322e-12	6.46795e-14	2.10519e-13	7.21369e-12	4.93973e-13	2.25726e-12
	57.728	-8.5155e-12	1.93524e-13	7.5e-15	4.59315e-14	1.48654e-14	3.762e-13		62.369	-2.1246e-12	5.22322e-12	1.10905e-14	2.7491e-13	6.99944e-12	5.39761e-13	2.37462e-12
	58.179	-8.5081e-12	2.84303e-13	7.5e-15	4.5176e-14	3.2003e-14	3.52045e-13		62.855	-1.43819e-12	4.16841e-12	2.66629e-13	3.6478e-13	6.69992e-12	6.70674e-13	2.5466e-12
	58.63	-8.53275e-12	2.66474e-13	7.5e-15	5.00218e-14	1.32091e-13	4.02023e-13		63.342	-1.46667e-12	4.52315e-12	2.57153e-13	4.24258e-13	7.12595e-12	4.58028e-13	2.47087e-12
	59.081	-8.5253e-12	3.03729e-13	7.5e-15	1.23737e-13	1.956e-13	3.61973e-13		63.829	-1.55587e-12	4.22236e-12	5.93971e-13	3.92277e-13	6.88179e-12	2.97316e-13	2.33473e-12
	59.532	-8.56275e-12	4.67748e-13	6.28198e-14	5.98017e-14	1.13211e-13	3.69795e-13		64.315	-1.84711e-12	4.02528e-12	2.45721e-13	2.48588e-13	6.94788e-12	4.0529e-13	2.18787e-12
	59.983	-8.38555e-12	3.81078e-13	7.5e-15	6.83843e-14	3.93223e-13	3.85325e-13		64.802	-1.22639e-12	4.44975e-12	1.48374e-13	5.64064e-13	7.11385e-12	4.6525e-13	2.2055e-12
	60.434	-8.47415e-12	2.98306e-13	7.5e-15	6.96249e-14	6.73899e-14	3.86743e-13		65.289	-1.83611e-12	4.73801e-12	9.39506e-14	2.55885e-13	7.07282e-12	4.80257e-13	2.4898e-12
	60.885	-8.3196e-12	4.50885e-13	7.5e-15	3.85581e-14	3.04063e-14	3.5812e-13		65.775	-1.66643e-12	4.82018e-12	1.41658e-13	3.45203e-13	6.77083e-12	4.92769e-13	2.47011e-12
	61.336	-8.5031e-12	3.07806e-13	7.5e-15	3.34544e-14	3.9747e-14	5.13425e-13		66.262	-7.18072e-13	4.43569e-12	4.02361e-13	4.22999e-13	6.99755e-12	3.64622e-13	2.25679e-12
	61.787	-8.46565e-12	1.97046e-13	5.24913e-14	1.31207e-14	1.22462e-13	3.5457e-13		66.749	-1.00335e-12	4.36707e-12	3.58304e-13	3.16975e-13	6.91148e-12	2.81002e-13	2.96321e-12
	62.238	-8.46355e-12	3.28164e-13	4.07945e-13	3.49666e-14	1.65367e-14	3.69003e-13		67.236	-1.37479e-12	4.24778e-12	2.17832e-13	3.53626e-13	7.47966e-12	3.3212e-13	2.26638e-12
	62.689	-8.41885e-12	5.91041e-13	4.77159e-14	3.36161e-14	5e-15	3.4769e-13		67.722	-2.83196e-12	5.47079e-12	7.30893e-14	3.22158e-13	7.28293e-12	4.37116e-13	2.25924e-12
	63.14	-8.52415e-12	1.21417e-12	2.14487e-13	6.04322e-14	1.35559e-13	3.54147e-13		68.209	-2.31108e-12	5.09424e-12	1.72315e-13	3.86523e-13	6.89843e-12	5.96125e-13	2.43029e-12
	63.591	-8.5268e-12	2.81424e-13	3.38022e-13	1.14624e-14	9.97118e-15	3.29628e-13		68.696	-1.60079e-12	4.93706e-12	3.52105e-13	8.52928e-13	8.01043e-12	6.87474e-13	2.76349e-12
	64.042	-8.5723e-12	3.55965e-13	5.27961e-13	3.41202e-14	1.28661e-14	3.83085e-13		69.182	-1.36499e-12	4.93304e-12	6.17843e-13	2.31865e-12	7.88359e-12	1.11141e-12	3.68439e-12
	64.493	-8.55825e-12	2.63862e-13	3.63387e-13	1.66667e-15	1.74696e-14	3.80542e-13		69.669	-1.87667e-12	5.73278e-12	1.1457e-12	6.59404e-12	1.04181e-11	3.28295e-12	6.51089e-12
	64.944	-8.5661e-12	3.25325e-13	4.28786e-13	6.67623e-15	4.77129e-14	3.7844e-13		70.156	-2.12604e-12	7.42512e-12	2.38368e-12	1.6226e-11	1.46955e-11	8.54512e-12	1.23434e-11
	65.395	-8.3627e-12	2.38839e-13	2.9069e-13	1.66667e-15	5.10831e-14	3.32725e-13		70.642	-2.21676e-12	1.06969e-11	4.58586e-12	3.35698e-11	2.18324e-11	1.8945e-11	2.30813e-11
	65.846	-8.4598e-12	1.958e-13	2.22102e-13	1.66667e-15	5e-15	4.09728e-13		71.129	-2.2946e-12	1.45643e-11	8.36523e-12	5.98823e-11	3.2106e-11	3.54158e-11	3.94693e-11
	66.297	-8.4688e-12	5e-15	7.35815e-14	1.66667e-15	5e-15	3.43e-13		71.616	-7.89112e-13	1.90407e-11	1.30655e-11	9.43016e-11	4.56718e-11	5.75153e-11	6.05331e-11
	66.748	-8.57985e-12	1.50085e-13	9.59531e-14	1.66667e-15	5e-15	3.5166e-13		72.103	-7.77272e-13	2.4413e-11	1.89371e-11	1.3466e-10	5.95462e-11	8.51881e-11	8.57516e-11
	67.199	-8.6269e-12	2.43977e-13	3.4627e-14	1.66667e-15	5e-15	3.62522e-13		72.589	-1.65679e-12	2.91424e-11	2.5018e-11	1.79572e-10	7.61214e-11	1.15629e-10	1.13404e-10
	67.65	-8.60135e-12	5e-15	4.49379e-14	1.66667e-15	1.94367e-13	3.34527e-13		73.076	-1.87947e-12	3.51734e-11	3.22917e-11	2.25067e-10	9.0708e-11	1.49067e-10	1.41566e-10
	68.101	-8.6141e-12	2.5884e-13	7.5e-15	1.66667e-15	3.3787e-13	3.69235e-13		73.563	-2.51888e-12	4.05265e-11	3.7542e-11	2.69173e-10	1.05817e-10	1.81574e-10	1.67419e-10
	68.552	-8.66505e-12	5e-15	3.07249e-13	1.66667e-15	5e-15	3.64245e-13		74.049	-1.73131e-12	4.46179e-11	4.26613e-11	3.08828e-10	1.17745e-10	2.0954e-10	1.92825e-10
	69.003	-8.51885e-12	2.61956e-14	5.79371e-13	1.66667e-15	5e-15	4.62195e-13		74.536	-2.26308e-12	4.84179e-11	4.76765e-11	3.42046e-10	1.29913e-10	2.35692e-10	2.11218e-10
	69.454	-8.17475e-12	5e-15	3.61884e-12	1.64218e-13	5e-15	4.39795e-13		75.023	-1.06659e-12	5.01007e-11	5.06486e-11	3.62497e-10	1.36112e-10	2.5326e-10	2.2497e-10
	69.905	-7.8969e-12	3.33699e-13	1.13883e-11	7.5064e-13	2.25508e-13	9.9399e-13		75.509	-1.69767e-12	5.25389e-11	5.30309e-11	3.73462e-10	1.42703e-10	2.64027e-10	2.3192e-10
	70.356	-7.32415e-12	7.48375e-13	2.69003e-11	2.14256e-12	2.66824e-13	1.67037e-12		75.996	-1.59831e-12	5.36158e-11	5.32145e-11	3.82886e-10	1.45291e-10	2.72251e-10	2.35887e-10
	70.807	-6.58955e-12	1.22359e-12	5.39416e-11	4.08115e-12	9.02492e-13	2.78843e-12		76.483	-2.57752e-12	5.40659e-11	5.4258e-11	3.78668e-10	1.43775e-10	2.70913e-10	2.34544e-10
	71.258	-5.79595e-12	2.03473e-12	9.29078e-11	7.21038e-12	1.21932e-12	4.3738e-12		76.97	-2.00508e-12	5.27767e-11	5.24863e-11	3.68682e-10	1.38661e-10	2.66865e-10	2.27773e-10
	71.709	-4.90367e-12	2.97424e-12	1.42252e-10	1.15774e-11	2.09142e-12	6.4567e-12		77.456	-1.44635e-12	5.1623e-11	5.03617e-11	3.52819e-10	1.3293e-10	2.57055e-10	2.20382e-10
	72.16	-3.66017e-12	4.37464e-12	2.04343e-10	1.66834e-11	3.02836e-12	8.71143e-12		77.943	-1.39263e-12	5.04224e-11	4.80994e-11	3.3583e-10	1.26877e-10	2.43907e-10	2.06778e-10
	72.611	-2.40922e-12	5.28613e-12	2.70208e-10	2.29118e-11	3.84072e-12	1.09801e-11		78.43	-1.31603e-12	4.84896e-11	4.57045e-11	3.16106e-10	1.21655e-10	2.31481e-10	1.96969e-10
	73.062	-9.6257e-13	6.54418e-12	3.37269e-10	2.87188e-11	4.8213e-12	1.3289e-11		78.916	-2.97496e-12	4.58293e-11	4.28048e-11	2.9398e-10	1.13781e-10	2.16912e-10	1.82565e-10
	73.513	7.2358e-13	7.53959e-12	4.05869e-10	3.50279e-11	5.55858e-12	1.54951e-11		79.403	5.83286e-14	4.48413e-11	3.99012e-11	2.72666e-10	1.06744e-10	2.01311e-10	1.70221e-10
	73.964	2.19263e-12	8.84362e-12	4.63825e-10	4.04506e-11	6.06716e-12	1.72342e-11		79.89	-8.65232e-13	4.31133e-11	3.72388e-11	2.51018e-10	9.99618e-11	1.85221e-10	1.56885e-10
	74.415	3.63858e-12	9.47498e-12	5.11907e-10	4.57156e-11	6.62239e-12	1.8645e-11		80.376	2.48768e-13	4.05018e-11	3.42616e-11	2.29546e-10	9.09803e-11	1.70349e-10	1.44435e-10
	74.866	4.81443e-12	1.02383e-11	5.49782e-10	4.91001e-11	7.02799e-12	1.96514e-11		80.863	1.48529e-12	3.82828e-11	3.15603e-11	2.11136e-10	8.53077e-11	1.57579e-10	1.33812e-10
	75.317	5.89365e-12	1.06763e-11	5.78711e-10	5.25563e-11	7.38248e-12	2.02293e-11		81.35	5.07824e-12	3.70391e-11	2.85991e-11	1.92454e-10	7.90312e-11	1.42776e-10	1.21396e-10
	75.768	6.4792e-12	1.06308e-11	5.89311e-10	5.34362e-11	7.53233e-12	2.05819e-11		81.837	9.51956e-12	3.48737e-11	2.66152e-11	1.74717e-10	7.26457e-11	1.30656e-10	1.11071e-10
	76.219	7.1251e-12	1.06427e-11	5.90868e-10	5.35217e-11	7.53753e-12	2.0204e-11		82.323	1.62364e-11	3.51142e-11	2.43502e-11	1.59686e-10	6.72797e-11	1.2008e-10	1.0155e-10
	76.67	7.3454e-12	1.06613e-11	5.76507e-10	5.32839e-11	7.30384e-12	1.98269e-11		82.81	2.61386e-11	3.27951e-11	2.22041e-11	1.45208e-10	6.29035e-11	1.08915e-10	9.22533e-11
	77.121	7.779e-12	1.03169e-11	5.61294e-10	5.13802e-11	7.58078e-12	1.91329e-11		83.297	3.6006e-11	3.074e-11	2.03156e-11	1.32177e-10	5.80481e-11	9.91103e-11	8.43105e-11
	77.572	7.89575e-12	1.01642e-11	5.3715e-10	4.96428e-11	6.67611e-12	1.84445e-11		83.783	4.66156e-11	2.91138e-11	1.86195e-11	1.19603e-10	5.3876e-11	9.00458e-11	7.7268e-11
	78.023	8.1843e-12	9.76707e-12	5.11675e-10	4.74477e-11	6.3512e-12	1.72799e-11		84.27	6.05196e-11	2.79462e-11	1.66903e-11	1.07674e-10	4.97628e-11	8.17137e-11	7.06893e-11
	78.474	8.50285e-12	9.28777e-12	4.83302e-10	4.48339e-11	6.09073e-12	1.58656e-11		84.757	6.942e-11	2.65981e-11	1.55937e-11	9.87544e-11	4.59342e-11	7.45258e-11	6.59175e-11
	78.925	8.01495e-12	8.74592e-12	4.49285e-10	4.19366e-11	5.60659e-12	1.50873e-11		85.243	8.11124e-11	2.59615e-11	1.42776e-11	9.00736e-11	4.26229e-11	6.84542e-11	5.88112e-11
	79.376	7.80935e-12	8.37182e-12	4.15842e-10	3.90087e-11	5.15021e-12	1.3842e-11		85.73	8.94704e-11	2.59769e-11	1.32122e-11	8.2528e-11	4.04894e-11	6.28926e-11	5.40987e-11
	79.827	7.497e-12	7.72306e-12	3.85596e-10	3.6002e-11	4.6609e-12	1.28421e-11		86.217	9.59852e-11	2.33101e-11	1.19615e-11	7.42054e-11	3.73971e-11	5.67684e-11	4.94361e-11
	80.278	7.4232e-12	7.49465e-12	3.54656e-10	3.34073e-11	4.39545e-12	1.17441e-11		86.704	1.01445e-10	2.2781e-11	1.10592e-11	6.75924e-11	3.50643e-11	5.19054e-11	4.48238e-11
	80.729	7.2986e-12	6.72999e-12	3.2721e-10	3.05205e-11	3.90934e-12	1.08174e-11		87.19	1.02681e-10	2.15947e-11	1.00623e-11	6.19358e-11	3.29686e-11	4.7102e-11	4.14401e-11
	81.18	6.767e-12	6.40422e-12	2.98351e-10	2.79143e-11	3.49969e-12	9.8735e-12		87.677	1.03135e-10	2.1904e-11	9.31372e-12	5.64053e-11	3.10862e-11	4.29153e-11	3.83669e-11
	81.631	6.5162e-12	5.79703e-12	2.72334e-10	2.56996e-11	3.21582e-12	8.9629e-12		88.164	9.97388e-11	2.06053e-11	8.65153e-12	5.12569e-11	2.90729e-11	3.92586e-11	3.54785e-11
	82.082	6.32715e-12	5.47807e-12	2.48158e-10	2.35705e-11	2.86283e-12	8.22298e-12		88.65	9.80244e-11	1.97073e-11	8.22025e-12	4.71601e-11	2.76896e-11	3.57596e-11	3.30931e-11
	82.533	6.0265e-12	5.12966e-12	2.29403e-10	2.18189e-11	2.68019e-12	7.56393e-12		89.137	9.32036e-11	1.91818e-11	7.6196e-12	4.28901e-11	2.57188e-11	3.28921e-11	3.01318e-11
	82.984	5.5382e-12	4.83469e-12	2.08822e-10	1.9486e-11	2.85836e-12	6.95292e-12		89.624	8.7884e-11	1.79008e-11	6.99193e-12	3.96246e-11	2.467e-11	2.99758e-11	2.73557e-11
	83.435	5.37345e-12	4.62371e-12	1.90737e-10	1.80919e-11	2.22645e-12	6.18865e-12		90.11	8.17884e-11	1.75932e-11	6.27389e-12	3.72739e-11	2.36185e-11	2.75308e-11	2.52988e-11
	83.886	5.1046e-12	4.19604e-12	1.73355e-10	1.64563e-11	1.85781e-12	5.704e-12		90.597	7.72036e-11	1.75378e-11	6.02653e-12	3.27672e-11	2.23058e-11	2.54892e-11	2.34303e-11
	84.337	4.89238e-12	4.14968e-12	1.58362e-10	1.4873e-11	1.75968e-12	5.34907e-12		91.084	7.15416e-11	1.69458e-11	5.49644e-12	3.00657e-11	2.09795e-11	2.32283e-11	2.17006e-11
	84.788	4.57893e-12	3.77078e-12	1.44459e-10	1.38543e-11	1.78217e-12	4.84552e-12		91.571	6.8098e-11	1.61654e-11	5.13978e-12	2.75478e-11	1.9787e-11	2.13121e-11	2.03696e-11
	85.239	4.22333e-12	3.75285e-12	1.33473e-10	1.26808e-11	1.01774e-12	4.4158e-12		92.057	6.1582e-11	1.52825e-11	4.72801e-12	2.53234e-11	1.88201e-11	1.94156e-11	1.87811e-11
	85.69	3.96693e-12	3.55343e-12	1.20963e-10	1.16624e-11	1.55391e-12	4.0724e-12		92.544	5.58248e-11	1.48245e-11	4.42925e-12	2.28426e-11	1.83483e-11	1.77318e-11	1.72187e-11
	86.141	3.71638e-12	3.98265e-12	1.11291e-10	1.05683e-11	1.36502e-12	3.75593e-12		93.031	5.14172e-11	1.4441e-11	3.87098e-12	2.14387e-11	1.72551e-11	1.65639e-11	1.626e-11
	86.592	3.64573e-12	3.10957e-12	1.02201e-10	9.60699e-12	1.2099e-12	3.47008e-12		93.517	4.72808e-11	1.46319e-11	3.80647e-12	1.97942e-11	1.69804e-11	1.55375e-11	1.53236e-11
	87.043	3.29308e-12	2.9884e-12	9.1918e-11	8.84011e-12	1.32618e-12	3.19153e-12		94.004	4.28832e-11	1.42086e-11	3.60974e-12	1.81355e-11	1.61089e-11	1.43879e-11	1.42835e-11
	87.494	3.34663e-12	2.96174e-12	8.45733e-11	7.92098e-12	1.09164e-12	2.99142e-12		94.491	4.11344e-11	1.39661e-11	3.50314e-12	1.69768e-11	1.5849e-11	1.32667e-11	1.34856e-11
	87.945	3.24653e-12	2.76165e-12	7.82576e-11	7.39437e-12	1.09988e-12	2.78305e-12		94.977	3.68196e-11	1.30304e-11	3.28704e-12	1.56564e-11	1.56052e-11	1.26371e-11	1.26221e-11
	88.396	2.71453e-12	2.75252e-12	7.09969e-11	6.86335e-12	1.03029e-12	2.59497e-12		95.464	3.42684e-11	1.29008e-11	3.0508e-12	1.45024e-11	1.48475e-11	1.13386e-11	1.17784e-11
	88.847	2.87683e-12	2.54809e-12	6.46264e-11	6.20061e-12	9.48657e-13	2.38292e-12		95.951	3.10416e-11	1.32554e-11	2.7264e-12	1.30562e-11	1.45632e-11	1.06592e-11	1.08942e-11
	89.298	2.19453e-12	2.63735e-12	5.94477e-11	5.75856e-12	8.99112e-13	2.25097e-12		96.438	2.984e-11	1.27306e-11	2.48876e-12	1.24093e-11	1.42223e-11	1.00396e-11	1.05438e-11
	89.749	1.85963e-12	2.47907e-12	5.45866e-11	5.28804e-12	7.26971e-13	2.07918e-12		96.924	2.64226e-11	1.24885e-11	2.43403e-12	1.15417e-11	1.36081e-11	9.35277e-12	1.01746e-11
	90.2	1.71333e-12	2.37735e-12	5.0604e-11	4.74389e-12	7.10613e-13	1.97402e-12		97.411	2.48814e-11	1.24761e-11	2.5415e-12	1.08994e-11	1.41469e-11	8.53575e-12	9.65943e-12
	90.651	1.54833e-12	2.24123e-12	4.61901e-11	4.40613e-12	8.6953e-13	1.86928e-12		97.898	2.2558e-11	1.13709e-11	2.38692e-12	1.01526e-11	1.33664e-11	8.07957e-12	9.33448e-12
	91.102	1.29498e-12	2.16163e-12	4.20936e-11	4.05808e-12	1.24763e-12	1.74205e-12		98.384	2.29184e-11	1.17272e-11	2.29564e-12	9.34416e-12	1.29534e-11	7.36033e-12	8.60372e-12
	91.553	1.30118e-12	2.05212e-12	3.91639e-11	3.81913e-12	6.73095e-13	1.66456e-12		98.871	1.83453e-11	1.14899e-11	1.92727e-12	8.6776e-12	1.23729e-11	7.26089e-12	8.27778e-12
	92.004	1.12748e-12	2.01749e-12	3.58238e-11	3.40731e-12	5.08339e-13	1.56602e-12		99.358	1.74725e-11	1.16008e-11	1.90989e-12	8.23096e-12	1.20719e-11	6.99457e-12	8.04417e-12
	92.455	7.9533e-13	1.90085e-12	3.33515e-11	3.2004e-12	4.55605e-13	1.35705e-12		99.844	1.65765e-11	1.20384e-11	1.95181e-12	7.88344e-12	1.20094e-11	6.42364e-12	7.64278e-12
	92.906	6.1943e-13	1.76034e-12	3.06565e-11	2.92435e-12	4.17936e-13	1.45922e-12		100.331	1.57151e-11	1.12902e-11	1.9521e-12	7.36958e-12	1.15163e-11	6.04716e-12	7.55475e-12
	93.357	3.86282e-13	1.80232e-12	2.77474e-11	2.81028e-12	3.58421e-13	1.37918e-12		100.818	1.49726e-11	1.09692e-11	2.47307e-12	7.04322e-12	1.18224e-11	5.60993e-12	7.10278e-12
	93.808	3.42732e-13	1.67083e-12	2.61072e-11	2.50494e-12	2.94333e-13	1.27398e-12		101.305	1.29125e-11	1.06209e-11	1.69724e-12	6.56778e-12	1.15869e-11	5.65132e-12	6.76739e-12
	94.259	9.36315e-14	1.47521e-12	2.39199e-11	2.28719e-12	1.61704e-13	1.23934e-12		101.791	1.10506e-11	1.07329e-11	1.4592e-12	6.2815e-12	1.10454e-11	5.22373e-12	6.7599e-12
	94.71	-2.65687e-14	1.54996e-12	2.19432e-11	2.23116e-12	1.38959e-13	1.28745e-12		102.278	1.10555e-11	1.10157e-11	1.43069e-12	5.93274e-12	1.09184e-11	5.16718e-12	6.73666e-12
	95.161	-1.82568e-13	1.31542e-12	2.07435e-11	1.99496e-12	4.62359e-14	1.07589e-12		102.765	1.15044e-11	1.09013e-11	1.52578e-12	5.64609e-12	1.06364e-11	4.73793e-12	6.90314e-12
	95.612	-3.92218e-13	1.23534e-12	1.90711e-11	1.80489e-12	5.34692e-14	1.03144e-12		103.251	1.04668e-11	1.09753e-11	1.6061e-12	5.43059e-12	1.06294e-11	4.28176e-12	6.01991e-12
	96.063	-5.2332e-13	1.18452e-12	1.76094e-11	1.75334e-12	5e-15	1.03577e-12		103.738	8.99944e-12	1.0248e-11	1.7324e-12	5.06432e-12	1.06613e-11	4.18802e-12	5.94943e-12
	96.514	-8.6937e-13	1.09164e-12	1.60679e-11	1.54641e-12	5e-15	1.00808e-12		104.225	7.41428e-12	1.00363e-11	1.26866e-12	4.78362e-12	1.09212e-11	4.206e-12	5.65473e-12
	96.965	-6.5687e-13	9.8675e-13	1.50335e-11	1.45389e-12	5e-15	9.95598e-13		104.711	7.32012e-12	1.17786e-11	1.24709e-12	4.55318e-12	1.02395e-11	4.01178e-12	5.66399e-12
	97.416	-7.1172e-13	1.00091e-12	1.38939e-11	1.37377e-12	5e-15	9.29765e-13		105.198	7.04936e-12	1.03454e-11	1.35613e-12	4.45976e-12	1.00802e-11	4.09708e-12	5.62345e-12
	97.867	-8.8687e-13	1.02841e-12	1.30487e-11	1.27241e-12	5e-15	9.22017e-13		105.685	7.767e-12	1.01797e-11	1.53264e-12	4.29138e-12	9.95741e-12	3.70714e-12	5.66236e-12
	98.318	-9.9312e-13	9.39618e-13	1.19428e-11	1.17992e-12	5e-15	1.01984e-12		106.172	6.85876e-12	1.0514e-11	1.41406e-12	4.16902e-12	9.9689e-12	3.24417e-12	5.55799e-12
	98.769	-9.9637e-13	9.32128e-13	1.09268e-11	1.15806e-12	5e-15	8.41827e-13		106.658	6.21344e-12	9.32458e-12	1.31251e-12	4.00024e-12	1.04097e-11	3.49652e-12	5.05842e-12
	99.22	-1.14032e-12	9.47105e-13	1.11543e-11	1.06959e-12	4.93173e-14	8.37043e-13		107.145	5.55336e-12	1.00098e-11	1.32621e-12	3.75744e-12	9.99847e-12	3.51265e-12	4.93099e-12
	99.671	-1.20722e-12	1.11175e-12	1.01039e-11	1.00828e-12	5e-15	8.18715e-13		107.632	4.92612e-12	1.00993e-11	1.00775e-12	3.64809e-12	9.66865e-12	3.29952e-12	5.02556e-12
	100.122	-1.19647e-12	1.22866e-12	9.3472e-12	9.59115e-13	6.19198e-13	7.6351e-13		108.118	5.76116e-12	9.75318e-12	1.12679e-12	3.61402e-12	9.61416e-12	3.21112e-12	4.98754e-12
	100.573	-1.27287e-12	1.1567e-12	8.82335e-12	9.36376e-13	1.66828e-13	8.00058e-13		108.605	5.8782e-12	9.78758e-12	1.51072e-12	3.79907e-12	9.47561e-12	3.12876e-12	4.97808e-12
	101.024	-1.48497e-12	1.15071e-12	8.53722e-12	9.41879e-13	1.55967e-13	7.87607e-13		109.092	5.42568e-12	9.34837e-12	1.26151e-12	3.39265e-12	9.35256e-12	2.56295e-12	4.6616e-12
	101.475	-1.25682e-12	1.21723e-12	8.11447e-12	8.73178e-13	1.95457e-13	6.52802e-13		109.578	5.2776e-12	9.18274e-12	1.00543e-12	3.25386e-12	9.34325e-12	2.76199e-12	4.38639e-12
	101.926	-1.57807e-12	1.34756e-12	7.93409e-12	8.61429e-13	2.75249e-13	7.8749e-13		110.065	4.05912e-12	9.1527e-12	9.46422e-13	3.01088e-12	9.58553e-12	2.61696e-12	4.46671e-12
	102.377	-1.43847e-12	1.25841e-12	7.6617e-12	8.26239e-13	3.40043e-13	7.98667e-13		110.552	3.2782e-12	9.24683e-12	8.13288e-13	2.96854e-12	9.23394e-12	2.82415e-12	4.47687e-12
	102.828	-1.46657e-12	1.23435e-12	6.98037e-12	7.72082e-13	2.57921e-13	8.42002e-13		111.039	4.2346e-12	9.4312e-12	8.18009e-13	3.01198e-12	8.29178e-12	2.59685e-12	4.59058e-12
	103.279	-1.77727e-12	6.23165e-13	6.87399e-12	8.13967e-13	3.02833e-13	7.50188e-13		111.525	2.53652e-12	8.5751e-12	9.20438e-13	2.87166e-12	8.71815e-12	2.27135e-12	4.23349e-12
	103.73	-1.76687e-12	1.24196e-12	6.62602e-12	7.20918e-13	3.28135e-13	7.8307e-13		112.012	3.64544e-12	8.77908e-12	7.98358e-13	2.77697e-12	8.93127e-12	2.28482e-12	4.02613e-12
	104.181	-1.85482e-12	1.22334e-12	6.06496e-12	6.27809e-13	1.78366e-13	6.96058e-13		112.499	2.59808e-12	8.43817e-12	7.65137e-13	2.56803e-12	8.73886e-12	2.21166e-12	3.99553e-12
	104.632	-1.95257e-12	1.25859e-12	6.00838e-12	6.12862e-13	1.53292e-13	7.05017e-13		112.985	2.88384e-12	8.66642e-12	6.60441e-13	2.35008e-12	8.77384e-12	2.25806e-12	3.82296e-12
	105.083	-2.04177e-12	1.15178e-12	5.74488e-12	6.2214e-13	1.13816e-13	6.5704e-13		113.472	2.5256e-12	8.74791e-12	6.31031e-13	2.48822e-12	8.63447e-12	2.11592e-12	4.04731e-12
	105.534	-2.09972e-12	1.16156e-12	5.49633e-12	5.20125e-13	1.00907e-13	6.92763e-13		113.959	3.36728e-12	7.99634e-12	6.72447e-13	2.48458e-12	8.34836e-12	2.95476e-12	3.72173e-12
	105.985	-2.14467e-12	1.00781e-12	5.26299e-12	5.46831e-13	5.37422e-14	6.44665e-13		114.445	2.96924e-12	8.10895e-12	8.75532e-13	2.50422e-12	8.42435e-12	2.00551e-12	3.97157e-12
	106.436	-2.17927e-12	1.00259e-12	5.07061e-12	5.03877e-13	5e-15	6.2395e-13		114.932	3.17316e-12	8.12667e-12	8.58284e-13	2.34068e-12	8.67828e-12	2.18233e-12	3.91398e-12
	106.887	-2.20952e-12	9.38552e-13	4.99584e-12	4.85927e-13	3.03316e-14	5.871e-13		115.419	2.0388e-12	8.34402e-12	7.07139e-13	2.2771e-12	8.6775e-12	1.9432e-12	3.77579e-12
	107.338	-2.30497e-12	9.78482e-13	4.85013e-12	4.46434e-13	5e-15	6.40095e-13		115.906	1.67185e-12	7.71217e-12	6.48781e-13	2.26624e-12	9.58844e-12	2.0643e-12	3.49512e-12
	107.789	-2.42137e-12	8.24822e-13	4.1771e-12	4.81378e-13	5e-15	6.00045e-13		116.392	3.91032e-12	8.67173e-12	5.98337e-13	2.35651e-12	8.62802e-12	2.35004e-12	3.9754e-12
	108.24	-2.59702e-12	7.43435e-13	4.29792e-12	4.38899e-13	5e-15	5.8627e-13		116.879	2.23256e-12	7.73084e-12	8.68746e-13	2.31841e-12	8.44755e-12	2.0421e-12	3.90895e-12
	108.691	-2.47977e-12	7.7117e-13	4.01332e-12	3.70674e-13	1.5841e-13	5.92898e-13		117.366	2.12112e-12	8.40546e-12	8.25592e-13	2.18888e-12	8.48352e-12	1.94e-12	3.71933e-12
	109.142	-2.53197e-12	1.18909e-12	3.98634e-12	3.83092e-13	5e-15	5.83443e-13		117.852	1.51633e-12	7.7165e-12	8.20611e-13	2.21096e-12	8.76417e-12	1.83253e-12	3.58315e-12
	109.593	-2.86702e-12	7.68576e-13	3.72997e-12	3.51589e-13	5e-15	5.94275e-13		118.339	6.29968e-13	8.43634e-12	6.89143e-13	2.06883e-12	8.72105e-12	1.8918e-12	3.50082e-12
	110.044	-2.59922e-12	7.51381e-13	3.42695e-12	3.50545e-13	5e-15	5.90183e-13		118.826	2.13324e-12	8.50086e-12	9.10915e-13	2.18228e-12	8.44377e-12	1.98527e-12	3.60602e-12
	110.495	-2.65097e-12	6.74847e-13	3.40455e-12	1.36392e-13	5e-15	6.08293e-13		119.312	1.27941e-12	8.52597e-12	5.95724e-13	2.05063e-12	8.55957e-12	1.93107e-12	3.73251e-12
	110.946	-2.84957e-12	6.75344e-13	3.30634e-12	3.87774e-13	5e-15	6.1322e-13		119.799	2.56048e-12	7.96138e-12	8.88535e-13	2.33769e-12	8.36019e-12	1.87764e-12	3.64105e-12
	111.397	-2.65897e-12	6.65175e-13	3.20377e-12	3.5063e-13	5e-15	5.53693e-13		120.286	2.09008e-12	8.33317e-12	9.54647e-13	2.07999e-12	8.23533e-12	1.73274e-12	3.60025e-12
	111.848	-3.02197e-12	7.03555e-13	3.03657e-12	3.24353e-13	5e-15	5.90372e-13		120.773	2.18636e-12	7.69377e-12	7.08303e-13	1.84227e-12	8.30577e-12	1.58802e-12	3.39106e-12
	112.299	-2.90132e-12	8.98063e-13	3.41746e-12	3.34051e-13	5e-15	5.94745e-13		121.259	6.35368e-13	8.02876e-12	5.23643e-13	1.79034e-12	8.21424e-12	1.61398e-12	3.31114e-12
	112.75	-2.86997e-12	7.69424e-13	2.81259e-12	3.32572e-13	7.57485e-14	6.0349e-13		121.746	2.02988e-12	8.09651e-12	4.94472e-13	1.82939e-12	8.06959e-12	1.87614e-12	3.93837e-12
	113.201	-3.00427e-12	7.30015e-13	2.98357e-12	3.40437e-13	5e-15	5.94283e-13		122.233	1.36529e-12	8.37616e-12	7.42966e-13	1.88222e-12	7.97046e-12	1.78291e-12	3.56535e-12
	113.652	-3.09107e-12	1.15338e-12	2.74759e-12	3.36774e-13	5.64269e-14	5.72357e-13		122.719	1.90841e-12	8.56133e-12	8.46693e-13	1.92327e-12	8.07102e-12	1.60875e-12	3.39362e-12
	114.103	-3.02457e-12	7.5755e-13	2.59872e-12	3.15683e-13	7.57534e-13	5.83808e-13		123.206	1.67693e-12	7.95175e-12	7.81027e-13	1.8969e-12	8.06448e-12	1.56476e-12	3.42727e-12
	114.554	-3.19642e-12	8.3128e-13	2.96208e-12	3.99488e-13	1.69719e-13	5.74228e-13		123.693	8.47608e-13	7.6113e-12	7.20421e-13	1.80827e-12	8.12935e-12	1.56908e-12	3.24031e-12
	115.005	-2.85682e-12	7.94567e-13	2.56681e-12	3.634e-13	1.5285e-13	6.22805e-13		124.179	6.39168e-13	7.89783e-12	5.89575e-13	1.69833e-12	8.19893e-12	1.62632e-12	3.20025e-12
	115.456	-3.18002e-12	9.04491e-13	2.6934e-12	3.32559e-13	2.30486e-13	5.76912e-13		124.666	5.79448e-13	8.20462e-12	6.14043e-13	1.74342e-12	8.15394e-12	2.014e-12	3.34482e-12
	115.907	-3.14682e-12	9.9384e-13	2.6229e-12	3.36192e-13	4.03516e-13	5.8858e-13		125.153	7.74768e-13	8.06242e-12	6.23024e-13	1.78261e-12	8.40408e-12	1.65402e-12	3.65132e-12
	116.358	-3.16202e-12	1.14112e-12	2.63112e-12	4.05867e-13	1.76113e-13	6.0556e-13		125.64	1.43281e-12	7.9268e-12	8.25087e-13	1.82669e-12	7.93036e-12	1.53331e-12	3.54981e-12
	116.809	-3.22047e-12	1.23079e-12	2.54868e-12	3.72213e-13	3.42315e-13	5.9747e-13		126.126	2.06372e-12	7.74686e-12	7.63605e-13	1.72537e-12	8.09368e-12	1.10377e-12	3.19565e-12
	117.26	-3.31197e-12	5.66848e-13	2.39596e-12	3.72002e-13	6.3945e-14	5.72945e-13		126.613	1.10417e-12	7.60425e-12	6.70528e-13	1.62998e-12	8.25288e-12	1.53355e-12	3.1337e-12
	117.711	-3.27767e-12	1.03469e-12	2.65695e-12	3.0877e-13	2.33308e-13	5.71793e-13		127.1	4.08086e-14	7.74166e-12	4.63072e-13	1.57318e-12	7.76624e-12	1.50107e-12	3.09004e-12
	118.162	-3.27452e-12	9.33752e-13	2.44347e-12	3.28041e-13	6.47011e-14	5.57017e-13		127.586	1.15169e-13	8.11756e-12	5.23264e-13	1.63519e-12	8.00064e-12	1.66565e-12	3.41876e-12
	118.613	-3.30452e-12	1.09654e-12	2.66207e-12	2.81052e-13	2.45196e-13	5.67467e-13		128.073	1.21709e-12	7.79654e-12	6.21673e-13	1.67703e-12	7.79351e-12	1.4615e-12	3.30093e-12
	119.064	-3.22227e-12	8.16352e-13	2.52051e-12	3.02216e-13	3.6308e-14	5.7951e-13		128.56	7.94328e-13	7.73019e-12	7.34077e-13	1.60473e-12	7.86318e-12	1.69664e-12	3.29433e-12
	119.515	-3.41587e-12	8.48058e-13	2.3581e-12	2.0673e-13	8.17465e-14	5.38608e-13		129.046	1.05645e-12	7.27236e-12	7.97509e-13	1.47958e-12	7.274e-12	1.2672e-12	3.07201e-12
	119.966	-3.56092e-12	8.43708e-13	2.59374e-12	2.96922e-13	9.15997e-14	5.5197e-13		129.533	2.94688e-13	7.10025e-12	4.29181e-13	1.51073e-12	7.97014e-12	1.329e-12	3.05577e-12
	120.417	-3.52667e-12	7.64622e-13	2.34148e-12	2.38565e-13	5e-15	5.05218e-13		130.02	1.47889e-13	7.5494e-12	3.96617e-13	1.46802e-12	7.43788e-12	1.47467e-12	2.98702e-12
	120.868	-3.60117e-12	7.68157e-13	2.34327e-12	2.28688e-13	8.20938e-15	5.8265e-13		130.507	1.08449e-12	7.76853e-12	4.6337e-13	1.49356e-12	7.93293e-12	1.51967e-12	3.15918e-12
	121.319	-3.68192e-12	8.08586e-13	2.35278e-12	2.10175e-13	5e-15	6.49123e-13		130.993	1.48433e-12	7.79561e-12	5.8091e-13	1.4032e-12	7.47897e-12	1.38429e-12	3.20737e-12
	121.77	-3.71557e-12	9.77417e-13	2.31294e-12	1.80964e-13	5e-15	5.05748e-13		131.48	1.31105e-12	7.44634e-12	7.0051e-13	1.44975e-12	7.48911e-12	1.26262e-12	3.09497e-12
	122.221	-3.79112e-12	6.14003e-13	3.10079e-12	1.98446e-13	5e-15	4.99262e-13		131.967	2.39808e-13	7.13075e-12	4.02896e-13	1.42474e-12	7.64015e-12	1.38117e-12	3.07659e-12
	122.672	-3.85987e-12	5.47733e-13	2.19387e-12	1.94162e-13	5e-15	4.82593e-13		132.453	-4.23432e-13	7.05754e-12	3.56342e-13	1.38629e-12	7.69181e-12	1.37458e-12	3.0588e-12
	123.123	-3.90852e-12	6.02318e-13	1.91377e-12	1.59498e-13	7.18245e-14	4.89673e-13		132.94	5.73168e-13	7.85697e-12	3.84193e-13	1.22494e-12	7.74327e-12	1.44527e-12	3.19128e-12
	123.574	-3.87817e-12	4.97135e-13	1.86573e-12	1.62747e-13	5e-15	5.03382e-13		133.427	1.09129e-13	7.41292e-12	5.03479e-13	1.46226e-12	7.60319e-12	1.37005e-12	3.08915e-12
	124.025	-3.94317e-12	8.26446e-13	1.90347e-12	1.83825e-13	5e-15	4.9455e-13		133.913	7.24488e-13	6.92998e-12	5.98955e-13	1.56538e-12	7.58652e-12	1.31977e-12	3.13965e-12
	124.476	-3.94617e-12	6.84942e-13	1.64426e-12	1.725e-13	5e-15	4.8487e-13		134.4	2.35248e-12	7.08682e-12	6.52481e-13	1.46521e-12	7.5608e-12	1.30144e-12	2.78751e-12
	124.927	-4.09597e-12	5.05091e-13	1.76606e-12	1.73171e-13	5e-15	5.17835e-13		134.887	-3.35552e-13	6.9097e-12	7.80026e-13	1.30213e-12	8.56139e-12	1.04139e-12	2.33717e-12
	125.378	-4.05482e-12	4.64724e-13	1.75263e-12	1.87573e-13	5e-15	4.8995e-13		135.374	-2.22952e-13	7.46089e-12	4.40519e-13	1.25498e-12	7.70295e-12	1.52278e-12	2.82357e-12
	125.829	-4.15312e-12	4.29612e-13	1.66827e-12	2.12859e-13	7.92856e-14	5.19413e-13		135.86	-4.29192e-13	6.90303e-12	4.58238e-13	1.24358e-12	7.39981e-12	1.43993e-12	2.77975e-12
	126.28	-3.72172e-12	5e-15	1.71186e-12	2.21483e-13	5e-15	5.0007e-13		136.347	5.51728e-13	7.44541e-12	3.53429e-13	1.37413e-12	7.5162e-12	1.45789e-12	3.17238e-12
	126.731	-4.00517e-12	5.15101e-13	1.57101e-12	2.50642e-13	2.74701e-14	5.85128e-13		136.834	1.11569e-13	7.23114e-12	1.24394e-12	1.42345e-12	7.34347e-12	1.26041e-12	3.15825e-12
	127.182	-3.97257e-12	5.27508e-13	1.55907e-12	2.04693e-13	5e-15	5.05102e-13		137.32	4.03568e-13	7.24193e-12	6.17171e-13	1.42258e-12	7.40923e-12	1.15524e-12	2.96448e-12
	127.633	-3.97547e-12	5.16508e-13	1.63401e-12	1.92647e-13	5e-15	5.61047e-13		137.807	1.36929e-13	6.96521e-12	7.19618e-13	1.22806e-12	7.30495e-12	1.10424e-12	2.68487e-12
	128.084	-4.06862e-12	6.95926e-13	1.67483e-12	2.88088e-13	4.02418e-14	5.37648e-13		138.294	-5.11512e-13	7.42508e-12	4.66381e-13	1.23542e-12	7.78883e-12	1.20289e-12	2.79701e-12
	128.535	-4.05827e-12	6.33126e-13	1.40438e-12	2.54972e-13	3.29747e-13	5.39713e-13		138.78	-5.05752e-13	7.17186e-12	3.95965e-13	1.59136e-12	7.56791e-12	1.26552e-12	2.88113e-12
	128.986	-4.23782e-12	7.38629e-13	1.57277e-12	2.1962e-13	1.37323e-13	5.4265e-13		139.267	4.23448e-13	7.22482e-12	4.03428e-13	1.2697e-12	7.51898e-12	1.20399e-12	2.96725e-12
	129.437	-4.05742e-12	7.55951e-13	1.52843e-12	2.13851e-13	2.36425e-13	5.2436e-13		139.754	8.07368e-13	7.41056e-12	5.84255e-13	1.31518e-12	7.49893e-12	1.08611e-12	3.14408e-12
	129.888	-4.17107e-12	7.82424e-13	1.52456e-12	2.59425e-13	1.17705e-13	5.16337e-13		140.241	1.17605e-12	6.90782e-12	6.47322e-13	1.27241e-12	7.48604e-12	1.07795e-12	2.8351e-12
	130.339	-4.17272e-12	7.41675e-13	1.61915e-12	2.57453e-13	1.086e-13	4.88907e-13		140.727	3.62048e-13	8.13287e-12	4.78642e-13	1.18946e-12	7.61396e-12	1.24324e-12	2.81957e-12
	130.79	-4.08507e-12	7.78164e-13	1.67846e-12	2.21156e-13	3.35977e-14	5.06992e-13		141.214	4.44486e-14	7.14146e-12	3.4391e-13	1.08591e-12	7.35156e-12	1.17604e-12	2.64124e-12
	131.241	-4.13762e-12	7.56712e-13	1.78554e-12	2.23228e-13	5e-15	5.29928e-13		141.701	-5.22232e-13	6.91039e-12	3.46121e-13	1.23545e-12	7.59161e-12	1.19748e-12	2.85404e-12
	131.692	-4.21747e-12	8.13991e-13	1.76193e-12	2.05995e-13	8.82158e-14	5.11617e-13		142.187	3.95288e-13	6.9419e-12	5.07911e-13	1.2835e-12	7.06186e-12	1.20165e-12	2.94655e-12
	132.143	-4.20502e-12	1.01355e-12	1.82636e-12	2.22715e-13	1.7715e-13	5.08913e-13		142.674	5.18848e-13	7.00858e-12	6.55965e-13	1.24905e-12	7.09076e-12	1.0054e-12	2.74265e-12
	132.594	-4.04117e-12	7.75e-13	1.7454e-12	2.37332e-13	3.949e-13	5.09955e-13		143.161	4.98048e-13	6.63007e-12	5.01408e-13	1.18571e-12	7.31169e-12	8.08778e-13	2.74513e-12
	133.045	-4.19447e-12	9.82408e-13	1.84296e-12	2.04917e-13	1.49997e-13	5.19545e-13		143.647	2.32368e-13	6.74796e-12	3.95161e-13	1.05638e-12	7.7001e-12	1.10098e-12	2.69749e-12
	133.496	-4.02282e-12	7.27757e-13	1.87936e-12	9.05006e-14	1.44032e-13	5.02173e-13		144.134	-8.11712e-13	6.82815e-12	4.2761e-13	1.08273e-12	7.24372e-12	1.22057e-12	2.64147e-12
	133.947	-4.36412e-12	7.65439e-13	1.9483e-12	2.69643e-13	1.68957e-13	5.11613e-13		144.621	-7.13498e-17	7.15681e-12	2.94156e-13	1.17521e-12	7.21138e-12	1.20882e-12	2.83588e-12
	134.398	-4.15337e-12	8.58903e-13	1.94019e-12	2.19374e-13	1.4155e-13	5.22323e-13		145.108	2.40168e-13	7.308e-12	3.78572e-13	1.23751e-12	6.79487e-12	1.05621e-12	2.86968e-12
	134.849	-4.47867e-12	7.18161e-13	1.82915e-12	2.71774e-13	1.49896e-13	4.98283e-13		145.594	4.10368e-13	6.71361e-12	5.71138e-13	1.17601e-12	7.42952e-12	9.22343e-13	2.71522e-12
	135.3	-4.23057e-12	6.60131e-13	1.78988e-12	1.69153e-13	7.19914e-14	5.09557e-13		146.081	1.23489e-13	6.70472e-12	4.94505e-13	1.24575e-12	6.94378e-12	9.47885e-13	2.64446e-12
	135.751	-4.41882e-12	7.20072e-13	1.83543e-12	1.51153e-13	2.50603e-14	4.91625e-13		146.568	-7.96232e-13	7.104e-12	3.95906e-13	1.1335e-12	7.36976e-12	1.04454e-12	2.89331e-12
	136.202	-4.43922e-12	5.62671e-13	2.09274e-12	1.60512e-13	5e-15	4.81613e-13		147.054	-5.19832e-13	6.97405e-12	3.32811e-13	1.04191e-12	6.75578e-12	1.05942e-12	2.51824e-12
	136.653	-4.58262e-12	5.69767e-13	1.91609e-12	1.32794e-13	5e-15	4.86263e-13		147.541	-1.44427e-12	7.01289e-12	3.60378e-13	1.28278e-12	6.99974e-12	1.10816e-12	2.74606e-12
	137.104	-4.61517e-12	6.70283e-13	1.63282e-12	8.6646e-14	3.35936e-13	4.8016e-13		148.028	4.37048e-13	6.4828e-12	1.53078e-13	1.16501e-12	6.8445e-12	9.32572e-13	2.66786e-12
	137.555	-4.72067e-12	6.40619e-13	1.42766e-12	1.07527e-13	5e-15	4.5805e-13		148.514	-8.80152e-13	6.57519e-12	7.00063e-13	1.11666e-12	6.869e-12	9.01802e-13	2.66046e-12
	138.006	-4.77157e-12	3.70478e-13	1.33798e-12	8.48836e-14	5e-15	4.458e-13		149.001	4.99448e-13	6.275e-12	5.89725e-13	8.94192e-13	7.07738e-12	7.90427e-13	2.40456e-12
	138.457	-4.63787e-12	5.0632e-13	1.27693e-12	1.47353e-13	5e-15	3.98212e-13		149.488	-7.07192e-13	6.81518e-12	2.36997e-13	9.0676e-13	7.1848e-12	9.50422e-13	2.3958e-12
	138.908	-4.68112e-12	3.67805e-13	1.20965e-12	1.01778e-13	5e-15	4.7094e-13		149.975	1.79289e-13	6.75126e-12	1.68841e-13	1.00974e-12	6.93864e-12	1.63849e-12	2.34079e-12
	139.359	-4.73842e-12	3.4433e-13	3.65568e-13	1.66484e-13	5e-15	4.83278e-13		150.461	-4.26072e-13	6.8079e-12	2.02356e-13	1.07503e-12	6.98922e-12	1.03111e-12	2.51716e-12
	139.81	-4.72042e-12	5.40922e-13	1.56225e-12	1.47208e-13	5e-15	4.7178e-13		150.948	-2.41192e-13	6.69841e-12	6.33596e-13	9.3532e-13	7.12268e-12	8.61197e-13	2.67913e-12
	140.261	-4.78002e-12	4.08697e-13	9.51974e-13	1.20505e-13	4.78129e-14	4.89498e-13		151.435	-3.03912e-13	6.21823e-12	4.42588e-13	1.04732e-12	7.03282e-12	9.17147e-13	2.60166e-12
	140.712	-4.73842e-12	4.87971e-13	1.07642e-12	1.5765e-13	2.58547e-13	4.84125e-13		151.921	-1.30703e-12	5.89206e-12	4.06943e-13	1.0461e-12	7.13141e-12	8.95879e-13	2.11811e-12
	141.163	-4.64362e-12	5.98613e-13	1.5873e-12	1.4871e-13	1.43207e-13	4.71887e-13		152.408	-1.40087e-12	6.45047e-12	2.93204e-13	9.89208e-13	7.12933e-12	9.43295e-13	2.4263e-12
	141.614	-4.77972e-12	5.26251e-13	1.04928e-12	1.66336e-13	6.1056e-14	4.85977e-13		152.895	-1.53255e-12	7.00419e-12	3.46329e-13	1.02557e-12	7.14432e-12	1.03157e-12	2.249e-12
	142.065	-4.75362e-12	5.07363e-13	9.08744e-13	1.78627e-13	3.02419e-13	5.03402e-13		153.381	2.30092e-12	6.44999e-12	3.78417e-13	1.03547e-12	6.99887e-12	1.14133e-12	2.63927e-12
	142.516	-4.59932e-12	5.55009e-13	1.01222e-12	3.6977e-14	5e-15	5.11232e-13		153.868	-4.77472e-13	5.73376e-12	5.1363e-13	1.07706e-12	6.79531e-12	8.54922e-13	2.64424e-12
	142.967	-4.73407e-12	5.71994e-13	9.02723e-13	1.92288e-13	9.29726e-14	5.47133e-13		154.355	-1.11455e-12	6.05256e-12	5.02536e-13	1.02162e-12	6.93625e-12	9.25969e-13	2.67276e-12
	143.418	-4.87007e-12	6.02534e-13	1.1972e-12	2.01635e-13	1.15138e-13	5.03932e-13		154.842	-6.72792e-13	5.35481e-12	3.84548e-13	9.71344e-13	7.32112e-12	8.3125e-13	2.32475e-12
	143.869	-4.79067e-12	6.5595e-13	1.11011e-12	1.93317e-13	3.00219e-13	5.01672e-13		155.328	-1.17431e-12	6.71929e-12	2.91026e-13	8.67128e-13	7.0349e-12	8.59023e-13	2.50127e-12
	144.32	-4.71307e-12	7.52291e-13	1.15601e-12	1.76394e-13	2.0498e-14	5.58385e-13		155.815	1.41009e-13	6.36575e-12	9.00802e-13	9.33928e-13	7.06489e-12	1.04769e-12	2.7719e-12
	144.771	-4.65037e-12	6.32881e-13	1.1225e-12	1.71052e-13	1.70687e-13	5.06583e-13		156.302	-3.28752e-13	6.49141e-12	3.91232e-13	9.83096e-13	7.21142e-12	9.26752e-13	2.57391e-12
	145.222	-4.80127e-12	7.67293e-13	2.26673e-12	1.91791e-13	9.81123e-14	5.20593e-13		156.788	3.40408e-13	6.74101e-12	7.19948e-13	1.1889e-12	6.78307e-12	9.45773e-13	2.4613e-12
	145.673	-4.82222e-12	7.32335e-13	1.16975e-12	1.76132e-13	1.2025e-13	5.16027e-13		157.275	1.36649e-13	6.15887e-12	3.89855e-13	9.88104e-13	6.92284e-12	7.32262e-13	2.58074e-12
	146.124	-4.74337e-12	7.27629e-13	1.22514e-12	1.97712e-13	1.38374e-13	4.70898e-13		157.762	-8.66112e-13	6.20497e-12	3.924e-13	8.83872e-13	7.11619e-12	7.40244e-13	2.91575e-12
	146.575	-4.81632e-12	9.00188e-13	1.59286e-12	1.90399e-13	1.6222e-13	4.97023e-13		158.248	-1.01027e-12	6.40737e-12	2.37144e-13	8.41624e-13	7.14364e-12	1.01849e-12	2.70154e-12
	147.026	-4.80192e-12	7.86884e-13	1.45298e-12	1.93556e-13	1.58208e-13	4.8871e-13		158.735	-1.60259e-12	6.47e-12	2.67886e-13	8.21816e-13	7.12482e-12	1.10287e-12	2.80522e-12
	147.477	-4.90512e-12	8.1853e-13	1.59213e-12	1.21282e-13	1.81448e-13	4.7213e-13		159.222	4.55328e-13	6.82896e-12	3.52086e-13	1.05046e-12	6.7657e-12	8.53842e-13	2.64774e-12
	147.928	-4.68407e-12	8.05807e-13	1.38719e-12	2.71399e-13	7.16419e-14	4.68945e-13		159.709	-3.74832e-13	7.83439e-12	6.1964e-13	1.03139e-12	6.97582e-12	8.83912e-13	2.49687e-12
	148.379	-4.70597e-12	7.67331e-13	1.56801e-12	2.10171e-13	1.57697e-13	4.59298e-13		160.195	-4.96832e-13	6.2138e-12	4.69934e-13	9.61944e-13	7.09634e-12	7.94964e-13	2.3831e-12
	148.83	-5.00265e-12	6.12465e-13	1.61455e-12	1.76309e-13	2.65411e-14	4.45188e-13		160.682	-1.77815e-12	6.22032e-12	3.71054e-13	8.9936e-13	7.1417e-12	8.46383e-13	2.20116e-12
	149.281	-4.91912e-12	4.42383e-13	1.47105e-12	2.06092e-13	1.88543e-13	4.70565e-13		161.169	-1.41891e-12	6.53568e-12	2.74452e-13	8.86376e-13	6.98044e-12	7.8166e-13	2.49627e-12
	149.732	-4.90357e-12	7.13541e-13	1.40099e-12	1.52406e-13	6.70481e-14	4.96223e-13		161.655	-3.75392e-13	6.76978e-12	3.00029e-13	9.43176e-13	7.06019e-12	1.32918e-12	2.64695e-12
	150.183	-5.0098e-12	5.20549e-13	1.13594e-12	4.60833e-14	5e-15	4.32985e-13		162.142	-1.34911e-13	6.8518e-12	4.76788e-13	1.03922e-12	6.82138e-12	9.56139e-13	2.55389e-12
	150.634	-5.0932e-12	4.39111e-13	1.18941e-12	8.01976e-14	5e-15	4.69185e-13		162.629	-3.31114e-14	6.22117e-12	4.74341e-13	9.64192e-13	6.65806e-12	8.0663e-13	2.46564e-12
	151.085	-5.1283e-12	4.12945e-13	9.90798e-13	8.82505e-14	5e-15	4.23635e-13		163.115	-7.32032e-13	6.90627e-12	4.19422e-13	9.11744e-13	7.14296e-12	2.96792e-13	2.2744e-12
	151.536	-5.3869e-12	4.53957e-13	1.05297e-12	9.43847e-14	5e-15	4.14983e-13		163.602	-9.21672e-13	6.45793e-12	3.65936e-13	8.87336e-13	6.80094e-12	8.35278e-13	2.33451e-12
	151.987	-5.1719e-12	3.6624e-13	1.18378e-12	7.61178e-14	5e-15	4.77013e-13		164.089	-5.81832e-13	6.83902e-12	2.00351e-13	8.01208e-13	6.78558e-12	7.70155e-13	2.4697e-12
	152.438	-5.2861e-12	3.09697e-13	7.9282e-13	3.69024e-14	5e-15	4.0852e-13		164.576	-5.15192e-13	6.23815e-12	3.29453e-13	9.212e-13	6.79814e-12	1.03091e-12	2.53567e-12
	152.889	-5.2553e-12	2.40964e-13	7.95091e-13	3.62969e-14	5e-15	4.46095e-13		165.062	8.30886e-14	6.50391e-12	3.23256e-13	9.04312e-13	6.68302e-12	7.05053e-13	2.50907e-12
	153.34	-5.40375e-12	1.93467e-13	7.5e-15	5.03747e-14	5e-15	4.5357e-13		165.549	1.59769e-13	5.91373e-12	4.88297e-13	8.63344e-13	6.70016e-12	6.97955e-13	2.32948e-12
	153.791	-5.29805e-12	3.6059e-13	7.37228e-13	7.51561e-14	5e-15	4.77593e-13		166.036	-2.98712e-13	5.91308e-12	6.57891e-14	9.41336e-13	6.39239e-12	6.26056e-13	2.10697e-12
[truncated: 15,183 more rows]
