# Supplementary material for: Designing Cu0−Cu+ dual sites for improved C−H bond fracture towards methanol steam reforming
Source: Nat Commun. 2023 Dec 2;14:7980. doi: 10.1038/s41467-023-43679-0 (PMC10693576; doi:10.1038/s41467-023-43679-0)
Supplement: Supplementary file 3 — Source data [file 41467_2023_43679_MOESM3_ESM.zip › Source data/Fig. 5(a,b,c,d,e,f,g,h,i,).xlsx]

## Sheet: Fig. 5a
3100-2700 cm-1	Wavenumber (cm-1)	Intensity (a.u.)	Wavenumber (cm-1)	Intensity (a.u.)	Wavenumber (cm-1)	Intensity (a.u.)	Wavenumber (cm-1)	Intensity (a.u.)	Wavenumber (cm-1)	Intensity (a.u.)	Wavenumber (cm-1)	Intensity (a.u.)	Wavenumber (cm-1)	Intensity (a.u.)	Wavenumber (cm-1)	Intensity (a.u.)	Wavenumber (cm-1)	Intensity (a.u.)	Wavenumber (cm-1)	Intensity (a.u.)	Wavenumber (cm-1)	Intensity (a.u.)	Wavenumber (cm-1)	Intensity (a.u.)	Wavenumber (cm-1)	Intensity (a.u.)	Wavenumber (cm-1)	Intensity (a.u.)	Wavenumber (cm-1)	Intensity (a.u.)	Wavenumber (cm-1)	Intensity (a.u.)	1800-1300 cm-1	Wavenumber (cm-1)	Intensity (a.u.)	Wavenumber (cm-1)	Intensity (a.u.)	Wavenumber (cm-1)	Intensity (a.u.)	Wavenumber (cm-1)	Intensity (a.u.)	Wavenumber (cm-1)	Intensity (a.u.)	Wavenumber (cm-1)	Intensity (a.u.)	Wavenumber (cm-1)	Intensity (a.u.)	Wavenumber (cm-1)	Intensity (a.u.)
	3100.34	-0.00145	3100.34	-0.60542	3100.34	-0.54815	3100.34	-0.56136	3100.34	-0.56984	3100.34	-0.57672	3100.34	-0.58172	3100.34	-0.588	3100.34	-0.58606	3100.34	-0.57939	3100.34	-0.57352	3100.34	-0.38989	3100.34	-0.56606	3100.34	-0.29275	3100.34	-0.55508	3100.34	-0.53746		1808.39	-0.23348	1808.39	-0.40154	1808.39	-0.25709	1808.39	-0.47613	1808.39	-0.48462	1808.39	-0.51414	1808.39	-0.53833	1808.39	-0.55198
	3098.91	-0.00138	3098.91	-0.60528	3098.91	-0.54798	3098.91	-0.56106	3098.91	-0.56947	3098.91	-0.57624	3098.91	-0.58119	3098.91	-0.58736	3098.91	-0.58547	3098.91	-0.57887	3098.91	-0.57308	3098.91	-0.38949	3098.91	-0.56571	3098.91	-0.29246	3098.91	-0.55491	3098.91	-0.53732		1806.97	-0.23344	1806.97	-0.40144	1806.97	-0.25677	1806.97	-0.47551	1806.97	-0.484	1806.97	-0.5135	1806.97	-0.53757	1806.97	-0.55106
	3097.48	-0.00135	3097.48	-0.60512	3097.48	-0.54781	3097.48	-0.56074	3097.48	-0.56909	3097.48	-0.57574	3097.48	-0.58066	3097.48	-0.58671	3097.48	-0.58488	3097.48	-0.57834	3097.48	-0.57262	3097.48	-0.38909	3097.48	-0.56535	3097.48	-0.29216	3097.48	-0.55473	3097.48	-0.53718		1805.54	-0.23341	1805.54	-0.40154	1805.54	-0.25709	1805.54	-0.47491	1805.54	-0.4834	1805.54	-0.5127	1805.54	-0.53661	1805.54	-0.54991
	3096.06	-0.00133	3096.06	-0.60498	3096.06	-0.54763	3096.06	-0.56041	3096.06	-0.56869	3096.06	-0.57521	3096.06	-0.58009	3096.06	-0.58602	3096.06	-0.58425	3096.06	-0.57777	3096.06	-0.57213	3096.06	-0.38867	3096.06	-0.56497	3096.06	-0.29184	3096.06	-0.55455	3096.06	-0.53704		1804.11	-0.23338	1804.11	-0.40144	1804.11	-0.25677	1804.11	-0.47433	1804.11	-0.4828	1804.11	-0.51186	1804.11	-0.5356	1804.11	-0.5487
	3094.63	-0.00133	3094.63	-0.60477	3094.63	-0.54742	3094.63	-0.56003	3094.63	-0.56822	3094.63	-0.57462	3094.63	-0.57945	3094.63	-0.58525	3094.63	-0.58354	3094.63	-0.57713	3094.63	-0.57157	3094.63	-0.38821	3094.63	-0.56454	3094.63	-0.29148	3094.63	-0.55434	3094.63	-0.53687		1802.68	-0.23333	1802.68	-0.40138	1802.68	-0.25637	1802.68	-0.47377	1802.68	-0.4822	1802.68	-0.5109	1802.68	-0.53445	1802.68	-0.54731
	3093.2	-0.0013	3093.2	-0.60452	3093.2	-0.54716	3093.2	-0.55959	3093.2	-0.56767	3093.2	-0.57395	3093.2	-0.57871	3093.2	-0.58441	3093.2	-0.58274	3093.2	-0.57641	3093.2	-0.57093	3093.2	-0.38768	3093.2	-0.56403	3093.2	-0.29108	3093.2	-0.55409	3093.2	-0.53665		1801.26	-0.23326	1801.26	-0.4013	1801.26	-0.25595	1801.26	-0.47317	1801.26	-0.48154	1801.26	-0.50994	1801.26	-0.53329	1801.26	-0.54593
	3091.77	-0.00125	3091.77	-0.60418	3091.77	-0.54685	3091.77	-0.5591	3091.77	-0.56704	3091.77	-0.5732	3091.77	-0.57789	3091.77	-0.58348	3091.77	-0.58184	3091.77	-0.57561	3091.77	-0.57023	3091.77	-0.3871	3091.77	-0.56346	3091.77	-0.29064	3091.77	-0.5538	3091.77	-0.53639		1799.83	-0.23317	1799.83	-0.40118	1799.83	-0.25547	1799.83	-0.47251	1799.83	-0.48086	1799.83	-0.50902	1799.83	-0.53219	1799.83	-0.54461
	3090.35	-0.0012	3090.35	-0.60377	3090.35	-0.5465	3090.35	-0.55856	3090.35	-0.56636	3090.35	-0.5724	3090.35	-0.577	3090.35	-0.58249	3090.35	-0.58088	3090.35	-0.57477	3090.35	-0.56947	3090.35	-0.38647	3090.35	-0.56284	3090.35	-0.29017	3090.35	-0.55349	3090.35	-0.53609		1798.4	-0.23308	1798.4	-0.40101	1798.4	-0.25499	1798.4	-0.47185	1798.4	-0.48016	1798.4	-0.50826	1798.4	-0.53128	1798.4	-0.54351
	3088.92	-0.00115	3088.92	-0.60335	3088.92	-0.54612	3088.92	-0.558	3088.92	-0.56563	3088.92	-0.57158	3088.92	-0.57607	3088.92	-0.58146	3088.92	-0.57988	3088.92	-0.57389	3088.92	-0.56869	3088.92	-0.38581	3088.92	-0.5622	3088.92	-0.28967	3088.92	-0.55316	3088.92	-0.53579		1796.97	-0.23302	1796.97	-0.40078	1796.97	-0.25453	1796.97	-0.47121	1796.97	-0.4795	1796.97	-0.5077	1796.97	-0.53061	1796.97	-0.54271
	3087.49	-0.0011	3087.49	-0.60288	3087.49	-0.54573	3087.49	-0.55744	3087.49	-0.56488	3087.49	-0.57073	3087.49	-0.57511	3087.49	-0.5804	3087.49	-0.57883	3087.49	-0.57298	3087.49	-0.56789	3087.49	-0.38513	3087.49	-0.56155	3087.49	-0.28916	3087.49	-0.55281	3087.49	-0.53549		1795.55	-0.23299	1795.55	-0.40056	1795.55	-0.25415	1795.55	-0.47063	1795.55	-0.47892	1795.55	-0.50722	1795.55	-0.53003	1795.55	-0.54201
	3086.06	-0.00108	3086.06	-0.6024	3086.06	-0.54533	3086.06	-0.55685	3086.06	-0.5641	3086.06	-0.56986	3086.06	-0.5741	3086.06	-0.57927	3086.06	-0.57775	3086.06	-0.57204	3086.06	-0.56706	3086.06	-0.38443	3086.06	-0.56087	3086.06	-0.28881	3086.06	-0.55246	3086.06	-0.53519		1794.12	-0.23298	1794.12	-0.4004	1794.12	-0.25387	1794.12	-0.47011	1794.12	-0.4784	1794.12	-0.50686	1794.12	-0.5296	1794.12	-0.5415
	3084.64	-0.00112	3084.64	-0.60193	3084.64	-0.54491	3084.64	-0.55625	3084.64	-0.56329	3084.64	-0.56894	3084.64	-0.57304	3084.64	-0.57809	3084.64	-0.5766	3084.64	-0.57105	3084.64	-0.5662	3084.64	-0.38368	3084.64	-0.56017	3084.64	-0.28835	3084.64	-0.5521	3084.64	-0.53489		1792.69	-0.23298	1792.69	-0.40032	1792.69	-0.25363	1792.69	-0.46957	1792.69	-0.47788	1792.69	-0.50646	1792.69	-0.52912	1792.69	-0.54092
	3083.21	-0.00123	3083.21	-0.6015	3083.21	-0.5445	3083.21	-0.55563	3083.21	-0.56244	3083.21	-0.56797	3083.21	-0.57195	3083.21	-0.57685	3083.21	-0.5754	3083.21	-0.57001	3083.21	-0.56531	3083.21	-0.38291	3083.21	-0.55944	3083.21	-0.28788	3083.21	-0.55174	3083.21	-0.5346		1791.26	-0.23299	1791.26	-0.4003	1791.26	-0.25345	1791.26	-0.46901	1791.26	-0.47732	1791.26	-0.50602	1791.26	-0.52859	1791.26	-0.54029
	3081.78	-0.00133	3081.78	-0.60113	3081.78	-0.5441	3081.78	-0.55501	3081.78	-0.5616	3081.78	-0.56699	3081.78	-0.57083	3081.78	-0.57557	3081.78	-0.57417	3081.78	-0.56896	3081.78	-0.56441	3081.78	-0.38212	3081.78	-0.55871	3081.78	-0.2874	3081.78	-0.55138	3081.78	-0.53432		1789.84	-0.23299	1789.84	-0.40031	1789.84	-0.25325	1789.84	-0.46839	1789.84	-0.4767	1789.84	-0.50546	1789.84	-0.52792	1789.84	-0.53948
	3080.35	-0.00143	3080.35	-0.60077	3080.35	-0.54372	3080.35	-0.55441	3080.35	-0.56076	3080.35	-0.566	3080.35	-0.56972	3080.35	-0.5743	3080.35	-0.57294	3080.35	-0.56791	3080.35	-0.56352	3080.35	-0.38133	3080.35	-0.55799	3080.35	-0.28692	3080.35	-0.55104	3080.35	-0.53407		1788.41	-0.233	1788.41	-0.40032	1788.41	-0.25303	1788.41	-0.46771	1788.41	-0.47602	1788.41	-0.5047	1788.41	-0.52701	1788.41	-0.53839
	3078.93	-0.00148	3078.93	-0.6005	3078.93	-0.54337	3078.93	-0.55383	3078.93	-0.55996	3078.93	-0.56504	3078.93	-0.56864	3078.93	-0.57305	3078.93	-0.57173	3078.93	-0.56689	3078.93	-0.56265	3078.93	-0.38055	3078.93	-0.55729	3078.93	-0.28645	3078.93	-0.55071	3078.93	-0.53384		1786.98	-0.23299	1786.98	-0.40033	1786.98	-0.25275	1786.98	-0.46699	1786.98	-0.47528	1786.98	-0.50378	1786.98	-0.5259	1786.98	-0.53706
	3077.5	-0.00143	3077.5	-0.6002	3077.5	-0.54305	3077.5	-0.55326	3077.5	-0.55917	3077.5	-0.56408	3077.5	-0.56755	3077.5	-0.5718	3077.5	-0.57053	3077.5	-0.56587	3077.5	-0.56179	3077.5	-0.37977	3077.5	-0.55661	3077.5	-0.28598	3077.5	-0.55039	3077.5	-0.53362		1785.56	-0.23297	1785.56	-0.40034	1785.56	-0.25237	1785.56	-0.46625	1785.56	-0.47448	1785.56	-0.50258	1785.56	-0.52446	1785.56	-0.53533
	3076.07	-0.00128	3076.07	-0.59987	3076.07	-0.54271	3076.07	-0.55266	3076.07	-0.55837	3076.07	-0.5631	3076.07	-0.56644	3076.07	-0.57051	3076.07	-0.5693	3076.07	-0.56483	3076.07	-0.5609	3076.07	-0.37897	3076.07	-0.55591	3076.07	-0.28549	3076.07	-0.55007	3076.07	-0.53339		1784.13	-0.23294	1784.13	-0.40032	1784.13	-0.25191	1784.13	-0.46547	1784.13	-0.47362	1784.13	-0.50118	1784.13	-0.52278	1784.13	-0.53332
	3074.65	-0.00108	3074.65	-0.5995	3074.65	-0.54235	3074.65	-0.55202	3074.65	-0.55752	3074.65	-0.56207	3074.65	-0.56526	3074.65	-0.56914	3074.65	-0.56799	3074.65	-0.56372	3074.65	-0.55996	3074.65	-0.37811	3074.65	-0.55516	3074.65	-0.28497	3074.65	-0.54972	3074.65	-0.53313		1782.7	-0.23289	1782.7	-0.40027	1782.7	-0.25131	1782.7	-0.46463	1782.7	-0.47272	1782.7	-0.49962	1782.7	-0.52091	1782.7	-0.53107
	3073.22	-0.000825	3073.22	-0.5991	3073.22	-0.54195	3073.22	-0.55132	3073.22	-0.5566	3073.22	-0.56096	3073.22	-0.56399	3073.22	-0.56767	3073.22	-0.56658	3073.22	-0.56253	3073.22	-0.55894	3073.22	-0.37719	3073.22	-0.55435	3073.22	-0.28442	3073.22	-0.54934	3073.22	-0.53285		1781.27	-0.23281	1781.27	-0.40019	1781.27	-0.25061	1781.27	-0.46373	1781.27	-0.47172	1781.27	-0.49806	1781.27	-0.51904	1781.27	-0.52882
	3071.79	-0.000675	3071.79	-0.59873	3071.79	-0.54152	3071.79	-0.55057	3071.79	-0.55561	3071.79	-0.55976	3071.79	-0.56262	3071.79	-0.56609	3071.79	-0.56507	3071.79	-0.56126	3071.79	-0.55784	3071.79	-0.37621	3071.79	-0.55347	3071.79	-0.28383	3071.79	-0.54893	3071.79	-0.53253		1779.85	-0.23269	1779.85	-0.40007	1779.85	-0.24983	1779.85	-0.46273	1779.85	-0.47068	1779.85	-0.4967	1779.85	-0.51741	1779.85	-0.52687
	3070.36	-0.000575	3070.36	-0.5984	3070.36	-0.54106	3070.36	-0.54979	3070.36	-0.55455	3070.36	-0.55849	3070.36	-0.56116	3070.36	-0.56441	3070.36	-0.56347	3070.36	-0.55989	3070.36	-0.55666	3070.36	-0.37515	3070.36	-0.55254	3070.36	-0.28319	3070.36	-0.54849	3070.36	-0.5322		1778.42	-0.23252	1778.42	-0.39988	1778.42	-0.24905	1778.42	-0.46167	1778.42	-0.4696	1778.42	-0.49566	1778.42	-0.51616	1778.42	-0.52537
	3068.94	-0.0006	3068.94	-0.59808	3068.94	-0.54059	3068.94	-0.54898	3068.94	-0.55345	3068.94	-0.55716	3068.94	-0.55965	3068.94	-0.56267	3068.94	-0.5618	3068.94	-0.55846	3068.94	-0.55544	3068.94	-0.37407	3068.94	-0.55157	3068.94	-0.28252	3068.94	-0.54803	3068.94	-0.53187		1776.99	-0.23235	1776.99	-0.39957	1776.99	-0.24837	1776.99	-0.46065	1776.99	-0.4686	1776.99	-0.49494	1776.99	-0.51529	1776.99	-0.52433
	3067.51	-0.0007	3067.51	-0.5978	3067.51	-0.54014	3067.51	-0.54818	3067.51	-0.55235	3067.51	-0.55584	3067.51	-0.55813	3067.51	-0.56093	3067.51	-0.56013	3067.51	-0.55703	3067.51	-0.55423	3067.51	-0.37299	3067.51	-0.5506	3067.51	-0.28187	3067.51	-0.54757	3067.51	-0.53155		1775.56	-0.2322	1775.56	-0.39916	1775.56	-0.24785	1775.56	-0.45977	1775.56	-0.46774	1775.56	-0.49438	1775.56	-0.51462	1775.56	-0.52353
	3066.08	-0.000875	3066.08	-0.59755	3066.08	-0.53973	3066.08	-0.54744	3066.08	-0.5513	3066.08	-0.55458	3066.08	-0.5567	3066.08	-0.55929	3066.08	-0.55854	3066.08	-0.55566	3066.08	-0.55308	3066.08	-0.37195	3066.08	-0.5497	3066.08	-0.28125	3066.08	-0.54714	3066.08	-0.53127		1774.14	-0.23212	1774.14	-0.39872	1774.14	-0.24749	1774.14	-0.45907	1774.14	-0.46704	1774.14	-0.49394	1774.14	-0.51409	1774.14	-0.52289
	3064.65	-0.00108	3064.65	-0.59732	3064.65	-0.53937	3064.65	-0.54677	3064.65	-0.55035	3064.65	-0.55342	3064.65	-0.55537	3064.65	-0.55776	3064.65	-0.55708	3064.65	-0.55441	3064.65	-0.55202	3064.65	-0.37101	3064.65	-0.54888	3064.65	-0.28067	3064.65	-0.54677	3064.65	-0.53103		1772.71	-0.23209	1772.71	-0.39836	1772.71	-0.24721	1772.71	-0.45853	1772.71	-0.4665	1772.71	-0.49338	1772.71	-0.51342	1772.71	-0.52209
	3063.23	-0.00128	3063.23	-0.59715	3063.23	-0.53904	3063.23	-0.54615	3063.23	-0.54947	3063.23	-0.55235	3063.23	-0.55414	3063.23	-0.55635	3063.23	-0.55572	3063.23	-0.55324	3063.23	-0.55105	3063.23	-0.37014	3063.23	-0.54812	3063.23	-0.28015	3063.23	-0.54642	3063.23	-0.53082		1771.28	-0.23209	1771.28	-0.39814	1771.28	-0.24699	1771.28	-0.45811	1771.28	-0.46606	1771.28	-0.49282	1771.28	-0.51275	1771.28	-0.52128
	3061.8	-0.00143	3061.8	-0.59695	3061.8	-0.53871	3061.8	-0.54555	3061.8	-0.54861	3061.8	-0.55131	3061.8	-0.55295	3061.8	-0.55497	3061.8	-0.55439	3061.8	-0.55211	3061.8	-0.55009	3061.8	-0.36929	3061.8	-0.54738	3061.8	-0.27963	3061.8	-0.54609	3061.8	-0.53061		1769.85	-0.2321	1769.85	-0.39807	1769.85	-0.24671	1769.85	-0.45775	1769.85	-0.46566	1769.85	-0.4923	1769.85	-0.51213	1769.85	-0.52053
	3060.37	-0.00152	3060.37	-0.59673	3060.37	-0.53835	3060.37	-0.54492	3060.37	-0.54773	3060.37	-0.55025	3060.37	-0.55174	3060.37	-0.55357	3060.37	-0.55305	3060.37	-0.55096	3060.37	-0.54912	3060.37	-0.36842	3060.37	-0.54662	3060.37	-0.2791	3060.37	-0.54574	3060.37	-0.53038		1768.43	-0.23209	1768.43	-0.39808	1768.43	-0.24643	1768.43	-0.45735	1768.43	-0.46526	1768.43	-0.49186	1768.43	-0.5116	1768.43	-0.5199
	3058.94	-0.00152	3058.94	-0.59645	3058.94	-0.53795	3058.94	-0.54424	3058.94	-0.54681	3058.94	-0.54914	3058.94	-0.55048	3058.94	-0.5521	3058.94	-0.55166	3058.94	-0.54977	3058.94	-0.5481	3058.94	-0.36752	3058.94	-0.54581	3058.94	-0.27855	3058.94	-0.54537	3058.94	-0.53011		1767	-0.23206	1767	-0.3981	1767	-0.24617	1767	-0.45691	1767	-0.46482	1767	-0.4915	1767	-0.51117	1767	-0.51938
	3057.52	-0.0015	3057.52	-0.5961	3057.52	-0.53749	3057.52	-0.54351	3057.52	-0.54582	3057.52	-0.54797	3057.52	-0.54916	3057.52	-0.55057	3057.52	-0.5502	3057.52	-0.54852	3057.52	-0.54702	3057.52	-0.36657	3057.52	-0.54495	3057.52	-0.27798	3057.52	-0.54497	3057.52	-0.52979		1765.57	-0.232	1765.57	-0.39807	1765.57	-0.24595	1765.57	-0.45643	1765.57	-0.46434	1765.57	-0.4911	1765.57	-0.51069	1765.57	-0.5188
	3056.09	-0.00145	3056.09	-0.59573	3056.09	-0.53699	3056.09	-0.54272	3056.09	-0.54477	3056.09	-0.54673	3056.09	-0.54775	3056.09	-0.54895	3056.09	-0.54866	3056.09	-0.54719	3056.09	-0.54587	3056.09	-0.36557	3056.09	-0.54402	3056.09	-0.27736	3056.09	-0.54453	3056.09	-0.52944		1764.14	-0.23194	1764.14	-0.39799	1764.14	-0.24577	1764.14	-0.45589	1764.14	-0.46382	1764.14	-0.4907	1764.14	-0.51021	1764.14	-0.51823
	3054.66	-0.00135	3054.66	-0.59532	3054.66	-0.53645	3054.66	-0.54187	3054.66	-0.54365	3054.66	-0.5454	3054.66	-0.54624	3054.66	-0.54722	3054.66	-0.54701	3054.66	-0.54576	3054.66	-0.54464	3054.66	-0.36449	3054.66	-0.54302	3054.66	-0.27671	3054.66	-0.54406	3054.66	-0.52906		1762.72	-0.23186	1762.72	-0.39786	1762.72	-0.24557	1762.72	-0.45531	1762.72	-0.46326	1762.72	-0.49018	1762.72	-0.50958	1762.72	-0.51748
	3053.23	-0.00128	3053.23	-0.59492	3053.23	-0.53589	3053.23	-0.54096	3053.23	-0.54242	3053.23	-0.54395	3053.23	-0.5446	3053.23	-0.54533	3053.23	-0.5452	3053.23	-0.5442	3053.23	-0.54331	3053.23	-0.36331	3053.23	-0.54193	3053.23	-0.27599	3053.23	-0.54354	3053.23	-0.52866		1761.29	-0.23177	1761.29	-0.3977	1761.29	-0.24537	1761.29	-0.45471	1761.29	-0.46268	1761.29	-0.4897	1761.29	-0.50901	1761.29	-0.51679
	3051.81	-0.00118	3051.81	-0.5945	3051.81	-0.53527	3051.81	-0.53993	3051.81	-0.54105	3051.81	-0.54231	3051.81	-0.54275	3051.81	-0.54319	3051.81	-0.54315	3051.81	-0.54244	3051.81	-0.5418	3051.81	-0.36198	3051.81	-0.54071	3051.81	-0.27519	3051.81	-0.54296	3051.81	-0.52822		1759.86	-0.2317	1759.86	-0.39751	1759.86	-0.24511	1759.86	-0.45405	1759.86	-0.46204	1759.86	-0.48922	1759.86	-0.50843	1759.86	-0.51609
	3050.38	-0.00108	3050.38	-0.59405	3050.38	-0.53457	3050.38	-0.53876	3050.38	-0.53946	3050.38	-0.54041	3050.38	-0.5406	3050.38	-0.54072	3050.38	-0.54077	3050.38	-0.5404	3050.38	-0.54006	3050.38	-0.36043	3050.38	-0.53931	3050.38	-0.27426	3050.38	-0.54231	3050.38	-0.52775		1758.43	-0.23164	1758.43	-0.39729	1758.43	-0.24487	1758.43	-0.45333	1758.43	-0.46136	1758.43	-0.4887	1758.43	-0.50781	1758.43	-0.51535
	3048.95	-0.000975	3048.95	-0.59355	3048.95	-0.53378	3048.95	-0.53742	3048.95	-0.53764	3048.95	-0.53821	3048.95	-0.5381	3048.95	-0.53785	3048.95	-0.53802	3048.95	-0.53804	3048.95	-0.53805	3048.95	-0.35865	3048.95	-0.53771	3048.95	-0.27317	3048.95	-0.54156	3048.95	-0.52722		1757.01	-0.2316	1757.01	-0.39709	1757.01	-0.24463	1757.01	-0.45255	1757.01	-0.4606	1757.01	-0.48822	1757.01	-0.50723	1757.01	-0.51465
	3047.52	-0.000925	3047.52	-0.59305	3047.52	-0.53291	3047.52	-0.53593	3047.52	-0.53561	3047.52	-0.53575	3047.52	-0.53531	3047.52	-0.53463	3047.52	-0.53494	3047.52	-0.53539	3047.52	-0.5358	3047.52	-0.35665	3047.52	-0.53592	3047.52	-0.27195	3047.52	-0.54072	3047.52	-0.52665		1755.58	-0.23161	1755.58	-0.39694	1755.58	-0.24437	1755.58	-0.45171	1755.58	-0.45978	1755.58	-0.48758	1755.58	-0.50646	1755.58	-0.51373
	3046.1	-0.000875	3046.1	-0.5925	3046.1	-0.532	3046.1	-0.53435	3046.1	-0.53346	3046.1	-0.53315	3046.1	-0.53235	3046.1	-0.53122	3046.1	-0.53168	3046.1	-0.53259	3046.1	-0.53342	3046.1	-0.35454	3046.1	-0.53404	3046.1	-0.27067	3046.1	-0.53985	3046.1	-0.52605		1754.15	-0.23163	1754.15	-0.39686	1754.15	-0.24413	1754.15	-0.45089	1754.15	-0.45901	1754.15	-0.48682	1754.15	-0.50555	1754.15	-0.51264
	3044.67	-0.000875	3044.67	-0.59195	3044.67	-0.5311	3044.67	-0.5328	3044.67	-0.53134	3044.67	-0.53058	3044.67	-0.52942	3044.67	-0.52786	3044.67	-0.52847	3044.67	-0.52983	3044.67	-0.53108	3044.67	-0.35246	3044.67	-0.53219	3044.67	-0.2694	3044.67	-0.53899	3044.67	-0.52546		1752.72	-0.23167	1752.72	-0.39687	1752.72	-0.24381	1752.72	-0.45011	1752.72	-0.45817	1752.72	-0.48582	1752.72	-0.50435	1752.72	-0.5112
	3043.24	-0.0009	3043.24	-0.59147	3043.24	-0.53029	3043.24	-0.53139	3043.24	-0.52942	3043.24	-0.52824	3043.24	-0.52675	3043.24	-0.52479	3043.24	-0.52555	3043.24	-0.52732	3043.24	-0.52894	3043.24	-0.35056	3043.24	-0.53051	3043.24	-0.26824	3043.24	-0.5382	3043.24	-0.52491		1751.3	-0.2317	1751.3	-0.39693	1751.3	-0.24343	1751.3	-0.44939	1751.3	-0.45722	1751.3	-0.4847	1751.3	-0.50301	1751.3	-0.50959
	3041.81	-0.00095	3041.81	-0.59103	3041.81	-0.5296	3041.81	-0.53019	3041.81	-0.52778	3041.81	-0.52625	3041.81	-0.52447	3041.81	-0.52218	3041.81	-0.52306	3041.81	-0.52518	3041.81	-0.52712	3041.81	-0.34895	3041.81	-0.52908	3041.81	-0.26726	3041.81	-0.53755	3041.81	-0.52445		1749.87	-0.23172	1749.87	-0.39702	1749.87	-0.24293	1749.87	-0.44871	1749.87	-0.4561	1749.87	-0.48338	1749.87	-0.50142	1749.87	-0.50769
	3040.39	-0.00102	3040.39	-0.59068	3040.39	-0.52902	3040.39	-0.52917	3040.39	-0.52638	3040.39	-0.52456	3040.39	-0.52252	3040.39	-0.51995	3040.39	-0.52094	3040.39	-0.52337	3040.39	-0.52557	3040.39	-0.34757	3040.39	-0.52787	3040.39	-0.26642	3040.39	-0.53699	3040.39	-0.52406		1748.44	-0.23171	1748.44	-0.3971	1748.44	-0.24237	1748.44	-0.44803	1748.44	-0.45488	1748.44	-0.48194	1748.44	-0.49969	1748.44	-0.50561
	3038.96	-0.0011	3038.96	-0.59032	3038.96	-0.52847	3038.96	-0.52821	3038.96	-0.52504	3038.96	-0.52295	3038.96	-0.52067	3038.96	-0.51782	3038.96	-0.51892	3038.96	-0.52165	3038.96	-0.5241	3038.96	-0.34626	3038.96	-0.52671	3038.96	-0.26562	3038.96	-0.53645	3038.96	-0.52368		1747.01	-0.23168	1747.01	-0.39715	1747.01	-0.24171	1747.01	-0.44731	1747.01	-0.45366	1747.01	-0.4805	1747.01	-0.49797	1747.01	-0.50354
	3037.53	-0.0012	3037.53	-0.58995	3037.53	-0.52785	3037.53	-0.52715	3037.53	-0.52356	3037.53	-0.52117	3037.53	-0.51863	3037.53	-0.51547	3037.53	-0.51668	3037.53	-0.51975	3037.53	-0.52246	3037.53	-0.34481	3037.53	-0.52541	3037.53	-0.26474	3037.53	-0.53585	3037.53	-0.52326		1745.59	-0.23159	1745.59	-0.39714	1745.59	-0.24099	1745.59	-0.44655	1745.59	-0.45244	1745.59	-0.47906	1745.59	-0.49624	1745.59	-0.50146
	3036.1	-0.0013	3036.1	-0.58952	3036.1	-0.52713	3036.1	-0.52589	3036.1	-0.52182	3036.1	-0.51908	3036.1	-0.51625	3036.1	-0.51271	3036.1	-0.51405	3036.1	-0.51751	3036.1	-0.52054	3036.1	-0.34311	3036.1	-0.52389	3036.1	-0.2637	3036.1	-0.53516	3036.1	-0.52276		1744.16	-0.23147	1744.16	-0.39705	1744.16	-0.24027	1744.16	-0.44571	1744.16	-0.45132	1744.16	-0.47774	1744.16	-0.49465	1744.16	-0.49956
	3034.68	-0.00138	3034.68	-0.58903	3034.68	-0.52631	3034.68	-0.52449	3034.68	-0.51987	3034.68	-0.51675	3034.68	-0.51358	3034.68	-0.50963	3034.68	-0.5111	3034.68	-0.51499	3034.68	-0.51838	3034.68	-0.3412	3034.68	-0.52218	3034.68	-0.26255	3034.68	-0.53437	3034.68	-0.52219		1742.73	-0.23132	1742.73	-0.39684	1742.73	-0.23955	1742.73	-0.44481	1742.73	-0.45034	1742.73	-0.47658	1742.73	-0.49326	1742.73	-0.49789
	3033.25	-0.0014	3033.25	-0.5885	3033.25	-0.52547	3033.25	-0.52305	3033.25	-0.51789	3033.25	-0.51438	3033.25	-0.51087	3033.25	-0.50651	3033.25	-0.5081	3033.25	-0.51243	3033.25	-0.51618	3033.25	-0.33927	3033.25	-0.52045	3033.25	-0.26137	3033.25	-0.53357	3033.25	-0.52161		1741.31	-0.23117	1741.31	-0.39652	1741.31	-0.23889	1741.31	-0.44385	1741.31	-0.44959	1741.31	-0.4757	1741.31	-0.49221	1741.31	-0.49663
	3031.82	-0.00138	3031.82	-0.58795	3031.82	-0.5247	3031.82	-0.52174	3031.82	-0.51609	3031.82	-0.51224	3031.82	-0.50843	3031.82	-0.5037	3031.82	-0.50539	3031.82	-0.51011	3031.82	-0.51421	3031.82	-0.33752	3031.82	-0.51888	3031.82	-0.26031	3031.82	-0.53284	3031.82	-0.52108		1739.88	-0.23105	1739.88	-0.39615	1739.88	-0.23831	1739.88	-0.44287	1739.88	-0.44915	1739.88	-0.47518	1739.88	-0.49158	1739.88	-0.49588
	3030.4	-0.00128	3030.4	-0.58745	3030.4	-0.52407	3030.4	-0.52068	3030.4	-0.51464	3030.4	-0.51051	3030.4	-0.50647	3030.4	-0.50143	3030.4	-0.5032	3030.4	-0.50823	3030.4	-0.51261	3030.4	-0.33611	3030.4	-0.51762	3030.4	-0.25944	3030.4	-0.53225	3030.4	-0.52066		1738.45	-0.23099	1738.45	-0.39578	1738.45	-0.23787	1738.45	-0.44199	1738.45	-0.44895	1738.45	-0.47494	1738.45	-0.49129	1738.45	-0.49553
	3028.97	-0.00115	3028.97	-0.587	3028.97	-0.52358	3028.97	-0.51984	3028.97	-0.51351	3028.97	-0.50916	3028.97	-0.50493	3028.97	-0.49966	3028.97	-0.50149	3028.97	-0.50676	3028.97	-0.51137	3028.97	-0.33501	3028.97	-0.51663	3028.97	-0.25876	3028.97	-0.53179	3028.97	-0.52033		1737.02	-0.23101	1737.02	-0.39548	1737.02	-0.23761	1737.02	-0.44127	1737.02	-0.44885	1737.02	-0.47482	1737.02	-0.49115	1737.02	-0.49536
	3027.54	-0.00102	3027.54	-0.58662	3027.54	-0.52314	3027.54	-0.51908	3027.54	-0.5125	3027.54	-0.50794	3027.54	-0.50356	3027.54	-0.49807	3027.54	-0.49995	3027.54	-0.50545	3027.54	-0.51027	3027.54	-0.33401	3027.54	-0.51574	3027.54	-0.25816	3027.54	-0.53137	3027.54	-0.52004		1735.6	-0.23107	1735.6	-0.39534	1735.6	-0.23749	1735.6	-0.44073	1735.6	-0.44865	1735.6	-0.47458	1735.6	-0.49086	1735.6	-0.49501
	3026.11	-0.00095	3026.11	-0.58625	3026.11	-0.52264	3026.11	-0.51822	3026.11	-0.51135	3026.11	-0.50655	3026.11	-0.50198	3026.11	-0.49626	3026.11	-0.49821	3026.11	-0.50395	3026.11	-0.509	3026.11	-0.33287	3026.11	-0.51474	3026.11	-0.25747	3026.11	-0.53089	3026.11	-0.51972		1734.17	-0.23114	1734.17	-0.39538	1734.17	-0.23743	1734.17	-0.44027	1734.17	-0.44827	1734.17	-0.47414	1734.17	-0.49033	1734.17	-0.49438
	3024.69	-0.0009	3024.69	-0.58588	3024.69	-0.52204	3024.69	-0.51715	3024.69	-0.50991	3024.69	-0.5048	3024.69	-0.5	3024.69	-0.49398	3024.69	-0.49603	3024.69	-0.50208	3024.69	-0.50742	3024.69	-0.33146	3024.69	-0.51348	3024.69	-0.25661	3024.69	-0.5303	3024.69	-0.51931		1732.74	-0.2312	1732.74	-0.39552	1732.74	-0.23731	1732.74	-0.43987	1732.74	-0.44772	1732.74	-0.47349	1732.74	-0.4895	1732.74	-0.49346
	3023.26	-0.0009	3023.26	-0.58545	3023.26	-0.52132	3023.26	-0.51588	3023.26	-0.50819	3023.26	-0.50273	3023.26	-0.49764	3023.26	-0.49126	3023.26	-0.49344	3023.26	-0.49987	3023.26	-0.50553	3023.26	-0.32977	3023.26	-0.51198	3023.26	-0.25559	3023.26	-0.5296	3023.26	-0.51881		1731.31	-0.23122	1731.31	-0.3957	1731.31	-0.23709	1731.31	-0.43947	1731.31	-0.44718	1731.31	-0.47285	1731.31	-0.48872	1731.31	-0.49248
	3021.83	-0.0009	3021.83	-0.58498	3021.83	-0.52051	3021.83	-0.51445	3021.83	-0.50626	3021.83	-0.50041	3021.83	-0.49499	3021.83	-0.48823	3021.83	-0.49055	3021.83	-0.49739	3021.83	-0.50341	3021.83	-0.32789	3021.83	-0.5103	3021.83	-0.25444	3021.83	-0.52882	3021.83	-0.51824		1729.89	-0.2312	1729.89	-0.39584	1729.89	-0.23677	1729.89	-0.43901	1729.89	-0.44665	1729.89	-0.47222	1729.89	-0.48796	1729.89	-0.49121
	3020.4	-0.000875	3020.4	-0.58445	3020.4	-0.51959	3020.4	-0.51286	3020.4	-0.5041	3020.4	-0.49783	3020.4	-0.49203	3020.4	-0.48485	3020.4	-0.48733	3020.4	-0.49463	3020.4	-0.50104	3020.4	-0.3258	3020.4	-0.50842	3020.4	-0.25317	3020.4	-0.52794	3020.4	-0.5176		1728.46	-0.23114	1728.46	-0.3959	1728.46	-0.23643	1728.46	-0.43845	1728.46	-0.44602	1728.46	-0.4716	1728.46	-0.4872	1728.46	-0.48954
	3018.98	-0.00085	3018.98	-0.58382	3018.98	-0.51849	3018.98	-0.51099	3018.98	-0.50156	3018.98	-0.49479	3018.98	-0.48856	3018.98	-0.48089	3018.98	-0.48354	3018.98	-0.49138	3018.98	-0.49826	3018.98	-0.32334	3018.98	-0.50619	3018.98	-0.25167	3018.98	-0.5269	3018.98	-0.51682		1727.03	-0.23103	1727.03	-0.39586	1727.03	-0.23599	1727.03	-0.43775	1727.03	-0.44534	1727.03	-0.47098	1727.03	-0.48644	1727.03	-0.4886
	3017.55	-0.00085	3017.55	-0.58305	3017.55	-0.51717	3017.55	-0.50874	3017.55	-0.49851	3017.55	-0.49116	3017.55	-0.48442	3017.55	-0.47616	3017.55	-0.47899	3017.55	-0.48749	3017.55	-0.49493	3017.55	-0.32039	3017.55	-0.50352	3017.55	-0.24988	3017.55	-0.52565	3017.55	-0.51589		1725.6	-0.23088	1725.6	-0.3957	1725.6	-0.23549	1725.6	-0.43687	1725.6	-0.44468	1725.6	-0.47034	1725.6	-0.48566	1725.6	-0.48765
	3016.12	-0.00085	3016.12	-0.58218	3016.12	-0.51565	3016.12	-0.50618	3016.12	-0.49502	3016.12	-0.48701	3016.12	-0.47969	3016.12	-0.47073	3016.12	-0.47379	3016.12	-0.48304	3016.12	-0.49112	3016.12	-0.31701	3016.12	-0.50047	3016.12	-0.24783	3016.12	-0.52421	3016.12	-0.51483		1724.18	-0.23072	1724.18	-0.39542	1724.18	-0.23493	1724.18	-0.43585	1724.18	-0.44403	1724.18	-0.46968	1724.18	-0.48486	1724.18	-0.4867
	3014.69	-0.000875	3014.69	-0.58127	3014.69	-0.51406	3014.69	-0.50349	3014.69	-0.49134	3014.69	-0.48263	3014.69	-0.4747	3014.69	-0.465	3014.69	-0.46829	3014.69	-0.47833	3014.69	-0.48709	3014.69	-0.31343	3014.69	-0.49725	3014.69	-0.24566	3014.69	-0.52271	3014.69	-0.51373		1722.75	-0.23059	1722.75	-0.39505	1722.75	-0.23437	1722.75	-0.43515	1722.75	-0.44339	1722.75	-0.469	1722.75	-0.48404	1722.75	-0.48575
	3013.27	-0.0009	3013.27	-0.5804	3013.27	-0.51253	3013.27	-0.50088	3013.27	-0.48777	3013.27	-0.47836	3013.27	-0.46983	3013.27	-0.45939	3013.27	-0.46292	3013.27	-0.47373	3013.27	-0.48317	3013.27	-0.30995	3013.27	-0.49412	3013.27	-0.24354	3013.27	-0.52124	3013.27	-0.51269		1721.32	-0.23054	1721.32	-0.39464	1721.32	-0.23389	1721.32	-0.43469	1721.32	-0.44274	1721.32	-0.46831	1721.32	-0.48323	1721.32	-0.48482
	3011.84	-0.0009	3011.84	-0.57963	3011.84	-0.51116	3011.84	-0.49852	3011.84	-0.48453	3011.84	-0.47448	3011.84	-0.46539	3011.84	-0.45425	3011.84	-0.45801	3011.84	-0.46953	3011.84	-0.47958	3011.84	-0.30677	3011.84	-0.49129	3011.84	-0.24161	3011.84	-0.51993	3011.84	-0.51177		1719.89	-0.23057	1719.89	-0.39433	1719.89	-0.23351	1719.89	-0.43432	1719.89	-0.44208	1719.89	-0.46763	1719.89	-0.48243	1719.89	-0.48391
	3010.41	-0.000925	3010.41	-0.57903	3010.41	-0.51001	3010.41	-0.49652	3010.41	-0.48177	3010.41	-0.47113	3010.41	-0.46157	3010.41	-0.44982	3010.41	-0.45378	3010.41	-0.46592	3010.41	-0.47649	3010.41	-0.30403	3010.41	-0.48887	3010.41	-0.23995	3010.41	-0.51883	3010.41	-0.51102		1718.47	-0.23066	1718.47	-0.3942	1718.47	-0.23325	1718.47	-0.43404	1718.47	-0.44142	1718.47	-0.46697	1718.47	-0.48166	1718.47	-0.48304
	3008.98	-0.000975	3008.98	-0.57855	3008.98	-0.50912	3008.98	-0.49492	3008.98	-0.47953	3008.98	-0.46841	3008.98	-0.45847	3008.98	-0.44622	3008.98	-0.45034	3008.98	-0.46298	3008.98	-0.47398	3008.98	-0.30179	3008.98	-0.48693	3008.98	-0.23859	3008.98	-0.51795	3008.98	-0.51045		1717.04	-0.23077	1717.04	-0.39428	1717.04	-0.23305	1717.04	-0.43379	1717.04	-0.44076	1717.04	-0.46633	1717.04	-0.48092	1717.04	-0.48221
	3007.56	-0.00102	3007.56	-0.5782	3007.56	-0.50846	3007.56	-0.49373	3007.56	-0.47786	3007.56	-0.46636	3007.56	-0.45611	3007.56	-0.44348	3007.56	-0.44772	3007.56	-0.46076	3007.56	-0.47209	3007.56	-0.30011	3007.56	-0.48548	3007.56	-0.23756	3007.56	-0.5173	3007.56	-0.51005		1715.61	-0.23086	1715.61	-0.39451	1715.61	-0.23287	1715.61	-0.43354	1715.61	-0.44012	1715.61	-0.4657	1715.61	-0.48022	1715.61	-0.48144
	3006.13	-0.00115	3006.13	-0.578	3006.13	-0.50805	3006.13	-0.49297	3006.13	-0.47675	3006.13	-0.465	3006.13	-0.45455	3006.13	-0.44166	3006.13	-0.44598	3006.13	-0.45929	3006.13	-0.47083	3006.13	-0.29899	3006.13	-0.48453	3006.13	-0.23689	3006.13	-0.51689	3006.13	-0.50981		1714.18	-0.23089	1714.18	-0.39478	1714.18	-0.23259	1714.18	-0.43324	1714.18	-0.4395	1714.18	-0.46509	1714.18	-0.47955	1714.18	-0.48073
	3004.7	-0.0013	3004.7	-0.57793	3004.7	-0.50789	3004.7	-0.49264	3004.7	-0.47626	3004.7	-0.46439	3004.7	-0.45383	3004.7	-0.44083	3004.7	-0.44517	3004.7	-0.45861	3004.7	-0.47027	3004.7	-0.29847	3004.7	-0.48412	3004.7	-0.23657	3004.7	-0.51671	3004.7	-0.50974		1712.76	-0.23087	1712.76	-0.39499	1712.76	-0.23223	1712.76	-0.43289	1712.76	-0.43893	1712.76	-0.46451	1712.76	-0.47892	1712.76	-0.48007
	3003.27	-0.00148	3003.27	-0.57798	3003.27	-0.50795	3003.27	-0.49273	3003.27	-0.47634	3003.27	-0.46447	3003.27	-0.45391	3003.27	-0.44091	3003.27	-0.44523	3003.27	-0.45867	3003.27	-0.47035	3003.27	-0.29853	3003.27	-0.48419	3003.27	-0.2366	3003.27	-0.51676	3003.27	-0.5098		1711.33	-0.2308	1711.33	-0.39508	1711.33	-0.232	1711.33	-0.43248	1711.33	-0.43841	1711.33	-0.46395	1711.33	-0.47832	1711.33	-0.47944
	3001.85	-0.00165	3001.85	-0.57803	3001.85	-0.50813	3001.85	-0.49305	3001.85	-0.47674	3001.85	-0.46498	3001.85	-0.45445	3001.85	-0.44154	3001.85	-0.44582	3001.85	-0.45918	3001.85	-0.47082	3001.85	-0.29892	3001.85	-0.48456	3001.85	-0.23683	3001.85	-0.51693	3001.85	-0.50994		1709.9	-0.2307	1709.9	-0.39502	1709.9	-0.23172	1709.9	-0.43202	1709.9	-0.43794	1709.9	-0.46341	1709.9	-0.47775	1709.9	-0.47884
	3000.42	-0.0018	3000.42	-0.57798	3000.42	-0.50823	3000.42	-0.49325	3000.42	-0.47699	3000.42	-0.46532	3000.42	-0.45483	3000.42	-0.44198	3000.42	-0.44622	3000.42	-0.45953	3000.42	-0.47113	3000.42	-0.29919	3000.42	-0.48479	3000.42	-0.237	3000.42	-0.51703	3000.42	-0.51001		1708.47	-0.23059	1708.47	-0.39484	1708.47	-0.23141	1708.47	-0.43151	1708.47	-0.43752	1708.47	-0.46287	1708.47	-0.47718	1708.47	-0.47825
	2998.99	-0.00192	2998.99	-0.57767	2998.99	-0.50797	2998.99	-0.49285	2998.99	-0.47644	2998.99	-0.46469	2998.99	-0.45414	2998.99	-0.44118	2998.99	-0.44544	2998.99	-0.45887	2998.99	-0.47057	2998.99	-0.2987	2998.99	-0.48432	2998.99	-0.2367	2998.99	-0.5168	2998.99	-0.50983		1707.05	-0.23047	1707.05	-0.3946	1707.05	-0.23103	1707.05	-0.43094	1707.05	-0.43713	1707.05	-0.46231	1707.05	-0.47661	1707.05	-0.47766
	2997.56	-0.00192	2997.56	-0.577	2997.56	-0.50705	2997.56	-0.49131	2997.56	-0.47436	2997.56	-0.46222	2997.56	-0.45136	2997.56	-0.43798	2997.56	-0.44238	2997.56	-0.45625	2997.56	-0.46832	2997.56	-0.29673	2997.56	-0.48251	2997.56	-0.23548	2997.56	-0.51593	2997.56	-0.50919		1705.62	-0.23035	1705.62	-0.39432	1705.62	-0.23062	1705.62	-0.43035	1705.62	-0.43674	1705.62	-0.46173	1705.62	-0.476	1705.62	-0.47706
	2996.14	-0.0018	2996.14	-0.5759	2996.14	-0.5053	2996.14	-0.48831	2996.14	-0.47029	2996.14	-0.45733	2996.14	-0.44584	2996.14	-0.43161	2996.14	-0.4363	2996.14	-0.45105	2996.14	-0.46385	2996.14	-0.29279	2996.14	-0.47896	2996.14	-0.23308	2996.14	-0.51426	2996.14	-0.50798		1704.19	-0.23024	1704.19	-0.39402	1704.19	-0.23021	1704.19	-0.42979	1704.19	-0.43634	1704.19	-0.46114	1704.19	-0.47536	1704.19	-0.47645
	2994.71	-0.00155	2994.71	-0.5745	2994.71	-0.50292	2994.71	-0.48417	2994.71	-0.46468	2994.71	-0.45056	2994.71	-0.43815	2994.71	-0.42276	2994.71	-0.42784	2994.71	-0.44381	2994.71	-0.45764	2994.71	-0.2873	2994.71	-0.47405	2994.71	-0.22975	2994.71	-0.51196	2994.71	-0.50633		1702.77	-0.23018	1702.77	-0.39372	1702.77	-0.22984	1702.77	-0.42931	1702.77	-0.43593	1702.77	-0.46052	1702.77	-0.47471	1702.77	-0.47583
	2993.28	-0.00118	2993.28	-0.57305	2993.28	-0.50036	2993.28	-0.47974	2993.28	-0.45866	2993.28	-0.4433	2993.28	-0.42988	2993.28	-0.41324	2993.28	-0.41874	2993.28	-0.43601	2993.28	-0.45098	2993.28	-0.28139	2993.28	-0.46877	2993.28	-0.22616	2993.28	-0.5095	2993.28	-0.50457		1701.34	-0.23014	1701.34	-0.39346	1701.34	-0.22956	1701.34	-0.42892	1701.34	-0.43551	1701.34	-0.4599	1701.34	-0.47404	1701.34	-0.4752
	2991.86	-0.0008	2991.86	-0.5717	2991.86	-0.49809	2991.86	-0.47582	2991.86	-0.45333	2991.86	-0.43689	2991.86	-0.42257	2991.86	-0.40481	2991.86	-0.41068	2991.86	-0.42911	2991.86	-0.44509	2991.86	-0.27615	2991.86	-0.4641	2991.86	-0.22299	2991.86	-0.50734	2991.86	-0.50302		1699.91	-0.23012	1699.91	-0.39329	1699.91	-0.22938	1699.91	-0.42861	1699.91	-0.43508	1699.91	-0.45928	1699.91	-0.47338	1699.91	-0.47456
	2990.43	-0.0005	2990.43	-0.57052	2990.43	-0.49623	2990.43	-0.47263	2990.43	-0.44895	2990.43	-0.43165	2990.43	-0.41658	2990.43	-0.39791	2990.43	-0.40406	2990.43	-0.42346	2990.43	-0.44027	2990.43	-0.27187	2990.43	-0.46028	2990.43	-0.22039	2990.43	-0.50557	2990.43	-0.50176		1698.48	-0.23011	1698.48	-0.39319	1698.48	-0.2293	1698.48	-0.42836	1698.48	-0.43467	1698.48	-0.45869	1698.48	-0.47274	1698.48	-0.47394
	2989	-0.00035	2989	-0.56935	2989	-0.49447	2989	-0.4696	2989	-0.44477	2989	-0.42666	2989	-0.41088	2989	-0.39135	2989	-0.39779	2989	-0.41808	2989	-0.43569	2989	-0.26779	2989	-0.45664	2989	-0.21791	2989	-0.50388	2989	-0.50058		1697.06	-0.23009	1697.06	-0.39315	1697.06	-0.22928	1697.06	-0.42813	1697.06	-0.43426	1697.06	-0.45811	1697.06	-0.47212	1697.06	-0.47333
	2987.57	-0.000375	2987.57	-0.56805	2987.57	-0.4924	2987.57	-0.46606	2987.57	-0.43989	2987.57	-0.42082	2987.57	-0.40423	2987.57	-0.38372	2987.57	-0.39048	2987.57	-0.41181	2987.57	-0.43033	2987.57	-0.26303	2987.57	-0.45238	2987.57	-0.21503	2987.57	-0.50191	2987.57	-0.49919		1695.63	-0.23004	1695.63	-0.39312	1695.63	-0.22927	1695.63	-0.42785	1695.63	-0.43386	1695.63	-0.45756	1695.63	-0.47153	1695.63	-0.47273
	2986.15	-0.00055	2986.15	-0.56662	2986.15	-0.4899	2986.15	-0.46178	2986.15	-0.43402	2986.15	-0.41378	2986.15	-0.39622	2986.15	-0.37453	2986.15	-0.38167	2986.15	-0.40425	2986.15	-0.42386	2986.15	-0.2573	2986.15	-0.44724	2986.15	-0.21155	2986.15	-0.49954	2986.15	-0.49751		1694.2	-0.22996	1694.2	-0.39304	1694.2	-0.2292	1694.2	-0.42748	1694.2	-0.43348	1694.2	-0.45703	1694.2	-0.47096	1694.2	-0.47215
	2984.72	-0.000775	2984.72	-0.56512	2984.72	-0.48703	2984.72	-0.45687	2984.72	-0.42731	2984.72	-0.40574	2984.72	-0.38709	2984.72	-0.36406	2984.72	-0.3716	2984.72	-0.39561	2984.72	-0.41649	2984.72	-0.25077	2984.72	-0.44137	2984.72	-0.20757	2984.72	-0.49681	2984.72	-0.49556		1692.77	-0.22985	1692.77	-0.3928	1692.77	-0.22904	1692.77	-0.42702	1692.77	-0.43311	1692.77	-0.45651	1692.77	-0.47041	1692.77	-0.47157
	2983.29	-0.000975	2983.29	-0.56365	2983.29	-0.48405	2983.29	-0.45179	2983.29	-0.42039	2983.29	-0.39744	2983.29	-0.37767	2983.29	-0.35325	2983.29	-0.36121	2983.29	-0.38671	2983.29	-0.40887	2983.29	-0.24404	2983.29	-0.4353	2983.29	-0.20348	2983.29	-0.49399	2983.29	-0.49353		1691.35	-0.22972	1691.35	-0.39242	1691.35	-0.22877	1691.35	-0.42647	1691.35	-0.43274	1691.35	-0.45599	1691.35	-0.46985	1691.35	-0.47099
	2981.86	-0.00108	2981.86	-0.56247	2981.86	-0.48172	2981.86	-0.44782	2981.86	-0.41502	2981.86	-0.39099	2981.86	-0.37034	2981.86	-0.34484	2981.86	-0.35312	2981.86	-0.37981	2981.86	-0.40296	2981.86	-0.23881	2981.86	-0.43059	2981.86	-0.20029	2981.86	-0.49178	2981.86	-0.49194		1689.92	-0.22959	1689.92	-0.39188	1689.92	-0.22845	1689.92	-0.42591	1689.92	-0.43236	1689.92	-0.45546	1689.92	-0.46928	1689.92	-0.4704
	2980.44	-0.00102	2980.44	-0.56205	2980.44	-0.48102	2980.44	-0.44663	2980.44	-0.41343	2980.44	-0.38909	2980.44	-0.36813	2980.44	-0.3423	2980.44	-0.35069	2980.44	-0.37777	2980.44	-0.40121	2980.44	-0.23725	2980.44	-0.4292	2980.44	-0.19935	2980.44	-0.49111	2980.44	-0.49143		1688.49	-0.2295	1688.49	-0.39122	1688.49	-0.22817	1688.49	-0.42541	1688.49	-0.43196	1688.49	-0.4549	1688.49	-0.46867	1688.49	-0.46979
	2979.01	-0.000925	2979.01	-0.56245	2979.01	-0.48205	2979.01	-0.4484	2979.01	-0.41585	2979.01	-0.39199	2979.01	-0.37139	2979.01	-0.34601	2979.01	-0.35428	2979.01	-0.38089	2979.01	-0.40388	2979.01	-0.23959	2979.01	-0.43133	2979.01	-0.20075	2979.01	-0.49207	2979.01	-0.4921		1687.06	-0.22949	1687.06	-0.39056	1687.06	-0.22798	1687.06	-0.42501	1687.06	-0.43153	1687.06	-0.4543	1687.06	-0.46804	1687.06	-0.46915
	2977.58	-0.00085	2977.58	-0.56312	2977.58	-0.48361	2977.58	-0.45109	2977.58	-0.4195	2977.58	-0.39637	2977.58	-0.37635	2977.58	-0.35166	2977.58	-0.35972	2977.58	-0.38559	2977.58	-0.40792	2977.58	-0.24313	2977.58	-0.43456	2977.58	-0.20291	2977.58	-0.49356	2977.58	-0.49314		1685.64	-0.22955	1685.64	-0.39012	1685.64	-0.22786	1685.64	-0.42469	1685.64	-0.43108	1685.64	-0.45367	1685.64	-0.46736	1685.64	-0.46848
	2976.15	-0.000925	2976.15	-0.56353	2976.15	-0.48431	2976.15	-0.45227	2976.15	-0.42108	2976.15	-0.39824	2976.15	-0.37847	2976.15	-0.35405	2976.15	-0.36203	2976.15	-0.3876	2976.15	-0.40967	2976.15	-0.24465	2976.15	-0.43596	2976.15	-0.20382	2976.15	-0.49422	2976.15	-0.49362		1684.21	-0.22964	1684.21	-0.39006	1684.21	-0.22776	1684.21	-0.42437	1684.21	-0.43061	1684.21	-0.45301	1684.21	-0.46666	1684.21	-0.4678
	2974.73	-0.00115	2974.73	-0.56342	2974.73	-0.48384	2974.73	-0.4514	2974.73	-0.41984	2974.73	-0.39672	2974.73	-0.37674	2974.73	-0.35201	2974.73	-0.3601	2974.73	-0.38595	2974.73	-0.4083	2974.73	-0.2434	2974.73	-0.43488	2974.73	-0.20304	2974.73	-0.49375	2974.73	-0.49332		1682.78	-0.22973	1682.78	-0.39036	1682.78	-0.22759	1682.78	-0.42401	1682.78	-0.43013	1682.78	-0.45233	1682.78	-0.46593	1682.78	-0.46709
	2973.3	-0.0014	2973.3	-0.5632	2973.3	-0.48305	2973.3	-0.44995	2973.3	-0.41781	2973.3	-0.39425	2973.3	-0.3739	2973.3	-0.34869	2973.3	-0.35694	2973.3	-0.38325	2973.3	-0.40603	2973.3	-0.24135	2973.3	-0.43309	2973.3	-0.20179	2973.3	-0.49296	2973.3	-0.49283		1681.35	-0.22979	1681.35	-0.39082	1681.35	-0.22734	1681.35	-0.42357	1681.35	-0.42963	1681.35	-0.45164	1681.35	-0.46519	1681.35	-0.46638
	2971.87	-0.00155	2971.87	-0.56317	2971.87	-0.48282	2971.87	-0.44949	2971.87	-0.41711	2971.87	-0.3934	2971.87	-0.3729	2971.87	-0.3475	2971.87	-0.3558	2971.87	-0.38229	2971.87	-0.40524	2971.87	-0.24061	2971.87	-0.43247	2971.87	-0.20135	2971.87	-0.49273	2971.87	-0.49272		1679.93	-0.22981	1679.93	-0.39126	1679.93	-0.22703	1679.93	-0.42307	1679.93	-0.42914	1679.93	-0.45095	1679.93	-0.46445	1679.93	-0.46567
	2970.44	-0.00148	2970.44	-0.56327	2970.44	-0.48314	2970.44	-0.45003	2970.44	-0.41781	2970.44	-0.39423	2970.44	-0.37382	2970.44	-0.34853	2970.44	-0.3568	2970.44	-0.38314	2970.44	-0.40598	2970.44	-0.24127	2970.44	-0.43308	2970.44	-0.20175	2970.44	-0.49303	2970.44	-0.49296		1678.5	-0.2298	1678.5	-0.39154	1678.5	-0.22669	1678.5	-0.42254	1678.5	-0.42867	1678.5	-0.45029	1678.5	-0.46374	1678.5	-0.46496
	2969.02	-0.00123	2969.02	-0.56332	2969.02	-0.48343	2969.02	-0.45059	2969.02	-0.41856	2969.02	-0.39513	2969.02	-0.37483	2969.02	-0.34968	2969.02	-0.35791	2969.02	-0.38409	2969.02	-0.40679	2969.02	-0.24199	2969.02	-0.43373	2969.02	-0.20219	2969.02	-0.49333	2969.02	-0.49316		1677.07	-0.22976	1677.07	-0.39166	1677.07	-0.22637	1677.07	-0.42199	1677.07	-0.42821	1677.07	-0.44965	1677.07	-0.46305	1677.07	-0.46424
	2967.59	-0.00095	2967.59	-0.5633	2967.59	-0.48356	2967.59	-0.45087	2967.59	-0.41894	2967.59	-0.3956	2967.59	-0.37535	2967.59	-0.3503	2967.59	-0.35851	2967.59	-0.38459	2967.59	-0.40721	2967.59	-0.24238	2967.59	-0.43406	2967.59	-0.20242	2967.59	-0.49348	2967.59	-0.49324		1675.64	-0.22969	1675.64	-0.3916	1675.64	-0.22606	1675.64	-0.42143	1675.64	-0.42775	1675.64	-0.44901	1675.64	-0.46237	1675.64	-0.46352
	2966.16	-0.00075	2966.16	-0.5635	2966.16	-0.48403	2966.16	-0.45173	2966.16	-0.42012	2966.16	-0.39704	2966.16	-0.37696	2966.16	-0.35221	2966.16	-0.36032	2966.16	-0.38611	2966.16	-0.40854	2966.16	-0.24355	2966.16	-0.43508	2966.16	-0.20314	2966.16	-0.49395	2966.16	-0.49354		1674.22	-0.22961	1674.22	-0.3914	1674.22	-0.22576	1674.22	-0.4209	1674.22	-0.42729	1674.22	-0.44836	1674.22	-0.46167	1674.22	-0.46279
	2964.73	-0.0007	2964.73	-0.56417	2964.73	-0.48536	2964.73	-0.45402	2964.73	-0.42328	2964.73	-0.40085	2964.73	-0.38128	2964.73	-0.35723	2964.73	-0.36512	2964.73	-0.39019	2964.73	-0.41204	2964.73	-0.24665	2964.73	-0.43782	2964.73	-0.20504	2964.73	-0.49522	2964.73	-0.49443		1672.79	-0.22954	1672.79	-0.39104	1672.79	-0.22547	1672.79	-0.42042	1672.79	-0.4268	1672.79	-0.44767	1672.79	-0.46094	1672.79	-0.46204
	2963.31	-0.00075	2963.31	-0.5652	2963.31	-0.4874	2963.31	-0.45751	2963.31	-0.42808	2963.31	-0.40663	2963.31	-0.38787	2963.31	-0.36485	2963.31	-0.37241	2963.31	-0.39642	2963.31	-0.41736	2963.31	-0.25136	2963.31	-0.44202	2963.31	-0.20792	2963.31	-0.49715	2963.31	-0.4958		1671.36	-0.22947	1671.36	-0.39064	1671.36	-0.2252	1671.36	-0.41997	1671.36	-0.42628	1671.36	-0.44695	1671.36	-0.46017	1671.36	-0.46128
	2961.88	-0.0008	2961.88	-0.56615	2961.88	-0.4894	2961.88	-0.46094	2961.88	-0.43281	2961.88	-0.41231	2961.88	-0.39438	2961.88	-0.37233	2961.88	-0.37958	2961.88	-0.40254	2961.88	-0.42257	2961.88	-0.256	2961.88	-0.44615	2961.88	-0.21075	2961.88	-0.49903	2961.88	-0.49714		1669.93	-0.22941	1669.93	-0.39028	1669.93	-0.22494	1669.93	-0.41953	1669.93	-0.42575	1669.93	-0.4462	1669.93	-0.45936	1669.93	-0.46049
	2960.45	-0.0008	2960.45	-0.56658	2960.45	-0.49058	2960.45	-0.46299	2960.45	-0.43565	2960.45	-0.41572	2960.45	-0.39831	2960.45	-0.37683	2960.45	-0.38391	2960.45	-0.40624	2960.45	-0.42569	2960.45	-0.25879	2960.45	-0.44865	2960.45	-0.21243	2960.45	-0.50015	2960.45	-0.49793		1668.51	-0.22933	1668.51	-0.38996	1668.51	-0.22468	1668.51	-0.4191	1668.51	-0.4252	1668.51	-0.44543	1668.51	-0.45854	1668.51	-0.45968
	2959.02	-0.000825	2959.02	-0.56648	2959.02	-0.49072	2959.02	-0.46327	2959.02	-0.43607	2959.02	-0.4162	2959.02	-0.3989	2959.02	-0.37751	2959.02	-0.38455	2959.02	-0.4068	2959.02	-0.42613	2959.02	-0.2592	2959.02	-0.44902	2959.02	-0.21267	2959.02	-0.50031	2959.02	-0.49803		1667.08	-0.22925	1667.08	-0.38964	1667.08	-0.22442	1667.08	-0.41867	1667.08	-0.42464	1667.08	-0.44465	1667.08	-0.4577	1667.08	-0.45887
	2957.6	-0.00095	2957.6	-0.5661	2957.6	-0.4902	2957.6	-0.46242	2957.6	-0.43493	2957.6	-0.41478	2957.6	-0.39731	2957.6	-0.37572	2957.6	-0.38281	2957.6	-0.40531	2957.6	-0.42485	2957.6	-0.25807	2957.6	-0.44799	2957.6	-0.21199	2957.6	-0.49984	2957.6	-0.49767		1665.65	-0.22917	1665.65	-0.38924	1665.65	-0.22415	1665.65	-0.41827	1665.65	-0.42409	1665.65	-0.44387	1665.65	-0.45687	1665.65	-0.45805
	2956.17	-0.00118	2956.17	-0.56575	2956.17	-0.48945	2956.17	-0.46117	2956.17	-0.43326	2956.17	-0.41274	2956.17	-0.39499	2956.17	-0.37307	2956.17	-0.38024	2956.17	-0.40313	2956.17	-0.423	2956.17	-0.25641	2956.17	-0.44649	2956.17	-0.21099	2956.17	-0.49918	2956.17	-0.49715		1664.23	-0.22911	1664.23	-0.38884	1664.23	-0.22386	1664.23	-0.41785	1664.23	-0.42353	1664.23	-0.4431	1664.23	-0.45604	1664.23	-0.45723
	2954.74	-0.0014	2954.74	-0.56543	2954.74	-0.4886	2954.74	-0.45971	2954.74	-0.4313	2954.74	-0.41036	2954.74	-0.39227	2954.74	-0.36995	2954.74	-0.37723	2954.74	-0.40057	2954.74	-0.42083	2954.74	-0.25446	2954.74	-0.44475	2954.74	-0.20981	2954.74	-0.49838	2954.74	-0.49654		1662.8	-0.22905	1662.8	-0.38846	1662.8	-0.2235	1662.8	-0.41736	1662.8	-0.42299	1662.8	-0.44235	1662.8	-0.45523	1662.8	-0.45642
	2953.32	-0.00155	2953.32	-0.56505	2953.32	-0.48758	2953.32	-0.45796	2953.32	-0.42893	2953.32	-0.40752	2953.32	-0.38901	2953.32	-0.36621	2953.32	-0.37364	2953.32	-0.39752	2953.32	-0.41821	2953.32	-0.25214	2953.32	-0.44268	2953.32	-0.20839	2953.32	-0.49742	2953.32	-0.49584		1661.37	-0.22898	1661.37	-0.38814	1661.37	-0.22303	1661.37	-0.41675	1661.37	-0.42247	1661.37	-0.44161	1661.37	-0.45444	1661.37	-0.45541
	2951.89	-0.00165	2951.89	-0.5646	2951.89	-0.48656	2951.89	-0.45623	2951.89	-0.42657	2951.89	-0.4047	2951.89	-0.38577	2951.89	-0.3625	2951.89	-0.37009	2951.89	-0.3945	2951.89	-0.4156	2951.89	-0.24984	2951.89	-0.44065	2951.89	-0.20699	2951.89	-0.49646	2951.89	-0.49516		1659.94	-0.22888	1659.94	-0.38786	1659.94	-0.22247	1659.94	-0.41606	1659.94	-0.42195	1659.94	-0.44089	1659.94	-0.45367	1659.94	-0.45429
	2950.46	-0.0017	2950.46	-0.56422	2950.46	-0.48587	2950.46	-0.45507	2950.46	-0.42499	2950.46	-0.40283	2950.46	-0.38363	2950.46	-0.36006	2950.46	-0.36776	2950.46	-0.39251	2950.46	-0.41387	2950.46	-0.24833	2950.46	-0.43931	2950.46	-0.20607	2950.46	-0.4958	2950.46	-0.4947		1658.52	-0.22878	1658.52	-0.38748	1658.52	-0.22187	1658.52	-0.41536	1658.52	-0.42145	1658.52	-0.44018	1658.52	-0.45291	1658.52	-0.45322
	2949.03	-0.00165	2949.03	-0.56395	2949.03	-0.48567	2949.03	-0.45481	2949.03	-0.42464	2949.03	-0.40245	2949.03	-0.3832	2949.03	-0.35959	2949.03	-0.36731	2949.03	-0.3921	2949.03	-0.4135	2949.03	-0.24806	2949.03	-0.43903	2949.03	-0.20588	2949.03	-0.49563	2949.03	-0.49454		1657.09	-0.22871	1657.09	-0.387	1657.09	-0.22134	1657.09	-0.41475	1657.09	-0.42093	1657.09	-0.43946	1657.09	-0.45214	1657.09	-0.45231
	2947.61	-0.00138	2947.61	-0.56383	2947.61	-0.48587	2947.61	-0.45529	2947.61	-0.42533	2947.61	-0.40331	2947.61	-0.38421	2947.61	-0.36076	2947.61	-0.36844	2947.61	-0.39303	2947.61	-0.41429	2947.61	-0.2488	2947.61	-0.43962	2947.61	-0.20633	2947.61	-0.49586	2947.61	-0.49463		1655.66	-0.22867	1655.66	-0.3865	1655.66	-0.22096	1655.66	-0.41424	1655.66	-0.42041	1655.66	-0.43873	1655.66	-0.45135	1655.66	-0.45154
	2946.18	-0.001	2946.18	-0.56385	2946.18	-0.48625	2946.18	-0.45607	2946.18	-0.42645	2946.18	-0.40468	2946.18	-0.38579	2946.18	-0.36258	2946.18	-0.37018	2946.18	-0.39449	2946.18	-0.41553	2946.18	-0.24993	2946.18	-0.44057	2946.18	-0.20701	2946.18	-0.49627	2946.18	-0.49484		1654.23	-0.22864	1654.23	-0.38614	1654.23	-0.22074	1654.23	-0.41377	1654.23	-0.41987	1654.23	-0.43798	1654.23	-0.45055	1654.23	-0.45087
	2944.75	-0.000675	2944.75	-0.56395	2944.75	-0.48659	2944.75	-0.4567	2944.75	-0.42735	2944.75	-0.40577	2944.75	-0.38706	2944.75	-0.36401	2944.75	-0.37156	2944.75	-0.39567	2944.75	-0.41653	2944.75	-0.25082	2944.75	-0.44133	2944.75	-0.20755	2944.75	-0.49661	2944.75	-0.49504		1652.81	-0.22861	1652.81	-0.38594	1652.81	-0.22059	1652.81	-0.41332	1652.81	-0.41933	1652.81	-0.43721	1652.81	-0.44973	1652.81	-0.45021
	2943.32	-0.00055	2943.32	-0.56403	2943.32	-0.48674	2943.32	-0.45693	2943.32	-0.42768	2943.32	-0.40616	2943.32	-0.38751	2943.32	-0.36448	2943.32	-0.37203	2943.32	-0.39608	2943.32	-0.41688	2943.32	-0.25111	2943.32	-0.4416	2943.32	-0.20774	2943.32	-0.49674	2943.32	-0.49513		1651.38	-0.22858	1651.38	-0.3858	1651.38	-0.22045	1651.38	-0.4129	1651.38	-0.41878	1651.38	-0.43645	1651.38	-0.44891	1651.38	-0.44958
	2941.9	-0.00055	2941.9	-0.56398	2941.9	-0.48668	2941.9	-0.45673	2941.9	-0.4274	2941.9	-0.4058	2941.9	-0.3871	2941.9	-0.36397	2941.9	-0.37155	2941.9	-0.3957	2941.9	-0.41655	2941.9	-0.2508	2941.9	-0.44135	2941.9	-0.20755	2941.9	-0.49664	2941.9	-0.4951		1649.95	-0.22858	1649.95	-0.38564	1649.95	-0.22029	1649.95	-0.41252	1649.95	-0.41823	1649.95	-0.43568	1649.95	-0.44809	1649.95	-0.44901
	2940.47	-0.000625	2940.47	-0.56383	2940.47	-0.48646	2940.47	-0.45624	2940.47	-0.42673	2940.47	-0.40497	2940.47	-0.38613	2940.47	-0.36284	2940.47	-0.37046	2940.47	-0.39479	2940.47	-0.41579	2940.47	-0.25011	2940.47	-0.44076	2940.47	-0.20712	2940.47	-0.49639	2940.47	-0.49496		1648.52	-0.22862	1648.52	-0.38552	1648.52	-0.22015	1648.52	-0.41216	1648.52	-0.4177	1648.52	-0.43493	1648.52	-0.44728	1648.52	-0.44844
	2939.04	-0.000675	2939.04	-0.56363	2939.04	-0.48624	2939.04	-0.45581	2939.04	-0.42612	2939.04	-0.40421	2939.04	-0.38526	2939.04	-0.36183	2939.04	-0.36948	2939.04	-0.39397	2939.04	-0.4151	2939.04	-0.24949	2939.04	-0.44022	2939.04	-0.20675	2939.04	-0.49616	2939.04	-0.49482		1647.1	-0.22865	1647.1	-0.38552	1647.1	-0.21998	1647.1	-0.41176	1647.1	-0.41717	1647.1	-0.43419	1647.1	-0.44649	1647.1	-0.44781
	2937.61	-0.000725	2937.61	-0.56357	2937.61	-0.4863	2937.61	-0.4559	2937.61	-0.42622	2937.61	-0.40433	2937.61	-0.38538	2937.61	-0.36197	2937.61	-0.3696	2937.61	-0.39409	2937.61	-0.41522	2937.61	-0.24959	2937.61	-0.44032	2937.61	-0.20681	2937.61	-0.49622	2937.61	-0.49486		1645.67	-0.22867	1645.67	-0.38568	1645.67	-0.21976	1645.67	-0.41127	1645.67	-0.41664	1645.67	-0.43346	1645.67	-0.4457	1645.67	-0.447
	2936.19	-0.000825	2936.19	-0.56385	2936.19	-0.48691	2936.19	-0.45699	2936.19	-0.42767	2936.19	-0.40609	2936.19	-0.38737	2936.19	-0.36427	2936.19	-0.37179	2936.19	-0.39596	2936.19	-0.41684	2936.19	-0.25101	2936.19	-0.4416	2936.19	-0.20768	2936.19	-0.49682	2936.19	-0.49525		1644.24	-0.22865	1644.24	-0.38586	1644.24	-0.21945	1644.24	-0.41066	1644.24	-0.41612	1644.24	-0.43273	1644.24	-0.44492	1644.24	-0.44602
	2934.76	-0.000925	2934.76	-0.5645	2934.76	-0.48816	2934.76	-0.45919	2934.76	-0.43069	2934.76	-0.40972	2934.76	-0.39151	2934.76	-0.36904	2934.76	-0.37636	2934.76	-0.39987	2934.76	-0.42017	2934.76	-0.25395	2934.76	-0.44425	2934.76	-0.20948	2934.76	-0.49803	2934.76	-0.49606		1642.81	-0.22857	1642.81	-0.38596	1642.81	-0.21903	1642.81	-0.40995	1642.81	-0.41559	1642.81	-0.43199	1642.81	-0.44413	1642.81	-0.4449
	2933.33	-0.00102	2933.33	-0.56535	2933.33	-0.48981	2933.33	-0.46211	2933.33	-0.43472	2933.33	-0.41456	2933.33	-0.39704	2933.33	-0.37543	2933.33	-0.38248	2933.33	-0.40508	2933.33	-0.42461	2933.33	-0.25789	2933.33	-0.44777	2933.33	-0.21187	2933.33	-0.49963	2933.33	-0.49715		1641.39	-0.22845	1641.39	-0.38584	1641.39	-0.21853	1641.39	-0.40922	1641.39	-0.41505	1641.39	-0.43122	1641.39	-0.44331	1641.39	-0.44377
	2931.9	-0.00108	2931.9	-0.56615	2931.9	-0.49138	2931.9	-0.46488	2931.9	-0.43856	2931.9	-0.41918	2931.9	-0.40229	2931.9	-0.38151	2931.9	-0.3883	2931.9	-0.41003	2931.9	-0.42883	2931.9	-0.26165	2931.9	-0.4511	2931.9	-0.21416	2931.9	-0.50115	2931.9	-0.49818		1639.96	-0.22833	1639.96	-0.38544	1639.96	-0.21801	1639.96	-0.40855	1639.96	-0.41448	1639.96	-0.43043	1639.96	-0.44246	1639.96	-0.44275
	2930.48	-0.00105	2930.48	-0.5666	2930.48	-0.49236	2930.48	-0.46663	2930.48	-0.44097	2930.48	-0.42207	2930.48	-0.4056	2930.48	-0.38533	2930.48	-0.39196	2930.48	-0.41314	2930.48	-0.43149	2930.48	-0.26403	2930.48	-0.45318	2930.48	-0.2156	2930.48	-0.5021	2930.48	-0.49882		1638.53	-0.22824	1638.53	-0.38484	1638.53	-0.21757	1638.53	-0.40799	1638.53	-0.41389	1638.53	-0.4296	1638.53	-0.44158	1638.53	-0.44191
	2929.05	-0.0009	2929.05	-0.56658	2929.05	-0.49249	2929.05	-0.46686	2929.05	-0.44127	2929.05	-0.42243	2929.05	-0.40602	2929.05	-0.38579	2929.05	-0.39242	2929.05	-0.41353	2929.05	-0.43185	2929.05	-0.26435	2929.05	-0.45343	2929.05	-0.21579	2929.05	-0.50222	2929.05	-0.49891		1637.1	-0.22819	1637.1	-0.38424	1637.1	-0.21723	1637.1	-0.4075	1637.1	-0.41328	1637.1	-0.42875	1637.1	-0.44067	1637.1	-0.44116
	2927.62	-0.000725	2927.62	-0.56607	2927.62	-0.49168	2927.62	-0.46541	2927.62	-0.43925	2927.62	-0.41999	2927.62	-0.40325	2927.62	-0.38256	2927.62	-0.38936	2927.62	-0.41092	2927.62	-0.42963	2927.62	-0.26237	2927.62	-0.45168	2927.62	-0.21458	2927.62	-0.50141	2927.62	-0.49839		1635.68	-0.22814	1635.68	-0.3838	1635.68	-0.21696	1635.68	-0.40703	1635.68	-0.41266	1635.68	-0.42788	1635.68	-0.43973	1635.68	-0.44044
	2926.19	-0.000575	2926.19	-0.56507	2926.19	-0.48994	2926.19	-0.46234	2926.19	-0.435	2926.19	-0.41487	2926.19	-0.39742	2926.19	-0.37582	2926.19	-0.38293	2926.19	-0.40543	2926.19	-0.42494	2926.19	-0.25821	2926.19	-0.44799	2926.19	-0.21205	2926.19	-0.49973	2926.19	-0.49727		1634.25	-0.22809	1634.25	-0.38354	1634.25	-0.21672	1634.25	-0.40653	1634.25	-0.41203	1634.25	-0.427	1634.25	-0.43879	1634.25	-0.43965
	2924.77	-0.0005	2924.77	-0.56385	2924.77	-0.48767	2924.77	-0.45837	2924.77	-0.42949	2924.77	-0.40823	2924.77	-0.38986	2924.77	-0.36709	2924.77	-0.37459	2924.77	-0.39831	2924.77	-0.41886	2924.77	-0.25279	2924.77	-0.44321	2924.77	-0.20875	2924.77	-0.49755	2924.77	-0.4958		1632.82	-0.22802	1632.82	-0.38332	1632.82	-0.21646	1632.82	-0.40598	1632.82	-0.4114	1632.82	-0.42612	1632.82	-0.43784	1632.82	-0.43879
	2923.34	-0.0005	2923.34	-0.56288	2923.34	-0.48578	2923.34	-0.45504	2923.34	-0.42485	2923.34	-0.40264	2923.34	-0.38347	2923.34	-0.35972	2923.34	-0.36755	2923.34	-0.39231	2923.34	-0.41375	2923.34	-0.24821	2923.34	-0.43919	2923.34	-0.20597	2923.34	-0.49573	2923.34	-0.49457		1631.39	-0.22792	1631.39	-0.38306	1631.39	-0.21614	1631.39	-0.4054	1631.39	-0.41078	1631.39	-0.42525	1631.39	-0.43691	1631.39	-0.43786
	2921.91	-0.000525	2921.91	-0.56265	2921.91	-0.48522	2921.91	-0.454	2921.91	-0.42338	2921.91	-0.40084	2921.91	-0.38139	2921.91	-0.35731	2921.91	-0.36526	2921.91	-0.39037	2921.91	-0.41211	2921.91	-0.24672	2921.91	-0.43792	2921.91	-0.20506	2921.91	-0.49517	2921.91	-0.49422		1629.97	-0.22779	1629.97	-0.38268	1629.97	-0.21579	1629.97	-0.40478	1629.97	-0.41017	1629.97	-0.4244	1629.97	-0.436	1629.97	-0.4369
	2920.48	-0.00055	2920.48	-0.5633	2920.48	-0.48632	2920.48	-0.45586	2920.48	-0.42592	2920.48	-0.40389	2920.48	-0.38484	2920.48	-0.36128	2920.48	-0.36907	2920.48	-0.39363	2920.48	-0.41491	2920.48	-0.24917	2920.48	-0.44014	2920.48	-0.20655	2920.48	-0.49622	2920.48	-0.49496		1628.54	-0.22766	1628.54	-0.38218	1628.54	-0.2154	1628.54	-0.40417	1628.54	-0.40958	1628.54	-0.42357	1628.54	-0.43511	1628.54	-0.43594
	2919.06	-0.0005	2919.06	-0.56458	2919.06	-0.48867	2919.06	-0.45993	2919.06	-0.43154	2919.06	-0.41066	2919.06	-0.39254	2919.06	-0.37015	2919.06	-0.37757	2919.06	-0.40089	2919.06	-0.4211	2919.06	-0.25464	2919.06	-0.44503	2919.06	-0.2099	2919.06	-0.49848	2919.06	-0.49654		1627.11	-0.22754	1627.11	-0.38156	1627.11	-0.21499	1627.11	-0.40356	1627.11	-0.40901	1627.11	-0.42276	1627.11	-0.43425	1627.11	-0.43498
	2917.63	-0.0004	2917.63	-0.56605	2917.63	-0.49148	2917.63	-0.46482	2917.63	-0.43831	2917.63	-0.41882	2917.63	-0.40183	2917.63	-0.38086	2917.63	-0.38782	2917.63	-0.40963	2917.63	-0.42855	2917.63	-0.26126	2917.63	-0.45093	2917.63	-0.21395	2917.63	-0.50118	2917.63	-0.49841		1625.68	-0.22743	1625.68	-0.38092	1625.68	-0.21456	1625.68	-0.40296	1625.68	-0.40843	1625.68	-0.42196	1625.68	-0.43339	1625.68	-0.43402
	2916.2	-0.000375	2916.2	-0.5674	2916.2	-0.49401	2916.2	-0.46926	2916.2	-0.44445	2916.2	-0.42623	2916.2	-0.41029	2916.2	-0.3906	2916.2	-0.39713	2916.2	-0.41759	2916.2	-0.43531	2916.2	-0.26729	2916.2	-0.45629	2916.2	-0.21763	2916.2	-0.50363	2916.2	-0.50011		1624.26	-0.22732	1624.26	-0.3803	1624.26	-0.2141	1624.26	-0.40235	1624.26	-0.40785	1624.26	-0.42115	1624.26	-0.43252	1624.26	-0.43305
	2914.77	-0.000375	2914.77	-0.56845	2914.77	-0.49595	2914.77	-0.47263	2914.77	-0.4491	2914.77	-0.43184	2914.77	-0.41671	2914.77	-0.39799	2914.77	-0.40421	2914.77	-0.42363	2914.77	-0.44045	2914.77	-0.27189	2914.77	-0.46037	2914.77	-0.22042	2914.77	-0.50549	2914.77	-0.50141		1622.83	-0.22721	1622.83	-0.37976	1622.83	-0.21363	1622.83	-0.40174	1622.83	-0.40726	1622.83	-0.42032	1622.83	-0.43163	1622.83	-0.4321
	2913.35	-0.00045	2913.35	-0.5692	2913.35	-0.49733	2913.35	-0.475	2913.35	-0.45238	2913.35	-0.43577	2913.35	-0.42123	2913.35	-0.4032	2913.35	-0.40917	2913.35	-0.42787	2913.35	-0.44407	2913.35	-0.27514	2913.35	-0.46325	2913.35	-0.22238	2913.35	-0.50682	2913.35	-0.50234		1621.4	-0.22711	1621.4	-0.37922	1621.4	-0.21319	1621.4	-0.40116	1621.4	-0.40666	1621.4	-0.41948	1621.4	-0.43073	1621.4	-0.4312
	2911.92	-0.0006	2911.92	-0.5698	2911.92	-0.49838	2911.92	-0.47677	2911.92	-0.45479	2911.92	-0.43864	2911.92	-0.42452	2911.92	-0.40699	2911.92	-0.41278	2911.92	-0.43097	2911.92	-0.44673	2911.92	-0.27751	2911.92	-0.46538	2911.92	-0.2238	2911.92	-0.50782	2911.92	-0.50307		1619.98	-0.22703	1619.98	-0.37868	1619.98	-0.21282	1619.98	-0.40063	1619.98	-0.40605	1619.98	-0.41863	1619.98	-0.42982	1619.98	-0.43041
	2910.49	-0.00075	2910.49	-0.5704	2910.49	-0.49933	2910.49	-0.47833	2910.49	-0.45687	2910.49	-0.44113	2910.49	-0.42734	2910.49	-0.41025	2910.49	-0.41589	2910.49	-0.43365	2910.49	-0.44903	2910.49	-0.27956	2910.49	-0.46723	2910.49	-0.22503	2910.49	-0.5087	2910.49	-0.50374		1618.55	-0.22697	1618.55	-0.37816	1618.55	-0.21255	1618.55	-0.40013	1618.55	-0.40545	1618.55	-0.41778	1618.55	-0.42891	1618.55	-0.42967
	2909.07	-0.000925	2909.07	-0.5711	2909.07	-0.5004	2909.07	-0.48011	2909.07	-0.45925	2909.07	-0.44398	2909.07	-0.43058	2909.07	-0.41396	2909.07	-0.41943	2909.07	-0.43671	2909.07	-0.45165	2909.07	-0.28187	2909.07	-0.46932	2909.07	-0.22644	2909.07	-0.50969	2909.07	-0.5045		1617.12	-0.22691	1617.12	-0.37776	1617.12	-0.21235	1617.12	-0.39962	1617.12	-0.40484	1617.12	-0.41693	1617.12	-0.428	1617.12	-0.42891
	2907.64	-0.001	2907.64	-0.57188	2907.64	-0.50177	2907.64	-0.48242	2907.64	-0.46238	2907.64	-0.44775	2907.64	-0.43485	2907.64	-0.41885	2907.64	-0.42412	2907.64	-0.44075	2907.64	-0.45509	2907.64	-0.28491	2907.64	-0.47205	2907.64	-0.2283	2907.64	-0.51096	2907.64	-0.50545		1615.69	-0.22685	1615.69	-0.37744	1615.69	-0.21218	1615.69	-0.39908	1615.69	-0.40424	1615.69	-0.41609	1615.69	-0.4271	1615.69	-0.42808
	2906.21	-0.001	2906.21	-0.57265	2906.21	-0.5033	2906.21	-0.48506	2906.21	-0.46599	2906.21	-0.45208	2906.21	-0.43979	2906.21	-0.42451	2906.21	-0.42955	2906.21	-0.4454	2906.21	-0.45906	2906.21	-0.28843	2906.21	-0.47517	2906.21	-0.23044	2906.21	-0.51241	2906.21	-0.50648		1614.27	-0.22677	1614.27	-0.37716	1614.27	-0.21196	1614.27	-0.3985	1614.27	-0.40364	1614.27	-0.41526	1614.27	-0.42621	1614.27	-0.42717
	2904.78	-0.000925	2904.78	-0.57327	2904.78	-0.50465	2904.78	-0.48742	2904.78	-0.46923	2904.78	-0.45597	2904.78	-0.44423	2904.78	-0.4296	2904.78	-0.43444	2904.78	-0.44959	2904.78	-0.46262	2904.78	-0.29159	2904.78	-0.47796	2904.78	-0.23237	2904.78	-0.51371	2904.78	-0.50736		1612.84	-0.22667	1612.84	-0.37684	1612.84	-0.21169	1612.84	-0.39789	1612.84	-0.40305	1612.84	-0.41442	1612.84	-0.42531	1612.84	-0.42622
	2903.36	-0.000825	2903.36	-0.57368	2903.36	-0.50565	2903.36	-0.48919	2903.36	-0.47168	2903.36	-0.4589	2903.36	-0.44759	2903.36	-0.43349	2903.36	-0.43817	2903.36	-0.45275	2903.36	-0.46532	2903.36	-0.29398	2903.36	-0.48007	2903.36	-0.23383	2903.36	-0.51469	2903.36	-0.508		1611.41	-0.22657	1611.41	-0.37644	1611.41	-0.21135	1611.41	-0.39727	1611.41	-0.40245	1611.41	-0.41358	1611.41	-0.42441	1611.41	-0.42526
	2901.93	-0.0007	2901.93	-0.57405	2901.93	-0.50654	2901.93	-0.49078	2901.93	-0.47387	2901.93	-0.4615	2901.93	-0.45057	2901.93	-0.43696	2901.93	-0.44149	2901.93	-0.45556	2901.93	-0.46773	2901.93	-0.29611	2901.93	-0.48195	2901.93	-0.23513	2901.93	-0.51556	2901.93	-0.50858		1609.98	-0.22646	1609.98	-0.37596	1609.98	-0.21099	1609.98	-0.39666	1609.98	-0.40185	1609.98	-0.41274	1609.98	-0.42351	1609.98	-0.42429
	2900.5	-0.00065	2900.5	-0.57455	2900.5	-0.50765	2900.5	-0.49271	2900.5	-0.47653	2900.5	-0.46467	2900.5	-0.45419	2900.5	-0.44115	2900.5	-0.44549	2900.5	-0.45897	2900.5	-0.47066	2900.5	-0.2987	2900.5	-0.48426	2900.5	-0.23671	2900.5	-0.51663	2900.5	-0.50933		1608.56	-0.22635	1608.56	-0.37544	1608.56	-0.21062	1608.56	-0.39605	1608.56	-0.40124	1608.56	-0.4119	1608.56	-0.42261	1608.56	-0.42334
	2899.07	-0.000725	2899.07	-0.57522	2899.07	-0.50899	2899.07	-0.49502	2899.07	-0.4797	2899.07	-0.46844	2899.07	-0.45849	2899.07	-0.44612	2899.07	-0.45023	2899.07	-0.46305	2899.07	-0.47413	2899.07	-0.30178	2899.07	-0.48702	2899.07	-0.23859	2899.07	-0.51791	2899.07	-0.51024		1607.13	-0.22624	1607.13	-0.3749	1607.13	-0.21023	1607.13	-0.39545	1607.13	-0.40065	1607.13	-0.41106	1607.13	-0.42171	1607.13	-0.42241
	2897.65	-0.0009	2897.65	-0.5759	2897.65	-0.51024	2897.65	-0.49714	2897.65	-0.48262	2897.65	-0.47193	2897.65	-0.46245	2897.65	-0.45069	2897.65	-0.4546	2897.65	-0.46681	2897.65	-0.47732	2897.65	-0.30461	2897.65	-0.48956	2897.65	-0.24031	2897.65	-0.5191	2897.65	-0.51107		1605.7	-0.22613	1605.7	-0.37434	1605.7	-0.20986	1605.7	-0.39486	1605.7	-0.40005	1605.7	-0.41022	1605.7	-0.42081	1605.7	-0.4215
	2896.22	-0.00105	2896.22	-0.57635	2896.22	-0.51104	2896.22	-0.49846	2896.22	-0.48444	2896.22	-0.47412	2896.22	-0.46495	2896.22	-0.45358	2896.22	-0.45737	2896.22	-0.46918	2896.22	-0.47932	2896.22	-0.3064	2896.22	-0.49116	2896.22	-0.24139	2896.22	-0.51984	2896.22	-0.51158		1604.27	-0.22601	1604.27	-0.37378	1604.27	-0.20948	1604.27	-0.39429	1604.27	-0.39946	1604.27	-0.4094	1604.27	-0.41993	1604.27	-0.4206
	2894.79	-0.00102	2894.79	-0.57645	2894.79	-0.51131	2894.79	-0.4989	2894.79	-0.48506	2894.79	-0.4749	2894.79	-0.46585	2894.79	-0.45465	2894.79	-0.45837	2894.79	-0.47001	2894.79	-0.48002	2894.79	-0.30703	2894.79	-0.49171	2894.79	-0.24178	2894.79	-0.52007	2894.79	-0.51173		1602.85	-0.2259	1602.85	-0.37324	1602.85	-0.20912	1602.85	-0.39372	1602.85	-0.39888	1602.85	-0.40859	1602.85	-0.41906	1602.85	-0.41974
	2893.36	-0.0008	2893.36	-0.57637	2893.36	-0.51141	2893.36	-0.49908	2893.36	-0.48532	2893.36	-0.47525	2893.36	-0.46629	2893.36	-0.45517	2893.36	-0.45885	2893.36	-0.47038	2893.36	-0.48035	2893.36	-0.30733	2893.36	-0.49193	2893.36	-0.24196	2893.36	-0.52018	2893.36	-0.51178		1601.42	-0.22579	1601.42	-0.37268	1601.42	-0.20877	1601.42	-0.39316	1601.42	-0.39832	1601.42	-0.4078	1601.42	-0.41822	1601.42	-0.41889
	2891.94	-0.0005	2891.94	-0.57645	2891.94	-0.51176	2891.94	-0.4997	2891.94	-0.48615	2891.94	-0.4763	2891.94	-0.4675	2891.94	-0.45655	2891.94	-0.46015	2891.94	-0.47149	2891.94	-0.48131	2891.94	-0.30819	2891.94	-0.49267	2891.94	-0.24247	2891.94	-0.52053	2891.94	-0.51203		1599.99	-0.22566	1599.99	-0.37212	1599.99	-0.20844	1599.99	-0.39262	1599.99	-0.39779	1599.99	-0.40705	1599.99	-0.41742	1599.99	-0.41806
	2890.51	-0.00025	2890.51	-0.57673	2890.51	-0.51232	2890.51	-0.50069	2890.51	-0.48747	2890.51	-0.47791	2890.51	-0.46932	2890.51	-0.45863	2890.51	-0.46214	2890.51	-0.47319	2890.51	-0.48278	2890.51	-0.30949	2890.51	-0.49383	2890.51	-0.24327	2890.51	-0.52109	2890.51	-0.51244		1598.56	-0.22554	1598.56	-0.37154	1598.56	-0.20813	1598.56	-0.3921	1598.56	-0.39727	1598.56	-0.40634	1598.56	-0.41665	1598.56	-0.41728
	2889.08	-0.000175	2889.08	-0.57698	2889.08	-0.5127	2889.08	-0.50135	2889.08	-0.48833	2889.08	-0.47893	2889.08	-0.47046	2889.08	-0.45992	2889.08	-0.46339	2889.08	-0.47426	2889.08	-0.48373	2889.08	-0.31031	2889.08	-0.4946	2889.08	-0.24376	2889.08	-0.52146	2889.08	-0.51272		1597.14	-0.22541	1597.14	-0.37092	1597.14	-0.20783	1597.14	-0.39161	1597.14	-0.39678	1597.14	-0.40565	1597.14	-0.41591	1597.14	-0.41653
	2887.65	-0.000225	2887.65	-0.57698	2887.65	-0.51265	2887.65	-0.50127	2887.65	-0.48819	2887.65	-0.47874	2887.65	-0.47023	2887.65	-0.45965	2887.65	-0.46314	2887.65	-0.47406	2887.65	-0.48357	2887.65	-0.31017	2887.65	-0.4945	2887.65	-0.24367	2887.65	-0.52142	2887.65	-0.51271		1595.71	-0.22529	1595.71	-0.3703	1595.71	-0.20755	1595.71	-0.39115	1595.71	-0.3963	1595.71	-0.40498	1595.71	-0.41519	1595.71	-0.41583
	2886.23	-0.0003	2886.23	-0.57675	2886.23	-0.51233	2886.23	-0.50074	2886.23	-0.48745	2886.23	-0.47783	2886.23	-0.46919	2886.23	-0.45848	2886.23	-0.46201	2886.23	-0.4731	2886.23	-0.48275	2886.23	-0.30944	2886.23	-0.49387	2886.23	-0.24323	2886.23	-0.52111	2886.23	-0.5125		1594.28	-0.22518	1594.28	-0.36968	1594.28	-0.20729	1594.28	-0.39072	1594.28	-0.39584	1594.28	-0.40433	1594.28	-0.4145	1594.28	-0.41518
	2884.8	-0.000375	2884.8	-0.5765	2884.8	-0.51192	2884.8	-0.50005	2884.8	-0.4865	2884.8	-0.47671	2884.8	-0.46791	2884.8	-0.45702	2884.8	-0.46061	2884.8	-0.47191	2884.8	-0.4817	2884.8	-0.30853	2884.8	-0.49306	2884.8	-0.24269	2884.8	-0.52072	2884.8	-0.51222		1592.85	-0.22508	1592.85	-0.36908	1592.85	-0.20704	1592.85	-0.39033	1592.85	-0.3954	1592.85	-0.40372	1592.85	-0.41385	1592.85	-0.41458
	2883.37	-0.000475	2883.37	-0.57617	2883.37	-0.51136	2883.37	-0.4991	2883.37	-0.4852	2883.37	-0.47516	2883.37	-0.46613	2883.37	-0.455	2883.37	-0.45865	2883.37	-0.47025	2883.37	-0.48025	2883.37	-0.30727	2883.37	-0.49192	2883.37	-0.24193	2883.37	-0.52018	2883.37	-0.51184		1591.43	-0.22498	1591.43	-0.36852	1591.43	-0.20681	1591.43	-0.38997	1591.43	-0.39499	1591.43	-0.40314	1591.43	-0.41322	1591.43	-0.41403
	2881.94	-0.000525	2881.94	-0.5757	2881.94	-0.51058	2881.94	-0.49776	2881.94	-0.48338	2881.94	-0.47299	2881.94	-0.46366	2881.94	-0.45215	2881.94	-0.45594	2881.94	-0.46792	2881.94	-0.47824	2881.94	-0.30551	2881.94	-0.49033	2881.94	-0.24085	2881.94	-0.51944	2881.94	-0.51132		1590	-0.22489	1590	-0.36798	1590	-0.2066	1590	-0.38964	1590	-0.39459	1590	-0.40259	1590	-0.41263	1590	-0.41352
	2880.52	-0.000525	2880.52	-0.57517	2880.52	-0.50974	2880.52	-0.4963	2880.52	-0.48141	2880.52	-0.4706	2880.52	-0.46094	2880.52	-0.44901	2880.52	-0.45295	2880.52	-0.46535	2880.52	-0.47603	2880.52	-0.30357	2880.52	-0.48859	2880.52	-0.23967	2880.52	-0.51863	2880.52	-0.51074		1588.57	-0.22481	1588.57	-0.36748	1588.57	-0.2064	1588.57	-0.38932	1588.57	-0.39423	1588.57	-0.40207	1588.57	-0.41208	1588.57	-0.41301
	2879.09	-0.000475	2879.09	-0.57467	2879.09	-0.50897	2879.09	-0.49495	2879.09	-0.47961	2879.09	-0.4684	2879.09	-0.45843	2879.09	-0.4461	2879.09	-0.4502	2879.09	-0.46298	2879.09	-0.47401	2879.09	-0.30177	2879.09	-0.48699	2879.09	-0.23856	2879.09	-0.51789	2879.09	-0.5102		1587.14	-0.22475	1587.14	-0.36706	1587.14	-0.20617	1587.14	-0.38901	1587.14	-0.39389	1587.14	-0.4016	1587.14	-0.41158	1587.14	-0.41248
	2877.66	-0.0004	2877.66	-0.5742	2877.66	-0.50822	2877.66	-0.49366	2877.66	-0.4779	2877.66	-0.4663	2877.66	-0.45606	2877.66	-0.44336	2877.66	-0.4476	2877.66	-0.46073	2877.66	-0.4721	2877.66	-0.30007	2877.66	-0.48547	2877.66	-0.23752	2877.66	-0.51718	2877.66	-0.50967		1585.72	-0.22469	1585.72	-0.36668	1585.72	-0.20591	1585.72	-0.38869	1585.72	-0.39359	1585.72	-0.40118	1585.72	-0.41112	1585.72	-0.41194
	2876.23	-0.00035	2876.23	-0.5737	2876.23	-0.50745	2876.23	-0.49236	2876.23	-0.47618	2876.23	-0.46423	2876.23	-0.45373	2876.23	-0.44066	2876.23	-0.44505	2876.23	-0.45853	2876.23	-0.47021	2876.23	-0.29839	2876.23	-0.48395	2876.23	-0.23651	2876.23	-0.51646	2876.23	-0.50912		1584.29	-0.22464	1584.29	-0.36636	1584.29	-0.20561	1584.29	-0.38835	1584.29	-0.39332	1584.29	-0.40081	1584.29	-0.41072	1584.29	-0.41137
	2874.81	-0.00035	2874.81	-0.57332	2874.81	-0.50679	2874.81	-0.49129	2874.81	-0.47474	2874.81	-0.46254	2874.81	-0.45182	2874.81	-0.43846	2874.81	-0.44296	2874.81	-0.45672	2874.81	-0.46865	2874.81	-0.29701	2874.81	-0.48269	2874.81	-0.23569	2874.81	-0.51585	2874.81	-0.50862		1582.86	-0.22459	1582.86	-0.36608	1582.86	-0.20527	1582.86	-0.38801	1582.86	-0.39309	1582.86	-0.40048	1582.86	-0.41037	1582.86	-0.41082
	2873.38	-0.0004	2873.38	-0.57315	2873.38	-0.50642	2873.38	-0.49072	2873.38	-0.47397	2873.38	-0.46165	2873.38	-0.45083	2873.38	-0.43732	2873.38	-0.44188	2873.38	-0.45575	2873.38	-0.46784	2873.38	-0.29629	2873.38	-0.48203	2873.38	-0.23526	2873.38	-0.51552	2873.38	-0.50835		1581.44	-0.22455	1581.44	-0.3658	1581.44	-0.20494	1581.44	-0.38773	1581.44	-0.39288	1581.44	-0.40018	1581.44	-0.41005	1581.44	-0.41037
	2871.95	-0.00045	2871.95	-0.5732	2871.95	-0.50638	2871.95	-0.49066	2871.95	-0.47385	2871.95	-0.46155	2871.95	-0.4507	2871.95	-0.43717	2871.95	-0.44174	2871.95	-0.45561	2871.95	-0.46773	2871.95	-0.29619	2871.95	-0.48194	2871.95	-0.2352	2871.95	-0.51548	2871.95	-0.50831		1580.01	-0.22454	1580.01	-0.36554	1580.01	-0.20468	1580.01	-0.38753	1580.01	-0.39267	1580.01	-0.39989	1580.01	-0.40974	1580.01	-0.41007
	2870.53	-0.000475	2870.53	-0.5733	2870.53	-0.50647	2870.53	-0.4908	2870.53	-0.47399	2870.53	-0.46175	2870.53	-0.4509	2870.53	-0.4374	2870.53	-0.44194	2870.53	-0.45578	2870.53	-0.4679	2870.53	-0.29634	2870.53	-0.48209	2870.53	-0.23528	2870.53	-0.51556	2870.53	-0.50839		1578.58	-0.22457	1578.58	-0.36534	1578.58	-0.20452	1578.58	-0.3874	1578.58	-0.39245	1578.58	-0.39958	1578.58	-0.40941	1578.58	-0.40989
	2869.1	-0.00045	2869.1	-0.57335	2869.1	-0.50652	2869.1	-0.49085	2869.1	-0.47403	2869.1	-0.4618	2869.1	-0.45092	2869.1	-0.43744	2869.1	-0.44196	2869.1	-0.4558	2869.1	-0.46794	2869.1	-0.29636	2869.1	-0.48214	2869.1	-0.23529	2869.1	-0.51559	2869.1	-0.50844		1577.15	-0.2246	1577.15	-0.36532	1577.15	-0.20446	1577.15	-0.3873	1577.15	-0.39222	1577.15	-0.39927	1577.15	-0.40907	1577.15	-0.40974
	2867.67	-0.00045	2867.67	-0.57335	2867.67	-0.50648	2867.67	-0.49078	2867.67	-0.47393	2867.67	-0.46168	2867.67	-0.45075	2867.67	-0.43727	2867.67	-0.44176	2867.67	-0.45565	2867.67	-0.46782	2867.67	-0.29625	2867.67	-0.48206	2867.67	-0.23523	2867.67	-0.51555	2867.67	-0.50843		1575.73	-0.22463	1575.73	-0.36544	1575.73	-0.20444	1575.73	-0.38721	1575.73	-0.39199	1575.73	-0.39894	1575.73	-0.40872	1575.73	-0.40959
	2866.24	-0.0005	2866.24	-0.5734	2866.24	-0.50652	2866.24	-0.49088	2866.24	-0.47408	2866.24	-0.46185	2866.24	-0.45092	2866.24	-0.4375	2866.24	-0.44195	2866.24	-0.45584	2866.24	-0.46797	2866.24	-0.29639	2866.24	-0.48219	2866.24	-0.23531	2866.24	-0.51561	2866.24	-0.50845		1574.3	-0.22464	1574.3	-0.36562	1574.3	-0.20444	1574.3	-0.38713	1574.3	-0.39176	1574.3	-0.39862	1574.3	-0.40838	1574.3	-0.40945
	2864.82	-0.0006	2864.82	-0.57362	2864.82	-0.50691	2864.82	-0.4916	2864.82	-0.4751	2864.82	-0.46304	2864.82	-0.45229	2864.82	-0.4391	2864.82	-0.44346	2864.82	-0.45714	2864.82	-0.46907	2864.82	-0.29738	2864.82	-0.48305	2864.82	-0.23591	2864.82	-0.516	2864.82	-0.50872		1572.87	-0.22465	1572.87	-0.36576	1572.87	-0.20441	1572.87	-0.38708	1572.87	-0.39155	1572.87	-0.39833	1572.87	-0.40807	1572.87	-0.40935
	2863.39	-0.00075	2863.39	-0.5741	2863.39	-0.50785	2863.39	-0.49326	2863.39	-0.4774	2863.39	-0.46581	2863.39	-0.45547	2863.39	-0.44275	2863.39	-0.44695	2863.39	-0.46013	2863.39	-0.47161	2863.39	-0.29966	2863.39	-0.48505	2863.39	-0.23729	2863.39	-0.51692	2863.39	-0.50935		1571.44	-0.22466	1571.44	-0.36582	1571.44	-0.20435	1571.44	-0.38704	1571.44	-0.39137	1571.44	-0.39807	1571.44	-0.40779	1571.44	-0.40923
	2861.96	-0.00085	2861.96	-0.57488	2861.96	-0.50935	2861.96	-0.49588	2861.96	-0.481	2861.96	-0.47016	2861.96	-0.46046	2861.96	-0.44846	2861.96	-0.45244	2861.96	-0.46481	2861.96	-0.47559	2861.96	-0.30322	2861.96	-0.48818	2861.96	-0.23945	2861.96	-0.51836	2861.96	-0.51036		1570.02	-0.22465	1570.02	-0.36586	1570.02	-0.20422	1570.02	-0.38696	1570.02	-0.39122	1570.02	-0.39787	1570.02	-0.40757	1570.02	-0.409
	2860.53	-0.000875	2860.53	-0.57588	2860.53	-0.51125	2860.53	-0.49918	2860.53	-0.48554	2860.53	-0.47563	2860.53	-0.46671	2860.53	-0.45563	2860.53	-0.45933	2860.53	-0.4707	2860.53	-0.48061	2860.53	-0.30767	2860.53	-0.49214	2860.53	-0.24216	2860.53	-0.52019	2860.53	-0.51164		1568.59	-0.22462	1568.59	-0.36588	1568.59	-0.204	1568.59	-0.38679	1568.59	-0.39112	1568.59	-0.39772	1568.59	-0.40741	1568.59	-0.40863
	2859.11	-0.00085	2859.11	-0.577	2859.11	-0.51338	2859.11	-0.50287	2859.11	-0.49057	2859.11	-0.48169	2859.11	-0.47363	2859.11	-0.46358	2859.11	-0.46695	2859.11	-0.47723	2859.11	-0.48616	2859.11	-0.31261	2859.11	-0.49653	2859.11	-0.24515	2859.11	-0.52224	2859.11	-0.51309		1567.16	-0.22454	1567.16	-0.36584	1567.16	-0.20366	1567.16	-0.38649	1567.16	-0.39105	1567.16	-0.39763	1567.16	-0.40731	1567.16	-0.40807
	2857.68	-0.000775	2857.68	-0.5782	2857.68	-0.51565	2857.68	-0.50676	2857.68	-0.49587	2857.68	-0.48804	2857.68	-0.48089	2857.68	-0.47193	2857.68	-0.47494	2857.68	-0.48407	2857.68	-0.492	2857.68	-0.31777	2857.68	-0.50116	2857.68	-0.24829	2857.68	-0.5244	2857.68	-0.51463		1565.73	-0.22442	1565.73	-0.3657	1565.73	-0.2032	1565.73	-0.38612	1565.73	-0.39102	1565.73	-0.39758	1565.73	-0.40726	1565.73	-0.40743
	2856.25	-0.000625	2856.25	-0.57947	2856.25	-0.51798	2856.25	-0.51075	2856.25	-0.50131	2856.25	-0.49456	2856.25	-0.48831	2856.25	-0.48047	2856.25	-0.48311	2856.25	-0.49108	2856.25	-0.49799	2856.25	-0.32307	2856.25	-0.50591	2856.25	-0.25152	2856.25	-0.52661	2856.25	-0.5162		1564.31	-0.22426	1564.31	-0.36532	1564.31	-0.20272	1564.31	-0.38579	1564.31	-0.391	1564.31	-0.39756	1564.31	-0.40724	1564.31	-0.40692
	2854.82	-0.00045	2854.82	-0.58072	2854.82	-0.52028	2854.82	-0.51467	2854.82	-0.50665	2854.82	-0.50096	2854.82	-0.4956	2854.82	-0.48886	2854.82	-0.49114	2854.82	-0.49795	2854.82	-0.50388	2854.82	-0.32829	2854.82	-0.51059	2854.82	-0.25468	2854.82	-0.5288	2854.82	-0.51774		1562.88	-0.2241	1562.88	-0.36468	1562.88	-0.20236	1562.88	-0.38562	1562.88	-0.39099	1562.88	-0.39754	1562.88	-0.40722	1562.88	-0.40671
	2853.4	-0.00035	2853.4	-0.58183	2853.4	-0.52229	2853.4	-0.51813	2853.4	-0.51137	2853.4	-0.50662	2853.4	-0.50203	2853.4	-0.49625	2853.4	-0.49822	2853.4	-0.50401	2853.4	-0.50907	2853.4	-0.33289	2853.4	-0.51472	2853.4	-0.25748	2853.4	-0.53071	2853.4	-0.5191		1561.45	-0.224	1561.45	-0.36388	1561.45	-0.20224	1561.45	-0.38565	1561.45	-0.39097	1561.45	-0.39751	1561.45	-0.40719	1561.45	-0.40683
	2851.97	-0.00035	2851.97	-0.58255	2851.97	-0.52361	2851.97	-0.52039	2851.97	-0.51447	2851.97	-0.51033	2851.97	-0.50625	2851.97	-0.50111	2851.97	-0.50289	2851.97	-0.508	2851.97	-0.51248	2851.97	-0.33593	2851.97	-0.51745	2851.97	-0.25932	2851.97	-0.53197	2851.97	-0.51999		1560.02	-0.22395	1560.02	-0.36312	1560.02	-0.20237	1560.02	-0.38584	1560.02	-0.39093	1560.02	-0.39746	1560.02	-0.40714	1560.02	-0.4072
	2850.54	-0.00045	2850.54	-0.5826	2850.54	-0.52368	2850.54	-0.52049	2850.54	-0.51461	2850.54	-0.5105	2850.54	-0.50645	2850.54	-0.50136	2850.54	-0.50313	2850.54	-0.50821	2850.54	-0.51264	2850.54	-0.33609	2850.54	-0.51758	2850.54	-0.25942	2850.54	-0.53203	2850.54	-0.52004		1558.6	-0.22394	1558.6	-0.3626	1558.6	-0.20271	1558.6	-0.3861	1558.6	-0.39089	1558.6	-0.39739	1558.6	-0.40707	1558.6	-0.40768
	2849.11	-0.000625	2849.11	-0.58173	2849.11	-0.52201	2849.11	-0.5176	2849.11	-0.51068	2849.11	-0.50579	2849.11	-0.50111	2849.11	-0.49525	2849.11	-0.49725	2849.11	-0.50318	2849.11	-0.50831	2849.11	-0.33227	2849.11	-0.51413	2849.11	-0.2571	2849.11	-0.53043	2849.11	-0.51893		1557.17	-0.22396	1557.17	-0.36234	1557.17	-0.20315	1557.17	-0.38636	1557.17	-0.39083	1557.17	-0.39729	1557.17	-0.40698	1557.17	-0.40815
	2847.69	-0.00075	2847.69	-0.57995	2847.69	-0.51863	2847.69	-0.51176	2847.69	-0.50271	2847.69	-0.49623	2847.69	-0.49026	2847.69	-0.48279	2847.69	-0.48531	2847.69	-0.49293	2847.69	-0.49954	2847.69	-0.32451	2847.69	-0.50714	2847.69	-0.25239	2847.69	-0.52719	2847.69	-0.51667		1555.74	-0.22398	1555.74	-0.3623	1555.74	-0.20359	1555.74	-0.38657	1555.74	-0.39076	1555.74	-0.3972	1555.74	-0.40688	1555.74	-0.40849
	2846.26	-0.00085	2846.26	-0.57772	2846.26	-0.51443	2846.26	-0.50449	2846.26	-0.49276	2846.26	-0.4843	2846.26	-0.47669	2846.26	-0.46718	2846.26	-0.47034	2846.26	-0.48011	2846.26	-0.4886	2846.26	-0.3148	2846.26	-0.49843	2846.26	-0.24649	2846.26	-0.52315	2846.26	-0.51385		1554.31	-0.22402	1554.31	-0.36238	1554.31	-0.20394	1554.31	-0.38669	1554.31	-0.3907	1554.31	-0.39711	1554.31	-0.40679	1554.31	-0.40867
	2844.83	-0.000925	2844.83	-0.5759	2844.83	-0.51106	2844.83	-0.49864	2844.83	-0.48474	2844.83	-0.47468	2844.83	-0.46573	2844.83	-0.45458	2844.83	-0.45825	2844.83	-0.46976	2844.83	-0.47978	2844.83	-0.30697	2844.83	-0.49143	2844.83	-0.24174	2844.83	-0.51992	2844.83	-0.51158		1552.89	-0.22406	1552.89	-0.36252	1552.89	-0.20414	1552.89	-0.38669	1552.89	-0.39064	1552.89	-0.39716	1552.89	-0.4067	1552.89	-0.40863
	2843.4	-0.00102	2843.4	-0.57532	2843.4	-0.51008	2843.4	-0.49695	2843.4	-0.48244	2843.4	-0.47193	2843.4	-0.46257	2843.4	-0.45097	2843.4	-0.45479	2843.4	-0.46678	2843.4	-0.47724	2843.4	-0.30473	2843.4	-0.48942	2843.4	-0.24037	2843.4	-0.51899	2843.4	-0.51089		1551.46	-0.2241	1551.46	-0.3627	1551.46	-0.20416	1551.46	-0.38656	1551.46	-0.39057	1551.46	-0.39689	1551.46	-0.40642	1551.46	-0.40834
	2841.98	-0.00112	2841.98	-0.57617	2841.98	-0.51185	2841.98	-0.50006	2841.98	-0.48674	2841.98	-0.47711	2841.98	-0.46846	2841.98	-0.45779	2841.98	-0.46132	2841.98	-0.47233	2841.98	-0.48197	2841.98	-0.30897	2841.98	-0.49317	2841.98	-0.24294	2841.98	-0.5207	2841.98	-0.51205		1550.03	-0.22416	1550.03	-0.36288	1550.03	-0.20399	1550.03	-0.38629	1550.03	-0.39021	1550.03	-0.39639	1550.03	-0.40588	1550.03	-0.4078
	2840.55	-0.00115	2840.55	-0.57788	2840.55	-0.51525	2840.55	-0.50603	2840.55	-0.49495	2840.55	-0.48699	2840.55	-0.47971	2840.55	-0.47075	2840.55	-0.47375	2840.55	-0.48293	2840.55	-0.49101	2840.55	-0.31701	2840.55	-0.50034	2840.55	-0.24782	2840.55	-0.524	2840.55	-0.51429		1548.6	-0.22421	1548.6	-0.36312	1548.6	-0.20361	1548.6	-0.38591	1548.6	-0.38974	1548.6	-0.39573	1548.6	-0.40517	1548.6	-0.4071
	2839.12	-0.00108	2839.12	-0.57965	2839.12	-0.51868	2839.12	-0.51204	2839.12	-0.50319	2839.12	-0.4969	2839.12	-0.49099	2839.12	-0.48372	2839.12	-0.48619	2839.12	-0.49358	2839.12	-0.5001	2839.12	-0.32506	2839.12	-0.50754	2839.12	-0.25272	2839.12	-0.52733	2839.12	-0.51658		1547.18	-0.22425	1547.18	-0.3634	1547.18	-0.2031	1547.18	-0.38549	1547.18	-0.38925	1547.18	-0.39504	1547.18	-0.40444	1547.18	-0.40636
	2837.69	-0.000925	2837.69	-0.581	2837.69	-0.5212	2837.69	-0.51645	2837.69	-0.50921	2837.69	-0.50413	2837.69	-0.49923	2837.69	-0.49317	2837.69	-0.49523	2837.69	-0.50135	2837.69	-0.50673	2837.69	-0.33092	2837.69	-0.51281	2837.69	-0.25628	2837.69	-0.52976	2837.69	-0.51826		1545.75	-0.22425	1545.75	-0.36368	1545.75	-0.20253	1545.75	-0.38512	1545.75	-0.38885	1545.75	-0.39448	1545.75	-0.40384	1545.75	-0.40576
	2836.27	-0.000775	2836.27	-0.58185	2836.27	-0.52271	2836.27	-0.51905	2836.27	-0.51276	2836.27	-0.50837	2836.27	-0.50407	2836.27	-0.49872	2836.27	-0.50054	2836.27	-0.50594	2836.27	-0.51064	2836.27	-0.33436	2836.27	-0.51592	2836.27	-0.25839	2836.27	-0.5312	2836.27	-0.51928		1544.32	-0.22424	1544.32	-0.36384	1544.32	-0.20206	1544.32	-0.38487	1544.32	-0.38862	1544.32	-0.39412	1544.32	-0.40349	1544.32	-0.40542
	2834.84	-0.00065	2834.84	-0.5823	2834.84	-0.52343	2834.84	-0.52026	2834.84	-0.51441	2834.84	-0.5103	2834.84	-0.5063	2834.84	-0.50125	2834.84	-0.50297	2834.84	-0.50805	2834.84	-0.51244	2834.84	-0.33594	2834.84	-0.51736	2834.84	-0.25934	2834.84	-0.53188	2834.84	-0.51978		1542.9	-0.22424	1542.9	-0.36386	1542.9	-0.20182	1542.9	-0.38475	1542.9	-0.38854	1542.9	-0.39414	1542.9	-0.40337	1542.9	-0.4053
	2833.41	-0.000575	2833.41	-0.5824	2833.41	-0.52356	2833.41	-0.52045	2833.41	-0.51467	2833.41	-0.51057	2833.41	-0.50663	2833.41	-0.50161	2833.41	-0.50332	2833.41	-0.50838	2833.41	-0.5127	2833.41	-0.33618	2833.41	-0.51757	2833.41	-0.25948	2833.41	-0.532	2833.41	-0.51987		1541.47	-0.22424	1541.47	-0.36382	1541.47	-0.20183	1541.47	-0.38471	1541.47	-0.38853	1541.47	-0.39423	1541.47	-0.40336	1541.47	-0.40528
	2831.99	-0.00055	2831.99	-0.5822	2831.99	-0.52329	2831.99	-0.51999	2831.99	-0.51402	2831.99	-0.50978	2831.99	-0.50575	2831.99	-0.50058	2831.99	-0.50234	2831.99	-0.50755	2831.99	-0.51198	2831.99	-0.33556	2831.99	-0.517	2831.99	-0.25911	2831.99	-0.53174	2831.99	-0.51969		1540.04	-0.22424	1540.04	-0.3638	1540.04	-0.20201	1540.04	-0.38467	1540.04	-0.38852	1540.04	-0.3943	1540.04	-0.40334	1540.04	-0.40527
	2830.56	-0.0006	2830.56	-0.5819	2830.56	-0.52285	2830.56	-0.51924	2830.56	-0.51298	2830.56	-0.50853	2830.56	-0.50433	2830.56	-0.49896	2830.56	-0.50079	2830.56	-0.50622	2830.56	-0.51084	2830.56	-0.33457	2830.56	-0.5161	2830.56	-0.25849	2830.56	-0.53132	2830.56	-0.51939		1538.61	-0.22421	1538.61	-0.3638	1538.61	-0.20222	1538.61	-0.38458	1538.61	-0.38845	1538.61	-0.39428	1538.61	-0.40324	1538.61	-0.40516
	2829.13	-0.0007	2829.13	-0.58157	2829.13	-0.52241	2829.13	-0.51848	2829.13	-0.51193	2829.13	-0.50726	2829.13	-0.50288	2829.13	-0.4973	2829.13	-0.49922	2829.13	-0.50485	2829.13	-0.50968	2829.13	-0.33354	2829.13	-0.51518	2829.13	-0.25787	2829.13	-0.53088	2829.13	-0.51909		1537.19	-0.22418	1537.19	-0.36378	1537.19	-0.20239	1537.19	-0.38445	1537.19	-0.38832	1537.19	-0.39414	1537.19	-0.40304	1537.19	-0.40497
	2827.7	-0.000825	2827.7	-0.58135	2827.7	-0.52203	2827.7	-0.5178	2827.7	-0.51099	2827.7	-0.50614	2827.7	-0.50158	2827.7	-0.49582	2827.7	-0.49781	2827.7	-0.50362	2827.7	-0.50865	2827.7	-0.33262	2827.7	-0.51437	2827.7	-0.25731	2827.7	-0.5305	2827.7	-0.51884		1535.76	-0.22414	1535.76	-0.36368	1535.76	-0.20245	1535.76	-0.38426	1535.76	-0.38811	1535.76	-0.39387	1535.76	-0.40273	1535.76	-0.40465
	2826.28	-0.00095	2826.28	-0.58118	2826.28	-0.52172	2826.28	-0.51722	2826.28	-0.51021	2826.28	-0.5052	2826.28	-0.50047	2826.28	-0.49454	2826.28	-0.49659	2826.28	-0.50257	2826.28	-0.50778	2826.28	-0.33183	2826.28	-0.51367	2826.28	-0.25683	2826.28	-0.53019	2826.28	-0.51865		1534.33	-0.22407	1534.33	-0.3635	1534.33	-0.20239	1534.33	-0.38399	1534.33	-0.38779	1534.33	-0.39347	1534.33	-0.40225	1534.33	-0.40417
	2824.85	-0.00102	2824.85	-0.58103	2824.85	-0.52145	2824.85	-0.51675	2824.85	-0.50958	2824.85	-0.50445	2824.85	-0.49956	2824.85	-0.4935	2824.85	-0.4956	2824.85	-0.50173	2824.85	-0.50707	2824.85	-0.33118	2824.85	-0.5131	2824.85	-0.25645	2824.85	-0.52994	2824.85	-0.51851		1532.9	-0.224	1532.9	-0.36328	1532.9	-0.20222	1532.9	-0.38365	1532.9	-0.38739	1532.9	-0.39295	1532.9	-0.40165	1532.9	-0.40357
	2823.42	-0.001	2823.42	-0.5809	2823.42	-0.52126	2823.42	-0.51642	2823.42	-0.50914	2823.42	-0.50394	2823.42	-0.49894	2823.42	-0.4928	2823.42	-0.49493	2823.42	-0.50115	2823.42	-0.50658	2823.42	-0.33074	2823.42	-0.51271	2823.42	-0.25619	2823.42	-0.52977	2823.42	-0.51839		1531.48	-0.22391	1531.48	-0.36296	1531.48	-0.20191	1531.48	-0.38324	1531.48	-0.38692	1531.48	-0.39237	1531.48	-0.40094	1531.48	-0.40287
	2821.99	-0.00095	2821.99	-0.58083	2821.99	-0.52121	2821.99	-0.51632	2821.99	-0.50903	2821.99	-0.50381	2821.99	-0.4988	2821.99	-0.49264	2821.99	-0.49477	2821.99	-0.50102	2821.99	-0.50645	2821.99	-0.33064	2821.99	-0.51261	2821.99	-0.25611	2821.99	-0.52973	2821.99	-0.51835		1530.05	-0.22382	1530.05	-0.36258	1530.05	-0.20152	1530.05	-0.38279	1530.05	-0.38642	1530.05	-0.39178	1530.05	-0.40019	1530.05	-0.40212
	2820.57	-0.00095	2820.57	-0.58085	2820.57	-0.52137	2820.57	-0.51662	2820.57	-0.50944	2820.57	-0.5043	2820.57	-0.49937	2820.57	-0.4933	2820.57	-0.4954	2820.57	-0.50155	2820.57	-0.5069	2820.57	-0.33104	2820.57	-0.51298	2820.57	-0.25636	2820.57	-0.5299	2820.57	-0.51845		1528.62	-0.22371	1528.62	-0.36216	1528.62	-0.20108	1528.62	-0.38235	1528.62	-0.38595	1528.62	-0.39127	1528.62	-0.39949	1528.62	-0.40141
	2819.14	-0.00102	2819.14	-0.58105	2819.14	-0.52179	2819.14	-0.51736	2819.14	-0.51046	2819.14	-0.50552	2819.14	-0.50079	2819.14	-0.49492	2819.14	-0.49695	2819.14	-0.50286	2819.14	-0.50804	2819.14	-0.33204	2819.14	-0.51389	2819.14	-0.25697	2819.14	-0.53032	2819.14	-0.51873		1527.19	-0.2236	1527.19	-0.36168	1527.19	-0.20067	1527.19	-0.38193	1527.19	-0.38553	1527.19	-0.39088	1527.19	-0.39886	1527.19	-0.40078
	2817.71	-0.00105	2817.71	-0.58135	2817.71	-0.52243	2817.71	-0.51847	2817.71	-0.51197	2817.71	-0.50733	2817.71	-0.50288	2817.71	-0.49732	2817.71	-0.49926	2817.71	-0.50482	2817.71	-0.50974	2817.71	-0.33351	2817.71	-0.51522	2817.71	-0.25787	2817.71	-0.53093	2817.71	-0.51914		1525.77	-0.2235	1525.77	-0.36116	1525.77	-0.20039	1525.77	-0.38157	1525.77	-0.3852	1525.77	-0.39062	1525.77	-0.39836	1525.77	-0.40029
	2816.28	-0.000975	2816.28	-0.58162	2816.28	-0.52317	2816.28	-0.51976	2816.28	-0.51375	2816.28	-0.50946	2816.28	-0.50533	2816.28	-0.50014	2816.28	-0.50197	2816.28	-0.50713	2816.28	-0.51172	2816.28	-0.33526	2816.28	-0.51677	2816.28	-0.25894	2816.28	-0.53163	2816.28	-0.51961		1524.34	-0.2234	1524.34	-0.36062	1524.34	-0.20025	1524.34	-0.38128	1524.34	-0.38494	1524.34	-0.39046	1524.34	-0.39797	1524.34	-0.3999
	2814.86	-0.000825	2814.86	-0.5819	2814.86	-0.52394	2814.86	-0.52114	2814.86	-0.51566	2814.86	-0.51176	2814.86	-0.50796	2814.86	-0.50319	2814.86	-0.50488	2814.86	-0.50962	2814.86	-0.51383	2814.86	-0.33714	2814.86	-0.51842	2814.86	-0.26007	2814.86	-0.53237	2814.86	-0.52008		1522.91	-0.22328	1522.91	-0.3601	1522.91	-0.20027	1522.91	-0.38102	1522.91	-0.38472	1522.91	-0.39034	1522.91	-0.39764	1522.91	-0.39957
	2813.43	-0.00065	2813.43	-0.58222	2813.43	-0.52475	2813.43	-0.52262	2813.43	-0.51772	2813.43	-0.51424	2813.43	-0.51078	2813.43	-0.50647	2813.43	-0.50801	2813.43	-0.5123	2813.43	-0.51611	2813.43	-0.33918	2813.43	-0.52019	2813.43	-0.26131	2813.43	-0.53317	2813.43	-0.5206		1521.48	-0.22315	1521.48	-0.3596	1521.48	-0.20036	1521.48	-0.38078	1521.48	-0.38452	1521.48	-0.39022	1521.48	-0.39734	1521.48	-0.39927
	2812	-0.000575	2812	-0.58268	2812	-0.52564	2812	-0.52424	2812	-0.51996	2812	-0.51694	2812	-0.51386	2812	-0.51004	2812	-0.5114	2812	-0.51521	2812	-0.51858	2812	-0.34139	2812	-0.52213	2812	-0.26265	2812	-0.53405	2812	-0.52118		1520.06	-0.223	1520.06	-0.35902	1520.06	-0.20047	1520.06	-0.38054	1520.06	-0.3843	1520.06	-0.39006	1520.06	-0.39701	1520.06	-0.39894
	2810.57	-0.000575	2810.57	-0.58327	2810.57	-0.52664	2810.57	-0.52598	2810.57	-0.52236	2810.57	-0.51982	2810.57	-0.51716	2810.57	-0.51385	2810.57	-0.51502	2810.57	-0.51832	2810.57	-0.52123	2810.57	-0.34376	2810.57	-0.52423	2810.57	-0.26409	2810.57	-0.53501	2810.57	-0.52185		1518.63	-0.22286	1518.63	-0.35836	1518.63	-0.20055	1518.63	-0.38025	1518.63	-0.38404	1518.63	-0.38984	1518.63	-0.39662	1518.63	-0.39855
	2809.15	-0.00065	2809.15	-0.58398	2809.15	-0.52772	2809.15	-0.52782	2809.15	-0.52488	2809.15	-0.52284	2809.15	-0.52061	2809.15	-0.5178	2809.15	-0.51881	2809.15	-0.52155	2809.15	-0.52399	2809.15	-0.34622	2809.15	-0.52643	2809.15	-0.26559	2809.15	-0.53603	2809.15	-0.52259		1517.2	-0.22275	1517.2	-0.35762	1517.2	-0.2006	1517.2	-0.37988	1517.2	-0.38368	1517.2	-0.38949	1517.2	-0.39608	1517.2	-0.39801
	2807.72	-0.00075	2807.72	-0.58462	2807.72	-0.52883	2807.72	-0.52969	2807.72	-0.52743	2807.72	-0.52591	2807.72	-0.52411	2807.72	-0.52182	2807.72	-0.52265	2807.72	-0.52484	2807.72	-0.5268	2807.72	-0.34871	2807.72	-0.52869	2807.72	-0.26711	2807.72	-0.53708	2807.72	-0.52336		1515.77	-0.22271	1515.77	-0.3569	1515.77	-0.20056	1515.77	-0.37942	1515.77	-0.3832	1515.77	-0.38895	1515.77	-0.39536	1515.77	-0.39729
	2806.29	-0.0008	2806.29	-0.58518	2806.29	-0.52991	2806.29	-0.53153	2806.29	-0.52995	2806.29	-0.52894	2806.29	-0.52757	2806.29	-0.5258	2806.29	-0.52646	2806.29	-0.52809	2806.29	-0.52957	2806.29	-0.35119	2806.29	-0.5309	2806.29	-0.26862	2806.29	-0.53811	2806.29	-0.52411		1514.35	-0.22276	1514.35	-0.35636	1514.35	-0.2004	1514.35	-0.37888	1514.35	-0.38262	1514.35	-0.38824	1514.35	-0.39449	1514.35	-0.39642
	2804.86	-0.000725	2804.86	-0.58557	2804.86	-0.53092	2804.86	-0.53329	2804.86	-0.53236	2804.86	-0.53186	2804.86	-0.5309	2804.86	-0.52964	2804.86	-0.53013	2804.86	-0.53122	2804.86	-0.53225	2804.86	-0.35358	2804.86	-0.53302	2804.86	-0.27007	2804.86	-0.53908	2804.86	-0.52478		1512.92	-0.22289	1512.92	-0.35616	1512.92	-0.20005	1512.92	-0.37834	1512.92	-0.38199	1512.92	-0.38745	1512.92	-0.39355	1512.92	-0.39547
	2803.44	-0.0006	2803.44	-0.5859	2803.44	-0.53184	2803.44	-0.53494	2803.44	-0.53466	2803.44	-0.53466	2803.44	-0.53408	2803.44	-0.53331	2803.44	-0.53366	2803.44	-0.53422	2803.44	-0.5348	2803.44	-0.35587	2803.44	-0.53502	2803.44	-0.27146	2803.44	-0.54	2803.44	-0.52539		1511.49	-0.22308	1511.49	-0.3564	1511.49	-0.19952	1511.49	-0.37786	1511.49	-0.38143	1511.49	-0.3867	1511.49	-0.39271	1511.49	-0.39463
	2802.01	-0.000475	2802.01	-0.5862	2802.01	-0.53271	2802.01	-0.53653	2802.01	-0.53688	2802.01	-0.53737	2802.01	-0.53715	2802.01	-0.53687	2802.01	-0.53707	2802.01	-0.53713	2802.01	-0.53724	2802.01	-0.35807	2802.01	-0.53694	2802.01	-0.27279	2802.01	-0.54088	2802.01	-0.52594		1510.06	-0.2233	1510.06	-0.35706	1510.06	-0.19888	1510.06	-0.37749	1510.06	-0.38096	1510.06	-0.38606	1510.06	-0.392	1510.06	-0.39393
	2800.58	-0.000425	2800.58	-0.5866	2800.58	-0.53357	2800.58	-0.5381	2800.58	-0.53907	2800.58	-0.54003	2800.58	-0.54019	2800.58	-0.54037	2800.58	-0.54043	2800.58	-0.53999	2800.58	-0.53965	2800.58	-0.36024	2800.58	-0.53881	2800.58	-0.27411	2800.58	-0.54173	2800.58	-0.52649		1508.64	-0.22349	1508.64	-0.35802	1508.64	-0.19826	1508.64	-0.37719	1508.64	-0.38055	1508.64	-0.38548	1508.64	-0.39139	1508.64	-0.39331
	2799.15	-0.0005	2799.15	-0.58708	2799.15	-0.53445	2799.15	-0.53968	2799.15	-0.54126	2799.15	-0.54267	2799.15	-0.54323	2799.15	-0.54388	2799.15	-0.54379	2799.15	-0.54284	2799.15	-0.54205	2799.15	-0.36241	2799.15	-0.5407	2799.15	-0.27543	2799.15	-0.54259	2799.15	-0.52706		1507.21	-0.22362	1507.21	-0.35908	1507.21	-0.19771	1507.21	-0.37687	1507.21	-0.38015	1507.21	-0.38492	1507.21	-0.39079	1507.21	-0.39271
	2797.73	-0.00065	2797.73	-0.58767	2797.73	-0.53536	2797.73	-0.54128	2797.73	-0.54345	2797.73	-0.54529	2797.73	-0.54623	2797.73	-0.54736	2797.73	-0.54711	2797.73	-0.54568	2797.73	-0.54446	2797.73	-0.36455	2797.73	-0.5426	2797.73	-0.27674	2797.73	-0.54345	2797.73	-0.52767		1505.78	-0.22367	1505.78	-0.36004	1505.78	-0.19722	1505.78	-0.3765	1505.78	-0.37971	1505.78	-0.38436	1505.78	-0.39013	1505.78	-0.39205
	2796.3	-0.00085	2796.3	-0.58835	2796.3	-0.53627	2796.3	-0.54285	2796.3	-0.54555	2796.3	-0.5478	2796.3	-0.54909	2796.3	-0.55068	2796.3	-0.55028	2796.3	-0.54839	2796.3	-0.54677	2796.3	-0.36661	2796.3	-0.54444	2796.3	-0.27799	2796.3	-0.54432	2796.3	-0.5283		1504.35	-0.22366	1504.35	-0.36072	1504.35	-0.19676	1504.35	-0.37609	1504.35	-0.37925	1504.35	-0.38383	1504.35	-0.38944	1504.35	-0.39136
	2794.87	-0.00102	2794.87	-0.58895	2794.87	-0.53711	2794.87	-0.54427	2794.87	-0.54746	2794.87	-0.55008	2794.87	-0.55169	2794.87	-0.55369	2794.87	-0.55314	2794.87	-0.55085	2794.87	-0.54888	2794.87	-0.36846	2794.87	-0.54612	2794.87	-0.27911	2794.87	-0.54511	2794.87	-0.52891		1502.93	-0.22358	1502.93	-0.36098	1502.93	-0.19633	1502.93	-0.37565	1502.93	-0.3788	1502.93	-0.38337	1502.93	-0.38876	1502.93	-0.39069
	2793.44	-0.00112	2793.44	-0.58942	2793.44	-0.53783	2793.44	-0.54551	2793.44	-0.54914	2793.44	-0.5521	2793.44	-0.55398	2793.44	-0.55634	2793.44	-0.55567	2793.44	-0.55303	2793.44	-0.55072	2793.44	-0.37011	2793.44	-0.54759	2793.44	-0.28011	2793.44	-0.54581	2793.44	-0.52941		1501.5	-0.22347	1501.5	-0.36088	1501.5	-0.19598	1501.5	-0.3752	1501.5	-0.37836	1501.5	-0.38295	1501.5	-0.3881	1501.5	-0.39003
	2792.02	-0.00118	2792.02	-0.58975	2792.02	-0.53845	2792.02	-0.5466	2792.02	-0.55065	2792.02	-0.55394	2792.02	-0.55608	2792.02	-0.55876	2792.02	-0.55798	2792.02	-0.55502	2792.02	-0.55239	2792.02	-0.37161	2792.02	-0.54891	2792.02	-0.28103	2792.02	-0.54642	2792.02	-0.52982		1500.07	-0.22335	1500.07	-0.36048	1500.07	-0.19573	1500.07	-0.3747	1500.07	-0.37787	1500.07	-0.3825	1500.07	-0.38737	1500.07	-0.38929
	2790.59	-0.0011	2790.59	-0.58998	2790.59	-0.53902	2790.59	-0.54762	2790.59	-0.55208	2790.59	-0.55567	2790.59	-0.55809	2790.59	-0.56106	2790.59	-0.56018	2790.59	-0.5569	2790.59	-0.55397	2790.59	-0.37304	2790.59	-0.55016	2790.59	-0.2819	2790.59	-0.54698	2790.59	-0.53016		1498.65	-0.22322	1498.65	-0.35996	1498.65	-0.19556	1498.65	-0.37414	1498.65	-0.37731	1498.65	-0.38195	1498.65	-0.38653	1498.65	-0.38845
	2789.16	-0.00095	2789.16	-0.59015	2789.16	-0.53957	2789.16	-0.5486	2789.16	-0.55346	2789.16	-0.55734	2789.16	-0.56001	2789.16	-0.56328	2789.16	-0.56231	2789.16	-0.5587	2789.16	-0.55551	2789.16	-0.37441	2789.16	-0.55137	2789.16	-0.28274	2789.16	-0.54751	2789.16	-0.53048		1497.22	-0.2231	1497.22	-0.35934	1497.22	-0.19541	1497.22	-0.37349	1497.22	-0.37665	1497.22	-0.38127	1497.22	-0.38554	1497.22	-0.38746
	2787.74	-0.000725	2787.74	-0.59032	2787.74	-0.5401	2787.74	-0.54953	2787.74	-0.55477	2787.74	-0.55891	2787.74	-0.56182	2787.74	-0.56535	2787.74	-0.56432	2787.74	-0.56039	2787.74	-0.55697	2787.74	-0.37571	2787.74	-0.55252	2787.74	-0.28354	2787.74	-0.54802	2787.74	-0.53081		1495.79	-0.22301	1495.79	-0.3587	1495.79	-0.1952	1495.79	-0.3728	1495.79	-0.37592	1495.79	-0.38049	1495.79	-0.38444	1495.79	-0.38637
	2786.31	-0.000575	2786.31	-0.59052	2786.31	-0.54061	2786.31	-0.55041	2786.31	-0.55598	2786.31	-0.56037	2786.31	-0.56347	2786.31	-0.56725	2786.31	-0.56615	2786.31	-0.56194	2786.31	-0.55833	2786.31	-0.37689	2786.31	-0.55358	2786.31	-0.28425	2786.31	-0.54851	2786.31	-0.53114		1494.36	-0.22299	1494.36	-0.3581	1494.36	-0.1949	1494.36	-0.37213	1494.36	-0.37519	1494.36	-0.37965	1494.36	-0.38335	1494.36	-0.38527
	2784.88	-0.0005	2784.88	-0.59075	2784.88	-0.54108	2784.88	-0.5512	2784.88	-0.55708	2784.88	-0.56167	2784.88	-0.56495	2784.88	-0.56896	2784.88	-0.5678	2784.88	-0.56334	2784.88	-0.55954	2784.88	-0.37795	2784.88	-0.55452	2784.88	-0.2849	2784.88	-0.54896	2784.88	-0.53146		1492.94	-0.22301	1492.94	-0.35768	1492.94	-0.19448	1492.94	-0.3715	1492.94	-0.37448	1492.94	-0.37878	1492.94	-0.38228	1492.94	-0.38421
	2783.45	-0.00055	2783.45	-0.59093	2783.45	-0.54148	2783.45	-0.5519	2783.45	-0.55805	2783.45	-0.56284	2783.45	-0.56629	2783.45	-0.57049	2783.45	-0.56927	2783.45	-0.56459	2783.45	-0.56063	2783.45	-0.37889	2783.45	-0.55536	2783.45	-0.28547	2783.45	-0.54936	2783.45	-0.53173		1491.51	-0.22306	1491.51	-0.35756	1491.51	-0.19398	1491.51	-0.37087	1491.51	-0.37373	1491.51	-0.37782	1491.51	-0.38116	1491.51	-0.38308
	2782.03	-0.000625	2782.03	-0.59108	2782.03	-0.54183	2782.03	-0.55253	2782.03	-0.55894	2782.03	-0.5639	2782.03	-0.56753	2782.03	-0.57192	2782.03	-0.57064	2782.03	-0.56575	2782.03	-0.56162	2782.03	-0.37977	2782.03	-0.55612	2782.03	-0.28599	2782.03	-0.54971	2782.03	-0.53196		1490.08	-0.2231	1490.08	-0.35768	1490.08	-0.1934	1490.08	-0.37018	1490.08	-0.3729	1490.08	-0.37672	1490.08	-0.37991	1490.08	-0.38184
	2780.6	-0.000725	2780.6	-0.59115	2780.6	-0.54215	2780.6	-0.55314	2780.6	-0.5598	2780.6	-0.56492	2780.6	-0.56872	2780.6	-0.57329	2780.6	-0.57195	2780.6	-0.56686	2780.6	-0.56255	2780.6	-0.38061	2780.6	-0.55685	2780.6	-0.28651	2780.6	-0.55004	2780.6	-0.53217		1488.65	-0.22307	1488.65	-0.35792	1488.65	-0.19271	1488.65	-0.36938	1488.65	-0.37193	1488.65	-0.37544	1488.65	-0.37844	1488.65	-0.38038
	2779.17	-0.0008	2779.17	-0.59125	2779.17	-0.54247	2779.17	-0.55373	2779.17	-0.56062	2779.17	-0.56591	2779.17	-0.56986	2779.17	-0.57462	2779.17	-0.57321	2779.17	-0.56793	2779.17	-0.56344	2779.17	-0.38143	2779.17	-0.55755	2779.17	-0.287	2779.17	-0.55035	2779.17	-0.53235		1487.23	-0.22298	1487.23	-0.35808	1487.23	-0.19189	1487.23	-0.36849	1487.23	-0.37086	1487.23	-0.37406	1487.23	-0.37679	1487.23	-0.37878
	2777.74	-0.000825	2777.74	-0.59137	2777.74	-0.54277	2777.74	-0.55427	2777.74	-0.56137	2777.74	-0.56681	2777.74	-0.5709	2777.74	-0.57584	2777.74	-0.57436	2777.74	-0.56893	2777.74	-0.56425	2777.74	-0.38218	2777.74	-0.5582	2777.74	-0.28747	2777.74	-0.55064	2777.74	-0.53253		1485.8	-0.22283	1485.8	-0.35798	1485.8	-0.19095	1485.8	-0.36759	1485.8	-0.3698	1485.8	-0.37272	1485.8	-0.37522	1485.8	-0.37666
	2776.32	-0.00085	2776.32	-0.59155	2776.32	-0.54301	2776.32	-0.55473	2776.32	-0.562	2776.32	-0.56761	2776.32	-0.5718	2776.32	-0.57691	2776.32	-0.57537	2776.32	-0.56979	2776.32	-0.56496	2776.32	-0.38284	2776.32	-0.55876	2776.32	-0.28787	2776.32	-0.55087	2776.32	-0.53268		1484.37	-0.22263	1484.37	-0.35752	1484.37	-0.18995	1484.37	-0.36675	1484.37	-0.36884	1484.37	-0.37155	1484.37	-0.37388	1484.37	-0.37518
	2774.89	-0.000875	2774.89	-0.59173	2774.89	-0.54324	2774.89	-0.55513	2774.89	-0.56256	2774.89	-0.56831	2774.89	-0.5726	2774.89	-0.57786	2774.89	-0.57627	2774.89	-0.57056	2774.89	-0.56559	2774.89	-0.38343	2774.89	-0.55926	2774.89	-0.28823	2774.89	-0.55108	2774.89	-0.53283		1482.94	-0.22242	1482.94	-0.35674	1482.94	-0.18901	1482.94	-0.36601	1482.94	-0.36803	1482.94	-0.37062	1482.94	-0.37284	1482.94	-0.37407
	2773.46	-0.000975	2773.46	-0.5919	2773.46	-0.54347	2773.46	-0.55553	2773.46	-0.5631	2773.46	-0.56898	2773.46	-0.57337	2773.46	-0.57875	2773.46	-0.57712	2773.46	-0.57127	2773.46	-0.5662	2773.46	-0.38398	2773.46	-0.55973	2773.46	-0.28855	2773.46	-0.5513	2773.46	-0.53298		1481.52	-0.22224	1481.52	-0.35576	1481.52	-0.18822	1481.52	-0.36537	1481.52	-0.36737	1481.52	-0.36993	1481.52	-0.3721	1481.52	-0.37331
	2772.03	-0.00108	2772.03	-0.592	2772.03	-0.5437	2772.03	-0.55593	2772.03	-0.56364	2772.03	-0.56964	2772.03	-0.57412	2772.03	-0.57961	2772.03	-0.57794	2772.03	-0.57196	2772.03	-0.5668	2772.03	-0.38453	2772.03	-0.56019	2772.03	-0.2887	2772.03	-0.55152	2772.03	-0.53313		1480.09	-0.22213	1480.09	-0.3547	1480.09	-0.18764	1480.09	-0.36485	1480.09	-0.36686	1480.09	-0.36946	1480.09	-0.37164	1480.09	-0.37286
	2770.61	-0.00108	2770.61	-0.59205	2770.61	-0.54392	2770.61	-0.55632	2770.61	-0.56417	2770.61	-0.57028	2770.61	-0.57485	2770.61	-0.58045	2770.61	-0.57874	2770.61	-0.57264	2770.61	-0.56738	2770.61	-0.38505	2770.61	-0.56065	2770.61	-0.28909	2770.61	-0.55174	2770.61	-0.53327		1478.66	-0.2221	1478.66	-0.3538	1478.66	-0.18724	1478.66	-0.36446	1478.66	-0.36652	1478.66	-0.36922	1478.66	-0.37144	1478.66	-0.37272
	2769.18	-0.00102	2769.18	-0.59208	2769.18	-0.54412	2769.18	-0.55668	2769.18	-0.56468	2769.18	-0.5709	2769.18	-0.57555	2769.18	-0.58125	2769.18	-0.5795	2769.18	-0.57329	2769.18	-0.56793	2769.18	-0.38555	2769.18	-0.56109	2769.18	-0.28947	2769.18	-0.55195	2769.18	-0.5334		1477.23	-0.22216	1477.23	-0.35324	1477.23	-0.18703	1477.23	-0.36421	1477.23	-0.36634	1477.23	-0.36917	1477.23	-0.37147	1477.23	-0.37284
	2767.75	-0.00095	2767.75	-0.59213	2767.75	-0.54429	2767.75	-0.55701	2767.75	-0.56515	2767.75	-0.57146	2767.75	-0.5762	2767.75	-0.582	2767.75	-0.58021	2767.75	-0.57389	2767.75	-0.56844	2767.75	-0.38601	2767.75	-0.56151	2767.75	-0.28983	2767.75	-0.55213	2767.75	-0.53352		1475.81	-0.22226	1475.81	-0.35312	1475.81	-0.18698	1475.81	-0.36406	1475.81	-0.36625	1475.81	-0.36922	1475.81	-0.37161	1475.81	-0.37305
	2766.32	-0.0009	2766.32	-0.59218	2766.32	-0.54444	2766.32	-0.55731	2766.32	-0.56559	2766.32	-0.57197	2766.32	-0.57678	2766.32	-0.58268	2766.32	-0.58086	2766.32	-0.57444	2766.32	-0.56891	2766.32	-0.38642	2766.32	-0.56189	2766.32	-0.29014	2766.32	-0.5523	2766.32	-0.53364		1474.38	-0.22235	1474.38	-0.3534	1474.38	-0.18707	1474.38	-0.36388	1474.38	-0.36612	1474.38	-0.36918	1474.38	-0.37163	1474.38	-0.37313
	2764.9	-0.00085	2764.9	-0.5922	2764.9	-0.54459	2764.9	-0.55759	2764.9	-0.566	2764.9	-0.57246	2764.9	-0.57732	2764.9	-0.58331	2764.9	-0.58148	2764.9	-0.57494	2764.9	-0.56936	2764.9	-0.38681	2764.9	-0.56223	2764.9	-0.29045	2764.9	-0.55245	2764.9	-0.53374		1472.95	-0.22239	1472.95	-0.3539	1472.95	-0.18721	1472.95	-0.36353	1472.95	-0.36579	1472.95	-0.36887	1472.95	-0.37133	1472.95	-0.37321
	2763.47	-0.0007	2763.47	-0.59225	2763.47	-0.54474	2763.47	-0.55786	2763.47	-0.5664	2763.47	-0.57293	2763.47	-0.57785	2763.47	-0.58391	2763.47	-0.58208	2763.47	-0.57543	2763.47	-0.56979	2763.47	-0.38718	2763.47	-0.56256	2763.47	-0.29074	2763.47	-0.55217	2763.47	-0.53383		1471.52	-0.22235	1471.52	-0.35436	1471.52	-0.18727	1471.52	-0.36291	1471.52	-0.36513	1471.52	-0.36814	1471.52	-0.37054	1471.52	-0.37196
	2762.04	-0.000475	2762.04	-0.59232	2762.04	-0.54488	2762.04	-0.55813	2762.04	-0.56677	2762.04	-0.57338	2762.04	-0.57835	2762.04	-0.58449	2762.04	-0.58266	2762.04	-0.57591	2762.04	-0.5702	2762.04	-0.38755	2762.04	-0.56288	2762.04	-0.29103	2762.04	-0.55238	2762.04	-0.53391		1470.1	-0.22222	1470.1	-0.35456	1470.1	-0.18713	1470.1	-0.36198	1470.1	-0.36409	1470.1	-0.36704	1470.1	-0.36908	1470.1	-0.36977
	2760.61	-0.00035	2760.61	-0.59245	2760.61	-0.54503	2760.61	-0.55838	2760.61	-0.56711	2760.61	-0.5738	2760.61	-0.57881	2760.61	-0.58503	2760.61	-0.58319	2760.61	-0.57636	2760.61	-0.57057	2760.61	-0.38789	2760.61	-0.56317	2760.61	-0.29129	2760.61	-0.55257	2760.61	-0.534		1468.67	-0.22202	1468.67	-0.35436	1468.67	-0.1867	1468.67	-0.36071	1468.67	-0.36265	1468.67	-0.36473	1468.67	-0.36629	1468.67	-0.3665
	2759.19	-0.000375	2759.19	-0.59265	2759.19	-0.54517	2759.19	-0.5586	2759.19	-0.56741	2759.19	-0.57417	2759.19	-0.57923	2759.19	-0.58551	2759.19	-0.58364	2759.19	-0.57676	2759.19	-0.57092	2759.19	-0.38819	2759.19	-0.56344	2759.19	-0.29151	2759.19	-0.55276	2759.19	-0.53408		1467.24	-0.22174	1467.24	-0.3537	1467.24	-0.18593	1467.24	-0.35908	1467.24	-0.36076	1467.24	-0.36165	1467.24	-0.36253	1467.24	-0.36203
	2757.76	-0.000525	2757.76	-0.59283	2757.76	-0.54529	2757.76	-0.5588	2757.76	-0.56768	2757.76	-0.57449	2757.76	-0.57961	2757.76	-0.58595	2757.76	-0.58405	2757.76	-0.57712	2757.76	-0.57123	2757.76	-0.38847	2757.76	-0.56369	2757.76	-0.29171	2757.76	-0.55292	2757.76	-0.53416		1465.81	-0.22142	1465.81	-0.35268	1465.81	-0.18477	1465.81	-0.35713	1465.81	-0.35849	1465.81	-0.35793	1465.81	-0.35793	1465.81	-0.35657
	2756.33	-0.00065	2756.33	-0.5929	2756.33	-0.54538	2756.33	-0.55896	2756.33	-0.56793	2756.33	-0.57478	2756.33	-0.57995	2756.33	-0.58634	2756.33	-0.58441	2756.33	-0.57745	2756.33	-0.57151	2756.33	-0.38871	2756.33	-0.56391	2756.33	-0.2919	2756.33	-0.55306	2756.33	-0.53421		1464.39	-0.22112	1464.39	-0.3513	1464.39	-0.18317	1464.39	-0.35512	1464.39	-0.35615	1464.39	-0.35411	1464.39	-0.35324	1464.39	-0.35101
	2754.9	-0.0007	2754.9	-0.59288	2754.9	-0.54544	2754.9	-0.5591	2754.9	-0.56815	2754.9	-0.57503	2754.9	-0.58026	2754.9	-0.58669	2754.9	-0.58475	2754.9	-0.57775	2754.9	-0.57176	2754.9	-0.38893	2754.9	-0.56409	2754.9	-0.29206	2754.9	-0.55318	2754.9	-0.53423		1462.96	-0.2209	1462.96	-0.34972	1462.96	-0.18122	1462.96	-0.35353	1462.96	-0.35434	1462.96	-0.35123	1462.96	-0.34977	1462.96	-0.34691
	2753.48	-0.000675	2753.48	-0.59275	2753.48	-0.54546	2753.48	-0.55921	2753.48	-0.56832	2753.48	-0.57523	2753.48	-0.58052	2753.48	-0.58699	2753.48	-0.58503	2753.48	-0.57799	2753.48	-0.57195	2753.48	-0.38911	2753.48	-0.56422	2753.48	-0.2922	2753.48	-0.55325	2753.48	-0.53424		1461.53	-0.22084	1461.53	-0.34818	1461.53	-0.17923	1461.53	-0.3529	1461.53	-0.35368	1461.53	-0.35035	1461.53	-0.34882	1461.53	-0.34589
	2752.05	-0.00065	2752.05	-0.59263	2752.05	-0.54547	2752.05	-0.5593	2752.05	-0.56844	2752.05	-0.57539	2752.05	-0.58072	2752.05	-0.58723	2752.05	-0.58525	2752.05	-0.57818	2752.05	-0.57209	2752.05	-0.38926	2752.05	-0.56432	2752.05	-0.2923	2752.05	-0.55329	2752.05	-0.53423		1460.11	-0.22093	1460.11	-0.34708	1460.11	-0.17777	1460.11	-0.35341	1460.11	-0.35443	1460.11	-0.35186	1460.11	-0.35091	1460.11	-0.34853
	2750.62	-0.0007	2750.62	-0.59252	2750.62	-0.54548	2750.62	-0.55937	2750.62	-0.56854	2750.62	-0.57554	2750.62	-0.5809	2750.62	-0.58746	2750.62	-0.58546	2750.62	-0.57833	2750.62	-0.57221	2750.62	-0.38939	2750.62	-0.56441	2750.62	-0.29241	2750.62	-0.55332	2750.62	-0.53421		1458.68	-0.22114	1458.68	-0.34678	1458.68	-0.17744	1458.68	-0.35482	1458.68	-0.35625	1458.68	-0.35521	1458.68	-0.35532	1458.68	-0.35398
	2749.2	-0.000775	2749.2	-0.5925	2749.2	-0.54551	2749.2	-0.55946	2749.2	-0.56868	2749.2	-0.57572	2749.2	-0.58111	2749.2	-0.58772	2749.2	-0.58571	2749.2	-0.57852	2749.2	-0.57236	2749.2	-0.38955	2749.2	-0.56452	2749.2	-0.29252	2749.2	-0.55337	2749.2	-0.53421		1457.25	-0.22136	1457.25	-0.34726	1457.25	-0.17841	1457.25	-0.35657	1457.25	-0.35848	1457.25	-0.35924	1457.25	-0.36057	1457.25	-0.36041
	2747.77	-0.000775	2747.77	-0.59252	2747.77	-0.54558	2747.77	-0.55959	2747.77	-0.56887	2747.77	-0.57597	2747.77	-0.58139	2747.77	-0.58805	2747.77	-0.58602	2747.77	-0.57878	2747.77	-0.57257	2747.77	-0.38975	2747.77	-0.56468	2747.77	-0.29267	2747.77	-0.55345	2747.77	-0.53424		1455.82	-0.22156	1455.82	-0.34828	1455.82	-0.18041	1455.82	-0.35811	1455.82	-0.36046	1455.82	-0.36282	1455.82	-0.36517	1455.82	-0.36607
	2746.34	-0.000675	2746.34	-0.59265	2746.34	-0.54568	2746.34	-0.55976	2746.34	-0.5691	2746.34	-0.57625	2746.34	-0.58172	2746.34	-0.58842	2746.34	-0.58637	2746.34	-0.57909	2746.34	-0.57283	2746.34	-0.38997	2746.34	-0.56488	2746.34	-0.29285	2746.34	-0.55358	2746.34	-0.53431		1454.4	-0.22168	1454.4	-0.34942	1454.4	-0.18275	1454.4	-0.35913	1454.4	-0.36178	1454.4	-0.36523	1454.4	-0.36829	1454.4	-0.36991
	2744.91	-0.000575	2744.91	-0.5928	2744.91	-0.54579	2744.91	-0.55992	2744.91	-0.56935	2744.91	-0.57653	2744.91	-0.58205	2744.91	-0.58877	2744.91	-0.58672	2744.91	-0.5794	2744.91	-0.57309	2744.91	-0.39019	2744.91	-0.56509	2744.91	-0.29301	2744.91	-0.55372	2744.91	-0.5344		1452.97	-0.22175	1452.97	-0.35038	1452.97	-0.18481	1452.97	-0.35956	1452.97	-0.36236	1452.97	-0.36638	1452.97	-0.36976	1452.97	-0.37185
	2743.49	-0.000525	2743.49	-0.5929	2743.49	-0.54587	2743.49	-0.56006	2743.49	-0.56956	2743.49	-0.57677	2743.49	-0.58232	2743.49	-0.58906	2743.49	-0.58702	2743.49	-0.57965	2743.49	-0.57331	2743.49	-0.39037	2743.49	-0.56526	2743.49	-0.29316	2743.49	-0.55384	2743.49	-0.53446		1451.54	-0.22176	1451.54	-0.35102	1451.54	-0.18621	1451.54	-0.35948	1451.54	-0.36233	1451.54	-0.36644	1451.54	-0.36973	1451.54	-0.37193
	2742.06	-0.000525	2742.06	-0.59288	2742.06	-0.54591	2742.06	-0.56014	2742.06	-0.5697	2742.06	-0.57693	2742.06	-0.5825	2742.06	-0.58927	2742.06	-0.58722	2742.06	-0.57982	2742.06	-0.57345	2742.06	-0.3905	2742.06	-0.56538	2742.06	-0.29326	2742.06	-0.55389	2742.06	-0.53449		1450.11	-0.22172	1450.11	-0.35136	1450.11	-0.18687	1450.11	-0.35905	1450.11	-0.36185	1450.11	-0.36587	1450.11	-0.36908	1450.11	-0.37122
	2740.63	-0.0006	2740.63	-0.5928	2740.63	-0.54592	2740.63	-0.56018	2740.63	-0.56975	2740.63	-0.57702	2740.63	-0.58259	2740.63	-0.5894	2740.63	-0.58733	2740.63	-0.57989	2740.63	-0.57352	2740.63	-0.39057	2740.63	-0.56544	2740.63	-0.29332	2740.63	-0.5539	2740.63	-0.53447		1448.69	-0.22162	1448.69	-0.3514	1448.69	-0.18692	1448.69	-0.35835	1448.69	-0.36106	1448.69	-0.36492	1448.69	-0.368	1448.69	-0.37002
	2739.2	-0.000675	2739.2	-0.5927	2739.2	-0.5459	2739.2	-0.5602	2739.2	-0.56978	2739.2	-0.57707	2739.2	-0.58265	2739.2	-0.58949	2739.2	-0.5874	2739.2	-0.57994	2739.2	-0.57356	2739.2	-0.39061	2739.2	-0.56547	2739.2	-0.29336	2739.2	-0.55388	2739.2	-0.53444		1447.26	-0.22146	1447.26	-0.35118	1447.26	-0.18654	1447.26	-0.35748	1447.26	-0.36007	1447.26	-0.36373	1447.26	-0.36667	1447.26	-0.36856
	2737.78	-0.000775	2737.78	-0.59263	2737.78	-0.5459	2737.78	-0.56025	2737.78	-0.56984	2737.78	-0.57716	2737.78	-0.58275	2737.78	-0.58963	2737.78	-0.58752	2737.78	-0.58004	2737.78	-0.57364	2737.78	-0.39071	2737.78	-0.56554	2737.78	-0.29342	2737.78	-0.5539	2737.78	-0.53443		1445.83	-0.22126	1445.83	-0.35068	1445.83	-0.1859	1445.83	-0.35647	1445.83	-0.35895	1445.83	-0.3624	1445.83	-0.36521	1445.83	-0.36698
	2736.35	-0.000875	2736.35	-0.59268	2736.35	-0.54595	2736.35	-0.56036	2736.35	-0.56999	2736.35	-0.57735	2736.35	-0.58296	2736.35	-0.58991	2736.35	-0.58777	2736.35	-0.58025	2736.35	-0.57382	2736.35	-0.39087	2736.35	-0.56568	2736.35	-0.29354	2736.35	-0.55399	2736.35	-0.53445		1444.4	-0.22105	1444.4	-0.3499	1444.4	-0.18512	1444.4	-0.35538	1444.4	-0.35774	1444.4	-0.361	1444.4	-0.36371	1444.4	-0.36536
	2734.92	-0.0009	2734.92	-0.59275	2734.92	-0.54605	2734.92	-0.56053	2734.92	-0.57023	2734.92	-0.57762	2734.92	-0.58327	2734.92	-0.59028	2734.92	-0.58812	2734.92	-0.58055	2734.92	-0.57408	2734.92	-0.3911	2734.92	-0.56588	2734.92	-0.29371	2734.92	-0.55412	2734.92	-0.53451		1442.98	-0.22085	1442.98	-0.3489	1442.98	-0.18428	1442.98	-0.35429	1442.98	-0.35654	1442.98	-0.35962	1442.98	-0.36226	1442.98	-0.36381
	2733.49	-0.000925	2733.49	-0.59283	2733.49	-0.54616	2733.49	-0.5607	2733.49	-0.57047	2733.49	-0.57791	2733.49	-0.58359	2733.49	-0.59065	2733.49	-0.58848	2733.49	-0.58086	2733.49	-0.57434	2733.49	-0.39133	2733.49	-0.56608	2733.49	-0.29389	2733.49	-0.55427	2733.49	-0.53458		1441.55	-0.22073	1441.55	-0.34784	1441.55	-0.18343	1441.55	-0.35328	1441.55	-0.35544	1441.55	-0.35837	1441.55	-0.36093	1441.55	-0.36239
	2732.07	-0.000925	2732.07	-0.59288	2732.07	-0.54623	2732.07	-0.56083	2732.07	-0.57064	2732.07	-0.57813	2732.07	-0.58383	2732.07	-0.59093	2732.07	-0.58875	2732.07	-0.5811	2732.07	-0.57454	2732.07	-0.39149	2732.07	-0.56622	2732.07	-0.29402	2732.07	-0.55438	2732.07	-0.53462		1440.12	-0.22067	1440.12	-0.34688	1440.12	-0.18262	1440.12	-0.35241	1440.12	-0.3545	1440.12	-0.35729	1440.12	-0.35976	1440.12	-0.36115
	2730.64	-0.0009	2730.64	-0.59285	2730.64	-0.54623	2730.64	-0.56087	2730.64	-0.5707	2730.64	-0.57822	2730.64	-0.58395	2730.64	-0.59106	2730.64	-0.58889	2730.64	-0.58121	2730.64	-0.57462	2730.64	-0.39157	2730.64	-0.56626	2730.64	-0.29409	2730.64	-0.55442	2730.64	-0.53461		1438.69	-0.22065	1438.69	-0.34624	1438.69	-0.18188	1438.69	-0.35168	1438.69	-0.3537	1438.69	-0.35637	1438.69	-0.35874	1438.69	-0.36007
	2729.21	-0.000825	2729.21	-0.5928	2729.21	-0.54618	2729.21	-0.56085	2729.21	-0.57069	2729.21	-0.57823	2729.21	-0.58398	2729.21	-0.59108	2729.21	-0.58892	2729.21	-0.58122	2729.21	-0.57462	2729.21	-0.39159	2729.21	-0.56624	2729.21	-0.29411	2729.21	-0.55441	2729.21	-0.53455		1437.27	-0.22064	1437.27	-0.34594	1437.27	-0.18124	1437.27	-0.35102	1437.27	-0.35298	1437.27	-0.35556	1437.27	-0.35784	1437.27	-0.35911
	2727.78	-0.0007	2727.78	-0.59272	2727.78	-0.54612	2727.78	-0.56079	2727.78	-0.57066	2727.78	-0.5782	2727.78	-0.58399	2727.78	-0.59108	2727.78	-0.58892	2727.78	-0.58121	2727.78	-0.57461	2727.78	-0.39159	2727.78	-0.56621	2727.78	-0.2941	2727.78	-0.55436	2727.78	-0.53448		1435.84	-0.2206	1435.84	-0.34584	1435.84	-0.18067	1435.84	-0.35038	1435.84	-0.3523	1435.84	-0.3548	1435.84	-0.35701	1435.84	-0.35823
	2726.36	-0.000575	2726.36	-0.59268	2726.36	-0.54608	2726.36	-0.56076	2726.36	-0.57066	2726.36	-0.5782	2726.36	-0.58402	2726.36	-0.59112	2726.36	-0.58895	2726.36	-0.58122	2726.36	-0.57462	2726.36	-0.39163	2726.36	-0.56621	2726.36	-0.29412	2726.36	-0.55432	2726.36	-0.53443		1434.41	-0.22052	1434.41	-0.34578	1434.41	-0.18017	1434.41	-0.34974	1434.41	-0.35163	1434.41	-0.35406	1434.41	-0.3562	1434.41	-0.35739
	2724.93	-0.00055	2724.93	-0.59268	2724.93	-0.54609	2724.93	-0.56077	2724.93	-0.5707	2724.93	-0.57827	2724.93	-0.58411	2724.93	-0.59123	2724.93	-0.58904	2724.93	-0.58129	2724.93	-0.57469	2724.93	-0.39169	2724.93	-0.56625	2724.93	-0.29417	2724.93	-0.55432	2724.93	-0.53441		1432.98	-0.2204	1432.98	-0.3456	1432.98	-0.17972	1432.98	-0.34907	1432.98	-0.35092	1432.98	-0.35328	1432.98	-0.35538	1432.98	-0.35652
	2723.5	-0.0006	2723.5	-0.59268	2723.5	-0.54612	2723.5	-0.56083	2723.5	-0.57078	2723.5	-0.57838	2723.5	-0.58421	2723.5	-0.59136	2723.5	-0.58917	2723.5	-0.58141	2723.5	-0.57478	2723.5	-0.39179	2723.5	-0.56632	2723.5	-0.29424	2723.5	-0.55436	2723.5	-0.53443		1431.56	-0.22024	1431.56	-0.34522	1431.56	-0.17927	1431.56	-0.34835	1431.56	-0.35015	1431.56	-0.35244	1431.56	-0.35449	1431.56	-0.35559
	2722.07	-0.0007	2722.07	-0.59268	2722.07	-0.54615	2722.07	-0.5609	2722.07	-0.57088	2722.07	-0.5785	2722.07	-0.58433	2722.07	-0.59149	2722.07	-0.58931	2722.07	-0.58153	2722.07	-0.57488	2722.07	-0.39187	2722.07	-0.5664	2722.07	-0.2943	2722.07	-0.55441	2722.07	-0.53445		1430.13	-0.22004	1430.13	-0.34462	1430.13	-0.17883	1430.13	-0.34757	1430.13	-0.34932	1430.13	-0.35152	1430.13	-0.35351	1430.13	-0.35456
	2720.65	-0.000775	2720.65	-0.59265	2720.65	-0.54617	2720.65	-0.56097	2720.65	-0.57097	2720.65	-0.57861	2720.65	-0.58446	2720.65	-0.59163	2720.65	-0.58946	2720.65	-0.58165	2720.65	-0.57497	2720.65	-0.39196	2720.65	-0.56648	2720.65	-0.29437	2720.65	-0.55445	2720.65	-0.53445		1428.7	-0.21981	1428.7	-0.34382	1428.7	-0.17835	1428.7	-0.34671	1428.7	-0.34839	1428.7	-0.35049	1428.7	-0.35243	1428.7	-0.35341
	2719.22	-0.00075	2719.22	-0.5926	2719.22	-0.54618	2719.22	-0.56103	2719.22	-0.57106	2719.22	-0.5787	2719.22	-0.58459	2719.22	-0.59178	2719.22	-0.5896	2719.22	-0.58177	2719.22	-0.57506	2719.22	-0.39205	2719.22	-0.56654	2719.22	-0.29444	2719.22	-0.55448	2719.22	-0.53445		1427.27	-0.21957	1427.27	-0.3428	1427.27	-0.17781	1427.27	-0.34577	1427.27	-0.34737	1427.27	-0.34935	1427.27	-0.35123	1427.27	-0.35213
	2717.79	-0.000675	2717.79	-0.59252	2717.79	-0.54618	2717.79	-0.56108	2717.79	-0.57114	2717.79	-0.57877	2717.79	-0.58472	2717.79	-0.59191	2717.79	-0.58972	2717.79	-0.58187	2717.79	-0.57513	2717.79	-0.39212	2717.79	-0.5666	2717.79	-0.29449	2717.79	-0.55449	2717.79	-0.53445		1425.85	-0.21936	1425.85	-0.34164	1425.85	-0.17721	1425.85	-0.34479	1425.85	-0.3463	1425.85	-0.34813	1425.85	-0.34993	1425.85	-0.35074
	2716.36	-0.000675	2716.36	-0.5925	2716.36	-0.54618	2716.36	-0.5611	2716.36	-0.57118	2716.36	-0.57881	2716.36	-0.58479	2716.36	-0.59201	2716.36	-0.58979	2716.36	-0.58193	2716.36	-0.57517	2716.36	-0.39217	2716.36	-0.56663	2716.36	-0.29453	2716.36	-0.55449	2716.36	-0.53444		1424.42	-0.21923	1424.42	-0.34046	1424.42	-0.17655	1424.42	-0.34384	1424.42	-0.34527	1424.42	-0.34691	1424.42	-0.34862	1424.42	-0.34932
	2714.94	-0.00075	2714.94	-0.59247	2714.94	-0.54616	2714.94	-0.56109	2714.94	-0.57116	2714.94	-0.57881	2714.94	-0.58478	2714.94	-0.59203	2714.94	-0.58978	2714.94	-0.58192	2714.94	-0.57517	2714.94	-0.39217	2714.94	-0.56662	2714.94	-0.29453	2714.94	-0.55448	2714.94	-0.53441		1422.99	-0.21918	1422.99	-0.33942	1422.99	-0.17583	1422.99	-0.34304	1422.99	-0.34436	1422.99	-0.34582	1422.99	-0.34738	1422.99	-0.34796
	2713.51	-0.000825	2713.51	-0.59242	2713.51	-0.54611	2713.51	-0.56103	2713.51	-0.57109	2713.51	-0.57875	2713.51	-0.58469	2713.51	-0.59196	2713.51	-0.58969	2713.51	-0.58185	2713.51	-0.57511	2713.51	-0.39213	2713.51	-0.56655	2713.51	-0.2945	2713.51	-0.55442	2713.51	-0.53436		1421.57	-0.21923	1421.57	-0.33874	1421.57	-0.17508	1421.57	-0.34245	1421.57	-0.34368	1421.57	-0.34496	1421.57	-0.34635	1421.57	-0.34681
	2712.08	-0.000775	2712.08	-0.5923	2712.08	-0.54601	2712.08	-0.56093	2712.08	-0.57098	2712.08	-0.57865	2712.08	-0.58455	2712.08	-0.59184	2712.08	-0.58957	2712.08	-0.58173	2712.08	-0.57501	2712.08	-0.39206	2712.08	-0.56645	2712.08	-0.29445	2712.08	-0.55432	2712.08	-0.53426		1420.14	-0.21932	1420.14	-0.33852	1420.14	-0.17436	1420.14	-0.34208	1420.14	-0.34325	1420.14	-0.3444	1420.14	-0.34564	1420.14	-0.34602
	2710.66	-0.000625	2710.66	-0.59213	2710.66	-0.54591	2710.66	-0.56084	2710.66	-0.57088	2710.66	-0.57857	2710.66	-0.58444	2710.66	-0.59174	2710.66	-0.58948	2710.66	-0.58163	2710.66	-0.57491	2710.66	-0.392	2710.66	-0.56634	2710.66	-0.2944	2710.66	-0.55422	2710.66	-0.53417		1418.71	-0.2194	1418.71	-0.33874	1418.71	-0.17375	1418.71	-0.34188	1418.71	-0.34302	1418.71	-0.34411	1418.71	-0.34527	1418.71	-0.3456
	2709.23	-0.000475	2709.23	-0.59198	2709.23	-0.54586	2709.23	-0.56079	2709.23	-0.57084	2709.23	-0.57855	2709.23	-0.58442	2709.23	-0.59172	2709.23	-0.58947	2709.23	-0.5816	2709.23	-0.57486	2709.23	-0.39198	2709.23	-0.5663	2709.23	-0.2944	2709.23	-0.55416	2709.23	-0.53412		1417.28	-0.21945	1417.28	-0.33918	1417.28	-0.17332	1417.28	-0.34178	1417.28	-0.34292	1417.28	-0.344	1417.28	-0.34513	1417.28	-0.34545
	2707.8	-0.00035	2707.8	-0.59187	2707.8	-0.54585	2707.8	-0.56079	2707.8	-0.57085	2707.8	-0.57857	2707.8	-0.58446	2707.8	-0.59178	2707.8	-0.58953	2707.8	-0.58164	2707.8	-0.57486	2707.8	-0.39201	2707.8	-0.5663	2707.8	-0.29441	2707.8	-0.55415	2707.8	-0.5341		1415.86	-0.21946	1415.86	-0.33958	1415.86	-0.1731	1415.86	-0.34165	1415.86	-0.34279	1415.86	-0.34389	1415.86	-0.345	1415.86	-0.34533
	2706.37	-0.00035	2706.37	-0.59183	2706.37	-0.54584	2706.37	-0.5608	2706.37	-0.57088	2706.37	-0.57861	2706.37	-0.58451	2706.37	-0.59184	2706.37	-0.58959	2706.37	-0.58169	2706.37	-0.57488	2706.37	-0.39203	2706.37	-0.56632	2706.37	-0.29444	2706.37	-0.55416	2706.37	-0.53409		1414.43	-0.21944	1414.43	-0.33984	1414.43	-0.17302	1414.43	-0.34141	1414.43	-0.34254	1414.43	-0.34363	1414.43	-0.34471	1414.43	-0.34503
	2704.95	-0.0004	2704.95	-0.5918	2704.95	-0.54582	2704.95	-0.56079	2704.95	-0.57089	2704.95	-0.57861	2704.95	-0.58454	2704.95	-0.59186	2704.95	-0.58961	2704.95	-0.58171	2704.95	-0.57489	2704.95	-0.39204	2704.95	-0.56631	2704.95	-0.29444	2704.95	-0.55416	2704.95	-0.53408		1413	-0.21938	1413	-0.33992	1413	-0.17296	1413	-0.341	1413	-0.34209	1413	-0.34312	1413	-0.34415	1413	-0.34444
	2703.52	-0.0005	2703.52	-0.5918	2703.52	-0.54579	2703.52	-0.56076	2703.52	-0.57088	2703.52	-0.5786	2703.52	-0.58454	2703.52	-0.59186	2703.52	-0.58961	2703.52	-0.5817	2703.52	-0.57488	2703.52	-0.39204	2703.52	-0.5663	2703.52	-0.29443	2703.52	-0.55414	2703.52	-0.53405		1411.57	-0.21929	1411.57	-0.33978	1411.57	-0.1728	1411.57	-0.34042	1411.57	-0.34144	1411.57	-0.34236	1411.57	-0.34331	1411.57	-0.34353
	2702.09	-0.000525	2702.09	-0.59183	2702.09	-0.54576	2702.09	-0.56075	2702.09	-0.57087	2702.09	-0.5786	2702.09	-0.58455	2702.09	-0.59185	2702.09	-0.5896	2702.09	-0.58169	2702.09	-0.57488	2702.09	-0.39203	2702.09	-0.5663	2702.09	-0.29443	2702.09	-0.55412	2702.09	-0.53403		1410.15	-0.21918	1410.15	-0.33948	1410.15	-0.1725	1410.15	-0.33969	1410.15	-0.34063	1410.15	-0.34141	1410.15	-0.34225	1410.15	-0.34237
	2700.66	-0.000475	2700.66	-0.59185	2700.66	-0.54575	2700.66	-0.56075	2700.66	-0.57088	2700.66	-0.57862	2700.66	-0.58457	2700.66	-0.59187	2700.66	-0.58962	2700.66	-0.58169	2700.66	-0.57489	2700.66	-0.39205	2700.66	-0.56632	2700.66	-0.29444	2700.66	-0.55412	2700.66	-0.53401		1408.72	-0.21905	1408.72	-0.33906	1408.72	-0.17202	1408.72	-0.33886	1408.72	-0.3397	1408.72	-0.3403	1408.72	-0.34103	1408.72	-0.34105
																																		1407.29	-0.2189	1407.29	-0.33852	1407.29	-0.17141	1407.29	-0.33794	1407.29	-0.33868	1407.29	-0.33909	1407.29	-0.33971	1407.29	-0.33962
																																		1405.86	-0.21872	1405.86	-0.33786	1405.86	-0.17071	1405.86	-0.33696	1405.86	-0.33759	1405.86	-0.33781	1405.86	-0.33833	1405.86	-0.33813
																																		1404.44	-0.21856	1404.44	-0.33708	1404.44	-0.16995	1404.44	-0.33596	1404.44	-0.33648	1404.44	-0.33652	1404.44	-0.33693	1404.44	-0.33662
																																		1403.01	-0.21844	1403.01	-0.33622	1403.01	-0.16917	1403.01	-0.33498	1403.01	-0.3354	1403.01	-0.33525	1403.01	-0.33553	1403.01	-0.33511
																																		1401.58	-0.21837	1401.58	-0.3354	1401.58	-0.16838	1401.58	-0.33405	1401.58	-0.33437	1401.58	-0.33404	1401.58	-0.33416	1401.58	-0.33362
																																		1400.15	-0.21835	1400.15	-0.33478	1400.15	-0.16758	1400.15	-0.33317	1400.15	-0.33339	1400.15	-0.33288	1400.15	-0.33284	1400.15	-0.33217
																																		1398.73	-0.21836	1398.73	-0.33446	1398.73	-0.16678	1398.73	-0.33235	1398.73	-0.33247	1398.73	-0.33178	1398.73	-0.33157	1398.73	-0.33079
																																		1397.3	-0.21835	1397.3	-0.33436	1397.3	-0.16602	1397.3	-0.33154	1397.3	-0.33158	1397.3	-0.33072	1397.3	-0.33037	1397.3	-0.32948
																																		1395.87	-0.21832	1395.87	-0.33438	1395.87	-0.16528	1395.87	-0.33076	1395.87	-0.33073	1395.87	-0.32973	1395.87	-0.32927	1395.87	-0.32828
																																		1394.44	-0.21829	1394.44	-0.33434	1394.44	-0.16458	1394.44	-0.33001	1394.44	-0.32993	1394.44	-0.32882	1394.44	-0.32827	1394.44	-0.32721
																																		1393.02	-0.21828	1393.02	-0.33422	1393.02	-0.16395	1393.02	-0.32934	1393.02	-0.32921	1393.02	-0.32802	1393.02	-0.32741	1393.02	-0.32628
																																		1391.59	-0.21829	1391.59	-0.33406	1391.59	-0.16338	1391.59	-0.32875	1391.59	-0.32858	1391.59	-0.32731	1391.59	-0.32664	1391.59	-0.32544
																																		1390.16	-0.21832	1390.16	-0.334	1390.16	-0.1629	1390.16	-0.32823	1390.16	-0.32801	1390.16	-0.32666	1390.16	-0.3259	1390.16	-0.32464
																																		1388.73	-0.21834	1388.73	-0.33406	1388.73	-0.16246	1388.73	-0.32775	1388.73	-0.32747	1388.73	-0.326	1388.73	-0.32516	1388.73	-0.32381
																																		1387.31	-0.21833	1387.31	-0.3342	1387.31	-0.16204	1387.31	-0.3273	1387.31	-0.32694	1387.31	-0.32535	1387.31	-0.32442	1387.31	-0.32299
																																		1385.88	-0.2183	1385.88	-0.3343	1385.88	-0.16159	1385.88	-0.32687	1385.88	-0.32644	1385.88	-0.32473	1385.88	-0.32371	1385.88	-0.32221
																																		1384.45	-0.21825	1384.45	-0.33426	1384.45	-0.16116	1384.45	-0.32645	1384.45	-0.32595	1384.45	-0.32412	1384.45	-0.32302	1384.45	-0.32144
																																		1383.02	-0.21819	1383.02	-0.3341	1383.02	-0.16074	1383.02	-0.32603	1383.02	-0.32545	1383.02	-0.3235	1383.02	-0.32232	1383.02	-0.32065
																																		1381.6	-0.21814	1381.6	-0.33384	1381.6	-0.16034	1381.6	-0.32558	1381.6	-0.32493	1381.6	-0.32286	1381.6	-0.32158	1381.6	-0.31983
																																		1380.17	-0.2181	1380.17	-0.33354	1380.17	-0.15992	1380.17	-0.32515	1380.17	-0.32445	1380.17	-0.32226	1380.17	-0.32088	1380.17	-0.31905
																																		1378.74	-0.2181	1378.74	-0.33328	1378.74	-0.15948	1378.74	-0.32481	1378.74	-0.32406	1378.74	-0.3218	1378.74	-0.32033	1378.74	-0.31845
																																		1377.32	-0.21812	1377.32	-0.33312	1377.32	-0.15907	1377.32	-0.32458	1377.32	-0.32381	1377.32	-0.32153	1377.32	-0.32002	1377.32	-0.31811
																																		1375.89	-0.21812	1375.89	-0.33312	1375.89	-0.15875	1375.89	-0.32429	1375.89	-0.32385	1375.89	-0.32137	1375.89	-0.31987	1375.89	-0.31796
																																		1374.46	-0.21808	1374.46	-0.33317	1374.46	-0.15857	1374.46	-0.32389	1374.46	-0.32351	1374.46	-0.32114	1374.46	-0.31968	1374.46	-0.31779
																																		1373.03	-0.21797	1373.03	-0.33317	1373.03	-0.15849	1373.03	-0.3232	1373.03	-0.3229	1373.03	-0.32053	1373.03	-0.31923	1373.03	-0.31742
																																		1371.61	-0.21782	1371.61	-0.33307	1371.61	-0.15842	1371.61	-0.32212	1371.61	-0.32191	1371.61	-0.31946	1371.61	-0.31885	1371.61	-0.3161
																																		1370.18	-0.21766	1370.18	-0.33267	1370.18	-0.15819	1370.18	-0.32074	1370.18	-0.32058	1370.18	-0.31795	1370.18	-0.31713	1370.18	-0.31415
																																		1368.75	-0.21753	1368.75	-0.33233	1368.75	-0.15761	1368.75	-0.31945	1368.75	-0.31909	1368.75	-0.31621	1368.75	-0.31507	1368.75	-0.31178
																																		1367.32	-0.21748	1367.32	-0.33182	1367.32	-0.15673	1367.32	-0.31824	1367.32	-0.31766	1367.32	-0.31456	1367.32	-0.31307	1367.32	-0.30944
																																		1365.9	-0.2175	1365.9	-0.3312	1365.9	-0.15567	1365.9	-0.31728	1365.9	-0.31598	1365.9	-0.31326	1365.9	-0.31145	1365.9	-0.30757
																																		1364.47	-0.21757	1364.47	-0.33059	1364.47	-0.15462	1364.47	-0.3166	1364.47	-0.31485	1364.47	-0.31242	1364.47	-0.31038	1364.47	-0.30632
																																		1363.04	-0.21764	1363.04	-0.33008	1363.04	-0.15375	1363.04	-0.31613	1363.04	-0.31411	1363.04	-0.31191	1363.04	-0.30975	1363.04	-0.30562
																																		1361.61	-0.21768	1361.61	-0.32975	1361.61	-0.15319	1361.61	-0.31578	1361.61	-0.31347	1361.61	-0.31148	1361.61	-0.30924	1361.61	-0.30506
																																		1360.19	-0.21769	1360.19	-0.32958	1360.19	-0.1529	1360.19	-0.31506	1360.19	-0.31258	1360.19	-0.31084	1360.19	-0.30845	1360.19	-0.30419
																																		1358.76	-0.21766	1358.76	-0.32944	1358.76	-0.15265	1358.76	-0.31402	1358.76	-0.31119	1358.76	-0.30972	1358.76	-0.30709	1358.76	-0.30259
																																		1357.33	-0.21759	1357.33	-0.32921	1357.33	-0.15226	1357.33	-0.31258	1357.33	-0.30922	1357.33	-0.30809	1357.33	-0.30505	1357.33	-0.30017
																																		1355.9	-0.21749	1355.9	-0.32879	1355.9	-0.15154	1355.9	-0.31095	1355.9	-0.30692	1355.9	-0.30614	1355.9	-0.30263	1355.9	-0.29726
																																		1354.48	-0.21736	1354.48	-0.32815	1354.48	-0.15043	1354.48	-0.30943	1354.48	-0.30479	1354.48	-0.30436	1354.48	-0.30046	1354.48	-0.29468
																																		1353.05	-0.21721	1353.05	-0.32737	1353.05	-0.1491	1353.05	-0.30846	1353.05	-0.30349	1353.05	-0.30334	1353.05	-0.2993	1353.05	-0.29335
																																		1351.62	-0.21705	1351.62	-0.32668	1351.62	-0.14792	1351.62	-0.30827	1351.62	-0.30339	1351.62	-0.30345	1351.62	-0.29965	1351.62	-0.29386
																																		1350.19	-0.21688	1350.19	-0.32633	1350.19	-0.14732	1350.19	-0.30882	1350.19	-0.3044	1350.19	-0.3046	1350.19	-0.3014	1350.19	-0.29609
																																		1348.77	-0.21671	1348.77	-0.32648	1348.77	-0.14758	1348.77	-0.30983	1348.77	-0.30614	1348.77	-0.3064	1348.77	-0.30401	1348.77	-0.29941
																																		1347.34	-0.21658	1347.34	-0.32711	1347.34	-0.14865	1347.34	-0.31098	1347.34	-0.30805	1347.34	-0.30836	1347.34	-0.3068	1347.34	-0.3029
																																		1345.91	-0.21653	1345.91	-0.32802	1345.91	-0.15022	1345.91	-0.31203	1345.91	-0.30977	1345.91	-0.31006	1345.91	-0.30915	1345.91	-0.30584
																																		1344.48	-0.21659	1344.48	-0.32898	1344.48	-0.15187	1344.48	-0.31283	1344.48	-0.31102	1344.48	-0.31125	1344.48	-0.31068	1344.48	-0.30772
																																		1343.06	-0.21675	1343.06	-0.32979	1343.06	-0.15325	1343.06	-0.31358	1343.06	-0.31156	1343.06	-0.31171	1343.06	-0.31114	1343.06	-0.30827
																																		1341.63	-0.21695	1341.63	-0.33031	1341.63	-0.15414	1341.63	-0.31292	1341.63	-0.31137	1341.63	-0.31144	1341.63	-0.31057	1341.63	-0.30754
																																		1340.2	-0.21714	1340.2	-0.33045	1340.2	-0.15439	1340.2	-0.31195	1340.2	-0.31056	1340.2	-0.31063	1340.2	-0.30932	1340.2	-0.30599
																																		1338.78	-0.21729	1338.78	-0.33025	1338.78	-0.15403	1338.78	-0.31088	1338.78	-0.30955	1338.78	-0.30967	1338.78	-0.30793	1338.78	-0.3043
																																		1337.35	-0.21736	1337.35	-0.32982	1337.35	-0.1533	1337.35	-0.31001	1337.35	-0.30861	1337.35	-0.30884	1337.35	-0.30681	1337.35	-0.30295
																																		1335.92	-0.21738	1335.92	-0.32936	1335.92	-0.15252	1335.92	-0.30938	1335.92	-0.30778	1335.92	-0.30818	1335.92	-0.30599	1335.92	-0.302
																																		1334.49	-0.21735	1334.49	-0.329	1334.49	-0.15189	1334.49	-0.30882	1334.49	-0.30688	1334.49	-0.30753	1334.49	-0.30526	1334.49	-0.30118
																																		1333.07	-0.21727	1333.07	-0.32875	1333.07	-0.15146	1333.07	-0.30812	1333.07	-0.30576	1333.07	-0.30672	1333.07	-0.30436	1333.07	-0.30019
																																		1331.64	-0.21715	1331.64	-0.32854	1331.64	-0.1511	1331.64	-0.3073	1331.64	-0.30444	1331.64	-0.30576	1331.64	-0.30331	1331.64	-0.29902
																																		1330.21	-0.21701	1330.21	-0.32828	1330.21	-0.15067	1330.21	-0.30653	1330.21	-0.30307	1330.21	-0.3048	1330.21	-0.30231	1330.21	-0.29792
																																		1328.78	-0.21685	1328.78	-0.32798	1328.78	-0.15015	1328.78	-0.30602	1328.78	-0.30194	1328.78	-0.30408	1328.78	-0.30165	1328.78	-0.29723
																																		1327.36	-0.21668	1327.36	-0.32771	1327.36	-0.14968	1327.36	-0.30594	1327.36	-0.30131	1327.36	-0.3038	1327.36	-0.30155	1327.36	-0.29726
																																		1325.93	-0.21653	1325.93	-0.32755	1325.93	-0.1494	1325.93	-0.30635	1325.93	-0.3012	1325.93	-0.30402	1325.93	-0.30208	1325.93	-0.29806
																																		1324.5	-0.21641	1324.5	-0.32758	1324.5	-0.14946	1324.5	-0.30711	1324.5	-0.30155	1324.5	-0.3046	1324.5	-0.30306	1324.5	-0.29939
																																		1323.07	-0.21632	1323.07	-0.32782	1323.07	-0.14987	1323.07	-0.30798	1323.07	-0.30209	1323.07	-0.30533	1323.07	-0.30418	1323.07	-0.30085
																																		1321.65	-0.21626	1321.65	-0.32819	1321.65	-0.15051	1321.65	-0.30867	1321.65	-0.30255	1321.65	-0.30595	1321.65	-0.30508	1321.65	-0.30205
																																		1320.22	-0.21623	1320.22	-0.32861	1320.22	-0.15123	1320.22	-0.30903	1320.22	-0.30279	1320.22	-0.30628	1320.22	-0.30554	1320.22	-0.30269
																																		1318.79	-0.21624	1318.79	-0.32894	1318.79	-0.1518	1318.79	-0.30905	1318.79	-0.30271	1318.79	-0.30632	1318.79	-0.30557	1318.79	-0.30277
																																		1317.36	-0.21626	1317.36	-0.32913	1317.36	-0.15212	1317.36	-0.30887	1317.36	-0.30248	1317.36	-0.30618	1317.36	-0.30533	1317.36	-0.30251
																																		1315.94	-0.21628	1315.94	-0.32916	1315.94	-0.15217	1315.94	-0.30865	1315.94	-0.3022	1315.94	-0.30599	1315.94	-0.30505	1315.94	-0.3022
																																		1314.51	-0.2163	1314.51	-0.32909	1314.51	-0.15205	1314.51	-0.30854	1314.51	-0.30205	1314.51	-0.30592	1314.51	-0.3049	1314.51	-0.30205
																																		1313.08	-0.21631	1313.08	-0.32902	1313.08	-0.15192	1313.08	-0.30855	1313.08	-0.30201	1313.08	-0.30594	1313.08	-0.30492	1313.08	-0.30212
																																		1311.65	-0.21631	1311.65	-0.32898	1311.65	-0.15187	1311.65	-0.30866	1311.65	-0.30205	1311.65	-0.30603	1311.65	-0.30506	1311.65	-0.30236
																																		1310.23	-0.2163	1310.23	-0.329	1310.23	-0.1519	1310.23	-0.30882	1310.23	-0.30206	1310.23	-0.30615	1310.23	-0.30527	1310.23	-0.30265
																																		1308.8	-0.21628	1308.8	-0.32907	1308.8	-0.15202	1308.8	-0.30895	1308.8	-0.30202	1308.8	-0.30621	1308.8	-0.30544	1308.8	-0.30292
																																		1307.37	-0.21624	1307.37	-0.32915	1307.37	-0.15216	1307.37	-0.30903	1307.37	-0.30185	1307.37	-0.3062	1307.37	-0.30554	1307.37	-0.30311
[truncated: 49 more columns]

## Sheet: Fig. 5b
1800-1700 cm-1	Wavenumber (cm-1)	Intensity (a.u.)	Wavenumber (cm-1)	Intensity (a.u.)	Wavenumber (cm-1)	Intensity (a.u.)	Wavenumber (cm-1)	Intensity (a.u.)	Wavenumber (cm-1)	Intensity (a.u.)	Wavenumber (cm-1)	Intensity (a.u.)	Wavenumber (cm-1)	Intensity (a.u.)	Wavenumber (cm-1)	Intensity (a.u.)	Wavenumber (cm-1)	Intensity (a.u.)	Wavenumber (cm-1)	Intensity (a.u.)	Wavenumber (cm-1)	Intensity (a.u.)	Wavenumber (cm-1)	Intensity (a.u.)	Wavenumber (cm-1)	Intensity (a.u.)	Wavenumber (cm-1)	Intensity (a.u.)	Wavenumber (cm-1)	Intensity (a.u.)	Wavenumber (cm-1)	Intensity (a.u.)	1500-1430 cm-1	Wavenumber (cm-1)	Intensity (a.u.)	Wavenumber (cm-1)	Intensity (a.u.)	Wavenumber (cm-1)	Intensity (a.u.)	Wavenumber (cm-1)	Intensity (a.u.)	Wavenumber (cm-1)	Intensity (a.u.)	Wavenumber (cm-1)	Intensity (a.u.)	Wavenumber (cm-1)	Intensity (a.u.)	Wavenumber (cm-1)	Intensity (a.u.)
	1808.39	-0.23348	1808.39	-0.40154	1808.39	-0.25709	1808.39	-0.47613	1808.39	-0.48462	1808.39	-0.51414	1808.39	-0.53833	1808.39	-0.55198	1808.39	-0.53609	1808.39	-0.53741	1808.39	-0.52175	1808.39	-0.5076	1808.39	-0.48419	1808.39	-0.29051	1808.39	-0.4482	1808.39	-0.43775		1500.07	-0.22335	1500.07	-0.36048	1500.07	-0.19573	1500.07	-0.3747	1500.07	-0.37787	1500.07	-0.3825	1500.07	-0.38737	1500.07	-0.38929
	1806.97	-0.23344	1806.97	-0.40144	1806.97	-0.25677	1806.97	-0.47551	1806.97	-0.484	1806.97	-0.5135	1806.97	-0.53757	1806.97	-0.55106	1806.97	-0.53526	1806.97	-0.53655	1806.97	-0.52101	1806.97	-0.5069	1806.97	-0.4838	1806.97	-0.29028	1806.97	-0.44789	1806.97	-0.43745		1498.65	-0.22322	1498.65	-0.35996	1498.65	-0.19556	1498.65	-0.37414	1498.65	-0.37731	1498.65	-0.38195	1498.65	-0.38653	1498.65	-0.38845
	1805.54	-0.23341	1805.54	-0.40154	1805.54	-0.25709	1805.54	-0.47491	1805.54	-0.4834	1805.54	-0.5127	1805.54	-0.53661	1805.54	-0.54991	1805.54	-0.53422	1805.54	-0.53571	1805.54	-0.52031	1805.54	-0.50622	1805.54	-0.48342	1805.54	-0.29005	1805.54	-0.4476	1805.54	-0.43717		1497.22	-0.2231	1497.22	-0.35934	1497.22	-0.19541	1497.22	-0.37349	1497.22	-0.37665	1497.22	-0.38127	1497.22	-0.38554	1497.22	-0.38746
	1804.11	-0.23338	1804.11	-0.40144	1804.11	-0.25677	1804.11	-0.47433	1804.11	-0.4828	1804.11	-0.51186	1804.11	-0.5356	1804.11	-0.5487	1804.11	-0.53313	1804.11	-0.53487	1804.11	-0.51959	1804.11	-0.50553	1804.11	-0.48304	1804.11	-0.28982	1804.11	-0.44734	1804.11	-0.43691		1495.79	-0.22301	1495.79	-0.3587	1495.79	-0.1952	1495.79	-0.3728	1495.79	-0.37592	1495.79	-0.38049	1495.79	-0.38444	1495.79	-0.38637
	1802.68	-0.23333	1802.68	-0.40138	1802.68	-0.25637	1802.68	-0.47377	1802.68	-0.4822	1802.68	-0.5109	1802.68	-0.53445	1802.68	-0.54731	1802.68	-0.53188	1802.68	-0.53403	1802.68	-0.51887	1802.68	-0.50485	1802.68	-0.48266	1802.68	-0.2896	1802.68	-0.44708	1802.68	-0.43668		1494.36	-0.22299	1494.36	-0.3581	1494.36	-0.1949	1494.36	-0.37213	1494.36	-0.37519	1494.36	-0.37965	1494.36	-0.38335	1494.36	-0.38527
	1801.26	-0.23326	1801.26	-0.4013	1801.26	-0.25595	1801.26	-0.47317	1801.26	-0.48154	1801.26	-0.50994	1801.26	-0.53329	1801.26	-0.54593	1801.26	-0.53064	1801.26	-0.53311	1801.26	-0.51808	1801.26	-0.50411	1801.26	-0.48225	1801.26	-0.28935	1801.26	-0.44681	1801.26	-0.43643		1492.94	-0.22301	1492.94	-0.35768	1492.94	-0.19448	1492.94	-0.3715	1492.94	-0.37448	1492.94	-0.37878	1492.94	-0.38228	1492.94	-0.38421
	1799.83	-0.23317	1799.83	-0.40118	1799.83	-0.25547	1799.83	-0.47251	1799.83	-0.48086	1799.83	-0.50902	1799.83	-0.53219	1799.83	-0.54461	1799.83	-0.52945	1799.83	-0.53215	1799.83	-0.51725	1799.83	-0.50334	1799.83	-0.48182	1799.83	-0.28909	1799.83	-0.44651	1799.83	-0.43616		1491.51	-0.22306	1491.51	-0.35756	1491.51	-0.19398	1491.51	-0.37087	1491.51	-0.37373	1491.51	-0.37782	1491.51	-0.38116	1491.51	-0.38308
	1798.4	-0.23308	1798.4	-0.40101	1798.4	-0.25499	1798.4	-0.47185	1798.4	-0.48016	1798.4	-0.50826	1798.4	-0.53128	1798.4	-0.54351	1798.4	-0.52846	1798.4	-0.53117	1798.4	-0.51642	1798.4	-0.50255	1798.4	-0.48138	1798.4	-0.28883	1798.4	-0.44619	1798.4	-0.43586		1490.08	-0.2231	1490.08	-0.35768	1490.08	-0.1934	1490.08	-0.37018	1490.08	-0.3729	1490.08	-0.37672	1490.08	-0.37991	1490.08	-0.38184
	1796.97	-0.23302	1796.97	-0.40078	1796.97	-0.25453	1796.97	-0.47121	1796.97	-0.4795	1796.97	-0.5077	1796.97	-0.53061	1796.97	-0.54271	1796.97	-0.52774	1796.97	-0.53025	1796.97	-0.51563	1796.97	-0.50179	1796.97	-0.48096	1796.97	-0.28858	1796.97	-0.44587	1796.97	-0.43555		1488.65	-0.22307	1488.65	-0.35792	1488.65	-0.19271	1488.65	-0.36938	1488.65	-0.37193	1488.65	-0.37544	1488.65	-0.37844	1488.65	-0.38038
	1795.55	-0.23299	1795.55	-0.40056	1795.55	-0.25415	1795.55	-0.47063	1795.55	-0.47892	1795.55	-0.50722	1795.55	-0.53003	1795.55	-0.54201	1795.55	-0.52711	1795.55	-0.52943	1795.55	-0.51493	1795.55	-0.50112	1795.55	-0.48059	1795.55	-0.28835	1795.55	-0.44558	1795.55	-0.43527		1487.23	-0.22298	1487.23	-0.35808	1487.23	-0.19189	1487.23	-0.36849	1487.23	-0.37086	1487.23	-0.37406	1487.23	-0.37679	1487.23	-0.37878
	1794.12	-0.23298	1794.12	-0.4004	1794.12	-0.25387	1794.12	-0.47011	1794.12	-0.4784	1794.12	-0.50686	1794.12	-0.5296	1794.12	-0.5415	1794.12	-0.52665	1794.12	-0.52871	1794.12	-0.51431	1794.12	-0.50055	1794.12	-0.48027	1794.12	-0.28816	1794.12	-0.44531	1794.12	-0.435		1485.8	-0.22283	1485.8	-0.35798	1485.8	-0.19095	1485.8	-0.36759	1485.8	-0.3698	1485.8	-0.37272	1485.8	-0.37522	1485.8	-0.37666
	1792.69	-0.23298	1792.69	-0.40032	1792.69	-0.25363	1792.69	-0.46957	1792.69	-0.47788	1792.69	-0.50646	1792.69	-0.52912	1792.69	-0.54092	1792.69	-0.52613	1792.69	-0.52797	1792.69	-0.51368	1792.69	-0.49995	1792.69	-0.47994	1792.69	-0.28796	1792.69	-0.44504	1792.69	-0.43473		1484.37	-0.22263	1484.37	-0.35752	1484.37	-0.18995	1484.37	-0.36675	1484.37	-0.36884	1484.37	-0.37155	1484.37	-0.37388	1484.37	-0.37518
	1791.26	-0.23299	1791.26	-0.4003	1791.26	-0.25345	1791.26	-0.46901	1791.26	-0.47732	1791.26	-0.50602	1791.26	-0.52859	1791.26	-0.54029	1791.26	-0.52557	1791.26	-0.52719	1791.26	-0.51302	1791.26	-0.49932	1791.26	-0.47959	1791.26	-0.28775	1791.26	-0.44475	1791.26	-0.43444		1482.94	-0.22242	1482.94	-0.35674	1482.94	-0.18901	1482.94	-0.36601	1482.94	-0.36803	1482.94	-0.37062	1482.94	-0.37284	1482.94	-0.37407
	1789.84	-0.23299	1789.84	-0.40031	1789.84	-0.25325	1789.84	-0.46839	1789.84	-0.4767	1789.84	-0.50546	1789.84	-0.52792	1789.84	-0.53948	1789.84	-0.52484	1789.84	-0.52633	1789.84	-0.51228	1789.84	-0.49862	1789.84	-0.4792	1789.84	-0.28752	1789.84	-0.44444	1789.84	-0.43413		1481.52	-0.22224	1481.52	-0.35576	1481.52	-0.18822	1481.52	-0.36537	1481.52	-0.36737	1481.52	-0.36993	1481.52	-0.3721	1481.52	-0.37331
	1788.41	-0.233	1788.41	-0.40032	1788.41	-0.25303	1788.41	-0.46771	1788.41	-0.47602	1788.41	-0.5047	1788.41	-0.52701	1788.41	-0.53839	1788.41	-0.52386	1788.41	-0.52537	1788.41	-0.51145	1788.41	-0.49785	1788.41	-0.47877	1788.41	-0.28726	1788.41	-0.44411	1788.41	-0.43382		1480.09	-0.22213	1480.09	-0.3547	1480.09	-0.18764	1480.09	-0.36485	1480.09	-0.36686	1480.09	-0.36946	1480.09	-0.37164	1480.09	-0.37286
	1786.98	-0.23299	1786.98	-0.40033	1786.98	-0.25275	1786.98	-0.46699	1786.98	-0.47528	1786.98	-0.50378	1786.98	-0.5259	1786.98	-0.53706	1786.98	-0.52266	1786.98	-0.52433	1786.98	-0.51057	1786.98	-0.497	1786.98	-0.4783	1786.98	-0.28698	1786.98	-0.44378	1786.98	-0.4335		1478.66	-0.2221	1478.66	-0.3538	1478.66	-0.18724	1478.66	-0.36446	1478.66	-0.36652	1478.66	-0.36922	1478.66	-0.37144	1478.66	-0.37272
	1785.56	-0.23297	1785.56	-0.40034	1785.56	-0.25237	1785.56	-0.46625	1785.56	-0.47448	1785.56	-0.50258	1785.56	-0.52446	1785.56	-0.53533	1785.56	-0.5211	1785.56	-0.52321	1785.56	-0.50962	1785.56	-0.4961	1785.56	-0.4778	1785.56	-0.28668	1785.56	-0.44344	1785.56	-0.4332		1477.23	-0.22216	1477.23	-0.35324	1477.23	-0.18703	1477.23	-0.36421	1477.23	-0.36634	1477.23	-0.36917	1477.23	-0.37147	1477.23	-0.37284
	1784.13	-0.23294	1784.13	-0.40032	1784.13	-0.25191	1784.13	-0.46547	1784.13	-0.47362	1784.13	-0.50118	1784.13	-0.52278	1784.13	-0.53332	1784.13	-0.51929	1784.13	-0.52201	1784.13	-0.50859	1784.13	-0.49513	1784.13	-0.47726	1784.13	-0.28636	1784.13	-0.4431	1784.13	-0.4329		1475.81	-0.22226	1475.81	-0.35312	1475.81	-0.18698	1475.81	-0.36406	1475.81	-0.36625	1475.81	-0.36922	1475.81	-0.37161	1475.81	-0.37305
	1782.7	-0.23289	1782.7	-0.40027	1782.7	-0.25131	1782.7	-0.46463	1782.7	-0.47272	1782.7	-0.49962	1782.7	-0.52091	1782.7	-0.53107	1782.7	-0.51727	1782.7	-0.52075	1782.7	-0.50751	1782.7	-0.4941	1782.7	-0.47669	1782.7	-0.28601	1782.7	-0.44274	1782.7	-0.43258		1474.38	-0.22235	1474.38	-0.3534	1474.38	-0.18707	1474.38	-0.36388	1474.38	-0.36612	1474.38	-0.36918	1474.38	-0.37163	1474.38	-0.37313
	1781.27	-0.23281	1781.27	-0.40019	1781.27	-0.25061	1781.27	-0.46373	1781.27	-0.47172	1781.27	-0.49806	1781.27	-0.51904	1781.27	-0.52882	1781.27	-0.51524	1781.27	-0.51935	1781.27	-0.5063	1781.27	-0.49297	1781.27	-0.47606	1781.27	-0.28564	1781.27	-0.44234	1781.27	-0.43222		1472.95	-0.22239	1472.95	-0.3539	1472.95	-0.18721	1472.95	-0.36353	1472.95	-0.36579	1472.95	-0.36887	1472.95	-0.37133	1472.95	-0.37321
	1779.85	-0.23269	1779.85	-0.40007	1779.85	-0.24983	1779.85	-0.46273	1779.85	-0.47068	1779.85	-0.4967	1779.85	-0.51741	1779.85	-0.52687	1779.85	-0.51349	1779.85	-0.51789	1779.85	-0.50506	1779.85	-0.49178	1779.85	-0.4754	1779.85	-0.28524	1779.85	-0.44188	1779.85	-0.43178		1471.52	-0.22235	1471.52	-0.35436	1471.52	-0.18727	1471.52	-0.36291	1471.52	-0.36513	1471.52	-0.36814	1471.52	-0.37054	1471.52	-0.37196
	1778.42	-0.23252	1778.42	-0.39988	1778.42	-0.24905	1778.42	-0.46167	1778.42	-0.4696	1778.42	-0.49566	1778.42	-0.51616	1778.42	-0.52537	1778.42	-0.51214	1778.42	-0.51639	1778.42	-0.50378	1778.42	-0.49058	1778.42	-0.47473	1778.42	-0.28484	1778.42	-0.44136	1778.42	-0.43128		1470.1	-0.22222	1470.1	-0.35456	1470.1	-0.18713	1470.1	-0.36198	1470.1	-0.36409	1470.1	-0.36704	1470.1	-0.36908	1470.1	-0.36977
	1776.99	-0.23235	1776.99	-0.39957	1776.99	-0.24837	1776.99	-0.46065	1776.99	-0.4686	1776.99	-0.49494	1776.99	-0.51529	1776.99	-0.52433	1776.99	-0.5112	1776.99	-0.51499	1776.99	-0.50258	1776.99	-0.48944	1776.99	-0.4741	1776.99	-0.28446	1776.99	-0.44085	1776.99	-0.43076		1468.67	-0.22202	1468.67	-0.35436	1468.67	-0.1867	1468.67	-0.36071	1468.67	-0.36265	1468.67	-0.36473	1468.67	-0.36629	1468.67	-0.3665
	1775.56	-0.2322	1775.56	-0.39916	1775.56	-0.24785	1775.56	-0.45977	1775.56	-0.46774	1775.56	-0.49438	1775.56	-0.51462	1775.56	-0.52353	1775.56	-0.51048	1775.56	-0.51379	1775.56	-0.50155	1775.56	-0.48847	1775.56	-0.47356	1775.56	-0.28414	1775.56	-0.44039	1775.56	-0.4303		1467.24	-0.22174	1467.24	-0.3537	1467.24	-0.18593	1467.24	-0.35908	1467.24	-0.36076	1467.24	-0.36165	1467.24	-0.36253	1467.24	-0.36203
	1774.14	-0.23212	1774.14	-0.39872	1774.14	-0.24749	1774.14	-0.45907	1774.14	-0.46704	1774.14	-0.49394	1774.14	-0.51409	1774.14	-0.52289	1774.14	-0.50991	1774.14	-0.51281	1774.14	-0.50072	1774.14	-0.48768	1774.14	-0.47312	1774.14	-0.28387	1774.14	-0.44002	1774.14	-0.42993		1465.81	-0.22142	1465.81	-0.35268	1465.81	-0.18477	1465.81	-0.35713	1465.81	-0.35849	1465.81	-0.35793	1465.81	-0.35793	1465.81	-0.35657
	1772.71	-0.23209	1772.71	-0.39836	1772.71	-0.24721	1772.71	-0.45853	1772.71	-0.4665	1772.71	-0.49338	1772.71	-0.51342	1772.71	-0.52209	1772.71	-0.50919	1772.71	-0.51205	1772.71	-0.50008	1772.71	-0.48705	1772.71	-0.47277	1772.71	-0.28366	1772.71	-0.43974	1772.71	-0.42966		1464.39	-0.22112	1464.39	-0.3513	1464.39	-0.18317	1464.39	-0.35512	1464.39	-0.35615	1464.39	-0.35411	1464.39	-0.35324	1464.39	-0.35101
	1771.28	-0.23209	1771.28	-0.39814	1771.28	-0.24699	1771.28	-0.45811	1771.28	-0.46606	1771.28	-0.49282	1771.28	-0.51275	1771.28	-0.52128	1771.28	-0.50846	1771.28	-0.51143	1771.28	-0.49954	1771.28	-0.48654	1771.28	-0.47249	1771.28	-0.28349	1771.28	-0.43952	1771.28	-0.42946		1462.96	-0.2209	1462.96	-0.34972	1462.96	-0.18122	1462.96	-0.35353	1462.96	-0.35434	1462.96	-0.35123	1462.96	-0.34977	1462.96	-0.34691
	1769.85	-0.2321	1769.85	-0.39807	1769.85	-0.24671	1769.85	-0.45775	1769.85	-0.46566	1769.85	-0.4923	1769.85	-0.51213	1769.85	-0.52053	1769.85	-0.50778	1769.85	-0.51087	1769.85	-0.49907	1769.85	-0.48609	1769.85	-0.47224	1769.85	-0.28334	1769.85	-0.43933	1769.85	-0.42929		1461.53	-0.22084	1461.53	-0.34818	1461.53	-0.17923	1461.53	-0.3529	1461.53	-0.35368	1461.53	-0.35035	1461.53	-0.34882	1461.53	-0.34589
	1768.43	-0.23209	1768.43	-0.39808	1768.43	-0.24643	1768.43	-0.45735	1768.43	-0.46526	1768.43	-0.49186	1768.43	-0.5116	1768.43	-0.5199	1768.43	-0.50721	1768.43	-0.51031	1768.43	-0.49858	1768.43	-0.48564	1768.43	-0.47199	1768.43	-0.28319	1768.43	-0.43913	1768.43	-0.42909		1460.11	-0.22093	1460.11	-0.34708	1460.11	-0.17777	1460.11	-0.35341	1460.11	-0.35443	1460.11	-0.35186	1460.11	-0.35091	1460.11	-0.34853
	1767	-0.23206	1767	-0.3981	1767	-0.24617	1767	-0.45691	1767	-0.46482	1767	-0.4915	1767	-0.51117	1767	-0.51938	1767	-0.50675	1767	-0.50969	1767	-0.49806	1767	-0.48514	1767	-0.47171	1767	-0.28303	1767	-0.43891	1767	-0.42887		1458.68	-0.22114	1458.68	-0.34678	1458.68	-0.17744	1458.68	-0.35482	1458.68	-0.35625	1458.68	-0.35521	1458.68	-0.35532	1458.68	-0.35398
	1765.57	-0.232	1765.57	-0.39807	1765.57	-0.24595	1765.57	-0.45643	1765.57	-0.46434	1765.57	-0.4911	1765.57	-0.51069	1765.57	-0.5188	1765.57	-0.50622	1765.57	-0.50903	1765.57	-0.49748	1765.57	-0.4846	1765.57	-0.47141	1765.57	-0.28285	1765.57	-0.43867	1765.57	-0.42862		1457.25	-0.22136	1457.25	-0.34726	1457.25	-0.17841	1457.25	-0.35657	1457.25	-0.35848	1457.25	-0.35924	1457.25	-0.36057	1457.25	-0.36041
	1764.14	-0.23194	1764.14	-0.39799	1764.14	-0.24577	1764.14	-0.45589	1764.14	-0.46382	1764.14	-0.4907	1764.14	-0.51021	1764.14	-0.51823	1764.14	-0.50571	1764.14	-0.50829	1764.14	-0.49685	1764.14	-0.48401	1764.14	-0.47108	1764.14	-0.28265	1764.14	-0.43841	1764.14	-0.42836		1455.82	-0.22156	1455.82	-0.34828	1455.82	-0.18041	1455.82	-0.35811	1455.82	-0.36046	1455.82	-0.36282	1455.82	-0.36517	1455.82	-0.36607
	1762.72	-0.23186	1762.72	-0.39786	1762.72	-0.24557	1762.72	-0.45531	1762.72	-0.46326	1762.72	-0.49018	1762.72	-0.50958	1762.72	-0.51748	1762.72	-0.50504	1762.72	-0.50751	1762.72	-0.49619	1762.72	-0.48338	1762.72	-0.47073	1762.72	-0.28244	1762.72	-0.43813	1762.72	-0.42807		1454.4	-0.22168	1454.4	-0.34942	1454.4	-0.18275	1454.4	-0.35913	1454.4	-0.36178	1454.4	-0.36523	1454.4	-0.36829	1454.4	-0.36991
	1761.29	-0.23177	1761.29	-0.3977	1761.29	-0.24537	1761.29	-0.45471	1761.29	-0.46268	1761.29	-0.4897	1761.29	-0.50901	1761.29	-0.51679	1761.29	-0.50442	1761.29	-0.50669	1761.29	-0.49549	1761.29	-0.48271	1761.29	-0.47036	1761.29	-0.28222	1761.29	-0.43783	1761.29	-0.42777		1452.97	-0.22175	1452.97	-0.35038	1452.97	-0.18481	1452.97	-0.35956	1452.97	-0.36236	1452.97	-0.36638	1452.97	-0.36976	1452.97	-0.37185
	1759.86	-0.2317	1759.86	-0.39751	1759.86	-0.24511	1759.86	-0.45405	1759.86	-0.46204	1759.86	-0.48922	1759.86	-0.50843	1759.86	-0.51609	1759.86	-0.50379	1759.86	-0.50581	1759.86	-0.49473	1759.86	-0.48201	1759.86	-0.46997	1759.86	-0.28198	1759.86	-0.43751	1759.86	-0.42744		1451.54	-0.22176	1451.54	-0.35102	1451.54	-0.18621	1451.54	-0.35948	1451.54	-0.36233	1451.54	-0.36644	1451.54	-0.36973	1451.54	-0.37193
	1758.43	-0.23164	1758.43	-0.39729	1758.43	-0.24487	1758.43	-0.45333	1758.43	-0.46136	1758.43	-0.4887	1758.43	-0.50781	1758.43	-0.51535	1758.43	-0.50312	1758.43	-0.50485	1758.43	-0.49392	1758.43	-0.48122	1758.43	-0.46953	1758.43	-0.28172	1758.43	-0.43715	1758.43	-0.42707		1450.11	-0.22172	1450.11	-0.35136	1450.11	-0.18687	1450.11	-0.35905	1450.11	-0.36185	1450.11	-0.36587	1450.11	-0.36908	1450.11	-0.37122
	1757.01	-0.2316	1757.01	-0.39709	1757.01	-0.24463	1757.01	-0.45255	1757.01	-0.4606	1757.01	-0.48822	1757.01	-0.50723	1757.01	-0.51465	1757.01	-0.50249	1757.01	-0.50379	1757.01	-0.493	1757.01	-0.48037	1757.01	-0.46906	1757.01	-0.28144	1757.01	-0.43675	1757.01	-0.42665		1448.69	-0.22162	1448.69	-0.3514	1448.69	-0.18692	1448.69	-0.35835	1448.69	-0.36106	1448.69	-0.36492	1448.69	-0.368	1448.69	-0.37002
	1755.58	-0.23161	1755.58	-0.39694	1755.58	-0.24437	1755.58	-0.45171	1755.58	-0.45978	1755.58	-0.48758	1755.58	-0.50646	1755.58	-0.51373	1755.58	-0.50166	1755.58	-0.50263	1755.58	-0.49201	1755.58	-0.47942	1755.58	-0.46853	1755.58	-0.28112	1755.58	-0.43632	1755.58	-0.42623		1447.26	-0.22146	1447.26	-0.35118	1447.26	-0.18654	1447.26	-0.35748	1447.26	-0.36007	1447.26	-0.36373	1447.26	-0.36667	1447.26	-0.36856
	1754.15	-0.23163	1754.15	-0.39686	1754.15	-0.24413	1754.15	-0.45089	1754.15	-0.45901	1754.15	-0.48682	1754.15	-0.50555	1754.15	-0.51264	1754.15	-0.50068	1754.15	-0.50149	1754.15	-0.49104	1754.15	-0.4785	1754.15	-0.46802	1754.15	-0.28081	1754.15	-0.43591	1754.15	-0.42582		1445.83	-0.22126	1445.83	-0.35068	1445.83	-0.1859	1445.83	-0.35647	1445.83	-0.35895	1445.83	-0.3624	1445.83	-0.36521	1445.83	-0.36698
	1752.72	-0.23167	1752.72	-0.39687	1752.72	-0.24381	1752.72	-0.45011	1752.72	-0.45817	1752.72	-0.48582	1752.72	-0.50435	1752.72	-0.5112	1752.72	-0.49938	1752.72	-0.50037	1752.72	-0.49009	1752.72	-0.4776	1752.72	-0.46752	1752.72	-0.28051	1752.72	-0.43553	1752.72	-0.42546		1444.4	-0.22105	1444.4	-0.3499	1444.4	-0.18512	1444.4	-0.35538	1444.4	-0.35774	1444.4	-0.361	1444.4	-0.36371	1444.4	-0.36536
	1751.3	-0.2317	1751.3	-0.39693	1751.3	-0.24343	1751.3	-0.44939	1751.3	-0.45722	1751.3	-0.4847	1751.3	-0.50301	1751.3	-0.50959	1751.3	-0.49794	1751.3	-0.49927	1751.3	-0.48915	1751.3	-0.4767	1751.3	-0.46702	1751.3	-0.28021	1751.3	-0.43519	1751.3	-0.42515		1442.98	-0.22085	1442.98	-0.3489	1442.98	-0.18428	1442.98	-0.35429	1442.98	-0.35654	1442.98	-0.35962	1442.98	-0.36226	1442.98	-0.36381
	1749.87	-0.23172	1749.87	-0.39702	1749.87	-0.24293	1749.87	-0.44871	1749.87	-0.4561	1749.87	-0.48338	1749.87	-0.50142	1749.87	-0.50769	1749.87	-0.49623	1749.87	-0.49821	1749.87	-0.48823	1749.87	-0.47585	1749.87	-0.46655	1749.87	-0.27993	1749.87	-0.43488	1749.87	-0.42488		1441.55	-0.22073	1441.55	-0.34784	1441.55	-0.18343	1441.55	-0.35328	1441.55	-0.35544	1441.55	-0.35837	1441.55	-0.36093	1441.55	-0.36239
	1748.44	-0.23171	1748.44	-0.3971	1748.44	-0.24237	1748.44	-0.44803	1748.44	-0.45488	1748.44	-0.48194	1748.44	-0.49969	1748.44	-0.50561	1748.44	-0.49435	1748.44	-0.49715	1748.44	-0.48733	1748.44	-0.47499	1748.44	-0.46607	1748.44	-0.27964	1748.44	-0.43458	1748.44	-0.42462		1440.12	-0.22067	1440.12	-0.34688	1440.12	-0.18262	1440.12	-0.35241	1440.12	-0.3545	1440.12	-0.35729	1440.12	-0.35976	1440.12	-0.36115
	1747.01	-0.23168	1747.01	-0.39715	1747.01	-0.24171	1747.01	-0.44731	1747.01	-0.45366	1747.01	-0.4805	1747.01	-0.49797	1747.01	-0.50354	1747.01	-0.49249	1747.01	-0.49601	1747.01	-0.48636	1747.01	-0.47407	1747.01	-0.46556	1747.01	-0.27934	1747.01	-0.43426	1747.01	-0.42435		1438.69	-0.22065	1438.69	-0.34624	1438.69	-0.18188	1438.69	-0.35168	1438.69	-0.3537	1438.69	-0.35637	1438.69	-0.35874	1438.69	-0.36007
	1745.59	-0.23159	1745.59	-0.39714	1745.59	-0.24099	1745.59	-0.44655	1745.59	-0.45244	1745.59	-0.47906	1745.59	-0.49624	1745.59	-0.50146	1745.59	-0.49062	1745.59	-0.49483	1745.59	-0.48535	1745.59	-0.4731	1745.59	-0.46502	1745.59	-0.27901	1745.59	-0.43392	1745.59	-0.42404		1437.27	-0.22064	1437.27	-0.34594	1437.27	-0.18124	1437.27	-0.35102	1437.27	-0.35298	1437.27	-0.35556	1437.27	-0.35784	1437.27	-0.35911
	1744.16	-0.23147	1744.16	-0.39705	1744.16	-0.24027	1744.16	-0.44571	1744.16	-0.45132	1744.16	-0.47774	1744.16	-0.49465	1744.16	-0.49956	1744.16	-0.48891	1744.16	-0.49359	1744.16	-0.48429	1744.16	-0.47211	1744.16	-0.46447	1744.16	-0.27868	1744.16	-0.43354	1744.16	-0.42369		1435.84	-0.2206	1435.84	-0.34584	1435.84	-0.18067	1435.84	-0.35038	1435.84	-0.3523	1435.84	-0.3548	1435.84	-0.35701	1435.84	-0.35823
	1742.73	-0.23132	1742.73	-0.39684	1742.73	-0.23955	1742.73	-0.44481	1742.73	-0.45034	1742.73	-0.47658	1742.73	-0.49326	1742.73	-0.49789	1742.73	-0.48741	1742.73	-0.49231	1742.73	-0.48319	1742.73	-0.47106	1742.73	-0.46389	1742.73	-0.27833	1742.73	-0.43311	1742.73	-0.42329		1434.41	-0.22052	1434.41	-0.34578	1434.41	-0.18017	1434.41	-0.34974	1434.41	-0.35163	1434.41	-0.35406	1434.41	-0.3562	1434.41	-0.35739
	1741.31	-0.23117	1741.31	-0.39652	1741.31	-0.23889	1741.31	-0.44385	1741.31	-0.44959	1741.31	-0.4757	1741.31	-0.49221	1741.31	-0.49663	1741.31	-0.48627	1741.31	-0.49097	1741.31	-0.48204	1741.31	-0.46998	1741.31	-0.46329	1741.31	-0.27797	1741.31	-0.43263	1741.31	-0.42281		1432.98	-0.2204	1432.98	-0.3456	1432.98	-0.17972	1432.98	-0.34907	1432.98	-0.35092	1432.98	-0.35328	1432.98	-0.35538	1432.98	-0.35652
	1739.88	-0.23105	1739.88	-0.39615	1739.88	-0.23831	1739.88	-0.44287	1739.88	-0.44915	1739.88	-0.47518	1739.88	-0.49158	1739.88	-0.49588	1739.88	-0.4856	1739.88	-0.48965	1739.88	-0.48092	1739.88	-0.4689	1739.88	-0.46269	1739.88	-0.27761	1739.88	-0.43213	1739.88	-0.4223		1431.56	-0.22024	1431.56	-0.34522	1431.56	-0.17927	1431.56	-0.34835	1431.56	-0.35015	1431.56	-0.35244	1431.56	-0.35449	1431.56	-0.35559
	1738.45	-0.23099	1738.45	-0.39578	1738.45	-0.23787	1738.45	-0.44199	1738.45	-0.44895	1738.45	-0.47494	1738.45	-0.49129	1738.45	-0.49553	1738.45	-0.48528	1738.45	-0.48849	1738.45	-0.47993	1738.45	-0.46797	1738.45	-0.46217	1738.45	-0.2773	1738.45	-0.43166	1738.45	-0.4218		1430.13	-0.22004	1430.13	-0.34462	1430.13	-0.17883	1430.13	-0.34757	1430.13	-0.34932	1430.13	-0.35152	1430.13	-0.35351	1430.13	-0.35456
	1737.02	-0.23101	1737.02	-0.39548	1737.02	-0.23761	1737.02	-0.44127	1737.02	-0.44885	1737.02	-0.47482	1737.02	-0.49115	1737.02	-0.49536	1737.02	-0.48513	1737.02	-0.48757	1737.02	-0.47914	1737.02	-0.46723	1737.02	-0.46176	1737.02	-0.27706	1737.02	-0.43127	1737.02	-0.42139
	1735.6	-0.23107	1735.6	-0.39534	1735.6	-0.23749	1735.6	-0.44073	1735.6	-0.44865	1735.6	-0.47458	1735.6	-0.49086	1735.6	-0.49501	1735.6	-0.48481	1735.6	-0.48681	1735.6	-0.47849	1735.6	-0.46662	1735.6	-0.46142	1735.6	-0.27685	1735.6	-0.43096	1735.6	-0.42107
	1734.17	-0.23114	1734.17	-0.39538	1734.17	-0.23743	1734.17	-0.44027	1734.17	-0.44827	1734.17	-0.47414	1734.17	-0.49033	1734.17	-0.49438	1734.17	-0.48425	1734.17	-0.48621	1734.17	-0.47797	1734.17	-0.46613	1734.17	-0.46115	1734.17	-0.27669	1734.17	-0.43073	1734.17	-0.42084
	1732.74	-0.2312	1732.74	-0.39552	1732.74	-0.23731	1732.74	-0.43987	1732.74	-0.44772	1732.74	-0.47349	1732.74	-0.4895	1732.74	-0.49346	1732.74	-0.48342	1732.74	-0.48559	1732.74	-0.47745	1732.74	-0.46563	1732.74	-0.46087	1732.74	-0.27652	1732.74	-0.43053	1732.74	-0.42064
	1731.31	-0.23122	1731.31	-0.3957	1731.31	-0.23709	1731.31	-0.43947	1731.31	-0.44718	1731.31	-0.47285	1731.31	-0.48872	1731.31	-0.49248	1731.31	-0.48254	1731.31	-0.48497	1731.31	-0.47691	1731.31	-0.46512	1731.31	-0.46059	1731.31	-0.27635	1731.31	-0.43033	1731.31	-0.42046
	1729.89	-0.2312	1729.89	-0.39584	1729.89	-0.23677	1729.89	-0.43901	1729.89	-0.44665	1729.89	-0.47222	1729.89	-0.48796	1729.89	-0.49121	1729.89	-0.48135	1729.89	-0.48427	1729.89	-0.47632	1729.89	-0.46471	1729.89	-0.46027	1729.89	-0.27616	1729.89	-0.43013	1729.89	-0.42027
	1728.46	-0.23114	1728.46	-0.3959	1728.46	-0.23643	1728.46	-0.43845	1728.46	-0.44602	1728.46	-0.4716	1728.46	-0.4872	1728.46	-0.48954	1728.46	-0.48053	1728.46	-0.48362	1728.46	-0.4756	1728.46	-0.46433	1728.46	-0.45989	1728.46	-0.27593	1728.46	-0.42988	1728.46	-0.42005
	1727.03	-0.23103	1727.03	-0.39586	1727.03	-0.23599	1727.03	-0.43775	1727.03	-0.44534	1727.03	-0.47098	1727.03	-0.48644	1727.03	-0.4886	1727.03	-0.47969	1727.03	-0.48271	1727.03	-0.47471	1727.03	-0.46387	1727.03	-0.45943	1727.03	-0.27566	1727.03	-0.42956	1727.03	-0.41975
	1725.6	-0.23088	1725.6	-0.3957	1725.6	-0.23549	1725.6	-0.43687	1725.6	-0.44468	1725.6	-0.47034	1725.6	-0.48566	1725.6	-0.48765	1725.6	-0.47884	1725.6	-0.48184	1725.6	-0.47362	1725.6	-0.46329	1725.6	-0.45885	1725.6	-0.27531	1725.6	-0.42914	1725.6	-0.41936
	1724.18	-0.23072	1724.18	-0.39542	1724.18	-0.23493	1724.18	-0.43585	1724.18	-0.44403	1724.18	-0.46968	1724.18	-0.48486	1724.18	-0.4867	1724.18	-0.47797	1724.18	-0.481	1724.18	-0.47239	1724.18	-0.46264	1724.18	-0.4582	1724.18	-0.27492	1724.18	-0.42864	1724.18	-0.41887
	1722.75	-0.23059	1722.75	-0.39505	1722.75	-0.23437	1722.75	-0.43515	1722.75	-0.44339	1722.75	-0.469	1722.75	-0.48404	1722.75	-0.48575	1722.75	-0.47709	1722.75	-0.48017	1722.75	-0.47117	1722.75	-0.462	1722.75	-0.45756	1722.75	-0.27454	1722.75	-0.42812	1722.75	-0.41834
	1721.32	-0.23054	1721.32	-0.39464	1721.32	-0.23389	1721.32	-0.43469	1721.32	-0.44274	1721.32	-0.46831	1721.32	-0.48323	1721.32	-0.48482	1721.32	-0.47622	1721.32	-0.47934	1721.32	-0.47011	1721.32	-0.46145	1721.32	-0.45701	1721.32	-0.27421	1721.32	-0.42764	1721.32	-0.41786
	1719.89	-0.23057	1719.89	-0.39433	1719.89	-0.23351	1719.89	-0.43432	1719.89	-0.44208	1719.89	-0.46763	1719.89	-0.48243	1719.89	-0.48391	1719.89	-0.47538	1719.89	-0.4785	1719.89	-0.46928	1719.89	-0.461	1719.89	-0.45656	1719.89	-0.27394	1719.89	-0.42725	1719.89	-0.41746
	1718.47	-0.23066	1718.47	-0.3942	1718.47	-0.23325	1718.47	-0.43404	1718.47	-0.44142	1718.47	-0.46697	1718.47	-0.48166	1718.47	-0.48304	1718.47	-0.47459	1718.47	-0.47766	1718.47	-0.46861	1718.47	-0.46065	1718.47	-0.45621	1718.47	-0.27373	1718.47	-0.42696	1718.47	-0.41716
	1717.04	-0.23077	1717.04	-0.39428	1717.04	-0.23305	1717.04	-0.43379	1717.04	-0.44076	1717.04	-0.46633	1717.04	-0.48092	1717.04	-0.48221	1717.04	-0.47385	1717.04	-0.47682	1717.04	-0.46804	1717.04	-0.46036	1717.04	-0.45592	1717.04	-0.27355	1717.04	-0.42671	1717.04	-0.41692
	1715.61	-0.23086	1715.61	-0.39451	1715.61	-0.23287	1715.61	-0.43354	1715.61	-0.44012	1715.61	-0.4657	1715.61	-0.48022	1715.61	-0.48144	1715.61	-0.47316	1715.61	-0.47601	1715.61	-0.46741	1715.61	-0.46002	1715.61	-0.45558	1715.61	-0.27335	1715.61	-0.42647	1715.61	-0.41669
	1714.18	-0.23089	1714.18	-0.39478	1714.18	-0.23259	1714.18	-0.43324	1714.18	-0.4395	1714.18	-0.46509	1714.18	-0.47955	1714.18	-0.48073	1714.18	-0.47252	1714.18	-0.47523	1714.18	-0.46663	1714.18	-0.45962	1714.18	-0.45518	1714.18	-0.27311	1714.18	-0.42619	1714.18	-0.41643
	1712.76	-0.23087	1712.76	-0.39499	1712.76	-0.23223	1712.76	-0.43289	1712.76	-0.43893	1712.76	-0.46451	1712.76	-0.47892	1712.76	-0.48007	1712.76	-0.47194	1712.76	-0.47451	1712.76	-0.46601	1712.76	-0.45916	1712.76	-0.45472	1712.76	-0.27283	1712.76	-0.42586	1712.76	-0.41613
	1711.33	-0.2308	1711.33	-0.39508	1711.33	-0.232	1711.33	-0.43248	1711.33	-0.43841	1711.33	-0.46395	1711.33	-0.47832	1711.33	-0.47944	1711.33	-0.4714	1711.33	-0.47385	1711.33	-0.46542	1711.33	-0.4586	1711.33	-0.45416	1711.33	-0.2725	1711.33	-0.42548	1711.33	-0.41579
	1709.9	-0.2307	1709.9	-0.39502	1709.9	-0.23172	1709.9	-0.43202	1709.9	-0.43794	1709.9	-0.46341	1709.9	-0.47775	1709.9	-0.47884	1709.9	-0.4709	1709.9	-0.47326	1709.9	-0.46477	1709.9	-0.45798	1709.9	-0.45354	1709.9	-0.27212	1709.9	-0.42506	1709.9	-0.4154
	1708.47	-0.23059	1708.47	-0.39484	1708.47	-0.23141	1708.47	-0.43151	1708.47	-0.43752	1708.47	-0.46287	1708.47	-0.47718	1708.47	-0.47825	1708.47	-0.47041	1708.47	-0.47272	1708.47	-0.46402	1708.47	-0.45728	1708.47	-0.45284	1708.47	-0.2717	1708.47	-0.42458	1708.47	-0.41496
	1707.05	-0.23047	1707.05	-0.3946	1707.05	-0.23103	1707.05	-0.43094	1707.05	-0.43713	1707.05	-0.46231	1707.05	-0.47661	1707.05	-0.47766	1707.05	-0.46992	1707.05	-0.47221	1707.05	-0.46323	1707.05	-0.45652	1707.05	-0.45208	1707.05	-0.27125	1707.05	-0.42404	1707.05	-0.41445
	1705.62	-0.23035	1705.62	-0.39432	1705.62	-0.23062	1705.62	-0.43035	1705.62	-0.43674	1705.62	-0.46173	1705.62	-0.476	1705.62	-0.47706	1705.62	-0.4694	1705.62	-0.4717	1705.62	-0.46242	1705.62	-0.45576	1705.62	-0.45132	1705.62	-0.27079	1705.62	-0.42348	1705.62	-0.41391
	1704.19	-0.23024	1704.19	-0.39402	1704.19	-0.23021	1704.19	-0.42979	1704.19	-0.43634	1704.19	-0.46114	1704.19	-0.47536	1704.19	-0.47645	1704.19	-0.46885	1704.19	-0.47115	1704.19	-0.46169	1704.19	-0.45506	1704.19	-0.45062	1704.19	-0.27037	1704.19	-0.42293	1704.19	-0.41337
	1702.77	-0.23018	1702.77	-0.39372	1702.77	-0.22984	1702.77	-0.42931	1702.77	-0.43593	1702.77	-0.46052	1702.77	-0.47471	1702.77	-0.47583	1702.77	-0.46829	1702.77	-0.47057	1702.77	-0.46106	1702.77	-0.45447	1702.77	-0.45003	1702.77	-0.27002	1702.77	-0.42244	1702.77	-0.41289
	1701.34	-0.23014	1701.34	-0.39346	1701.34	-0.22956	1701.34	-0.42892	1701.34	-0.43551	1701.34	-0.4599	1701.34	-0.47404	1701.34	-0.4752	1701.34	-0.46771	1701.34	-0.46994	1701.34	-0.46057	1701.34	-0.454	1701.34	-0.44956	1701.34	-0.26974	1701.34	-0.42203	1701.34	-0.41247
	1699.91	-0.23012	1699.91	-0.39329	1699.91	-0.22938	1699.91	-0.42861	1699.91	-0.43508	1699.91	-0.45928	1699.91	-0.47338	1699.91	-0.47456	1699.91	-0.46714	1699.91	-0.46933	1699.91	-0.46021	1699.91	-0.45366	1699.91	-0.44922	1699.91	-0.26953	1699.91	-0.42171	1699.91	-0.41212
[truncated: 49 more columns]

## Sheet: Fig. 5c
Wavenumber (cm-1)	Intensity (a.u.)	Wavenumber (cm-1)	Intensity (a.u.)	Wavenumber (cm-1)	Intensity (a.u.)	Wavenumber (cm-1)	Intensity (a.u.)	Wavenumber (cm-1)	Intensity (a.u.)	Wavenumber (cm-1)	Intensity (a.u.)	Wavenumber (cm-1)	Intensity (a.u.)	Wavenumber (cm-1)	Intensity (a.u.)	Wavenumber (cm-1)	Intensity (a.u.)	Wavenumber (cm-1)	Intensity (a.u.)
1899.89	-0.000309055	1899.89	-5.92497e-06	1899.89	0.000368231	1899.89	1.99781e-05	1899.89	1.99781e-05	1899.89	0.00043776	1899.89	9.84145e-07	1899.89	2.05103e-05	1899.89	6.15505e-05	1899.89	0.00231
1898.46	-0.000308973	1898.46	-6.80459e-06	1898.46	0.000354619	1898.46	1.2859e-05	1898.46	1.2859e-05	1898.46	0.00043008	1898.46	-4.26942e-06	1898.46	1.73111e-05	1898.46	5.55277e-05	1898.46	0.00212
1897.03	-0.000308635	1897.03	-7.516e-06	1897.03	0.000341415	1897.03	6.14767e-06	1897.03	6.14767e-06	1897.03	0.0004224	1897.03	-9.17018e-06	1897.03	1.43119e-05	1897.03	4.97639e-05	1897.03	0.00194
1895.6	-0.00030804	1895.6	-8.0592e-06	1895.6	0.000328618	1895.6	-1.56046e-07	1895.6	-1.56046e-07	1895.6	0.00041472	1895.6	-1.37182e-05	1895.6	1.15126e-05	1895.6	4.42591e-05	1895.6	0.00176
1894.18	-0.000307188	1894.18	-8.43418e-06	1894.18	0.000316229	1894.18	-6.0521e-06	1894.18	-6.0521e-06	1894.18	0.00040704	1894.18	-1.79133e-05	1894.18	8.91326e-06	1894.18	3.90133e-05	1894.18	0.00159
1892.75	-0.000306081	1892.75	-8.64094e-06	1892.75	0.000304248	1892.75	-1.15405e-05	1892.75	-1.15405e-05	1892.75	0.00039552	1892.75	-2.17557e-05	1892.75	6.51387e-06	1892.75	3.40266e-05	1892.75	0.00143
1891.32	-0.000304717	1891.32	-8.67949e-06	1891.32	0.000292674	1891.32	-1.66213e-05	1891.32	-1.66213e-05	1891.32	0.000380818	1891.32	-2.52453e-05	1891.32	4.31443e-06	1891.32	2.92989e-05	1891.32	0.00128
1889.89	-0.000303096	1889.89	-8.54982e-06	1889.89	0.000281508	1889.89	-2.12944e-05	1889.89	-2.12944e-05	1889.89	0.000364093	1889.89	-2.83821e-05	1889.89	2.31494e-06	1889.89	2.48302e-05	1889.89	0.00113
1888.47	-0.000301219	1888.47	-8.25194e-06	1888.47	0.00027075	1888.47	-2.55598e-05	1888.47	-2.55598e-05	1888.47	0.000346137	1888.47	-3.1166e-05	1888.47	5.36234e-07	1888.47	2.06205e-05	1888.47	0.000997274
1887.04	-0.000299086	1887.04	-7.78584e-06	1887.04	0.000260399	1887.04	-2.94176e-05	1887.04	-2.94176e-05	1887.04	0.000328427	1887.04	-3.35972e-05	1887.04	-1.04478e-06	1887.04	1.66699e-05	1887.04	0.000868441
1885.61	-0.000296696	1885.61	-7.15153e-06	1885.61	0.000250456	1885.61	-3.28677e-05	1885.61	-3.28677e-05	1885.61	0.000312142	1885.61	-3.56756e-05	1885.61	-2.4306e-06	1885.61	1.29782e-05	1885.61	0.000747551
1884.18	-0.00029405	1884.18	-6.349e-06	1884.18	0.000240921	1884.18	-3.59102e-05	1884.18	-3.59102e-05	1884.18	0.000297814	1884.18	-3.74012e-05	1884.18	-3.65053e-06	1884.18	9.54563e-06	1884.18	0.000634604
1882.76	-0.000291147	1882.76	-5.37825e-06	1882.76	0.000231793	1882.76	-3.8545e-05	1882.76	-3.8545e-05	1882.76	0.000285151	1882.76	-3.8774e-05	1882.76	-4.74111e-06	1882.76	6.37204e-06	1882.76	0.000529601
1881.33	-0.00028862	1881.33	-3.9343e-06	1881.33	0.000222738	1881.33	-4.11073e-05	1881.33	-4.11073e-05	1881.33	0.000273363	1881.33	-3.9794e-05	1881.33	-5.63153e-06	1881.33	3.45747e-06	1881.33	0.000387778
1879.9	-0.000285464	1879.9	-2.03475e-06	1879.9	0.000213967	1879.9	-4.33854e-05	1879.9	-4.33854e-05	1879.9	0.000261582	1879.9	-4.04612e-05	1879.9	-6.35342e-06	1879.9	8.01916e-07	1879.9	0.000256299
1878.47	-0.000282344	1878.47	1.4746e-07	1878.47	0.000205587	1878.47	-4.52732e-05	1878.47	-4.52732e-05	1878.47	0.000249096	1878.47	-4.07756e-05	1878.47	-6.83293e-06	1878.47	-1.59461e-06	1878.47	0.000140245
1877.05	-0.000278479	1877.05	1.96192e-06	1877.05	0.000197683	1877.05	-4.66838e-05	1877.05	-4.66838e-05	1877.05	0.000235283	1877.05	-4.11113e-05	1877.05	-7.05222e-06	1877.05	-4.17469e-06	1877.05	4.28735e-05
1875.62	-0.000273822	1875.62	3.96965e-06	1875.62	0.000189536	1875.62	-4.80383e-05	1875.62	-4.80383e-05	1875.62	0.000219971	1875.62	-4.11158e-05	1875.62	-7.12006e-06	1875.62	-6.47417e-06	1875.62	-3.25604e-05
1874.19	-0.000268566	1874.19	5.52379e-06	1874.19	0.000182018	1874.19	-4.85773e-05	1874.19	-4.85773e-05	1874.19	0.000203732	1874.19	-4.07338e-05	1874.19	-7.02874e-06	1874.19	-8.36657e-06	1874.19	-8.28003e-05
1872.76	-0.000262904	1872.76	7.18889e-06	1872.76	0.000175275	1872.76	-4.82912e-05	1872.76	-4.82912e-05	1872.76	0.000187727	1872.76	-3.98817e-05	1872.76	-6.65781e-06	1872.76	-9.84422e-06	1872.76	-0.00010459
1871.34	-0.00025703	1871.34	8.3216e-06	1871.34	0.000169418	1871.34	-4.71896e-05	1871.34	-4.71896e-05	1871.34	0.000172981	1871.34	-3.86373e-05	1871.34	-6.19829e-06	1871.34	-1.09048e-05	1871.34	-9.46733e-05
1869.91	-0.000251136	1869.91	9.00113e-06	1869.91	0.000164038	1869.91	-4.57905e-05	1869.91	-4.57905e-05	1869.91	0.000159815	1869.91	-3.69541e-05	1869.91	-5.51961e-06	1869.91	-1.1665e-05	1869.91	-4.97942e-05
1868.48	-0.000245174	1868.48	9.78766e-06	1868.48	0.000159894	1868.48	-4.34309e-05	1868.48	-4.34309e-05	1868.48	0.000147632	1868.48	-3.43869e-05	1868.48	-4.59853e-06	1868.48	-1.20531e-05	1868.48	3.33036e-05
1867.05	-0.000239097	1867.05	1.00335e-05	1867.05	0.000156983	1867.05	-4.0198e-05	1867.05	-4.0198e-05	1867.05	0.000135124	1867.05	-3.147e-05	1867.05	-3.53249e-06	1867.05	-1.2085e-05	1867.05	3.29677e-05
1865.63	-0.000233097	1865.63	1.03024e-05	1865.63	0.00015527	1865.63	-3.61979e-05	1865.63	-3.61979e-05	1865.63	0.000121236	1865.63	-2.7772e-05	1865.63	-2.33286e-06	1865.63	-1.16999e-05	1865.63	3.27526e-05
1864.2	-0.000227368	1864.2	9.95014e-06	1864.2	0.000154687	1864.2	-3.15562e-05	1864.2	-3.15562e-05	1864.2	0.000106022	1864.2	-2.24421e-05	1864.2	-9.44168e-07	1864.2	-1.10359e-05	1864.2	3.261e-05
1862.77	-0.000222102	1862.77	9.54403e-06	1862.77	0.000155623	1862.77	-2.5929e-05	1862.77	-2.5929e-05	1862.77	9.02857e-05	1862.77	-1.69821e-05	1862.77	5.06834e-07	1862.77	-1.00408e-05	1862.77	3.24915e-05
1861.34	-0.000216763	1861.34	8.93229e-06	1861.34	0.000157236	1861.34	-2.01917e-05	1861.34	-2.01917e-05	1861.34	7.48589e-05	1861.34	-1.1501e-05	1861.34	2.10629e-06	1861.34	-8.6632e-06	1861.34	3.23489e-05
1859.92	-0.000212013	1859.92	8.13307e-06	1859.92	0.0001606	1859.92	-1.32892e-05	1859.92	-1.32892e-05	1859.92	6.02619e-05	1859.92	-6.10975e-06	1859.92	3.75555e-06	1859.92	-7.04972e-06	1859.92	3.21338e-05
1858.49	-0.000208027	1858.49	6.6426e-06	1858.49	0.000164849	1858.49	-6.09685e-06	1858.49	-6.09685e-06	1858.49	4.6878e-05	1858.49	-9.21629e-07	1858.49	5.56637e-06	1858.49	-5.27166e-06	1858.49	3.17979e-05
1857.06	-0.000204247	1857.06	4.30903e-06	1857.06	0.000169589	1857.06	9.98918e-07	1857.06	9.98918e-07	1857.06	3.51764e-05	1857.06	3.74246e-06	1857.06	7.42028e-06	1857.06	-3.40352e-06	1857.06	3.12929e-05
1855.64	-0.000201806	1855.64	2.0866e-06	1855.64	0.000175146	1855.64	8.34202e-06	1855.64	8.34202e-06	1855.64	2.55576e-05	1855.64	8.04323e-06	1855.64	9.39943e-06	1855.64	-1.6051e-06	1855.64	3.05706e-05
1854.21	-0.000199418	1854.21	3.75888e-08	1854.21	0.000180145	1854.21	1.45875e-05	1854.21	1.45875e-05	1854.21	1.82848e-05	1854.21	1.22285e-05	1854.21	1.13481e-05	1854.21	1.85415e-07	1854.21	2.95825e-05
1852.78	-0.000197725	1852.78	-1.05413e-06	1852.78	0.000185616	1852.78	2.08099e-05	1852.78	2.08099e-05	1852.78	1.35526e-05	1852.78	1.60559e-05	1852.78	1.32706e-05	1852.78	1.83109e-06	1852.78	2.82805e-05
1851.35	-0.000196152	1851.35	-1.61349e-06	1851.35	0.000190888	1851.35	2.63945e-05	1851.35	2.63945e-05	1851.35	1.14182e-05	1851.35	1.91999e-05	1851.35	1.49831e-05	1851.35	3.38527e-06	1851.35	2.66161e-05
1849.93	-0.000194593	1849.93	-1.58539e-06	1849.93	0.000195767	1849.93	3.12159e-05	1849.93	3.12159e-05	1849.93	1.13437e-05	1849.93	2.21791e-05	1849.93	1.65098e-05	1849.93	4.70253e-06	1849.93	2.45411e-05
1848.5	-0.000193652	1848.5	-6.8198e-07	1848.5	0.000200045	1848.5	3.51484e-05	1848.5	3.51484e-05	1848.5	1.19617e-05	1848.5	2.47422e-05	1848.5	1.76892e-05	1848.5	5.85929e-06	1848.5	2.20071e-05
1847.07	-0.000192715	1847.07	7.14129e-07	1847.07	0.000203744	1847.07	3.83079e-05	1847.07	3.83079e-05	1847.07	1.17671e-05	1847.07	2.71253e-05	1847.07	1.84307e-05	1847.07	6.85887e-06	1847.07	1.89659e-05
1845.64	-0.000191636	1845.64	2.60773e-06	1845.64	0.000206142	1845.64	4.008e-05	1845.64	4.008e-05	1845.64	1.02506e-05	1845.64	2.88728e-05	1845.64	1.86926e-05	1845.64	1.94774e-06	1845.64	1.53692e-05
1844.22	-0.000190983	1844.22	5.2209e-06	1844.22	0.000207704	1844.22	4.10502e-05	1844.22	4.10502e-05	1844.22	7.96746e-06	1844.22	2.9933e-05	1844.22	1.84938e-05	1844.22	2.14524e-06	1844.22	1.29947e-05
1842.79	-0.000190591	1842.79	7.71432e-06	1842.79	0.000208592	1842.79	4.1315e-05	1842.79	4.1315e-05	1842.79	4.86605e-06	1842.79	3.06089e-05	1842.79	1.77338e-05	1842.79	2.28807e-06	1842.79	1.06202e-05
1841.36	-0.000189565	1841.36	1.09402e-05	1841.36	0.000208142	1841.36	4.05168e-05	1841.36	4.05168e-05	1841.36	2.67384e-06	1841.36	3.10749e-05	1841.36	1.66164e-05	1841.36	2.38448e-06	1841.36	8.24563e-06
1839.93	-0.000188452	1839.93	1.49915e-05	1839.93	0.000208117	1839.93	3.23486e-05	1839.93	4.04358e-05	1839.93	-7.17439e-07	1839.93	3.09357e-05	1839.93	1.52503e-05	1839.93	2.43083e-06	1839.93	5.87111e-06
1838.51	-0.00018731	1838.51	1.99321e-05	1838.51	0.000207598	1838.51	3.20233e-05	1838.51	4.00291e-05	1838.51	-8.62913e-06	1838.51	3.05567e-05	1838.51	1.32018e-05	1838.51	2.44942e-06	1838.51	3.49659e-06
1837.08	-0.000186686	1837.08	2.53078e-05	1837.08	0.000206177	1837.08	3.08096e-05	1837.08	3.8512e-05	1837.08	-1.96193e-05	1837.08	2.9964e-05	1837.08	9.16153e-06	1837.08	2.41973e-06	1837.08	1.12206e-06
1835.65	-0.000185926	1835.65	3.13469e-05	1835.65	0.000203821	1835.65	2.88422e-05	1835.65	3.60527e-05	1835.65	-3.18339e-05	1835.65	2.94552e-05	1835.65	5.46675e-06	1835.65	2.38328e-06	1835.65	-1.25246e-06
1834.22	-0.000185598	1834.22	3.84709e-05	1834.22	0.000190316	1834.22	1.79832e-05	1834.22	2.2479e-05	1834.22	-4.37967e-05	1834.22	2.83379e-05	1834.22	1.96066e-06	1834.22	2.33807e-06	1834.22	-3.62698e-06
1832.8	-0.000184336	1832.8	4.63222e-05	1832.8	0.000182985	1832.8	1.2121e-05	1832.8	1.51512e-05	1832.8	-5.42719e-05	1832.8	2.74326e-05	1832.8	-1.18982e-06	1832.8	2.30694e-06	1832.8	-6.0015e-06
1831.37	-0.000183196	1831.37	5.52065e-05	1831.37	0.00018107	1831.37	1.06739e-05	1831.37	1.33424e-05	1831.37	-6.17318e-05	1831.37	2.7127e-05	1831.37	-4.01286e-06	1831.37	2.34492e-06	1831.37	-9.59825e-06
1829.94	-0.000182032	1829.94	6.48728e-05	1829.94	0.000185171	1829.94	1.41443e-05	1829.94	1.76804e-05	1829.94	-6.47167e-05	1829.94	2.75811e-05	1829.94	-6.66289e-06	1829.94	2.48251e-06	1829.94	-1.26394e-05
1828.51	-0.00018072	1828.51	7.57134e-05	1828.51	0.000195298	1828.51	2.25581e-05	1828.51	2.81976e-05	1828.51	-6.30497e-05	1828.51	2.93634e-05	1828.51	-9.0989e-06	1828.51	2.7662e-06	1828.51	-1.51734e-05
1827.09	-0.000179153	1827.09	8.8034e-05	1827.09	0.000211339	1827.09	3.58406e-05	1827.09	4.48007e-05	1827.09	-5.8699e-05	1827.09	3.27047e-05	1827.09	-1.14196e-05	1827.09	3.24542e-06	1827.09	-1.72484e-05
1825.66	-0.000177244	1825.66	0.000100834	1825.66	0.000233774	1825.66	5.43856e-05	1825.66	6.7982e-05	1825.66	-5.46632e-05	1825.66	3.82009e-05	1825.66	-1.33934e-05	1825.66	3.942e-06	1825.66	-1.89128e-05
1824.23	-0.000175414	1824.23	0.000115791	1824.23	0.000262941	1824.23	7.8471e-05	1824.23	9.80887e-05	1824.23	-5.31218e-05	1824.23	4.53703e-05	1824.23	-1.48728e-05	1824.23	4.89105e-06	1824.23	-2.02148e-05
1822.8	-0.000172904	1822.8	0.000133444	1822.8	0.000298308	1822.8	0.000107674	1822.8	0.000134593	1822.8	-5.46766e-05	1822.8	5.51626e-05	1822.8	-1.46054e-05	1822.8	6.12302e-06	1822.8	-2.12029e-05
1821.38	-0.000169704	1821.38	0.000155126	1821.38	0.000340403	1821.38	0.000142535	1821.38	0.000178169	1821.38	-5.7936e-05	1821.38	6.70397e-05	1821.38	-4.12594e-06	1821.38	7.6353e-06	1821.38	-2.19252e-05
1819.95	-0.000165093	1819.95	0.000179657	1819.95	0.000388753	1819.95	0.000182625	1819.95	0.000228281	1819.95	-7.83898e-05	1819.95	7.95511e-05	1819.95	-3.33553e-08	1819.95	9.44852e-06	1819.95	-2.24302e-05
1818.52	-0.000159571	1818.52	0.000207093	1818.52	0.000443708	1818.52	0.000227736	1818.52	0.00028467	1818.52	-0.000105565	1818.52	9.37292e-05	1818.52	5.26975e-06	1818.52	1.14961e-05	1818.52	-2.27645e-05
1817.1	-0.000153165	1817.1	0.000237405	1817.1	0.000503718	1817.1	0.000276763	1817.1	0.000345954	1817.1	-0.000127796	1817.1	0.000109405	1817.1	1.20951e-05	1817.1	1.37677e-05	1817.1	-2.29375e-05
1815.67	-0.000145924	1815.67	0.000269987	1815.67	0.000568533	1815.67	0.000330017	1815.67	0.000412521	1815.67	-0.000144608	1815.67	0.000126173	1815.67	2.06284e-05	1815.67	1.62193e-05	1815.67	-2.30163e-05
1814.24	-0.000138405	1814.24	0.00030486	1814.24	0.000636273	1814.24	0.000385918	1814.24	0.000482397	1814.24	-0.000155493	1814.24	0.000144006	1814.24	3.0921e-05	1814.24	1.88287e-05	1814.24	-2.42884e-05
1812.81	-0.000130473	1812.81	0.000341691	1812.81	0.000718274	1812.81	0.000444463	1812.81	0.000555579	1812.81	-0.000159871	1812.81	0.000163032	1812.81	4.29232e-05	1812.81	2.15723e-05	1812.81	-2.50397e-05
1811.39	-0.00012203	1811.39	0.000379945	1811.39	0.000798289	1811.39	0.000504102	1811.39	0.000630127	1811.39	-0.000157532	1811.39	0.000182834	1811.39	5.63475e-05	1811.39	2.44378e-05	1811.39	-2.53805e-05
1809.96	-0.000113509	1809.96	0.000419924	1809.96	0.000875188	1809.96	0.000564598	1809.96	0.000705748	1809.96	-0.000149167	1809.96	0.000203687	1809.96	7.07945e-05	1809.96	2.73685e-05	1809.96	-2.54198e-05
1808.53	-0.000104666	1808.53	0.00046018	1808.53	0.000948771	1808.53	0.000625054	1808.53	0.000781318	1808.53	-0.000136373	1808.53	0.000224742	1808.53	8.58875e-05	1808.53	3.03213e-05	1808.53	-2.64868e-05
1807.1	-9.50778e-05	1807.1	0.000501213	1807.1	0.00102	1807.1	0.000684227	1807.1	0.000855284	1807.1	-0.000121045	1807.1	0.000246093	1807.1	0.000101049	1807.1	3.3257e-05	1807.1	-2.69094e-05
1805.68	-8.53542e-05	1805.68	0.0005433	1805.68	0.00108	1805.68	0.000742156	1805.68	0.000927695	1805.68	-0.000104904	1805.68	0.000268458	1805.68	0.000115963	1805.68	3.61357e-05	1805.68	-2.68395e-05
1804.25	-7.59609e-05	1804.25	0.000585403	1804.25	0.00114	1804.25	0.000796712	1804.25	0.00099589	1804.25	-8.96617e-05	1804.25	0.000290862	1804.25	0.00013015	1804.25	3.89992e-05	1804.25	-2.64279e-05
1802.82	-6.65271e-05	1802.82	0.000627489	1802.82	0.00119	1802.82	0.000848	1802.82	0.00106	1802.82	-7.69997e-05	1802.82	0.000314833	1802.82	0.00014349	1802.82	4.19695e-05	1802.82	-2.72736e-05
1801.39	-5.68421e-05	1801.39	0.000670164	1801.39	0.00123	1801.39	0.000896	1801.39	0.00112	1801.39	-6.79027e-05	1801.39	0.000340741	1801.39	0.000155726	1801.39	4.5348e-05	1801.39	-2.76632e-05
1799.97	-4.68942e-05	1799.97	0.00071429	1799.97	0.00126	1799.97	0.000944	1799.97	0.00118	1799.97	-6.1781e-05	1799.97	0.000370452	1799.97	0.000167127	1799.97	4.96665e-05	1799.97	-2.76867e-05
1798.54	-3.57097e-05	1798.54	0.000762273	1798.54	0.00132	1798.54	0.00101	1798.54	0.00126	1798.54	-5.63117e-05	1798.54	0.000406842	1798.54	0.000178103	1798.54	5.55985e-05	1798.54	-2.74423e-05
1797.11	-2.30991e-05	1797.11	0.000817651	1797.11	0.00138	1797.11	0.00108	1797.11	0.00135	1797.11	-4.79528e-05	1797.11	0.000452699	1797.11	0.000189352	1797.11	6.4027e-05	1797.11	-2.70365e-05
1795.68	-6.80729e-06	1795.68	0.000883687	1795.68	0.00146	1795.68	0.00117	1795.68	0.00146	1795.68	-3.25557e-05	1795.68	0.000512537	1795.68	0.000201654	1795.68	7.59968e-05	1795.68	-2.598e-05
1794.26	1.45396e-05	1794.26	0.000966803	1794.26	0.00157	1794.26	0.0013	1794.26	0.00162	1794.26	-5.44558e-06	1794.26	0.000591016	1794.26	0.000216226	1794.26	9.2356e-05	1794.26	-2.37916e-05
1792.83	4.30845e-05	1792.83	0.00107	1792.83	0.00172	1792.83	0.00146	1792.83	0.00183	1792.83	3.78693e-05	1792.83	0.000693827	1792.83	0.0002343	1792.83	0.000113796	1792.83	-2.18247e-05
1791.4	8.19483e-05	1791.4	0.00121	1791.4	0.00193	1791.4	0.00169	1791.4	0.00211	1791.4	0.000100445	1791.4	0.000827662	1791.4	0.000257532	1791.4	0.000140633	1791.4	-1.84406e-05
1789.97	0.000133769	1789.97	0.0014	1789.97	0.00222	1789.97	0.00199	1789.97	0.00249	1789.97	0.000184369	1789.97	0.000997691	1789.97	0.000287821	1789.97	0.000172873	1789.97	-1.50573e-05
1788.55	0.000202408	1788.55	0.00164	1788.55	0.0026	1788.55	0.00238	1788.55	0.00298	1788.55	0.000294397	1788.55	0.00121	1788.55	0.000327474	1788.55	0.000210194	1788.55	-1.1323e-05
1787.12	0.00029058	1787.12	0.00196	1787.12	0.00308	1787.12	0.00287	1787.12	0.00359	1787.12	0.0004416	1787.12	0.00146	1787.12	0.000378995	1787.12	0.0002525	1787.12	-6.9427e-06
1785.69	0.000402109	1785.69	0.00237	1785.69	0.00366	1785.69	0.00346	1785.69	0.00433	1785.69	0.00063744	1785.69	0.00176	1785.69	0.000445309	1785.69	0.0002975	1785.69	-1.67766e-06
1784.26	0.000538184	1784.26	0.00287	1784.26	0.00434	1784.26	0.00415	1784.26	0.00519	1784.26	0.0009024	1784.26	0.0021	1784.26	0.00053	1784.26	0.0003475	1784.26	3.43203e-06
1782.84	0.000699695	1782.84	0.00347	1782.84	0.00511	1782.84	0.00493	1782.84	0.00616	1782.84	0.00125	1782.84	0.00248	1782.84	0.000635	1782.84	0.0003975	1782.84	9.06522e-06
1781.41	0.000883765	1781.41	0.00416	1781.41	0.00595	1781.41	0.00578	1781.41	0.00722	1781.41	0.00169	1781.41	0.00287	1781.41	0.00076	1781.41	0.00045	1781.41	1.4516e-05
1779.98	0.00109	1779.98	0.00493	1779.98	0.00685	1779.98	0.00667	1779.98	0.00834	1779.98	0.00222	1779.98	0.00326	1779.98	0.000905	1779.98	0.0005025	1779.98	2.20118e-05
1778.56	0.0013	1778.56	0.00575	1778.56	0.00778	1778.56	0.00759	1778.56	0.00949	1778.56	0.00287	1778.56	0.00364	1778.56	0.00108	1778.56	0.0005525	1778.56	3.2451e-05
1777.13	0.00151	1777.13	0.00658	1777.13	0.00869	1777.13	0.0085	1777.13	0.01063	1777.13	0.00362	1777.13	0.004	1777.13	0.00126	1777.13	0.0006	1777.13	4.54038e-05
1775.7	0.00171	1775.7	0.00737	1775.7	0.00956	1775.7	0.00938	1775.7	0.01172	1775.7	0.00446	1775.7	0.00433	1775.7	0.00145	1775.7	0.000645	1775.7	6.15076e-05
1774.27	0.0019	1774.27	0.00808	1774.27	0.01035	1774.27	0.01017	1774.27	0.01271	1774.27	0.00536	1774.27	0.00461	1774.27	0.00164	1774.27	0.000685	1774.27	8.1245e-05
1772.85	0.00205	1772.85	0.00869	1772.85	0.01102	1772.85	0.01085	1772.85	0.01356	1772.85	0.00627	1772.85	0.00486	1772.85	0.00181	1772.85	0.00072	1772.85	0.00010677
1771.42	0.00218	1771.42	0.00918	1771.42	0.01157	1771.42	0.01139	1771.42	0.01424	1771.42	0.00713	1771.42	0.00508	1771.42	0.00196	1771.42	0.0007525	1771.42	0.000139527
1769.99	0.00228	1769.99	0.00954	1769.99	0.01197	1769.99	0.01179	1769.99	0.01474	1769.99	0.00786	1769.99	0.00526	1769.99	0.00208	1769.99	0.00078	1769.99	0.00017847
1768.56	0.00235	1768.56	0.0098	1768.56	0.01224	1768.56	0.01206	1768.56	0.01508	1768.56	0.00835	1768.56	0.00541	1768.56	0.00215	1768.56	0.0008025	1768.56	0.00022372
1767.14	0.0024	1767.14	0.00995	1767.14	0.01238	1767.14	0.01222	1767.14	0.01527	1767.14	0.00854	1767.14	0.00554	1767.14	0.00217	1767.14	0.00082	1767.14	0.000278172
1765.71	0.00243	1765.71	0.01001	1765.71	0.01242	1765.71	0.01226	1765.71	0.01532	1765.71	0.00841	1765.71	0.00563	1765.71	0.00215	1765.71	0.000835	1765.71	0.000337967
1764.28	0.00243	1764.28	0.00999	1764.28	0.01239	1764.28	0.01222	1764.28	0.01528	1764.28	0.00798	1764.28	0.0057	1764.28	0.0021	1764.28	0.000845	1764.28	0.000400544
1762.85	0.00242	1762.85	0.0099	1762.85	0.01229	1762.85	0.01213	1762.85	0.01516	1762.85	0.00735	1762.85	0.00574	1762.85	0.00202	1762.85	0.0008525	1762.85	0.000464663
1761.43	0.00239	1761.43	0.00975	1761.43	0.01215	1761.43	0.01199	1761.43	0.01499	1761.43	0.00667	1761.43	0.00577	1761.43	0.00194	1761.43	0.000855	1761.43	0.000524955
1760	0.00234	1760	0.00956	1760	0.012	1760	0.01185	1760	0.01481	1760	0.00613	1760	0.00577	1760	0.00186	1760	0.0008575	1760	0.000580359
1758.57	0.00229	1758.57	0.00936	1758.57	0.01188	1758.57	0.01172	1758.57	0.01465	1758.57	0.00587	1758.57	0.00577	1758.57	0.00179	1758.57	0.0008575	1758.57	0.000628636
1757.14	0.00225	1757.14	0.00917	1757.14	0.01179	1757.14	0.01164	1757.14	0.01455	1757.14	0.00595	1757.14	0.00576	1757.14	0.00174	1757.14	0.00086	1757.14	0.000669378
1755.72	0.0022	1755.72	0.00902	1755.72	0.01178	1755.72	0.01163	1755.72	0.01454	1755.72	0.00627	1755.72	0.00575	1755.72	0.00172	1755.72	0.000865	1755.72	0.000699728
1754.29	0.00218	1754.29	0.00893	1754.29	0.01185	1754.29	0.0117	1754.29	0.01463	1754.29	0.00664	1754.29	0.00575	1754.29	0.00173	1754.29	0.0008725	1754.29	0.000724054
1752.86	0.00217	1752.86	0.00892	1752.86	0.01201	1752.86	0.01186	1752.86	0.01483	1752.86	0.00685	1752.86	0.00575	1752.86	0.00176	1752.86	0.0008825	1752.86	0.000740675
1751.43	0.00217	1751.43	0.00899	1751.43	0.01226	1751.43	0.01211	1751.43	0.01514	1751.43	0.00687	1751.43	0.00575	1751.43	0.0018	1751.43	0.000895	1751.43	0.000750958
1750.01	0.0022	1750.01	0.00914	1750.01	0.01257	1750.01	0.01243	1750.01	0.01554	1750.01	0.00677	1750.01	0.00576	1750.01	0.00185	1750.01	0.0009125	1750.01	0.00075327
1748.58	0.00224	1748.58	0.00935	1748.58	0.01293	1748.58	0.01279	1748.58	0.01599	1748.58	0.00666	1748.58	0.00579	1748.58	0.0019	1748.58	0.00093	1748.58	0.000750852
1747.15	0.00228	1747.15	0.00958	1747.15	0.0133	1747.15	0.01316	1747.15	0.01645	1747.15	0.00662	1747.15	0.00582	1747.15	0.00194	1747.15	0.000945	1747.15	0.000742772
1745.72	0.00232	1745.72	0.00981	1745.72	0.01364	1745.72	0.0135	1745.72	0.01688	1745.72	0.00666	1745.72	0.00585	1745.72	0.00198	1745.72	0.0009575	1745.72	0.000733021
1744.3	0.00235	1744.3	0.00998	1744.3	0.01391	1744.3	0.01378	1744.3	0.01722	1744.3	0.00673	1744.3	0.00587	1744.3	0.002	1744.3	0.0009675	1744.3	0.000720859
1742.87	0.00235	1742.87	0.01006	1742.87	0.01408	1742.87	0.01394	1742.87	0.01743	1742.87	0.00679	1742.87	0.00588	1742.87	0.00201	1742.87	0.000975	1742.87	0.000708693
1741.44	0.00233	1741.44	0.01004	1741.44	0.01411	1741.44	0.01398	1741.44	0.01747	1741.44	0.00676	1741.44	0.00586	1741.44	0.00199	1741.44	0.0009725	1741.44	0.000699072
1740.01	0.00229	1740.01	0.0099	1740.01	0.01399	1740.01	0.01386	1740.01	0.01732	1740.01	0.00662	1740.01	0.00581	1740.01	0.00196	1740.01	0.0009675	1740.01	0.000692915
1738.59	0.00222	1738.59	0.00965	1738.59	0.01371	1738.59	0.01358	1738.59	0.01698	1738.59	0.00636	1738.59	0.0057	1738.59	0.0019	1738.59	0.0009525	1738.59	0.000692555
1737.16	0.00213	1737.16	0.00932	1737.16	0.01328	1737.16	0.01316	1737.16	0.01645	1737.16	0.00598	1737.16	0.00555	1737.16	0.00183	1737.16	0.00093	1737.16	0.000698741
1735.73	0.00202	1735.73	0.00892	1735.73	0.01273	1735.73	0.01261	1735.73	0.01576	1735.73	0.00551	1735.73	0.00534	1735.73	0.00173	1735.73	0.0009	1735.73	0.000708812
1734.31	0.00191	1734.31	0.00846	1734.31	0.01207	1734.31	0.01195	1734.31	0.01494	1734.31	0.00497	1734.31	0.00509	1734.31	0.00162	1734.31	0.000865	1734.31	0.000722693
1732.88	0.00178	1732.88	0.00796	1732.88	0.01133	1732.88	0.01121	1732.88	0.01401	1732.88	0.00439	1732.88	0.00479	1732.88	0.0015	1732.88	0.0008225	1732.88	0.000738633
1731.45	0.00164	1731.45	0.00742	1731.45	0.01052	1731.45	0.0104	1731.45	0.013	1731.45	0.00382	1731.45	0.00448	1731.45	0.00137	1731.45	0.000775	1731.45	0.000752544
1730.02	0.0015	1730.02	0.00684	1730.02	0.00966	1730.02	0.00955	1730.02	0.01194	1730.02	0.00326	1730.02	0.00414	1730.02	0.00124	1730.02	0.0007225	1730.02	0.000762783
1728.6	0.00134	1728.6	0.00624	1728.6	0.00878	1728.6	0.00867	1728.6	0.01084	1728.6	0.00274	1728.6	0.0038	1728.6	0.00111	1728.6	0.0006675	1728.6	0.000766486
1727.17	0.00119	1727.17	0.00564	1727.17	0.00789	1727.17	0.00778	1727.17	0.00973	1727.17	0.00225	1727.17	0.00346	1727.17	0.000975	1727.17	0.0006125	1727.17	0.000761962
1725.74	0.00104	1725.74	0.00504	1725.74	0.00701	1725.74	0.00691	1725.74	0.00864	1725.74	0.0018	1725.74	0.00312	1725.74	0.00086	1725.74	0.000555	1725.74	0.000749298
1724.31	0.000894537	1724.31	0.00447	1724.31	0.00618	1724.31	0.00608	1724.31	0.0076	1724.31	0.0014	1724.31	0.00279	1724.31	0.00075	1724.31	0.0004975	1724.31	0.00073101
1722.89	0.000759856	1722.89	0.00394	1722.89	0.0054	1722.89	0.0053	1722.89	0.00663	1722.89	0.00105	1722.89	0.00247	1722.89	0.000655	1722.89	0.00044	1722.89	0.000705443
1721.46	0.000638119	1721.46	0.00345	1721.46	0.0047	1721.46	0.0046	1721.46	0.00575	1721.46	0.00073728	1721.46	0.00217	1721.46	0.00057	1721.46	0.000385	1721.46	0.000674638
1720.03	0.000529834	1720.03	0.00301	1720.03	0.00407	1720.03	0.00398	1720.03	0.00498	1720.03	0.00048	1720.03	0.00189	1720.03	0.000495768	1720.03	0.00033	1720.03	0.000640119
1718.6	0.000435674	1718.6	0.00261	1718.6	0.00354	1718.6	0.00345	1718.6	0.00431	1718.6	0.000269138	1718.6	0.00165	1718.6	0.000432325	1718.6	0.0002825	1718.6	0.000601677
1717.18	0.000355438	1717.18	0.00227	1717.18	0.00308	1717.18	0.00299	1717.18	0.00374	1717.18	0.000108983	1717.18	0.00143	1717.18	0.000378196	1717.18	0.000237937	1717.18	0.000561598
1715.75	0.000287508	1715.75	0.00196	1715.75	0.0027	1715.75	0.00262	1715.75	0.00327	1715.75	-7.8452e-06	1715.75	0.00124	1715.75	0.000332235	1715.75	0.00019954	1715.75	0.000517991
1714.32	0.000231205	1714.32	0.00169	1714.32	0.00239	1714.32	0.0023	1714.32	0.00288	1714.32	-7.94991e-05	1714.32	0.00108	1714.32	0.000293362	1714.32	0.000166993	1714.32	0.000473844
1712.89	0.000184578	1712.89	0.00145	1712.89	0.00213	1712.89	0.00205	1712.89	0.00256	1712.89	-0.000119595	1712.89	0.000943929	1712.89	0.000260548	1712.89	0.000140081	1712.89	0.000430364
1711.47	0.000147045	1711.47	0.00125	1711.47	0.00192	1711.47	0.00183	1711.47	0.00229	1711.47	-0.000145157	1711.47	0.000828899	1711.47	0.000232811	1711.47	0.000118237	1711.47	0.000388806
1710.04	0.000116479	1710.04	0.00106	1710.04	0.00174	1710.04	0.00166	1710.04	0.00207	1710.04	-0.000157873	1710.04	0.000731635	1710.04	0.000209449	1710.04	0.000100707	1710.04	0.000349253
1708.61	9.23655e-05	1708.61	0.000905774	1708.61	0.00159	1708.61	0.0015	1708.61	0.00188	1708.61	-0.000157565	1708.61	0.00064984	1708.61	0.000189738	1708.61	8.6671e-05	1708.61	0.000313009
1707.18	7.31489e-05	1707.18	0.000769618	1707.18	0.00146	1707.18	0.00138	1707.18	0.00173	1707.18	-0.000144618	1707.18	0.000579965	1707.18	0.000173109	1707.18	7.53652e-05	1707.18	0.000282601
1705.76	5.84339e-05	1705.76	0.00065384	1705.76	0.00135	1705.76	0.00127	1705.76	0.00159	1705.76	-0.000120793	1705.76	0.00052035	1705.76	0.000159104	1705.76	6.61277e-05	1705.76	0.000255729
1704.33	4.6583e-05	1704.33	0.000558145	1704.33	0.00125	1704.33	0.00118	1704.33	0.00147	1704.33	-8.87505e-05	1704.33	0.000468766	1704.33	0.000147037	1704.33	5.84205e-05	1704.33	0.000233093
1702.9	3.78869e-05	1702.9	0.000481655	1702.9	0.00117	1702.9	0.0011	1702.9	0.00137	1702.9	-4.88579e-05	1702.9	0.000423554	1702.9	0.000137252	1702.9	5.17792e-05	1702.9	0.000213521
1701.47	3.09636e-05	1701.47	0.000419585	1701.47	0.00109	1701.47	0.00102	1701.47	0.00128	1701.47	4.17251e-06	1701.47	0.000384249	1701.47	0.000129619	1701.47	4.59632e-05	1701.47	0.000196963
1700.05	2.64171e-05	1700.05	0.000365166	1700.05	0.00102	1700.05	0.000952	1700.05	0.00119	1700.05	7.90383e-05	1700.05	0.000349611	1700.05	0.000123766	1700.05	4.07423e-05	1700.05	0.000183275
1698.62	2.25064e-05	1698.62	0.000316433	1698.62	0.000961937	1698.62	0.000896	1698.62	0.00112	1698.62	0.000180775	1698.62	0.000318871	1698.62	0.000119873	1698.62	3.60298e-05	1698.62	0.000172215
1697.19	1.9515e-05	1697.19	0.000272633	1697.19	0.000905188	1697.19	0.00084	1697.19	0.00105	1697.19	0.000262446	1697.19	0.000290902	1697.19	0.000117857	1697.19	3.1708e-05	1697.19	0.000163444
1695.77	1.73505e-05	1695.77	0.000232311	1695.77	0.000851494	1695.77	0.000788485	1695.77	0.000985606	1695.77	0.000156553	1695.77	0.000265792	1695.77	0.000117291	1695.77	2.76977e-05	1695.77	0.000156529
1694.34	1.60533e-05	1694.34	0.000195413	1694.34	0.000800719	1694.34	0.000740367	1694.34	0.000925459	1694.34	7.50244e-05	1694.34	0.000242717	1694.34	0.000117785	1694.34	2.39829e-05	1694.34	0.000152159
1692.91	1.55741e-05	1692.91	0.000161925	1692.91	0.000753962	1692.91	0.000696134	1692.91	0.000870167	1692.91	1.2018e-05	1692.91	0.000221476	1692.91	0.000118586	1692.91	2.04966e-05	1692.91	0.000149756
1691.48	1.53946e-05	1691.48	0.000131705	1691.48	0.000710017	1691.48	0.000654778	1691.48	0.000818473	1691.48	-3.85371e-05	1691.48	0.000201538	1691.48	0.000118681	1691.48	1.72355e-05	1691.48	0.000147469
1690.06	1.54876e-05	1690.06	0.000104899	1690.06	0.000669297	1690.06	0.000616718	1690.06	0.000770897	1690.06	-7.87868e-05	1690.06	0.000183315	1690.06	0.000117036	1690.06	1.41866e-05	1690.06	0.000147621
1688.63	1.62453e-05	1688.63	8.03338e-05	1688.63	0.000631941	1688.63	0.000581317	1688.63	0.000726646	1688.63	-0.000106202	1688.63	0.000166161	1688.63	0.000112585	1688.63	1.13442e-05	1688.63	0.00014644
1687.2	1.75325e-05	1687.2	5.94644e-05	1687.2	0.000599568	1687.2	0.000549641	1687.2	0.000687051	1687.2	-0.000113544	1687.2	0.000150335	1687.2	0.000104489	1687.2	8.65558e-06	1687.2	0.000151615
1685.77	1.91753e-05	1685.77	4.16208e-05	1685.77	0.00056976	1685.77	0.000521392	1685.77	0.00065174	1685.77	-0.000125911	1685.77	0.000135961	1685.77	9.2318e-05	1685.77	6.17982e-06	1685.77	0.000155277
1684.35	2.41359e-05	1684.35	2.62036e-05	1684.35	0.000544801	1684.35	0.000496492	1684.35	0.000620615	1684.35	-0.000111764	1684.35	0.000123024	1684.35	7.61065e-05	1684.35	3.92825e-06	1684.35	0.000157016
1682.92	2.81381e-05	1682.92	1.39033e-05	1682.92	0.00052217	1682.92	0.000474897	1682.92	0.000593621	1682.92	-6.42409e-05	1682.92	0.0001121	1682.92	5.7763e-05	1682.92	1.87283e-06	1682.92	0.000155119
1681.49	3.17383e-05	1681.49	4.78967e-06	1681.49	0.000500545	1681.49	0.000456034	1681.49	0.000570042	1681.49	-2.59001e-06	1681.49	0.000102998	1681.49	3.82417e-05	1681.49	2.00717e-08	1681.49	0.000142924
1680.06	3.4985e-05	1680.06	-2.3994e-06	1680.06	0.000480587	1680.06	0.000440357	1680.06	0.000550446	1680.06	5.41455e-05	1680.06	9.51277e-05	1680.06	1.94336e-05	1680.06	-1.5958e-06	1680.06	0.000124785
1678.64	3.7907e-05	1678.64	-7.59739e-06	1678.64	0.000461859	1678.64	0.000426846	1678.64	0.000533557	1678.64	9.83785e-05	1678.64	8.9168e-05	1678.64	4.57921e-06	1678.64	-3.00913e-06	1678.64	0.000118276
1677.21	4.0514e-05	1677.21	-1.13392e-05	1677.21	0.000443812	1677.21	0.000414722	1677.21	0.000518402	1677.21	0.000133565	1677.21	8.45378e-05	1677.21	-4.36264e-06	1677.21	-4.29448e-06	1677.21	0.000105375
1675.78	4.32852e-05	1675.78	-1.35423e-05	1675.78	0.000427239	1675.78	0.000404642	1675.78	0.000505802	1675.78	0.000167075	1675.78	7.86307e-05	1675.78	-5.51855e-06	1675.78	-5.35305e-06	1675.78	8.91945e-05
1674.35	4.59695e-05	1674.35	-1.39755e-05	1674.35	0.00041139	1674.35	0.000396218	1674.35	0.000495273	1674.35	0.00020316	1674.35	7.49023e-05	1674.35	-5.5708e-06	1674.35	-6.3676e-06	1674.35	7.27265e-05
1672.93	4.83157e-05	1672.93	-1.34599e-05	1672.93	0.000396398	1672.93	0.000404226	1672.93	0.000505283	1672.93	0.000240297	1672.93	6.85101e-05	1672.93	-1.39699e-05	1672.93	-7.34437e-06	1672.93	5.70616e-05
1671.5	5.15249e-05	1671.5	-9.73473e-06	1671.5	0.000381827	1671.5	0.000406492	1671.5	0.000508115	1671.5	0.000275289	1671.5	6.19611e-05	1671.5	-2.62159e-05	1671.5	-8.2428e-06	1671.5	4.26124e-05
1670.07	5.56059e-05	1670.07	-5.07904e-06	1670.07	0.000367407	1670.07	0.000403161	1670.07	0.000503951	1670.07	0.000306402	1670.07	5.60769e-05	1670.07	-1.03853e-05	1670.07	-8.92345e-06	1670.07	3.35773e-05
1668.64	5.83213e-05	1668.64	4.08514e-07	1668.64	0.000353031	1668.64	0.000395574	1668.64	0.000494467	1668.64	0.000330802	1668.64	4.72232e-05	1668.64	1.27864e-05	1668.64	-9.46165e-06	1668.64	2.94622e-05
1667.22	5.71928e-05	1667.22	4.59139e-06	1667.22	0.000340224	1667.22	0.000386844	1667.22	0.000483555	1667.22	0.000342722	1667.22	3.80958e-05	1667.22	3.5246e-05	1667.22	-1.93269e-05	1667.22	3.05023e-05
1665.79	5.33103e-05	1665.79	6.22059e-06	1665.79	0.000321942	1665.79	0.000375443	1665.79	0.000469304	1665.79	0.000337443	1665.79	2.93539e-05	1665.79	4.94714e-05	1665.79	-1.91693e-05	1665.79	3.28039e-05
1664.36	4.76791e-05	1664.36	7.07978e-06	1664.36	0.000306577	1664.36	0.000350914	1664.36	0.000438642	1664.36	0.000315248	1664.36	2.05916e-05	1664.36	4.96671e-05	1664.36	-1.8551e-05	1664.36	3.4949e-05
1662.93	4.21985e-05	1662.93	8.32011e-06	1662.93	0.000294076	1662.93	0.000324127	1662.93	0.000405159	1662.93	0.000278915	1662.93	1.25722e-05	1662.93	3.29477e-05	1662.93	-1.76845e-05	1662.93	3.61206e-05
1661.51	3.75024e-05	1661.51	1.02364e-05	1661.51	0.000285302	1661.51	0.000296184	1661.51	0.00037023	1661.51	0.000228185	1661.51	3.57214e-06	1661.51	-2.46781e-06	1661.51	-1.66862e-05	1661.51	3.72764e-05
1660.08	3.51572e-05	1660.08	1.50487e-05	1660.08	0.00028037	1660.08	0.000267198	1660.08	0.000333998	1660.08	0.000158188	1660.08	-7.63606e-06	1660.08	-1.60443e-05	1660.08	-1.49819e-05	1660.08	4.05454e-05
1658.65	8.49148e-05	1658.65	2.42479e-05	1658.65	0.000280373	1658.65	0.000237473	1658.65	0.000296841	1658.65	6.39022e-05	1658.65	-1.89252e-05	1658.65	-2.33038e-05	1658.65	-1.28575e-05	1658.65	4.44013e-05
1657.23	9.00738e-05	1657.23	3.79428e-05	1657.23	0.000284027	1657.23	0.000207694	1657.23	0.000259617	1657.23	-5.35081e-05	1657.23	-3.04696e-05	1657.23	-3.69977e-05	1657.23	-1.05625e-05	1657.23	4.99731e-05
1655.8	9.8811e-05	1655.8	5.46703e-05	1655.8	0.000290837	1655.8	0.000178485	1655.8	0.000223106	1655.8	-5.61239e-05	1655.8	-4.23711e-05	1655.8	-5.07358e-05	1655.8	-8.35574e-06	1655.8	5.89971e-05
1654.37	0.000109517	1654.37	7.18983e-05	1654.37	0.00029892	1654.37	0.000149528	1654.37	0.00018691	1654.37	-5.53006e-05	1654.37	-5.38646e-05	1654.37	-5.90269e-05	1654.37	-5.82744e-06	1654.37	6.82029e-05
1652.94	0.000120482	1652.94	8.80235e-05	1652.94	0.000306423	1652.94	0.000120512	1652.94	0.00015064	1652.94	-3.68648e-05	1652.94	-6.34267e-05	1652.94	-5.88558e-05	1652.94	-3.14122e-06	1652.94	8.03567e-05
1651.52	0.000130037	1651.52	9.79751e-05	1651.52	0.000308694	1651.52	9.46304e-05	1651.52	0.000118288	1651.52	-1.66352e-06	1651.52	-6.94797e-05	1651.52	-5.01188e-05	1651.52	-6.03466e-07	1651.52	8.52253e-05
1650.09	0.000137608	1650.09	0.000101919	1650.09	0.000308721	1650.09	6.6657e-05	1650.09	8.33213e-05	1650.09	3.58552e-05	1650.09	-7.22866e-05	1650.09	-3.60673e-05	1650.09	1.4608e-06	1650.09	8.5853e-05
1648.66	0.000140876	1648.66	0.000100458	1648.66	0.000306299	1648.66	3.89886e-05	1648.66	4.87358e-05	1648.66	6.25935e-05	1648.66	-7.16393e-05	1648.66	-2.12094e-05	1648.66	3.4512e-06	1648.66	5.38719e-05
1647.23	0.000142774	1647.23	9.53442e-05	1647.23	0.00030598	1647.23	1.52878e-05	1647.23	1.91097e-05	1647.23	7.54963e-05	1647.23	-6.78306e-05	1647.23	-1.00474e-05	1647.23	5.11376e-06	1647.23	3.85101e-05
1645.81	0.000144254	1645.81	8.78023e-05	1645.81	0.000307467	1645.81	-1.33557e-06	1645.81	-1.66946e-06	1645.81	7.59648e-05	1645.81	-5.94503e-05	1645.81	-4.88423e-06	1645.81	1.07095e-06	1645.81	2.42926e-05
1644.38	0.00014603	1644.38	7.87852e-05	1644.38	0.000309301	1644.38	-1.24328e-05	1644.38	-1.5541e-05	1644.38	6.23455e-05	1644.38	-4.64397e-05	1644.38	-5.87517e-06	1644.38	1.27816e-05	1644.38	1.48872e-05
1642.95	0.0001481	1642.95	6.92377e-05	1642.95	0.000310794	1642.95	-1.81674e-05	1642.95	-2.27092e-05	1642.95	3.01468e-05	1642.95	-2.86584e-05	1642.95	-1.0503e-05	1642.95	2.19614e-05	1642.95	1.13342e-05
1641.52	0.000149992	1641.52	5.9384e-05	1641.52	0.000310807	1641.52	-1.79149e-05	1641.52	-2.23936e-05	1641.52	7.15377e-06	1641.52	-5.86324e-06	1641.52	-1.38893e-05	1641.52	3.07886e-05	1641.52	1.4759e-05
1640.1	0.00015172	1640.1	2.46947e-05	1640.1	0.000307919	1640.1	-1.38e-05	1640.1	-1.38e-05	1640.1	3.56627e-05	1640.1	1.43869e-05	1640.1	-1.05211e-05	1640.1	4.09018e-05	1640.1	2.17467e-05
1638.67	0.000153545	1638.67	4.08199e-05	1638.67	0.000306005	1638.67	4.85663e-06	1638.67	4.85663e-06	1638.67	5.22182e-05	1638.67	3.32168e-05	1638.67	7.17041e-07	1638.67	5.16468e-05	1638.67	3.08347e-05
1637.24	0.000155017	1637.24	5.07715e-05	1637.24	0.000304899	1637.24	5.46565e-06	1637.24	5.46565e-06	1637.24	6.58268e-05	1637.24	5.20861e-05	1637.24	2.05883e-05	1637.24	6.17978e-05	1637.24	4.02345e-05
1635.81	0.000144254	1635.81	5.47154e-05	1635.81	0.000304926	1635.81	7.2189e-06	1635.81	7.2189e-06	1635.81	8.40303e-05	1635.81	7.03214e-05	1635.81	4.86568e-05	1635.81	7.00548e-05	1635.81	5.10917e-05
1634.39	0.00014603	1634.39	5.32544e-05	1634.39	0.000302504	1634.39	2.33611e-06	1634.39	2.33611e-06	1634.39	0.000106909	1634.39	8.71339e-05	1634.39	8.00674e-05	1634.39	7.80164e-05	1634.39	6.51377e-05
1632.96	0.0001481	1632.96	4.81406e-05	1632.96	0.000302185	1632.96	-5.69873e-06	1632.96	-5.69873e-06	1632.96	0.000125015	1632.96	0.000101726	1632.96	0.0001091	1632.96	8.46666e-05	1632.96	8.41826e-05
1631.53	0.000149992	1631.53	4.05987e-05	1631.53	0.000303672	1631.53	-2.80245e-05	1631.53	-2.80245e-05	1631.53	0.00012516	1631.53	0.000118126	1631.53	0.000130343	1631.53	8.90058e-05	1631.53	0.000108386
1630.1	0.00015172	1630.1	3.15816e-05	1630.1	0.000305506	1630.1	-6.66353e-05	1630.1	-6.66353e-05	1630.1	9.75126e-05	1630.1	0.000131961	1630.1	0.000139559	1630.1	9.11496e-05	1630.1	0.000136922
1628.68	0.000153545	1628.68	2.20341e-05	1628.68	0.000306999	1628.68	-9.39196e-05	1628.68	-9.39196e-05	1628.68	3.80335e-05	1628.68	0.000147993	1628.68	0.000135268	1628.68	9.24604e-05	1628.68	0.000155937
1627.25	0.000155017	1627.25	1.21804e-05	1627.25	0.000307012	1627.25	-0.000120022	1627.25	-0.000120022	1627.25	5.50625e-05	1627.25	0.000199452	1627.25	0.000118785	1627.25	9.39148e-05	1627.25	0.000170287
1625.82	0.00015511	1625.82	2.25507e-06	1625.82	0.000304124	1625.82	-0.000139656	1625.82	-0.000139656	1625.82	7.7093e-05	1625.82	0.000213172	1625.82	9.47938e-05	1625.82	9.32858e-05	1625.82	0.000180495
1624.39	0.000148665	1624.39	-7.00763e-06	1624.39	0.00030221	1624.39	-0.000150402	1624.39	-0.000150402	1624.39	7.754e-05	1624.39	0.000223458	1624.39	7.04156e-05	1624.39	8.8286e-05	1624.39	0.000189574
1622.97	0.000135598	1622.97	-1.43555e-05	1622.97	0.000296874	1622.97	-0.000147203	1622.97	-0.000147203	1622.97	6.26546e-05	1622.97	0.000227293	1622.97	5.43871e-05	1622.97	7.86229e-05	1622.97	0.000195695
1621.54	0.000119031	1621.54	-2.3339e-05	1621.54	0.000287982	1621.54	-0.000133419	1621.54	-0.000133419	1621.54	3.67631e-05	1621.54	0.000221397	1621.54	5.43751e-05	1621.54	6.60986e-05	1621.54	0.000198235
1620.11	0.000102425	1620.11	-3.51755e-05	1620.11	0.000273889	1620.11	-0.000138302	1620.11	-0.000138302	1620.11	2.8634e-06	1620.11	0.000202881	1620.11	7.20646e-05	1620.11	4.93273e-05	1620.11	0.000196554
1618.68	8.90995e-05	1618.68	-5.4537e-05	1618.68	0.000252641	1618.68	-0.000146337	1618.68	-0.000146337	1618.68	-2.4716e-05	1618.68	0.000170998	1618.68	0.0001025	1618.68	2.75554e-05	1618.68	0.000175872
1617.26	8.17523e-05	1617.26	-7.81685e-05	1617.26	0.000222025	1617.26	-0.000168663	1617.26	-0.000168663	1617.26	-3.96637e-05	1617.26	0.000128642	1617.26	0.00013725	1617.26	-2.02387e-07	1617.26	0.000145575
1615.83	8.26991e-05	1615.83	-0.000101386	1615.83	0.000193273	1615.83	-0.000207274	1615.83	-0.000207274	1615.83	-4.1202e-05	1615.83	8.00553e-05	1615.83	0.000199677	1615.83	-3.14536e-05	1615.83	0.000108336
1614.4	9.36325e-05	1614.4	-0.000120577	1614.4	0.000164751	1614.4	-0.000234558	1614.4	-0.000234558	1614.4	-2.94109e-05	1614.4	2.87325e-05	1614.4	0.000218163	1614.4	-6.41474e-05	1614.4	7.12848e-05
1612.98	0.00011392	1612.98	-0.000130128	1612.98	0.000141455	1612.98	-0.00026066	1612.98	-0.00026066	1612.98	-2.46971e-05	1612.98	-1.92623e-05	1612.98	0.000214132	1612.98	-9.33848e-05	1612.98	4.05279e-05
1611.55	0.000142025	1611.55	-0.000126226	1611.55	0.000126215	1611.55	-0.000280294	1611.55	-0.000280294	1611.55	1.4431e-05	1611.55	-5.70055e-05	1611.55	0.00018664	1611.55	-0.000116763	1611.55	2.18174e-05
1610.12	0.000176443	1610.12	-0.000107338	1610.12	0.00012243	1610.12	-0.00029104	1610.12	-0.00029104	1610.12	4.05814e-05	1610.12	-7.76994e-05	1610.12	0.00013956	1610.12	-0.000128701	1610.12	2.05975e-05
1608.69	0.000217138	1608.69	-7.72298e-05	1608.69	0.000132239	1608.69	-0.000287841	1608.69	-0.000287841	1608.69	5.00786e-05	1608.69	-7.59175e-05	1608.69	8.17095e-05	1608.69	-0.000125288	1608.69	3.86382e-05
1607.27	0.000264524	1607.27	-7.96095e-06	1607.27	0.000156043	1607.27	-0.000265847	1607.27	-0.000265847	1607.27	4.33344e-05	1607.27	-4.55291e-05	1607.27	2.55458e-05	1607.27	-0.000101359	1607.27	7.97739e-05
1605.84	0.000319781	1605.84	7.83256e-05	1605.84	0.000196606	1605.84	-0.000219626	1605.84	-0.000219626	1605.84	0.000209417	1605.84	2.06411e-05	1605.84	-1.35477e-05	1605.84	-5.0911e-05	1605.84	0.000143495
1604.41	0.000383856	1604.41	0.0001804	1604.41	0.000269841	1604.41	-0.000144739	1604.41	-0.000144739	1604.41	0.000576921	1604.41	0.00012739	1604.41	-3.03331e-05	1604.41	3.3462e-05	1604.41	0.000233898
1602.98	0.000455733	1602.98	0.000299099	1602.98	0.000393428	1602.98	-4.86366e-05	1602.98	-6.48488e-05	1602.98	0.00093312	1602.98	0.000281845	1602.98	1.80461e-05	1602.98	0.000156173	1602.98	0.000349462
1601.56	0.000534635	1601.56	0.00043852	1601.56	0.000558111	1601.56	0.000168518	1601.56	0.00022469	1601.56	0.00127	1601.56	0.000484675	1601.56	7.33914e-05	1601.56	0.00031607	1601.56	0.000489148
1600.13	0.000618332	1600.13	0.000598336	1600.13	0.000766328	1600.13	0.000458648	1600.13	0.00061153	1600.13	0.00159	1600.13	0.000734899	1600.13	0.000218333	1600.13	0.000514808	1600.13	0.000649397
1598.7	0.000704834	1598.7	0.0007804	1598.7	0.00102	1598.7	0.000823192	1598.7	0.0011	1598.7	0.00188	1598.7	0.00103	1598.7	0.000442258	1598.7	0.000750986	1598.7	0.000827179
1597.27	0.000792874	1597.27	0.000980141	1597.27	0.0013	1597.27	0.00126	1597.27	0.00168	1597.27	0.00203	1597.27	0.00136	1597.27	0.000729994	1597.27	0.00102	1597.27	0.00102
1595.85	0.000880485	1595.85	0.00119	1595.85	0.00161	1595.85	0.00174	1595.85	0.00232	1595.85	0.00251	1595.85	0.00173	1595.85	0.00106	1595.85	0.00132	1595.85	0.00121
1594.42	0.000964528	1594.42	0.00142	1594.42	0.00196	1594.42	0.00227	1594.42	0.00302	1594.42	0.00304	1594.42	0.00213	1594.42	0.00142	1594.42	0.00163	1594.42	0.0014
1592.99	0.00104	1592.99	0.00164	1592.99	0.0023	1592.99	0.00285	1592.99	0.0038	1592.99	0.00363	1592.99	0.00254	1592.99	0.00179	1592.99	0.00194	1592.99	0.00158
1591.56	0.00111	1591.56	0.00185	1591.56	0.00265	1591.56	0.00342	1591.56	0.00456	1591.56	0.00421	1591.56	0.00295	1591.56	0.00214	1591.56	0.00224	1591.56	0.00176
1590.14	0.00117	1590.14	0.00206	1590.14	0.00298	1590.14	0.00398	1590.14	0.0053	1590.14	0.00477	1590.14	0.00333	1590.14	0.0025	1590.14	0.00252	1590.14	0.00193
1588.71	0.00121	1588.71	0.00224	1588.71	0.00328	1588.71	0.00449	1588.71	0.00598	1588.71	0.00528	1588.71	0.00369	1588.71	0.0028	1588.71	0.00276	1588.71	0.00208
1587.28	0.00125	1587.28	0.0024	1587.28	0.00353	1587.28	0.00494	1587.28	0.00658	1587.28	0.00573	1587.28	0.004	1587.28	0.00306	1587.28	0.00296	1587.28	0.0022
1585.85	0.00127	1585.85	0.00251	1585.85	0.00373	1585.85	0.0053	1585.85	0.00706	1585.85	0.0061	1585.85	0.00426	1585.85	0.00328	1585.85	0.0031	1585.85	0.00228
1584.43	0.00129	1584.43	0.00258	1584.43	0.00386	1584.43	0.00555	1584.43	0.0074	1584.43	0.00635	1584.43	0.00445	1584.43	0.00346	1584.43	0.00318	1584.43	0.00233
1583	0.00129	1583	0.00261	1583	0.00392	1583	0.00567	1583	0.00756	1583	0.00648	1583	0.00456	1583	0.00357	1583	0.0032	1583	0.00235
1581.57	0.00129	1581.57	0.00261	1581.57	0.00391	1581.57	0.00561	1581.57	0.00748	1581.57	0.00642	1581.57	0.00459	1581.57	0.00363	1581.57	0.00316	1581.57	0.00234
1580.14	0.00128	1580.14	0.00257	1580.14	0.00382	1580.14	0.00546	1580.14	0.00728	1580.14	0.00626	1580.14	0.00454	1580.14	0.00365	1580.14	0.00308	1580.14	0.0023
1578.72	0.00126	1578.72	0.00248	1578.72	0.00365	1578.72	0.00517	1578.72	0.0069	1578.72	0.00598	1578.72	0.00441	1578.72	0.0036	1578.72	0.00296	1578.72	0.00224
1577.29	0.00123	1577.29	0.00237	1577.29	0.00343	1577.29	0.00479	1577.29	0.00638	1577.29	0.00558	1577.29	0.0042	1577.29	0.00349	1577.29	0.00282	1577.29	0.00217
1575.86	0.0012	1575.86	0.00221	1575.86	0.00317	1575.86	0.00432	1575.86	0.00576	1575.86	0.00511	1575.86	0.00394	1575.86	0.00331	1575.86	0.0026	1575.86	0.00209
1574.44	0.00116	1574.44	0.00203	1574.44	0.00287	1574.44	0.00378	1574.44	0.00504	1574.44	0.00457	1574.44	0.00363	1574.44	0.00309	1574.44	0.00234	1574.44	0.002
1573.01	0.00113	1573.01	0.00182	1573.01	0.00254	1573.01	0.00316	1573.01	0.00422	1573.01	0.00395	1573.01	0.00328	1573.01	0.00282	1573.01	0.00206	1573.01	0.00191
1571.58	0.0011	1571.58	0.00161	1571.58	0.0022	1571.58	0.00255	1571.58	0.0034	1571.58	0.00333	1571.58	0.0029	1571.58	0.0025	1571.58	0.00178	1571.58	0.00182
1570.15	0.00107	1570.15	0.0014	1570.15	0.00185	1570.15	0.00198	1570.15	0.00264	1570.15	0.00276	1570.15	0.00252	1570.15	0.00213	1570.15	0.0015	1570.15	0.00173
1568.73	0.00104	1568.73	0.00119	1568.73	0.00152	1568.73	0.00144	1568.73	0.00192	1568.73	0.00221	1568.73	0.00214	1568.73	0.00176	1568.73	0.00123	1568.73	0.00164
1567.3	0.001	1567.3	0.000975781	1567.3	0.00123	1567.3	0.000965136	1567.3	0.00129	1567.3	0.00174	1567.3	0.00176	1567.3	0.00138	1567.3	0.000982706	1567.3	0.00154
1565.87	0.000962908	1565.87	0.000780407	1565.87	0.000975023	1565.87	0.000582614	1565.87	0.000776818	1565.87	0.00135	1565.87	0.00141	1565.87	0.001	1565.87	0.000754338	1565.87	0.00144
1564.44	0.000912655	1564.44	0.000604877	1564.44	0.000766142	1564.44	0.000282999	1564.44	0.000377332	1564.44	0.00105	1564.44	0.00108	1564.44	0.000632032	1564.44	0.00055267	1564.44	0.00133
1563.02	0.000852982	1563.02	0.000442871	1563.02	0.000594932	1563.02	5.86314e-05	1563.02	7.81752e-05	1563.02	0.000819527	1563.02	0.000779162	1563.02	0.000290117	1563.02	0.000383668	1563.02	0.00121
1561.59	0.000785684	1561.59	0.000289526	1561.59	0.000453542	1561.59	-6.14572e-05	1561.59	-6.14572e-05	1561.59	0.000713965	1561.59	0.000513488	1561.59	7.7991e-05	1561.59	0.000250348	1561.59	0.00109
1560.16	0.000715731	1560.16	0.000152467	1560.16	0.000356778	1560.16	-0.000109163	1560.16	-0.000109163	1560.16	0.000677899	1560.16	0.00028759	1560.16	7.93592e-05	1560.16	0.000152845	1560.16	0.000972045
1558.73	0.000646919	1558.73	3.75367e-05	1558.73	0.000292353	1558.73	-0.000119011	1558.73	-0.000119011	1558.73	0.000625944	1558.73	0.000103541	1558.73	8.6934e-05	1558.73	8.98926e-05	1558.73	0.000855126
1557.31	0.000583844	1557.31	-5.86712e-05	1557.31	0.00025221	1557.31	-0.000117935	1557.31	-0.000117935	1557.31	0.000638945	1557.31	-3.67978e-05	1557.31	9.73408e-05	1557.31	6.06203e-05	1557.31	0.000745883
1555.88	0.00052906	1555.88	-0.000114332	1555.88	0.000230402	1555.88	-9.78489e-05	1555.88	-9.78489e-05	1555.88	0.00055163	1555.88	-0.000132957	1555.88	9.16226e-05	1555.88	5.90693e-05	1555.88	0.000634491
1554.45	0.000484595	1554.45	-0.000150458	1554.45	0.000228819	1554.45	-7.19336e-05	1554.45	-7.19336e-05	1554.45	0.000511617	1554.45	-0.000187345	1554.45	3.84702e-05	1554.45	7.95661e-05	1554.45	0.000526141
1553.02	0.000450811	1553.02	-0.000170347	1553.02	0.000238711	1553.02	-4.37806e-05	1553.02	-4.37806e-05	1553.02	0.000490889	1553.02	-0.000206046	1553.02	-3.54648e-05	1553.02	0.000105734	1553.02	0.000426453
1551.6	0.000426218	1551.6	-0.000180701	1551.6	0.000243959	1551.6	-1.67874e-05	1551.6	-1.67874e-05	1551.6	0.000468811	1551.6	-0.000194037	1551.6	-0.000128776	1551.6	0.000148159	1551.6	0.000331729
1550.17	0.000408731	1550.17	-0.000184863	1550.17	0.000248347	1550.17	5.50462e-06	1550.17	5.50462e-06	1550.17	0.000432428	1550.17	-0.000170601	1550.17	-0.000218466	1550.17	0.000188703	1550.17	0.000245311
1548.74	0.000394477	1548.74	-0.000181015	1548.74	0.000254757	1548.74	1.93926e-05	1548.74	1.93926e-05	1548.74	0.000375987	1548.74	-0.000141145	1548.74	-0.00029792	1548.74	0.000219429	1548.74	0.000164296
1547.31	0.000380697	1547.31	-0.000168181	1547.31	0.000263643	1547.31	1.58206e-05	1547.31	1.58206e-05	1547.31	0.000298611	1547.31	-0.000107502	1547.31	-0.000337888	1547.31	0.000234416	1547.31	9.67305e-05
1545.89	0.000364252	1545.89	-0.000148667	1545.89	0.000278291	1545.89	5.22962e-06	1545.89	5.22962e-06	1545.89	0.000202246	1545.89	-7.59072e-05	1545.89	-0.000309222	1545.89	0.000229777	1545.89	4.12497e-05
1544.46	0.000343723	1544.46	-0.000127617	1544.46	0.000299758	1544.46	-6.72738e-06	1544.46	-6.72738e-06	1544.46	9.30571e-05	1544.46	-5.01072e-05	1544.46	-0.000190017	1544.46	0.000215861	1544.46	-1.11854e-06
1543.03	0.000320051	1543.03	-0.000110109	1543.03	0.00032056	1543.03	-1.82034e-05	1543.03	-1.82034e-05	1543.03	-1.4445e-05	1543.03	-3.2467e-05	1543.03	-0.000109767	1543.03	0.000195458	1543.03	-2.92289e-05
1541.6	0.000296002	1541.6	-9.49296e-05	1541.6	0.000315546	1541.6	-3.20244e-05	1541.6	-3.20244e-05	1541.6	-9.30303e-05	1541.6	-2.64932e-05	1541.6	-0.000142637	1541.6	0.000168489	1541.6	-4.46729e-05
1540.18	0.000274225	1540.18	-8.08863e-05	1540.18	0.000304696	1540.18	-4.9881e-05	1540.18	-4.9881e-05	1540.18	-0.000108402	1540.18	-2.99821e-05	1540.18	-0.000109791	1540.18	0.000134315	1540.18	-4.61684e-05
1538.75	0.000255318	1538.75	-6.74157e-05	1538.75	0.000279903	1538.75	-7.69214e-05	1538.75	-7.69214e-05	1538.75	-3.9818e-05	1538.75	-3.42484e-05	1538.75	-4.1536e-05	1538.75	9.67308e-05	1538.75	-3.80857e-05
1537.32	0.000239276	1537.32	-5.40799e-05	1537.32	0.000242512	1537.32	-9.3311e-05	1537.32	-9.3311e-05	1537.32	0.000103207	1537.32	-4.21695e-05	1537.32	2.89522e-05	1537.32	5.5599e-05	1537.32	-2.32739e-05
1535.9	0.000222813	1535.9	-3.9863e-05	1535.9	0.000197129	1535.9	-0.000101116	1535.9	-0.000101116	1535.9	0.000133587	1535.9	-5.9293e-05	1535.9	7.02658e-05	1535.9	1.07602e-05	1535.9	-9.20596e-06
1534.47	0.000202962	1534.47	-2.70512e-05	1534.47	0.000148262	1534.47	-0.000132807	1534.47	-0.000132807	1534.47	9.23331e-05	1534.47	-5.46054e-05	1534.47	5.83358e-05	1534.47	-4.17704e-05	1534.47	7.44759e-07
1533.04	0.000176335	1533.04	-7.04483e-06	1533.04	9.73252e-05	1533.04	-0.000150128	1533.04	-0.000150128	1533.04	9.22613e-05	1533.04	-4.76214e-05	1533.04	0.000157555	1533.04	-9.36624e-05	1533.04	4.4882e-06
1531.61	0.000140354	1531.61	1.63333e-05	1531.61	4.56293e-05	1531.61	-0.000161945	1531.61	-0.000161945	1531.61	7.73719e-05	1531.61	-3.61741e-05	1531.61	0.000195835	1531.61	-0.000131585	1531.61	8.164e-06
1530.19	9.62531e-05	1530.19	3.8326e-05	1530.19	1.22231e-05	1530.19	-0.000169926	1530.19	-0.000169926	1530.19	6.73158e-05	1530.19	-2.14437e-05	1530.19	0.000174694	1530.19	-0.000147404	1530.19	6.88949e-06
1528.76	4.71031e-05	1528.76	5.46214e-05	1528.76	1.76415e-06	1528.76	-0.000174004	1528.76	-0.000174004	1528.76	4.14517e-05	1528.76	4.38159e-06	1528.76	0.000114905	1528.76	-0.000147558	1528.76	6.71585e-06
1527.33	-4.81195e-06	1527.33	9.1696e-05	1527.33	2.1344e-05	1527.33	-0.000139838	1527.33	-0.000174798	1527.33	4.07847e-05	1527.33	3.13687e-05	1527.33	4.34156e-05	1527.33	-0.000132478	1527.33	7.25181e-06
1525.9	-5.47293e-05	1525.9	0.000137507	1525.9	7.2378e-05	1525.9	-0.000128479	1525.9	-0.000160599	1525.9	5.27119e-05	1525.9	5.12675e-05	1525.9	-1.26372e-05	1525.9	-0.000118969	1525.9	9.38473e-06
1524.48	-0.000100271	1524.48	0.000193643	1524.48	0.00015211	1524.48	-0.000106537	1524.48	-0.000133171	1524.48	7.57514e-05	1524.48	6.38976e-05	1524.48	-3.28674e-05	1524.48	-9.95096e-05	1524.48	6.88949e-06
1523.05	-0.000136661	1523.05	0.000255899	1523.05	0.000258019	1523.05	-7.58705e-05	1523.05	-9.48381e-05	1523.05	0.000107951	1523.05	7.21463e-05	1523.05	-1.66235e-05	1523.05	-7.31022e-05	1523.05	6.71585e-06
1521.62	-0.000162345	1521.62	0.000323415	1521.62	0.000386447	1521.62	-4.05939e-05	1521.62	-5.07424e-05	1521.62	0.000144991	1521.62	6.57701e-05	1521.62	-4.56053e-05	1521.62	-5.27292e-05	1521.62	7.25181e-06
1520.19	-0.000175419	1520.19	0.000392828	1520.19	0.000539206	1520.19	-1.70279e-06	1520.19	-2.12849e-06	1520.19	0.000185827	1520.19	4.68339e-05	1520.19	-3.90821e-05	1520.19	-3.23932e-05	1520.19	9.38473e-06
1518.77	-0.000175626	1518.77	0.000464868	1518.77	0.000714574	1518.77	4.04132e-05	1518.77	5.05165e-05	1518.77	0.000230049	1518.77	1.69109e-05	1518.77	-3.68037e-06	1518.77	-1.33868e-05	1518.77	1.2523e-05
1517.34	-0.000162921	1517.34	0.00054019	1517.34	0.000919663	1517.34	8.71792e-05	1517.34	0.000108974	1517.34	0.000279153	1517.34	-2.04508e-05	1517.34	5.10683e-05	1517.34	1.87921e-06	1517.34	1.24827e-05
1515.91	-0.000140134	1515.91	0.000618504	1515.91	0.00115	1515.91	0.000134857	1515.91	0.000168571	1515.91	0.000329215	1515.91	-6.04512e-05	1515.91	0.000114808	1515.91	1.30075e-05	1515.91	7.42438e-06
1514.48	-0.000109563	1514.48	0.000696326	1514.48	0.00139	1514.48	0.000181957	1514.48	0.000227446	1514.48	0.00037867	1514.48	-9.98663e-05	1514.48	0.000177878	1514.48	2.00518e-05	1514.48	5.73612e-06
1513.06	-7.67993e-05	1513.06	0.000772415	1513.06	0.00164	1513.06	0.000226882	1513.06	0.000283602	1513.06	0.000425841	1513.06	-0.000134281	1513.06	0.000232438	1513.06	2.14536e-05	1513.06	8.37173e-06
1511.63	-4.44115e-05	1511.63	0.000843013	1511.63	0.00191	1511.63	0.000270933	1511.63	0.000338666	1511.63	0.000472094	1511.63	-0.000160721	1511.63	0.000273405	1511.63	2.06368e-05	1511.63	1.02603e-05
1510.2	-1.33314e-05	1510.2	0.000904324	1510.2	0.00216	1510.2	0.000311937	1510.2	0.000389921	1510.2	0.000515149	1510.2	-0.000177712	1510.2	0.000298862	1510.2	2.34464e-05	1510.2	1.33579e-05
1508.77	1.74588e-05	1508.77	0.000955928	1508.77	0.0024	1508.77	0.000351569	1508.77	0.000439461	1508.77	0.000556762	1508.77	-0.000184913	1508.77	0.000310336	1508.77	3.21492e-05	1508.77	1.62801e-05
1507.35	4.88744e-05	1507.35	0.000998219	1507.35	0.00262	1507.35	0.000392437	1507.35	0.000490546	1507.35	0.000599674	1507.35	-0.000182467	1507.35	0.000312059	1507.35	5.1584e-05	1507.35	2.33364e-05
1505.92	8.03212e-05	1505.92	0.00103	1505.92	0.00283	1505.92	0.000437261	1505.92	0.000546576	1505.92	0.000646739	1505.92	-0.000160348	1505.92	0.000310293	1505.92	8.5258e-05	1505.92	3.08539e-05
1504.49	0.000110522	1504.49	0.00107	1504.49	0.00302	1504.49	0.000491469	1504.49	0.000614336	1504.49	0.000703657	1504.49	-0.000116002	1504.49	0.00031103	1504.49	0.000138886	1504.49	4.33232e-05
1503.06	0.000137943	1503.06	0.0011	1503.06	0.0032	1503.06	0.000558995	1503.06	0.000698744	1503.06	0.00077456	1503.06	-4.88451e-05	1503.06	0.000320486	1503.06	0.000200912	1503.06	6.25932e-05
1501.64	0.000159717	1501.64	0.00117	1501.64	0.00338	1501.64	0.000636251	1501.64	0.000795314	1501.64	0.000855679	1501.64	4.61812e-05	1501.64	0.000345739	1501.64	0.00028068	1501.64	9.59678e-05
1500.21	0.000126964	1500.21	0.00128	1500.21	0.00355	1500.21	0.000730544	1500.21	0.00091318	1500.21	0.000954686	1500.21	0.00017367	1500.21	0.000392941	1500.21	0.000379354	1500.21	0.000145528
1498.78	0.000165836	1498.78	0.00143	1498.78	0.00372	1498.78	0.000848	1498.78	0.00106	1498.78	0.00108	1498.78	0.000336615	1498.78	0.000467789	1498.78	0.000498826	1498.78	0.000211881
1497.35	0.000212976	1497.35	0.00162	1497.35	0.00391	1497.35	0.000992	1497.35	0.00124	1497.35	0.00123	1497.35	0.000538573	1497.35	0.00057472	1497.35	0.000640876	1497.35	0.000295377
1495.93	0.000282625	1495.93	0.00186	1495.93	0.00412	1495.93	0.00116	1495.93	0.00145	1495.93	0.00141	1495.93	0.000778728	1495.93	0.000717152	1495.93	0.00080482	1495.93	0.000397339
1494.5	0.000377889	1494.5	0.00214	1494.5	0.00434	1494.5	0.00137	1494.5	0.00171	1494.5	0.00162	1494.5	0.00106	1494.5	0.000896	1494.5	0.00098786	1494.5	0.000518276
1493.07	0.000501476	1493.07	0.00244	1493.07	0.00462	1493.07	0.00162	1493.07	0.00202	1493.07	0.00188	1493.07	0.00137	1493.07	0.00111	1493.07	0.00119	1493.07	0.000655307
1491.65	0.00065113	1491.65	0.00276	1491.65	0.00491	1491.65	0.0019	1491.65	0.00238	1491.65	0.00219	1491.65	0.00171	1491.65	0.00137	1491.65	0.0014	1491.65	0.000809462
1490.22	0.000823244	1490.22	0.0031	1490.22	0.00523	1490.22	0.00222	1490.22	0.00278	1490.22	0.00252	1490.22	0.00208	1490.22	0.00165	1490.22	0.00162	1490.22	0.000975735
1488.79	0.00101	1488.79	0.00344	1488.79	0.00558	1488.79	0.00257	1488.79	0.00321	1488.79	0.00288	1488.79	0.00245	1488.79	0.00197	1488.79	0.00184	1488.79	0.00115
1487.36	0.0012	1487.36	0.00378	1487.36	0.00594	1487.36	0.00292	1487.36	0.00365	1487.36	0.00325	1487.36	0.00283	1487.36	0.0023	1487.36	0.00208	1487.36	0.00132
1485.94	0.0014	1485.94	0.00409	1485.94	0.0063	1485.94	0.00328	1485.94	0.0041	1485.94	0.00363	1485.94	0.00322	1485.94	0.00264	1485.94	0.0023	1485.94	0.00149
1484.51	0.00158	1484.51	0.00438	1484.51	0.00665	1484.51	0.00364	1484.51	0.00455	1484.51	0.00401	1484.51	0.00361	1484.51	0.00299	1484.51	0.00254	1484.51	0.00166
1483.08	0.00176	1483.08	0.00464	1483.08	0.00701	1483.08	0.00398	1483.08	0.00498	1483.08	0.00437	1483.08	0.00402	1483.08	0.00331	1483.08	0.00278	1483.08	0.00181
1481.65	0.00193	1481.65	0.00487	1481.65	0.00734	1481.65	0.00431	1481.65	0.00539	1481.65	0.00472	1481.65	0.00444	1481.65	0.00363	1481.65	0.00302	1481.65	0.00195
1480.23	0.00209	1480.23	0.00506	1480.23	0.00768	1480.23	0.00464	1480.23	0.0058	1480.23	0.00506	1480.23	0.00487	1480.23	0.00392	1480.23	0.00326	1480.23	0.00209
1478.8	0.00224	1478.8	0.00522	1478.8	0.00802	1478.8	0.00497	1478.8	0.00621	1478.8	0.0054	1478.8	0.00532	1478.8	0.00418	1478.8	0.00352	1478.8	0.00222
1477.37	0.00238	1477.37	0.00535	1477.37	0.00835	1477.37	0.0053	1477.37	0.00663	1477.37	0.00576	1477.37	0.00578	1477.37	0.0044	1477.37	0.00378	1477.37	0.00235
1475.94	0.00253	1475.94	0.00546	1475.94	0.0087	1475.94	0.00564	1475.94	0.00705	1475.94	0.00611	1475.94	0.00626	1475.94	0.00462	1475.94	0.00406	1475.94	0.00247
1474.52	0.00268	1474.52	0.00554	1474.52	0.00905	1474.52	0.00599	1474.52	0.00749	1474.52	0.00648	1474.52	0.00677	1474.52	0.00483	1474.52	0.00434	1474.52	0.00259
1473.09	0.00284	1473.09	0.00563	1473.09	0.00942	1473.09	0.00637	1473.09	0.00796	1473.09	0.00687	1473.09	0.00732	1473.09	0.00504	1473.09	0.00466	1473.09	0.00272
1471.66	0.00302	1471.66	0.00571	1471.66	0.00983	1471.66	0.00678	1471.66	0.00847	1471.66	0.0073	1471.66	0.00792	1471.66	0.0053	1471.66	0.005	1471.66	0.00286
1470.23	0.00325	1470.23	0.00582	1470.23	0.01028	1470.23	0.00723	1470.23	0.00904	1470.23	0.00778	1470.23	0.00857	1470.23	0.00558	1470.23	0.00538	1470.23	0.00301
1468.81	0.00351	1468.81	0.00597	1468.81	0.0108	1468.81	0.00775	1468.81	0.00969	1468.81	0.00833	1468.81	0.00927	1468.81	0.00594	1468.81	0.00578	1468.81	0.00318
1467.38	0.00381	1467.38	0.00618	1467.38	0.01138	1467.38	0.00834	1467.38	0.01042	1467.38	0.00894	1467.38	0.01002	1467.38	0.00635	1467.38	0.0062	1467.38	0.00339
1465.95	0.00415	1465.95	0.00641	1465.95	0.01201	1465.95	0.00899	1465.95	0.01124	1465.95	0.00963	1465.95	0.01081	1465.95	0.00685	1465.95	0.00664	1465.95	0.00362
1464.52	0.00453	1464.52	0.00668	1464.52	0.01271	1464.52	0.0097	1464.52	0.01213	1464.52	0.01038	1464.52	0.01164	1464.52	0.00741	1464.52	0.0071	1464.52	0.00387
1463.1	0.00493	1463.1	0.00697	1463.1	0.01346	1463.1	0.01048	1463.1	0.0131	1463.1	0.01119	1463.1	0.0125	1463.1	0.00803	1463.1	0.00758	1463.1	0.00414
1461.67	0.00535	1461.67	0.00728	1461.67	0.01426	1461.67	0.0113	1461.67	0.01413	1461.67	0.01206	1461.67	0.01338	1461.67	0.00872	1461.67	0.00808	1461.67	0.00442
1460.24	0.00578	1460.24	0.0076	1460.24	0.01508	1460.24	0.01215	1460.24	0.01519	1460.24	0.01295	1460.24	0.01426	1460.24	0.00942	1460.24	0.00858	1460.24	0.00472
1458.81	0.00622	1458.81	0.00793	1458.81	0.01591	1458.81	0.01302	1458.81	0.01628	1458.81	0.01386	1458.81	0.01511	1458.81	0.01016	1458.81	0.00904	1458.81	0.00501
1457.39	0.00664	1457.39	0.00825	1457.39	0.01674	1457.39	0.01387	1457.39	0.01734	1457.39	0.01475	1457.39	0.01591	1457.39	0.01088	1457.39	0.0095	1457.39	0.00531
1455.96	0.00703	1455.96	0.00854	1455.96	0.01751	1455.96	0.01466	1455.96	0.01833	1455.96	0.01558	1455.96	0.01662	1455.96	0.01155	1455.96	0.0099	1455.96	0.00558
1454.53	0.00737	1454.53	0.00879	1454.53	0.01818	1454.53	0.01536	1454.53	0.0192	1454.53	0.01632	1454.53	0.01723	1454.53	0.01216	1454.53	0.01026	1454.53	0.00582
1453.11	0.00764	1453.11	0.00898	1453.11	0.01872	1453.11	0.01591	1453.11	0.01989	1453.11	0.0169	1453.11	0.01771	1453.11	0.01267	1453.11	0.01054	1453.11	0.00601
1451.68	0.00782	1451.68	0.00909	1451.68	0.0191	1451.68	0.0163	1451.68	0.02037	1451.68	0.0173	1451.68	0.01806	1451.68	0.01306	1451.68	0.01076	1451.68	0.00615
1450.25	0.00791	1450.25	0.00913	1450.25	0.01932	1450.25	0.0165	1450.25	0.02062	1450.25	0.01751	1450.25	0.01826	1450.25	0.01328	1450.25	0.0109	1450.25	0.00622
1448.82	0.00791	1448.82	0.00908	1448.82	0.01937	1448.82	0.01651	1448.82	0.02064	1448.82	0.01753	1448.82	0.01832	1448.82	0.01334	1448.82	0.01096	1448.82	0.00623
1447.4	0.00781	1447.4	0.00895	1447.4	0.01925	1447.4	0.01634	1447.4	0.02043	1447.4	0.01735	1447.4	0.01823	1447.4	0.01325	1447.4	0.01094	1447.4	0.00618
1445.97	0.00764	1445.97	0.00876	1445.97	0.01898	1445.97	0.01602	1445.97	0.02002	1445.97	0.017	1445.97	0.01802	1445.97	0.01298	1445.97	0.01086	1445.97	0.00608
1444.54	0.00739	1444.54	0.00849	1444.54	0.01858	1444.54	0.01554	1444.54	0.01943	1444.54	0.01651	1444.54	0.01768	1444.54	0.01253	1444.54	0.01072	1444.54	0.00593
1443.11	0.00708	1443.11	0.00818	1443.11	0.01805	1443.11	0.01494	1443.11	0.01867	1443.11	0.01587	1443.11	0.01725	1443.11	0.01197	1443.11	0.01052	1443.11	0.00574
1441.69	0.00671	1441.69	0.00781	1441.69	0.01742	1441.69	0.01423	1441.69	0.01779	1441.69	0.01513	1441.69	0.01672	1441.69	0.0113	1441.69	0.01028	1441.69	0.00551
1440.26	0.00632	1440.26	0.00742	1440.26	0.01674	1440.26	0.01346	1440.26	0.01682	1440.26	0.01432	1440.26	0.01612	1440.26	0.01056	1440.26	0.01	1440.26	0.00526
1438.83	0.00592	1438.83	0.00701	1438.83	0.01602	1438.83	0.01263	1438.83	0.01579	1438.83	0.01345	1438.83	0.01544	1438.83	0.00981	1438.83	0.00966	1438.83	0.005
1437.4	0.00551	1437.4	0.0066	1437.4	0.01529	1437.4	0.0118	1437.4	0.01475	1437.4	0.01258	1437.4	0.01472	1437.4	0.00909	1437.4	0.00932	1437.4	0.00473
1435.98	0.00513	1435.98	0.00619	1435.98	0.01456	1435.98	0.01098	1435.98	0.01372	1435.98	0.01171	1435.98	0.01395	1435.98	0.00842	1435.98	0.00894	1435.98	0.00447
1434.55	0.00476	1434.55	0.0058	1434.55	0.01386	1434.55	0.01018	1434.55	0.01272	1434.55	0.01087	1434.55	0.01317	1434.55	0.00782	1434.55	0.00856	1434.55	0.00422
1433.12	0.00442	1433.12	0.00542	1433.12	0.0132	1433.12	0.00942	1433.12	0.01177	1433.12	0.01007	1433.12	0.01239	1433.12	0.00733	1433.12	0.00818	1433.12	0.00399
1431.69	0.0041	1431.69	0.00507	1431.69	0.01259	1431.69	0.0087	1431.69	0.01088	1431.69	0.00933	1431.69	0.01162	1431.69	0.00691	1431.69	0.00782	1431.69	0.00377
1430.27	0.00382	1430.27	0.00474	1430.27	0.01202	1430.27	0.00805	1430.27	0.01006	1430.27	0.00864	1430.27	0.01088	1430.27	0.00656	1430.27	0.00746	1430.27	0.00357
1428.84	0.00356	1428.84	0.00443	1428.84	0.01151	1428.84	0.00745	1428.84	0.00931	1428.84	0.00801	1428.84	0.01017	1428.84	0.00627	1428.84	0.00712	1428.84	0.00339
1427.41	0.00332	1427.41	0.00415	1427.41	0.01105	1427.41	0.00691	1427.41	0.00864	1427.41	0.00745	1427.41	0.0095	1427.41	0.006	1427.41	0.0068	1427.41	0.00323
1425.98	0.00307	1425.98	0.00389	1425.98	0.01063	1425.98	0.00642	1425.98	0.00803	1425.98	0.00693	1425.98	0.00887	1425.98	0.00576	1425.98	0.0065	1425.98	0.0031
1424.56	0.00287	1424.56	0.00364	1424.56	0.01026	1424.56	0.00597	1424.56	0.00746	1424.56	0.00645	1424.56	0.00829	1424.56	0.0055	1424.56	0.00624	1424.56	0.00297
1423.13	0.0027	1423.13	0.00341	1423.13	0.0099	1423.13	0.00554	1423.13	0.00692	1423.13	0.006	1423.13	0.00777	1423.13	0.00525	1423.13	0.006	1423.13	0.00286
1421.7	0.00253	1421.7	0.00317	1421.7	0.00954	1421.7	0.0051	1421.7	0.00638	1421.7	0.00555	1421.7	0.00729	1421.7	0.00496	1421.7	0.00578	1421.7	0.00274
1420.27	0.00235	1420.27	0.00293	1420.27	0.00917	1420.27	0.00466	1420.27	0.00582	1420.27	0.00508	1420.27	0.00685	1420.27	0.00464	1420.27	0.00558	1420.27	0.00262
1418.85	0.00216	1418.85	0.00269	1418.85	0.00878	1418.85	0.0042	1418.85	0.00525	1418.85	0.0046	1418.85	0.00643	1418.85	0.00432	1418.85	0.0054	1418.85	0.00248
1417.42	0.00195	1417.42	0.00244	1417.42	0.00838	1417.42	0.00372	1417.42	0.00465	1417.42	0.00409	1417.42	0.00602	1417.42	0.00395	1417.42	0.00522	1417.42	0.00234
1415.99	0.00173	1415.99	0.00217	1415.99	0.00797	1415.99	0.00323	1415.99	0.00404	1415.99	0.00358	1415.99	0.0056	1415.99	0.0036	1415.99	0.00504	1415.99	0.00219
1414.57	0.0015	1414.57	0.00188	1414.57	0.00755	1414.57	0.00274	1414.57	0.00342	1414.57	0.00306	1414.57	0.00519	1414.57	0.00326	1414.57	0.00486	1414.57	0.00208
1413.14	0.00128	1413.14	0.0016	1413.14	0.00714	1413.14	0.00226	1413.14	0.00282	1413.14	0.00256	1413.14	0.00478	1413.14	0.00294	1413.14	0.00468	1413.14	0.00198
1411.71	0.00107	1411.71	0.00133	1411.71	0.00676	1411.71	0.00179	1411.71	0.00224	1411.71	0.00207	1411.71	0.00439	1411.71	0.00269	1411.71	0.0045	1411.71	0.0019
1410.28	0.000883528	1410.28	0.00108	1410.28	0.00642	1410.28	0.00138	1410.28	0.00172	1410.28	0.00163	1410.28	0.00401	1410.28	0.0025	1410.28	0.00432	1410.28	0.00185
1408.86	0.000719388	1408.86	0.000861015	1408.86	0.00611	1408.86	0.001	1408.86	0.00125	1408.86	0.00124	1408.86	0.00367	1408.86	0.00239	1408.86	0.00416	1408.86	0.00183
1407.43	0.000574514	1407.43	0.000666908	1407.43	0.00586	1407.43	0.00067225	1407.43	0.000840312	1407.43	0.000893477	1407.43	0.00338	1407.43	0.00241	1407.43	0.00404	1407.43	0.00185
1406	0.000447004	1406	0.000505077	1406	0.00564	1406	0.000404078	1406	0.000505097	1406	0.000611897	1406	0.00316	1406	0.00246	1406	0.00394	1406	0.00189
1404.57	0.000338217	1404.57	0.000380037	1404.57	0.00548	1404.57	0.000203858	1404.57	0.000254823	1404.57	0.000401666	1404.57	0.00301	1404.57	0.00258	1404.57	0.00388	1404.57	0.00197
1403.15	0.000249081	1403.15	0.00030106	1403.15	0.0054	1403.15	8.43672e-05	1403.15	0.000105459	1403.15	0.000276201	1403.15	0.00294	1403.15	0.00278	1403.15	0.00386	1403.15	0.00209
1401.72	0.000182523	1401.72	0.000275715	1401.72	0.00538	1401.72	5.42037e-05	1401.72	6.77546e-05	1401.72	0.000244529	1401.72	0.00295	1401.72	0.00304	1401.72	0.00388	1401.72	0.00223
1400.29	0.000135999	1400.29	0.000305649	1400.29	0.00542	1400.29	0.000115077	1400.29	0.000143846	1400.29	0.000308446	1400.29	0.00303	1400.29	0.00334	1400.29	0.00392	1400.29	0.00241
1398.86	0.000105352	1398.86	0.000388364	1398.86	0.00553	1398.86	0.000263545	1398.86	0.000329431	1398.86	0.000464337	1398.86	0.00318	1398.86	0.00367	1398.86	0.00402	1398.86	0.00261
1397.44	8.60619e-05	1397.44	0.000519427	1397.44	0.0057	1397.44	0.000490781	1397.44	0.000613476	1397.44	0.000702935	1397.44	0.00338	1397.44	0.00402	1397.44	0.00412	1397.44	0.00284
1396.01	7.37381e-05	1396.01	0.000694655	1396.01	0.00592	1396.01	0.000788534	1396.01	0.000985667	1396.01	0.00102	1396.01	0.00362	1396.01	0.00438	1396.01	0.00426	1396.01	0.00309
1394.58	6.47384e-05	1394.58	0.000910654	1394.58	0.00618	1394.58	0.00114	1394.58	0.00143	1394.58	0.00139	1394.58	0.00388	1394.58	0.00476	1394.58	0.0044	1394.58	0.00335
1393.15	5.6525e-05	1393.15	0.00116	1393.15	0.00647	1393.15	0.00155	1393.15	0.00194	1393.15	0.00182	1393.15	0.00415	1393.15	0.00514	1393.15	0.00454	1393.15	0.00363
1391.73	4.67453e-05	1391.73	0.00144	1391.73	0.00678	1391.73	0.00198	1391.73	0.00248	1391.73	0.00227	1391.73	0.0044	1391.73	0.00552	1391.73	0.00466	1391.73	0.00391
1390.3	9.66097e-05	1390.3	0.00173	1390.3	0.0071	1390.3	0.00242	1390.3	0.00302	1390.3	0.00272	1390.3	0.00463	1390.3	0.0059	1390.3	0.00476	1390.3	0.00419
1388.87	0.000131612	1388.87	0.00203	1388.87	0.0074	1388.87	0.00284	1388.87	0.00355	1388.87	0.00317	1388.87	0.00481	1388.87	0.00629	1388.87	0.00484	1388.87	0.00446
1387.44	0.000146153	1387.44	0.00232	1387.44	0.00767	1387.44	0.00322	1387.44	0.00403	1387.44	0.00357	1387.44	0.00495	1387.44	0.00666	1387.44	0.00488	1387.44	0.00472
1386.02	0.000136855	1386.02	0.0026	1386.02	0.00791	1386.02	0.00356	1386.02	0.00445	1386.02	0.00393	1386.02	0.00506	1386.02	0.00703	1386.02	0.0049	1386.02	0.00497
1384.59	0.00010589	1384.59	0.00285	1384.59	0.00809	1384.59	0.00383	1384.59	0.00479	1384.59	0.00421	1384.59	0.00513	1384.59	0.00742	1384.59	0.0049	1384.59	0.0052
1383.16	5.34676e-05	1383.16	0.00305	1383.16	0.00822	1383.16	0.00405	1383.16	0.00506	1383.16	0.00444	1383.16	0.00529	1383.16	0.00778	1383.16	0.00494	1383.16	0.00547
1381.73	-8.4313e-06	1381.73	0.00321	1381.73	0.00832	1381.73	0.00421	1381.73	0.00526	1381.73	0.00461	1381.73	0.00552	1381.73	0.00815	1381.73	0.00502	1381.73	0.00569
1380.31	-5.92255e-05	1380.31	0.00338	1380.31	0.00841	1380.31	0.00438	1380.31	0.00547	1380.31	0.00478	1380.31	0.00586	1380.31	0.00849	1380.31	0.00516	1380.31	0.00591
1378.88	-7.55783e-05	1378.88	0.00358	1378.88	0.00856	1378.88	0.00459	1378.88	0.00574	1378.88	0.00501	1378.88	0.00634	1378.88	0.00881	1378.88	0.00536	1378.88	0.00611
1377.45	-3.74375e-05	1377.45	0.00386	1377.45	0.00878	1377.45	0.00493	1377.45	0.00616	1377.45	0.00536	1377.45	0.00696	1377.45	0.00911	1377.45	0.00566	1377.45	0.00633
1376.02	6.67466e-05	1376.02	0.00423	1376.02	0.00914	1376.02	0.00541	1376.02	0.00676	1376.02	0.00587	1376.02	0.0077	1376.02	0.00941	1376.02	0.00602	1376.02	0.00659
1374.6	0.000236986	1374.6	0.00471	1374.6	0.00964	1374.6	0.00606	1374.6	0.00758	1374.6	0.00655	1374.6	0.00856	1374.6	0.00974	1374.6	0.00644	1374.6	0.00691
1373.17	0.000466627	1373.17	0.0053	1373.17	0.01027	1373.17	0.0069	1373.17	0.00863	1373.17	0.00744	1373.17	0.00952	1373.17	0.0101	1373.17	0.00694	1373.17	0.00728
1371.74	0.000746406	1371.74	0.00598	1371.74	0.01105	1371.74	0.00791	1371.74	0.00989	1371.74	0.0085	1371.74	0.01056	1371.74	0.01055	1371.74	0.00746	1371.74	0.0077
1370.32	0.00107	1370.32	0.00675	1370.32	0.01194	1370.32	0.00909	1370.32	0.01136	1370.32	0.00973	1370.32	0.01166	1370.32	0.0111	1370.32	0.00804	1370.32	0.00815
1368.89	0.00141	1368.89	0.00758	1368.89	0.01294	1368.89	0.01039	1368.89	0.01299	1368.89	0.0111	1368.89	0.01281	1368.89	0.01174	1368.89	0.00862	1368.89	0.00864
1367.46	0.00177	1367.46	0.00846	1367.46	0.01399	1367.46	0.0118	1367.46	0.01475	1367.46	0.01258	1367.46	0.01399	1367.46	0.0125	1367.46	0.00924	1367.46	0.00914
1366.03	0.00213	1366.03	0.00935	1366.03	0.01511	1366.03	0.01327	1366.03	0.01659	1366.03	0.01412	1366.03	0.01521	1366.03	0.01332	1366.03	0.00988	1366.03	0.00964
1364.61	0.00249	1364.61	0.01024	1364.61	0.01622	1364.61	0.01478	1364.61	0.01847	1364.61	0.0157	1364.61	0.01644	1364.61	0.01422	1364.61	0.01052	1364.61	0.01014
1363.18	0.00283	1363.18	0.01112	1363.18	0.01734	1363.18	0.01626	1363.18	0.02033	1363.18	0.01726	1363.18	0.01768	1363.18	0.01516	1363.18	0.01118	1363.18	0.01062
1361.75	0.00318	1361.75	0.01197	1361.75	0.01842	1361.75	0.01772	1361.75	0.02215	1361.75	0.01879	1361.75	0.01891	1361.75	0.01605	1361.75	0.01184	1361.75	0.01107
1360.32	0.00351	1360.32	0.01279	1360.32	0.01944	1360.32	0.0191	1360.32	0.02388	1360.32	0.02025	1360.32	0.0201	1360.32	0.01683	1360.32	0.01248	1360.32	0.01148
1358.9	0.00383	1358.9	0.01356	1358.9	0.02039	1358.9	0.02038	1358.9	0.02547	1358.9	0.02158	1358.9	0.02125	1358.9	0.01748	1358.9	0.01308	1358.9	0.01185
1357.47	0.00414	1357.47	0.01426	1357.47	0.02123	1357.47	0.0215	1357.47	0.02687	1357.47	0.02276	1357.47	0.02233	1357.47	0.01794	1357.47	0.01364	1357.47	0.01217
1356.04	0.00443	1356.04	0.01488	1356.04	0.02194	1356.04	0.02245	1356.04	0.02806	1356.04	0.02376	1356.04	0.02329	1356.04	0.01823	1356.04	0.01416	1356.04	0.01244
1354.61	0.00472	1354.61	0.01541	1354.61	0.02249	1354.61	0.0232	1354.61	0.029	1354.61	0.02455	1354.61	0.02411	1354.61	0.01837	1354.61	0.01458	1354.61	0.01265
1353.19	0.00498	1353.19	0.01583	1353.19	0.02288	1353.19	0.02373	1353.19	0.02966	1353.19	0.0251	1353.19	0.02473	1353.19	0.01837	1353.19	0.01488	1353.19	0.01279
1351.76	0.0052	1351.76	0.01613	1351.76	0.0231	1351.76	0.02402	1351.76	0.03003	1351.76	0.02541	1351.76	0.02514	1351.76	0.01826	1351.76	0.01508	1351.76	0.01287
1350.33	0.00537	1350.33	0.01629	1350.33	0.02312	1350.33	0.02409	1350.33	0.03011	1350.33	0.02548	1350.33	0.0253	1350.33	0.01807	1350.33	0.01514	1350.33	0.01286
1348.9	0.00548	1348.9	0.0163	1348.9	0.02298	1348.9	0.02393	1348.9	0.02991	1348.9	0.02531	1348.9	0.02522	1348.9	0.01784	1348.9	0.01506	1348.9	0.01278
1347.48	0.00554	1347.48	0.0162	1347.48	0.02267	1347.48	0.0236	1347.48	0.0295	1347.48	0.02497	1347.48	0.0249	1347.48	0.01757	1347.48	0.01484	1347.48	0.01256
1346.05	0.00556	1346.05	0.01599	1346.05	0.02225	1346.05	0.02313	1346.05	0.02891	1346.05	0.02447	1346.05	0.02435	1346.05	0.01728	1346.05	0.01452	1346.05	0.0123
1344.62	0.00554	1344.62	0.01572	1344.62	0.02174	1344.62	0.02256	1344.62	0.0282	1344.62	0.02388	1344.62	0.02363	1344.62	0.01698	1344.62	0.01408	1344.62	0.01199
1343.19	0.00549	1343.19	0.01538	1343.19	0.02118	1343.19	0.02193	1343.19	0.02741	1343.19	0.02321	1343.19	0.02277	1343.19	0.01664	1343.19	0.01356	1343.19	0.01166
1341.77	0.0054	1341.77	0.01497	1341.77	0.02054	1341.77	0.02122	1341.77	0.02652	1341.77	0.02246	1341.77	0.02183	1341.77	0.01622	1341.77	0.013	1341.77	0.01131
1340.34	0.00527	1340.34	0.0145	1340.34	0.01984	1340.34	0.02045	1340.34	0.02556	1340.34	0.02166	1340.34	0.02085	1340.34	0.01572	1340.34	0.0124	1340.34	0.01093
1338.91	0.00509	1338.91	0.01395	1338.91	0.01907	1338.91	0.0196	1338.91	0.0245	1338.91	0.02077	1338.91	0.01985	1338.91	0.01513	1338.91	0.0118	1338.91	0.01052
1337.48	0.00485	1337.48	0.01333	1337.48	0.01822	1337.48	0.01868	1337.48	0.02335	1337.48	0.0198	1337.48	0.01884	1337.48	0.01444	1337.48	0.0112	1337.48	0.01009
1336.06	0.00457	1336.06	0.01265	1336.06	0.0173	1336.06	0.01769	1336.06	0.02211	1336.06	0.01876	1336.06	0.01782	1336.06	0.01368	1336.06	0.01058	1336.06	0.00963
1334.63	0.00425	1334.63	0.01191	1334.63	0.01634	1334.63	0.01665	1334.63	0.02081	1334.63	0.01767	1334.63	0.01676	1334.63	0.01286	1334.63	0.00996	1334.63	0.00914
1333.2	0.00391	1333.2	0.01114	1333.2	0.01534	1333.2	0.01556	1333.2	0.01945	1333.2	0.01653	1333.2	0.01566	1333.2	0.01202	1333.2	0.0093	1333.2	0.00864
1331.78	0.00355	1331.78	0.01034	1331.78	0.01429	1331.78	0.01444	1331.78	0.01805	1331.78	0.01535	1331.78	0.01452	1331.78	0.01117	1331.78	0.00864	1331.78	0.00812
1330.35	0.00318	1330.35	0.00953	1330.35	0.01324	1330.35	0.0133	1330.35	0.01662	1330.35	0.01415	1330.35	0.01333	1330.35	0.01033	1330.35	0.00796	1330.35	0.00758
1328.92	0.00283	1328.92	0.00872	1328.92	0.01218	1328.92	0.01216	1328.92	0.0152	1328.92	0.01296	1328.92	0.0121	1328.92	0.00953	1328.92	0.00726	1328.92	0.00704
1327.49	0.00249	1327.49	0.00794	1327.49	0.01115	1327.49	0.01103	1327.49	0.01379	1327.49	0.01177	1327.49	0.01084	1327.49	0.00876	1327.49	0.00654	1327.49	0.0065
1326.07	0.00218	1326.07	0.00719	1326.07	0.01014	1326.07	0.00994	1326.07	0.01243	1326.07	0.01063	1326.07	0.00958	1326.07	0.00804	1326.07	0.00584	1326.07	0.00597
1324.64	0.0019	1324.64	0.00648	1324.64	0.00918	1324.64	0.0089	1324.64	0.01112	1324.64	0.00953	1324.64	0.00834	1324.64	0.00735	1324.64	0.00514	1324.64	0.00545
1323.21	0.00167	1323.21	0.00583	1323.21	0.00827	1323.21	0.00792	1323.21	0.0099	1323.21	0.0085	1323.21	0.00715	1323.21	0.0067	1323.21	0.0045	1323.21	0.00495
1321.78	0.00148	1321.78	0.00524	1321.78	0.00743	1321.78	0.00702	1321.78	0.00878	1321.78	0.00756	1321.78	0.00601	1321.78	0.00605	1321.78	0.00388	1321.78	0.00449
1320.36	0.00134	1320.36	0.00471	1320.36	0.00666	1320.36	0.0062	1320.36	0.00775	1320.36	0.0067	1320.36	0.00513	1320.36	0.00542	1320.36	0.00338	1320.36	0.00405
1318.93	0.00123	1318.93	0.00423	1318.93	0.00594	1318.93	0.00545	1318.93	0.00681	1318.93	0.00591	1318.93	0.00447	1318.93	0.00479	1318.93	0.00292	1318.93	0.00364
1317.5	0.00113	1317.5	0.00377	1317.5	0.00527	1317.5	0.00475	1317.5	0.00594	1317.5	0.00518	1317.5	0.00382	1317.5	0.00418	1317.5	0.00248	1317.5	0.00325
1316.07	0.000976363	1316.07	0.00331	1316.07	0.00462	1316.07	0.00409	1316.07	0.00511	1316.07	0.00448	1316.07	0.0032	1316.07	0.00358	1316.07	0.00208	1316.07	0.00288
1314.65	0.000834942	1314.65	0.00287	1314.65	0.004	1314.65	0.00347	1314.65	0.00434	1314.65	0.00383	1314.65	0.00263	1314.65	0.00301	1314.65	0.00169	1314.65	0.00252
1313.22	0.000701123	1313.22	0.00245	1313.22	0.00342	1313.22	0.0029	1313.22	0.00363	1313.22	0.00324	1313.22	0.0021	1313.22	0.00249	1313.22	0.00134	1313.22	0.00217
1311.79	0.000574907	1311.79	0.00206	1311.79	0.00288	1311.79	0.00238	1311.79	0.00298	1311.79	0.00269	1311.79	0.0016	1311.79	0.00192	1311.79	0.00102	1311.79	0.00184
1310.36	0.000456293	1310.36	0.0017	1310.36	0.00238	1310.36	0.00191	1310.36	0.00239	1310.36	0.0022	1310.36	0.00115	1310.36	0.00142	1310.36	0.000728314	1310.36	0.00153
1308.94	0.000345281	1308.94	0.00135	1308.94	0.00191	1308.94	0.00149	1308.94	0.00186	1308.94	0.00175	1308.94	0.000733239	1308.94	0.00106	1308.94	0.000464596	1308.94	0.00124
1307.51	0.000241871	1307.51	0.00104	1307.51	0.00148	1307.51	0.0011	1307.51	0.00138	1307.51	0.00135	1307.51	0.000359295	1307.51	0.000772612	1307.51	0.000229594	1307.51	0.000963458
1306.08	0.000146064	1306.08	0.000743605	1306.08	0.00109	1306.08	0.000772931	1306.08	0.000966164	1306.08	0.000999193	1306.08	2.54734e-05	1306.08	0.000574623	1306.08	2.33108e-05	1306.08	0.000703003
1304.65	5.78586e-05	1304.65	0.000475496	1304.65	0.000731377	1304.65	0.000487535	1304.65	0.000609419	1304.65	0.000699527	1304.65	-0.000268227	1304.65	0.00046235	1304.65	-7.71281e-05	1304.65	0.000459172
1303.23	-2.27444e-05	1303.23	0.00023193	1303.23	0.000411443	1303.23	0.000249183	1303.23	0.000311479	1303.23	0.000449257	1303.23	-0.000521805	1303.23	0.000463067	1303.23	-0.000151553	1303.23	0.000231966
1301.8	-9.57451e-05	1301.8	1.29084e-05	1301.8	0.000128326	1301.8	5.78735e-05	1301.8	7.23419e-05	1301.8	0.000248382	1301.8	-0.000735262	1301.8	0.000451545	1301.8	-0.00021162	1301.8	2.13851e-05
1300.37	-0.000161144	1300.37	-0.00018157	1300.37	-9.83118e-05	1300.37	-8.63928e-05	1300.37	-0.000107991	1300.37	9.69026e-05	1300.37	-0.000908597	1300.37	0.000470479	1300.37	-0.000257328	1300.37	-0.000172571

## Sheet: Fig. 5d
Wavenumber (cm-1)	Intensity (a.u.)	Wavenumber (cm-1)	Intensity (a.u.)	Wavenumber (cm-1)	Intensity (a.u.)	Wavenumber (cm-1)	Intensity (a.u.)	Wavenumber (cm-1)	Intensity (a.u.)	Wavenumber (cm-1)	Intensity (a.u.)	Wavenumber (cm-1)	Intensity (a.u.)	Wavenumber (cm-1)	Intensity (a.u.)	Wavenumber (cm-1)	Intensity (a.u.)	Wavenumber (cm-1)	Intensity (a.u.)	Wavenumber (cm-1)	Intensity (a.u.)	Wavenumber (cm-1)	Intensity (a.u.)	Wavenumber (cm-1)	Intensity (a.u.)	Wavenumber (cm-1)	Intensity (a.u.)	Wavenumber (cm-1)	Intensity (a.u.)	Wavenumber (cm-1)	Intensity (a.u.)	Wavenumber (cm-1)	Intensity (a.u.)	Wavenumber (cm-1)	Intensity (a.u.)	Wavenumber (cm-1)	Intensity (a.u.)	Wavenumber (cm-1)	Intensity (a.u.)	Wavenumber (cm-1)	Intensity (a.u.)	Wavenumber (cm-1)	Intensity (a.u.)	Wavenumber (cm-1)	Intensity (a.u.)	Wavenumber (cm-1)	Intensity (a.u.)	Wavenumber (cm-1)	Intensity (a.u.)
1800.94	0.0577	1800.94	0.05824	1800.94	0.06035	1800.94	0.06048	1800.94	0.05932	1800.94	0.059	1800.94	0.06039	1800.94	0.05974	1800.94	0.05989	1800.94	0.06245	1800.94	0.06438	1800.94	0.06908	1800.94	0.07856	1800.94	0.09364	1800.94	0.1031	1800.94	0.09064	1800.94	0.08491	1800.94	0.07745	1800.94	0.07336	1800.94	0.06698	1800.94	0.06366	1800.94	0.05854	1800.94	0.0487	1800.94	0.04567	1800.94	0.04253
1799.51	0.0578	1799.51	0.05834	1799.51	0.06047	1799.51	0.06063	1799.51	0.05947	1799.51	0.05916	1799.51	0.06058	1799.51	0.05993	1799.51	0.06008	1799.51	0.06266	1799.51	0.06461	1799.51	0.06929	1799.51	0.07878	1799.51	0.09395	1799.51	0.1034	1799.51	0.09094	1799.51	0.08517	1799.51	0.07768	1799.51	0.07359	1799.51	0.0672	1799.51	0.06384	1799.51	0.0587	1799.51	0.04885	1799.51	0.0458	1799.51	0.04267
1798.09	0.05791	1798.09	0.05845	1798.09	0.06058	1798.09	0.06077	1798.09	0.05961	1798.09	0.05933	1798.09	0.06078	1798.09	0.0601	1798.09	0.06026	1798.09	0.06288	1798.09	0.06484	1798.09	0.0695	1798.09	0.07902	1798.09	0.09424	1798.09	0.1037	1798.09	0.09124	1798.09	0.08542	1798.09	0.0779	1798.09	0.07381	1798.09	0.06742	1798.09	0.06402	1798.09	0.05887	1798.09	0.049	1798.09	0.04592	1798.09	0.0428
1796.66	0.05801	1796.66	0.05857	1796.66	0.06069	1796.66	0.06092	1796.66	0.05976	1796.66	0.05949	1796.66	0.06098	1796.66	0.06027	1796.66	0.06043	1796.66	0.06309	1796.66	0.06506	1796.66	0.06971	1796.66	0.07924	1796.66	0.09452	1796.66	0.104	1796.66	0.09151	1796.66	0.08566	1796.66	0.07812	1796.66	0.07402	1796.66	0.06763	1796.66	0.0642	1796.66	0.05904	1796.66	0.04915	1796.66	0.04603	1796.66	0.04294
1795.23	0.05811	1795.23	0.05869	1795.23	0.06078	1795.23	0.06106	1795.23	0.05991	1795.23	0.05965	1795.23	0.06119	1795.23	0.06043	1795.23	0.06059	1795.23	0.06329	1795.23	0.06526	1795.23	0.06991	1795.23	0.07948	1795.23	0.09478	1795.23	0.1043	1795.23	0.09177	1795.23	0.08589	1795.23	0.07835	1795.23	0.07421	1795.23	0.06783	1795.23	0.06438	1795.23	0.0592	1795.23	0.04928	1795.23	0.04615	1795.23	0.04307
1793.8	0.05822	1793.8	0.05883	1793.8	0.06088	1793.8	0.0612	1793.8	0.06005	1793.8	0.05981	1793.8	0.06139	1793.8	0.06057	1793.8	0.06076	1793.8	0.06349	1793.8	0.06547	1793.8	0.07011	1793.8	0.07972	1793.8	0.09503	1793.8	0.10461	1793.8	0.09203	1793.8	0.08611	1793.8	0.07858	1793.8	0.0744	1793.8	0.06802	1793.8	0.06456	1793.8	0.05936	1793.8	0.04941	1793.8	0.04627	1793.8	0.0432
1792.38	0.05833	1792.38	0.05896	1792.38	0.06098	1792.38	0.06134	1792.38	0.06019	1792.38	0.05997	1792.38	0.06159	1792.38	0.06071	1792.38	0.06093	1792.38	0.06367	1792.38	0.06566	1792.38	0.07031	1792.38	0.07996	1792.38	0.09525	1792.38	0.10491	1792.38	0.09228	1792.38	0.08632	1792.38	0.07883	1792.38	0.07457	1792.38	0.06821	1792.38	0.06475	1792.38	0.05951	1792.38	0.04953	1792.38	0.04638	1792.38	0.04333
1790.95	0.05845	1790.95	0.05909	1790.95	0.06108	1790.95	0.06148	1790.95	0.06032	1790.95	0.06012	1790.95	0.06179	1790.95	0.06082	1790.95	0.06108	1790.95	0.06383	1790.95	0.06584	1790.95	0.07049	1790.95	0.08021	1790.95	0.09546	1790.95	0.1052	1790.95	0.09252	1790.95	0.08653	1790.95	0.07908	1790.95	0.07474	1790.95	0.06839	1790.95	0.06492	1790.95	0.05966	1790.95	0.04965	1790.95	0.0465	1790.95	0.04345
1789.52	0.05856	1789.52	0.05923	1789.52	0.06119	1789.52	0.06162	1789.52	0.06046	1789.52	0.06027	1789.52	0.06197	1789.52	0.06093	1789.52	0.06124	1789.52	0.06398	1789.52	0.06603	1789.52	0.07067	1789.52	0.08044	1789.52	0.09566	1789.52	0.10548	1789.52	0.09274	1789.52	0.08672	1789.52	0.07933	1789.52	0.0749	1789.52	0.06858	1789.52	0.0651	1789.52	0.05982	1789.52	0.04976	1789.52	0.04662	1789.52	0.04357
1788.1	0.05867	1788.1	0.05936	1788.1	0.0613	1788.1	0.06176	1788.1	0.0606	1788.1	0.06042	1788.1	0.06214	1788.1	0.06103	1788.1	0.06139	1788.1	0.06411	1788.1	0.06619	1788.1	0.07085	1788.1	0.08067	1788.1	0.09585	1788.1	0.10575	1788.1	0.09297	1788.1	0.0869	1788.1	0.07959	1788.1	0.07506	1788.1	0.06875	1788.1	0.06529	1788.1	0.05998	1788.1	0.04987	1788.1	0.04674	1788.1	0.04368
1786.67	0.05878	1786.67	0.0595	1786.67	0.06142	1786.67	0.06189	1786.67	0.06076	1786.67	0.06056	1786.67	0.06229	1786.67	0.06114	1786.67	0.06154	1786.67	0.06423	1786.67	0.06636	1786.67	0.07101	1786.67	0.08088	1786.67	0.09605	1786.67	0.10601	1786.67	0.09318	1786.67	0.08707	1786.67	0.07986	1786.67	0.07522	1786.67	0.06892	1786.67	0.06547	1786.67	0.06013	1786.67	0.04998	1786.67	0.04686	1786.67	0.04379
1785.24	0.0589	1785.24	0.05964	1785.24	0.06154	1785.24	0.06203	1785.24	0.06092	1785.24	0.0607	1785.24	0.06244	1785.24	0.06125	1785.24	0.06169	1785.24	0.06435	1785.24	0.06653	1785.24	0.07118	1785.24	0.08109	1785.24	0.09624	1785.24	0.10627	1785.24	0.09339	1785.24	0.08726	1785.24	0.08012	1785.24	0.07538	1785.24	0.0691	1785.24	0.06565	1785.24	0.0603	1785.24	0.0501	1785.24	0.04699	1785.24	0.04389
1783.81	0.05901	1783.81	0.05978	1783.81	0.06167	1783.81	0.06216	1783.81	0.06108	1783.81	0.06085	1783.81	0.06258	1783.81	0.06137	1783.81	0.06184	1783.81	0.06446	1783.81	0.06669	1783.81	0.07135	1783.81	0.08129	1783.81	0.09645	1783.81	0.10653	1783.81	0.09361	1783.81	0.08745	1783.81	0.08039	1783.81	0.07554	1783.81	0.06927	1783.81	0.06583	1783.81	0.06046	1783.81	0.05023	1783.81	0.04714	1783.81	0.04399
1782.39	0.05913	1782.39	0.05992	1782.39	0.0618	1782.39	0.06229	1782.39	0.06125	1782.39	0.06099	1782.39	0.06272	1782.39	0.06152	1782.39	0.06198	1782.39	0.06458	1782.39	0.06687	1782.39	0.07152	1782.39	0.08149	1782.39	0.09666	1782.39	0.10679	1782.39	0.09384	1782.39	0.08767	1782.39	0.08066	1782.39	0.07571	1782.39	0.06945	1782.39	0.06602	1782.39	0.06064	1782.39	0.05037	1782.39	0.04728	1782.39	0.04409
1780.96	0.05925	1780.96	0.06006	1780.96	0.06195	1780.96	0.06242	1780.96	0.06141	1780.96	0.06113	1780.96	0.06285	1780.96	0.06167	1780.96	0.06212	1780.96	0.06471	1780.96	0.06705	1780.96	0.07169	1780.96	0.08169	1780.96	0.0969	1780.96	0.10706	1780.96	0.0941	1780.96	0.08789	1780.96	0.08092	1780.96	0.0759	1780.96	0.06964	1780.96	0.06621	1780.96	0.06082	1780.96	0.05051	1780.96	0.04744	1780.96	0.0442
1779.53	0.05938	1779.53	0.0602	1779.53	0.0621	1779.53	0.06254	1779.53	0.06157	1779.53	0.06126	1779.53	0.06299	1779.53	0.06184	1779.53	0.06226	1779.53	0.06485	1779.53	0.06722	1779.53	0.07187	1779.53	0.0819	1779.53	0.09716	1779.53	0.10734	1779.53	0.09436	1779.53	0.08813	1779.53	0.08117	1779.53	0.07609	1779.53	0.06983	1779.53	0.06639	1779.53	0.06102	1779.53	0.05067	1779.53	0.04759	1779.53	0.04431
1778.1	0.05951	1778.1	0.06034	1778.1	0.06226	1778.1	0.06267	1778.1	0.06172	1778.1	0.06139	1778.1	0.06313	1778.1	0.06201	1778.1	0.0624	1778.1	0.06499	1778.1	0.06741	1778.1	0.07205	1778.1	0.0821	1778.1	0.09745	1778.1	0.10763	1778.1	0.09464	1778.1	0.08838	1778.1	0.08139	1778.1	0.0763	1778.1	0.07003	1778.1	0.06657	1778.1	0.06122	1778.1	0.05083	1778.1	0.04773	1778.1	0.04443
1776.68	0.05965	1776.68	0.06048	1776.68	0.06243	1776.68	0.0628	1776.68	0.06185	1776.68	0.06152	1776.68	0.06327	1776.68	0.06218	1776.68	0.06253	1776.68	0.06514	1776.68	0.06759	1776.68	0.07224	1776.68	0.0823	1776.68	0.09775	1776.68	0.10791	1776.68	0.09494	1776.68	0.08864	1776.68	0.08161	1776.68	0.07651	1776.68	0.07024	1776.68	0.06676	1776.68	0.06143	1776.68	0.05099	1776.68	0.04789	1776.68	0.04456
1775.25	0.0598	1775.25	0.0606	1775.25	0.0626	1775.25	0.06293	1775.25	0.06198	1775.25	0.06165	1775.25	0.0634	1775.25	0.06235	1775.25	0.06267	1775.25	0.06531	1775.25	0.06778	1775.25	0.07244	1775.25	0.08249	1775.25	0.09806	1775.25	0.10821	1775.25	0.09526	1775.25	0.0889	1775.25	0.08181	1775.25	0.07674	1775.25	0.07045	1775.25	0.06695	1775.25	0.06165	1775.25	0.05115	1775.25	0.04803	1775.25	0.04469
1773.82	0.05995	1773.82	0.06073	1773.82	0.06276	1773.82	0.06307	1773.82	0.0621	1773.82	0.06178	1773.82	0.06353	1773.82	0.06252	1773.82	0.06281	1773.82	0.06548	1773.82	0.06797	1773.82	0.07266	1773.82	0.08268	1773.82	0.09837	1773.82	0.1085	1773.82	0.0956	1773.82	0.08918	1773.82	0.082	1773.82	0.07697	1773.82	0.07068	1773.82	0.06714	1773.82	0.06187	1773.82	0.05131	1773.82	0.04818	1773.82	0.04483
1772.39	0.0601	1772.39	0.06084	1772.39	0.06292	1772.39	0.06321	1772.39	0.06222	1772.39	0.06192	1772.39	0.06366	1772.39	0.06269	1772.39	0.06296	1772.39	0.06566	1772.39	0.06818	1772.39	0.07289	1772.39	0.08288	1772.39	0.09869	1772.39	0.1088	1772.39	0.09594	1772.39	0.08944	1772.39	0.08219	1772.39	0.07721	1772.39	0.0709	1772.39	0.06733	1772.39	0.0621	1772.39	0.05147	1772.39	0.04834	1772.39	0.04496
1770.97	0.06024	1770.97	0.06096	1770.97	0.06307	1770.97	0.06336	1770.97	0.06235	1770.97	0.06205	1770.97	0.06381	1770.97	0.06287	1770.97	0.06312	1770.97	0.06586	1770.97	0.06839	1770.97	0.07313	1770.97	0.08309	1770.97	0.09902	1770.97	0.10911	1770.97	0.0963	1770.97	0.08972	1770.97	0.08238	1770.97	0.07745	1770.97	0.07113	1770.97	0.06753	1770.97	0.06233	1770.97	0.05164	1770.97	0.0485	1770.97	0.0451
1769.54	0.06038	1769.54	0.06108	1769.54	0.06322	1769.54	0.06352	1769.54	0.06248	1769.54	0.0622	1769.54	0.06396	1769.54	0.06305	1769.54	0.06331	1769.54	0.06609	1769.54	0.06862	1769.54	0.07339	1769.54	0.08334	1769.54	0.09935	1769.54	0.10943	1769.54	0.09666	1769.54	0.09002	1769.54	0.08259	1769.54	0.07771	1769.54	0.07138	1769.54	0.06775	1769.54	0.06257	1769.54	0.05182	1769.54	0.04866	1769.54	0.04525
1768.11	0.0605	1768.11	0.0612	1768.11	0.06336	1768.11	0.0637	1768.11	0.06262	1768.11	0.06236	1768.11	0.06413	1768.11	0.06324	1768.11	0.06351	1768.11	0.06634	1768.11	0.06885	1768.11	0.07366	1768.11	0.08362	1768.11	0.09969	1768.11	0.10979	1768.11	0.09704	1768.11	0.09034	1768.11	0.08282	1768.11	0.07798	1768.11	0.07164	1768.11	0.06798	1768.11	0.06282	1768.11	0.052	1768.11	0.04883	1768.11	0.04541
1766.68	0.06062	1766.68	0.06133	1766.68	0.06351	1766.68	0.06388	1766.68	0.06277	1766.68	0.06254	1766.68	0.06431	1766.68	0.06344	1766.68	0.06374	1766.68	0.06661	1766.68	0.06909	1766.68	0.07395	1766.68	0.08394	1766.68	0.10006	1766.68	0.1102	1766.68	0.09745	1766.68	0.09068	1766.68	0.08308	1766.68	0.07829	1766.68	0.07192	1766.68	0.06824	1766.68	0.06308	1766.68	0.05221	1766.68	0.049	1766.68	0.04558
1765.26	0.06072	1765.26	0.06147	1765.26	0.06366	1765.26	0.06408	1765.26	0.06295	1765.26	0.06273	1765.26	0.06453	1765.26	0.06367	1765.26	0.064	1765.26	0.0669	1765.26	0.06936	1765.26	0.07426	1765.26	0.08431	1765.26	0.10048	1765.26	0.11067	1765.26	0.09787	1765.26	0.09106	1765.26	0.08339	1765.26	0.07862	1765.26	0.07223	1765.26	0.06853	1765.26	0.06337	1765.26	0.05244	1765.26	0.0492	1765.26	0.04579
1763.83	0.06083	1763.83	0.06162	1763.83	0.06383	1763.83	0.06428	1763.83	0.06313	1763.83	0.06295	1763.83	0.06477	1763.83	0.06391	1763.83	0.06428	1763.83	0.06722	1763.83	0.06965	1763.83	0.07459	1763.83	0.08473	1763.83	0.10094	1763.83	0.11121	1763.83	0.09834	1763.83	0.09149	1763.83	0.08376	1763.83	0.07899	1763.83	0.07257	1763.83	0.06886	1763.83	0.06368	1763.83	0.05268	1763.83	0.04941	1763.83	0.04602
1762.4	0.06094	1762.4	0.06178	1762.4	0.064	1762.4	0.0645	1762.4	0.06333	1762.4	0.06319	1762.4	0.06505	1762.4	0.06417	1762.4	0.0646	1762.4	0.06758	1762.4	0.06996	1762.4	0.07495	1762.4	0.0852	1762.4	0.10145	1762.4	0.11182	1762.4	0.09884	1762.4	0.09197	1762.4	0.08419	1762.4	0.0794	1762.4	0.07295	1762.4	0.06923	1762.4	0.06401	1762.4	0.05295	1762.4	0.04964	1762.4	0.04629
1760.97	0.06105	1760.97	0.06194	1760.97	0.0642	1760.97	0.06473	1760.97	0.06355	1760.97	0.06345	1760.97	0.06535	1760.97	0.06446	1760.97	0.06494	1760.97	0.06795	1760.97	0.07031	1760.97	0.07534	1760.97	0.0857	1760.97	0.102	1760.97	0.11249	1760.97	0.09939	1760.97	0.09249	1760.97	0.0847	1760.97	0.07985	1760.97	0.07336	1760.97	0.06965	1760.97	0.06436	1760.97	0.05323	1760.97	0.0499	1760.97	0.04659
1759.55	0.06117	1759.55	0.0621	1759.55	0.06442	1759.55	0.06496	1759.55	0.06378	1759.55	0.06374	1759.55	0.06567	1759.55	0.06477	1759.55	0.06531	1759.55	0.06833	1759.55	0.07068	1759.55	0.07574	1759.55	0.08624	1759.55	0.1026	1759.55	0.11319	1759.55	0.09996	1759.55	0.09304	1759.55	0.08526	1759.55	0.08034	1759.55	0.07379	1759.55	0.07009	1759.55	0.06473	1759.55	0.05353	1759.55	0.0502	1759.55	0.04691
1758.12	0.06129	1758.12	0.06226	1758.12	0.06464	1758.12	0.06519	1758.12	0.06404	1758.12	0.06403	1758.12	0.066	1758.12	0.0651	1758.12	0.06569	1758.12	0.06872	1758.12	0.07106	1758.12	0.07615	1758.12	0.08678	1758.12	0.10324	1758.12	0.11391	1758.12	0.10057	1758.12	0.09362	1758.12	0.08588	1758.12	0.08085	1758.12	0.07423	1758.12	0.07055	1758.12	0.06512	1758.12	0.05384	1758.12	0.05051	1758.12	0.04724
1756.69	0.06142	1756.69	0.06241	1756.69	0.06487	1756.69	0.06543	1756.69	0.0643	1756.69	0.06433	1756.69	0.06634	1756.69	0.06544	1756.69	0.06608	1756.69	0.06912	1756.69	0.07144	1756.69	0.07657	1756.69	0.08735	1756.69	0.10388	1756.69	0.11463	1756.69	0.1012	1756.69	0.09421	1756.69	0.08654	1756.69	0.08137	1756.69	0.07468	1756.69	0.07102	1756.69	0.06552	1756.69	0.05416	1756.69	0.05084	1756.69	0.04759
1755.26	0.06155	1755.26	0.06257	1755.26	0.0651	1755.26	0.06566	1755.26	0.06459	1755.26	0.06464	1755.26	0.06667	1755.26	0.06579	1755.26	0.06647	1755.26	0.06951	1755.26	0.07183	1755.26	0.07699	1755.26	0.08789	1755.26	0.10454	1755.26	0.11532	1755.26	0.10181	1755.26	0.09478	1755.26	0.08721	1755.26	0.0819	1755.26	0.07512	1755.26	0.07149	1755.26	0.06591	1755.26	0.0545	1755.26	0.05119	1755.26	0.04792
1753.84	0.06169	1753.84	0.06273	1753.84	0.06533	1753.84	0.0659	1753.84	0.06488	1753.84	0.06494	1753.84	0.06699	1753.84	0.06614	1753.84	0.06686	1753.84	0.06989	1753.84	0.07221	1753.84	0.0774	1753.84	0.08842	1753.84	0.10516	1753.84	0.11597	1753.84	0.1024	1753.84	0.09535	1753.84	0.08788	1753.84	0.08241	1753.84	0.07554	1753.84	0.07196	1753.84	0.0663	1753.84	0.05484	1753.84	0.05153	1753.84	0.04825
1752.41	0.06182	1752.41	0.0629	1752.41	0.06556	1752.41	0.06612	1752.41	0.06518	1752.41	0.06523	1752.41	0.06728	1752.41	0.06648	1752.41	0.06723	1752.41	0.07025	1752.41	0.07257	1752.41	0.07779	1752.41	0.08893	1752.41	0.10575	1752.41	0.1166	1752.41	0.10295	1752.41	0.09588	1752.41	0.08852	1752.41	0.08289	1752.41	0.07595	1752.41	0.07239	1752.41	0.06667	1752.41	0.05517	1752.41	0.05186	1752.41	0.04855
1750.98	0.06195	1750.98	0.06306	1750.98	0.06577	1750.98	0.06632	1750.98	0.06547	1750.98	0.06551	1750.98	0.06757	1750.98	0.06681	1750.98	0.06758	1750.98	0.07059	1750.98	0.07291	1750.98	0.07816	1750.98	0.08939	1750.98	0.10629	1750.98	0.11717	1750.98	0.10344	1750.98	0.09638	1750.98	0.0891	1750.98	0.08334	1750.98	0.07634	1750.98	0.0728	1750.98	0.06702	1750.98	0.0555	1750.98	0.05216	1750.98	0.04883
1749.56	0.06208	1749.56	0.06323	1749.56	0.06598	1749.56	0.06651	1749.56	0.06574	1749.56	0.06578	1749.56	0.06782	1749.56	0.06712	1749.56	0.0679	1749.56	0.07088	1749.56	0.07322	1749.56	0.07849	1749.56	0.08982	1749.56	0.10676	1749.56	0.11771	1749.56	0.10387	1749.56	0.09682	1749.56	0.08961	1749.56	0.08374	1749.56	0.07671	1749.56	0.07316	1749.56	0.06733	1749.56	0.05579	1749.56	0.05244	1749.56	0.04908
1748.13	0.06222	1748.13	0.0634	1748.13	0.06618	1748.13	0.06668	1748.13	0.06598	1748.13	0.06602	1748.13	0.06805	1748.13	0.06739	1748.13	0.06818	1748.13	0.07114	1748.13	0.07351	1748.13	0.07878	1748.13	0.09017	1748.13	0.10717	1748.13	0.11818	1748.13	0.10423	1748.13	0.09721	1748.13	0.09003	1748.13	0.08407	1748.13	0.07703	1748.13	0.07348	1748.13	0.06761	1748.13	0.05606	1748.13	0.05269	1748.13	0.04929
1746.7	0.06235	1746.7	0.06358	1746.7	0.06637	1746.7	0.06681	1746.7	0.0662	1746.7	0.06624	1746.7	0.06825	1746.7	0.06763	1746.7	0.06842	1746.7	0.07134	1746.7	0.07374	1746.7	0.07903	1746.7	0.09046	1746.7	0.10752	1746.7	0.11858	1746.7	0.10451	1746.7	0.09752	1746.7	0.09036	1746.7	0.08435	1746.7	0.07731	1746.7	0.07374	1746.7	0.06785	1746.7	0.05629	1746.7	0.05289	1746.7	0.04947
1745.27	0.06248	1745.27	0.06374	1745.27	0.06655	1745.27	0.06693	1745.27	0.06638	1745.27	0.06642	1745.27	0.06841	1745.27	0.06782	1745.27	0.06861	1745.27	0.07149	1745.27	0.07393	1745.27	0.07925	1745.27	0.09068	1745.27	0.10779	1745.27	0.11891	1745.27	0.10473	1745.27	0.09777	1745.27	0.09059	1745.27	0.08457	1745.27	0.07754	1745.27	0.07395	1745.27	0.06803	1745.27	0.05647	1745.27	0.05304	1745.27	0.04961
1743.85	0.06261	1743.85	0.0639	1743.85	0.06671	1743.85	0.06702	1743.85	0.06653	1743.85	0.06657	1743.85	0.06854	1743.85	0.06797	1743.85	0.06874	1743.85	0.07159	1743.85	0.07408	1743.85	0.07942	1743.85	0.09082	1743.85	0.10799	1743.85	0.11915	1743.85	0.10489	1743.85	0.09795	1743.85	0.09073	1743.85	0.08472	1743.85	0.07771	1743.85	0.07409	1743.85	0.06817	1743.85	0.05661	1743.85	0.05314	1743.85	0.04971
1742.42	0.06274	1742.42	0.06404	1742.42	0.06685	1742.42	0.0671	1742.42	0.06665	1742.42	0.06669	1742.42	0.06864	1742.42	0.06808	1742.42	0.06883	1742.42	0.07164	1742.42	0.07417	1742.42	0.07956	1742.42	0.09089	1742.42	0.10814	1742.42	0.1193	1742.42	0.105	1742.42	0.09805	1742.42	0.0908	1742.42	0.08481	1742.42	0.07783	1742.42	0.07419	1742.42	0.06826	1742.42	0.0567	1742.42	0.05321	1742.42	0.04976
1740.99	0.06286	1740.99	0.06418	1740.99	0.06697	1740.99	0.06716	1740.99	0.06673	1740.99	0.06676	1740.99	0.06871	1740.99	0.06815	1740.99	0.06888	1740.99	0.07165	1740.99	0.07421	1740.99	0.07966	1740.99	0.09091	1740.99	0.10821	1740.99	0.11938	1740.99	0.10505	1740.99	0.09809	1740.99	0.09079	1740.99	0.08485	1740.99	0.07791	1740.99	0.07424	1740.99	0.06832	1740.99	0.05676	1740.99	0.05324	1740.99	0.04979
1739.56	0.06297	1739.56	0.0643	1739.56	0.06707	1739.56	0.06722	1739.56	0.0668	1739.56	0.0668	1739.56	0.06875	1739.56	0.06818	1739.56	0.06889	1739.56	0.07162	1739.56	0.07422	1739.56	0.07972	1739.56	0.09088	1739.56	0.10823	1739.56	0.1194	1739.56	0.10507	1739.56	0.09808	1739.56	0.09071	1739.56	0.08484	1739.56	0.07793	1739.56	0.07424	1739.56	0.06833	1739.56	0.05679	1739.56	0.05325	1739.56	0.04979
1738.14	0.06308	1738.14	0.06442	1738.14	0.06715	1738.14	0.06728	1738.14	0.06684	1738.14	0.06682	1738.14	0.06878	1738.14	0.06818	1738.14	0.06888	1738.14	0.07157	1738.14	0.0742	1738.14	0.07975	1738.14	0.09082	1738.14	0.10822	1738.14	0.11937	1738.14	0.10504	1738.14	0.09803	1738.14	0.09059	1738.14	0.08478	1738.14	0.07793	1738.14	0.0742	1738.14	0.06831	1738.14	0.05679	1738.14	0.05324	1738.14	0.04977
1736.71	0.06317	1736.71	0.06453	1736.71	0.06721	1736.71	0.06734	1736.71	0.06688	1736.71	0.06682	1736.71	0.06881	1736.71	0.06816	1736.71	0.06886	1736.71	0.07151	1736.71	0.07416	1736.71	0.07976	1736.71	0.09075	1736.71	0.10817	1736.71	0.11931	1736.71	0.105	1736.71	0.09797	1736.71	0.09045	1736.71	0.08471	1736.71	0.07791	1736.71	0.07414	1736.71	0.06827	1736.71	0.05678	1736.71	0.0532	1736.71	0.04974
1735.28	0.06326	1735.28	0.06463	1735.28	0.06727	1735.28	0.06742	1735.28	0.0669	1735.28	0.06681	1735.28	0.06882	1735.28	0.06814	1735.28	0.06884	1735.28	0.07145	1735.28	0.07412	1735.28	0.07976	1735.28	0.09069	1735.28	0.10814	1735.28	0.11926	1735.28	0.10497	1735.28	0.09793	1735.28	0.09032	1735.28	0.08464	1735.28	0.07789	1735.28	0.07409	1735.28	0.06823	1735.28	0.05677	1735.28	0.05317	1735.28	0.0497
1733.85	0.06334	1733.85	0.06474	1733.85	0.06732	1733.85	0.06751	1733.85	0.06693	1733.85	0.06681	1733.85	0.06886	1733.85	0.06813	1733.85	0.06884	1733.85	0.0714	1733.85	0.07409	1733.85	0.07977	1733.85	0.09066	1733.85	0.10813	1733.85	0.11924	1733.85	0.10496	1733.85	0.09791	1733.85	0.09021	1733.85	0.08459	1733.85	0.07789	1733.85	0.07405	1733.85	0.06822	1733.85	0.05678	1733.85	0.05315	1733.85	0.04968
1732.43	0.06343	1732.43	0.06484	1732.43	0.06739	1732.43	0.06762	1732.43	0.06696	1732.43	0.06683	1732.43	0.06891	1732.43	0.06814	1732.43	0.06887	1732.43	0.07139	1732.43	0.0741	1732.43	0.0798	1732.43	0.09068	1732.43	0.10815	1732.43	0.11928	1732.43	0.105	1732.43	0.09795	1732.43	0.09016	1732.43	0.08458	1732.43	0.07793	1732.43	0.07406	1732.43	0.06823	1732.43	0.0568	1732.43	0.05316	1732.43	0.04968
1731	0.06352	1731	0.06495	1731	0.06747	1731	0.06774	1731	0.067	1731	0.06686	1731	0.06899	1731	0.06819	1731	0.06892	1731	0.07142	1731	0.07415	1731	0.07987	1731	0.09074	1731	0.10825	1731	0.11938	1731	0.1051	1731	0.09807	1731	0.09017	1731	0.08463	1731	0.07801	1731	0.07411	1731	0.0683	1731	0.05684	1731	0.05319	1731	0.04971
1729.57	0.06361	1729.57	0.06506	1729.57	0.06756	1729.57	0.06787	1729.57	0.06705	1729.57	0.06692	1729.57	0.06908	1729.57	0.06828	1729.57	0.06902	1729.57	0.0715	1729.57	0.07425	1729.57	0.07997	1729.57	0.09085	1729.57	0.10842	1729.57	0.11954	1729.57	0.10527	1729.57	0.09825	1729.57	0.09025	1729.57	0.08474	1729.57	0.07814	1729.57	0.07422	1729.57	0.0684	1729.57	0.05692	1729.57	0.05327	1729.57	0.04978
1728.14	0.06372	1728.14	0.06517	1728.14	0.06767	1728.14	0.06802	1728.14	0.06713	1728.14	0.067	1728.14	0.0692	1728.14	0.06841	1728.14	0.06913	1728.14	0.07162	1728.14	0.07439	1728.14	0.08011	1728.14	0.09102	1728.14	0.10864	1728.14	0.11977	1728.14	0.1055	1728.14	0.09848	1728.14	0.0904	1728.14	0.08489	1728.14	0.07831	1728.14	0.07438	1728.14	0.06854	1728.14	0.05701	1728.14	0.05337	1728.14	0.04987
1726.72	0.06383	1726.72	0.06528	1726.72	0.06778	1726.72	0.06816	1726.72	0.06721	1726.72	0.0671	1726.72	0.06933	1726.72	0.06856	1726.72	0.06927	1726.72	0.07178	1726.72	0.07456	1726.72	0.08029	1726.72	0.09122	1726.72	0.10891	1726.72	0.12004	1726.72	0.10578	1726.72	0.09877	1726.72	0.09061	1726.72	0.0851	1726.72	0.07849	1726.72	0.07456	1726.72	0.06872	1726.72	0.05712	1726.72	0.0535	1726.72	0.04998
1725.29	0.06394	1725.29	0.06539	1725.29	0.06791	1725.29	0.06831	1725.29	0.06732	1725.29	0.06721	1725.29	0.06947	1725.29	0.06873	1725.29	0.06943	1725.29	0.07195	1725.29	0.07476	1725.29	0.08047	1725.29	0.09145	1725.29	0.10921	1725.29	0.12034	1725.29	0.10609	1725.29	0.09908	1725.29	0.09087	1725.29	0.08534	1725.29	0.07868	1725.29	0.07477	1725.29	0.06891	1725.29	0.05726	1725.29	0.05364	1725.29	0.05011
1723.86	0.06405	1723.86	0.06549	1723.86	0.06804	1723.86	0.06846	1723.86	0.06744	1723.86	0.06734	1723.86	0.06962	1723.86	0.06892	1723.86	0.06959	1723.86	0.07216	1723.86	0.07498	1723.86	0.08069	1723.86	0.09172	1723.86	0.10953	1723.86	0.12065	1723.86	0.10642	1723.86	0.0994	1723.86	0.09117	1723.86	0.08561	1723.86	0.07886	1723.86	0.07498	1723.86	0.06911	1723.86	0.0574	1723.86	0.0538	1723.86	0.05024
1722.43	0.06416	1722.43	0.0656	1722.43	0.06817	1722.43	0.0686	1722.43	0.06757	1722.43	0.06747	1722.43	0.06977	1722.43	0.0691	1722.43	0.06978	1722.43	0.07237	1722.43	0.07521	1722.43	0.0809	1722.43	0.092	1722.43	0.10984	1722.43	0.12096	1722.43	0.10675	1722.43	0.09973	1722.43	0.09148	1722.43	0.08589	1722.43	0.07904	1722.43	0.0752	1722.43	0.06931	1722.43	0.05756	1722.43	0.05395	1722.43	0.05037
1721.01	0.06428	1721.01	0.0657	1721.01	0.06831	1721.01	0.06874	1721.01	0.06772	1721.01	0.06761	1721.01	0.06993	1721.01	0.06928	1721.01	0.06997	1721.01	0.0726	1721.01	0.07544	1721.01	0.08112	1721.01	0.09228	1721.01	0.11014	1721.01	0.12127	1721.01	0.10708	1721.01	0.10005	1721.01	0.0918	1721.01	0.08617	1721.01	0.0792	1721.01	0.07541	1721.01	0.06951	1721.01	0.05772	1721.01	0.0541	1721.01	0.0505
1719.58	0.06439	1719.58	0.0658	1719.58	0.06846	1719.58	0.06888	1719.58	0.06787	1719.58	0.06777	1719.58	0.07009	1719.58	0.06945	1719.58	0.07017	1719.58	0.07283	1719.58	0.07569	1719.58	0.08135	1719.58	0.09254	1719.58	0.11041	1719.58	0.1216	1719.58	0.10741	1719.58	0.10037	1719.58	0.0921	1719.58	0.08646	1719.58	0.07937	1719.58	0.07563	1719.58	0.06971	1719.58	0.05789	1719.58	0.05425	1719.58	0.05063
1718.15	0.06451	1718.15	0.0659	1718.15	0.06861	1718.15	0.06901	1718.15	0.06801	1718.15	0.06793	1718.15	0.07025	1718.15	0.06961	1718.15	0.07038	1718.15	0.07307	1718.15	0.07593	1718.15	0.08159	1718.15	0.0928	1718.15	0.11066	1718.15	0.12193	1718.15	0.10771	1718.15	0.10068	1718.15	0.09239	1718.15	0.08675	1718.15	0.07953	1718.15	0.07584	1718.15	0.06991	1718.15	0.05807	1718.15	0.05439	1718.15	0.05075
1716.72	0.06462	1716.72	0.06601	1716.72	0.06877	1716.72	0.06913	1716.72	0.06815	1716.72	0.0681	1716.72	0.07041	1716.72	0.06976	1716.72	0.07059	1716.72	0.07332	1716.72	0.07617	1716.72	0.08184	1716.72	0.09304	1716.72	0.1109	1716.72	0.12228	1716.72	0.10802	1716.72	0.10098	1716.72	0.09268	1716.72	0.08704	1716.72	0.07971	1716.72	0.07606	1716.72	0.0701	1716.72	0.05824	1716.72	0.05453	1716.72	0.05087
1715.3	0.06473	1715.3	0.06612	1715.3	0.06893	1715.3	0.06926	1715.3	0.0683	1715.3	0.06828	1715.3	0.07057	1715.3	0.06991	1715.3	0.07081	1715.3	0.07356	1715.3	0.07641	1715.3	0.08209	1715.3	0.09327	1715.3	0.11113	1715.3	0.12265	1715.3	0.10832	1715.3	0.10127	1715.3	0.09295	1715.3	0.08732	1715.3	0.07989	1715.3	0.07628	1715.3	0.0703	1715.3	0.05841	1715.3	0.05466	1715.3	0.051
1713.87	0.06483	1713.87	0.06623	1713.87	0.0691	1713.87	0.06939	1713.87	0.06844	1713.87	0.06847	1713.87	0.07072	1713.87	0.07005	1713.87	0.07101	1713.87	0.07382	1713.87	0.07662	1713.87	0.08235	1713.87	0.09348	1713.87	0.11135	1713.87	0.12301	1713.87	0.10863	1713.87	0.10156	1713.87	0.09322	1713.87	0.0876	1713.87	0.08009	1713.87	0.07651	1713.87	0.07049	1713.87	0.05857	1713.87	0.0548	1713.87	0.05113
1712.44	0.06493	1712.44	0.06635	1712.44	0.06926	1712.44	0.06952	1712.44	0.06859	1712.44	0.06865	1712.44	0.07088	1712.44	0.07019	1712.44	0.0712	1712.44	0.07407	1712.44	0.07684	1712.44	0.0826	1712.44	0.09371	1712.44	0.11159	1712.44	0.12338	1712.44	0.10894	1712.44	0.10184	1712.44	0.09348	1712.44	0.08788	1712.44	0.08029	1712.44	0.07673	1712.44	0.07069	1712.44	0.05873	1712.44	0.05494	1712.44	0.05127
1711.01	0.06503	1711.01	0.06647	1711.01	0.06942	1711.01	0.06965	1711.01	0.06875	1711.01	0.06884	1711.01	0.07104	1711.01	0.07035	1711.01	0.07138	1711.01	0.07432	1711.01	0.07704	1711.01	0.08285	1711.01	0.09394	1711.01	0.11185	1711.01	0.12373	1711.01	0.10926	1711.01	0.10212	1711.01	0.09372	1711.01	0.08815	1711.01	0.08052	1711.01	0.07694	1711.01	0.07089	1711.01	0.05889	1711.01	0.05507	1711.01	0.05141
1709.59	0.06512	1709.59	0.0666	1709.59	0.06958	1709.59	0.0698	1709.59	0.06893	1709.59	0.06901	1709.59	0.07121	1709.59	0.07051	1709.59	0.07156	1709.59	0.07456	1709.59	0.07723	1709.59	0.08309	1709.59	0.09418	1709.59	0.11211	1709.59	0.12408	1709.59	0.10959	1709.59	0.1024	1709.59	0.09395	1709.59	0.08842	1709.59	0.08074	1709.59	0.07716	1709.59	0.07111	1709.59	0.05904	1709.59	0.05522	1709.59	0.05157
1708.16	0.06521	1708.16	0.06673	1708.16	0.06973	1708.16	0.06995	1708.16	0.06912	1708.16	0.06918	1708.16	0.07139	1708.16	0.07067	1708.16	0.07173	1708.16	0.07481	1708.16	0.07741	1708.16	0.08331	1708.16	0.09444	1708.16	0.11241	1708.16	0.12442	1708.16	0.10992	1708.16	0.1027	1708.16	0.09417	1708.16	0.08869	1708.16	0.08098	1708.16	0.07736	1708.16	0.07132	1708.16	0.0592	1708.16	0.05536	1708.16	0.05173
1706.73	0.06531	1706.73	0.06687	1706.73	0.06987	1706.73	0.07012	1706.73	0.06931	1706.73	0.06934	1706.73	0.07158	1706.73	0.07085	1706.73	0.07192	1706.73	0.07504	1706.73	0.07759	1706.73	0.08353	1706.73	0.09471	1706.73	0.11273	1706.73	0.12476	1706.73	0.11026	1706.73	0.10301	1706.73	0.09439	1706.73	0.08895	1706.73	0.08122	1706.73	0.07757	1706.73	0.07154	1706.73	0.05935	1706.73	0.05551	1706.73	0.0519
1705.31	0.06542	1705.31	0.06701	1705.31	0.07001	1705.31	0.0703	1705.31	0.06951	1705.31	0.0695	1705.31	0.07179	1705.31	0.07104	1705.31	0.07211	1705.31	0.07527	1705.31	0.07778	1705.31	0.08377	1705.31	0.09499	1705.31	0.11307	1705.31	0.12511	1705.31	0.11062	1705.31	0.10333	1705.31	0.09461	1705.31	0.08921	1705.31	0.08146	1705.31	0.07778	1705.31	0.07176	1705.31	0.05951	1705.31	0.05567	1705.31	0.05206
1703.88	0.06554	1703.88	0.06715	1703.88	0.07015	1703.88	0.07048	1703.88	0.06971	1703.88	0.06965	1703.88	0.072	1703.88	0.07124	1703.88	0.07232	1703.88	0.07551	1703.88	0.07797	1703.88	0.08401	1703.88	0.09528	1703.88	0.11345	1703.88	0.12546	1703.88	0.11099	1703.88	0.10367	1703.88	0.09485	1703.88	0.08949	1703.88	0.08171	1703.88	0.07802	1703.88	0.07198	1703.88	0.05968	1703.88	0.05583	1703.88	0.05224
1702.45	0.06567	1702.45	0.06729	1702.45	0.0703	1702.45	0.07067	1702.45	0.0699	1702.45	0.06982	1702.45	0.07223	1702.45	0.07145	1702.45	0.07256	1702.45	0.07575	1702.45	0.07817	1702.45	0.08427	1702.45	0.09558	1702.45	0.11385	1702.45	0.12584	1702.45	0.11139	1702.45	0.10402	1702.45	0.09511	1702.45	0.08976	1702.45	0.08199	1702.45	0.07826	1702.45	0.07221	1702.45	0.05987	1702.45	0.05601	1702.45	0.05242
1701.02	0.06581	1701.02	0.06743	1701.02	0.07045	1701.02	0.07087	1701.02	0.07008	1701.02	0.07	1701.02	0.07247	1701.02	0.07167	1701.02	0.0728	1701.02	0.076	1701.02	0.07841	1701.02	0.08456	1701.02	0.09589	1701.02	0.11431	1701.02	0.12624	1701.02	0.1118	1701.02	0.1044	1701.02	0.0954	1701.02	0.09004	1701.02	0.08228	1701.02	0.07854	1701.02	0.07245	1701.02	0.06007	1701.02	0.0562	1701.02	0.05261
1699.6	0.06596	1699.6	0.06757	1699.6	0.07062	1699.6	0.07107	1699.6	0.07025	1699.6	0.07019	1699.6	0.07272	1699.6	0.07191	1699.6	0.07306	1699.6	0.07627	1699.6	0.07866	1699.6	0.08487	1699.6	0.09622	1699.6	0.1148	1699.6	0.12667	1699.6	0.11224	1699.6	0.10478	1699.6	0.09573	1699.6	0.09034	1699.6	0.08261	1699.6	0.07884	1699.6	0.07271	1699.6	0.06029	1699.6	0.05642	1699.6	0.05281
1698.17	0.06612	1698.17	0.06772	1698.17	0.07078	1698.17	0.07127	1698.17	0.07042	1698.17	0.0704	1698.17	0.07298	1698.17	0.07217	1698.17	0.07332	1698.17	0.07655	1698.17	0.07893	1698.17	0.08521	1698.17	0.09658	1698.17	0.11531	1698.17	0.12713	1698.17	0.1127	1698.17	0.10517	1698.17	0.09608	1698.17	0.09065	1698.17	0.08297	1698.17	0.07917	1698.17	0.07299	1698.17	0.06053	1698.17	0.05665	1698.17	0.05303
1696.74	0.06628	1696.74	0.06788	1696.74	0.07095	1696.74	0.07148	1696.74	0.07059	1696.74	0.07062	1696.74	0.07324	1696.74	0.07245	1696.74	0.07359	1696.74	0.07684	1696.74	0.07923	1696.74	0.08555	1696.74	0.09697	1696.74	0.11585	1696.74	0.12762	1696.74	0.11317	1696.74	0.10557	1696.74	0.09644	1696.74	0.09097	1696.74	0.08336	1696.74	0.07951	1696.74	0.07328	1696.74	0.06078	1696.74	0.0569	1696.74	0.05326
1695.31	0.06644	1695.31	0.06804	1695.31	0.07111	1695.31	0.07168	1695.31	0.07077	1695.31	0.07085	1695.31	0.0735	1695.31	0.07273	1695.31	0.07386	1695.31	0.07712	1695.31	0.07952	1695.31	0.08591	1695.31	0.09738	1695.31	0.11639	1695.31	0.12812	1695.31	0.11362	1695.31	0.10595	1695.31	0.09682	1695.31	0.09131	1695.31	0.08378	1695.31	0.07986	1695.31	0.07358	1695.31	0.06103	1695.31	0.05716	1695.31	0.05349
1693.89	0.0666	1693.89	0.06821	1693.89	0.07127	1693.89	0.07189	1693.89	0.07096	1693.89	0.0711	1693.89	0.07375	1693.89	0.07302	1693.89	0.07412	1693.89	0.0774	1693.89	0.07982	1693.89	0.08625	1693.89	0.09779	1693.89	0.11693	1693.89	0.12864	1693.89	0.11406	1693.89	0.10634	1693.89	0.0972	1693.89	0.09166	1693.89	0.0842	1693.89	0.08022	1693.89	0.07387	1693.89	0.06129	1693.89	0.05743	1693.89	0.05372
1692.46	0.06676	1692.46	0.06838	1692.46	0.07143	1692.46	0.0721	1692.46	0.07116	1692.46	0.07137	1692.46	0.074	1692.46	0.07329	1692.46	0.07439	1692.46	0.07766	1692.46	0.08014	1692.46	0.08659	1692.46	0.09822	1692.46	0.11746	1692.46	0.12916	1692.46	0.11448	1692.46	0.10672	1692.46	0.09758	1692.46	0.09201	1692.46	0.08463	1692.46	0.08057	1692.46	0.07418	1692.46	0.06155	1692.46	0.05769	1692.46	0.05395
1691.03	0.06692	1691.03	0.06855	1691.03	0.07159	1691.03	0.07232	1691.03	0.07137	1691.03	0.07164	1691.03	0.07425	1691.03	0.07356	1691.03	0.07467	1691.03	0.07792	1691.03	0.08045	1691.03	0.08693	1691.03	0.09865	1691.03	0.11799	1691.03	0.12967	1691.03	0.1149	1691.03	0.10711	1691.03	0.09796	1691.03	0.09239	1691.03	0.08504	1691.03	0.08092	1691.03	0.07447	1691.03	0.06181	1691.03	0.05796	1691.03	0.05418
1689.6	0.06708	1689.6	0.06872	1689.6	0.07176	1689.6	0.07254	1689.6	0.07159	1689.6	0.07193	1689.6	0.0745	1689.6	0.07382	1689.6	0.07497	1689.6	0.07817	1689.6	0.08077	1689.6	0.08727	1689.6	0.09909	1689.6	0.11851	1689.6	0.13017	1689.6	0.1153	1689.6	0.1075	1689.6	0.09836	1689.6	0.09278	1689.6	0.08542	1689.6	0.08127	1689.6	0.07477	1689.6	0.06207	1689.6	0.05822	1689.6	0.0544
1688.18	0.06725	1688.18	0.06888	1688.18	0.07195	1688.18	0.07277	1688.18	0.07182	1688.18	0.07221	1688.18	0.07476	1688.18	0.07406	1688.18	0.07527	1688.18	0.07842	1688.18	0.0811	1688.18	0.08762	1688.18	0.09952	1688.18	0.11901	1688.18	0.13066	1688.18	0.11569	1688.18	0.10792	1688.18	0.09877	1688.18	0.09319	1688.18	0.08579	1688.18	0.08162	1688.18	0.07508	1688.18	0.06233	1688.18	0.05847	1688.18	0.05462
1686.75	0.06742	1686.75	0.06903	1686.75	0.07215	1686.75	0.073	1686.75	0.07204	1686.75	0.07249	1686.75	0.07502	1686.75	0.07429	1686.75	0.07558	1686.75	0.07866	1686.75	0.08143	1686.75	0.08798	1686.75	0.09993	1686.75	0.11949	1686.75	0.13114	1686.75	0.11609	1686.75	0.10835	1686.75	0.0992	1686.75	0.09361	1686.75	0.08613	1686.75	0.08198	1686.75	0.07538	1686.75	0.06258	1686.75	0.05872	1686.75	0.05483
1685.32	0.06759	1685.32	0.06918	1685.32	0.07237	1685.32	0.07323	1685.32	0.07226	1685.32	0.07277	1685.32	0.0753	1685.32	0.0745	1685.32	0.07588	1685.32	0.07891	1685.32	0.08176	1685.32	0.08835	1685.32	0.10033	1685.32	0.11993	1685.32	0.13161	1685.32	0.11649	1685.32	0.1088	1685.32	0.09964	1685.32	0.09403	1685.32	0.08643	1685.32	0.08234	1685.32	0.07569	1685.32	0.06284	1685.32	0.05896	1685.32	0.05504
1683.89	0.06775	1683.89	0.06932	1683.89	0.07261	1683.89	0.07346	1683.89	0.07248	1683.89	0.07304	1683.89	0.07556	1683.89	0.07469	1683.89	0.07616	1683.89	0.07916	1683.89	0.08209	1683.89	0.08872	1683.89	0.10072	1683.89	0.12035	1683.89	0.13208	1683.89	0.11688	1683.89	0.10924	1683.89	0.1001	1683.89	0.09446	1683.89	0.08674	1683.89	0.08271	1683.89	0.07599	1683.89	0.06309	1683.89	0.0592	1683.89	0.05524
1682.47	0.06791	1682.47	0.06947	1682.47	0.07285	1682.47	0.07369	1682.47	0.07271	1682.47	0.07331	1682.47	0.07583	1682.47	0.07489	1682.47	0.07643	1682.47	0.07943	1682.47	0.08242	1682.47	0.08909	1682.47	0.10109	1682.47	0.12074	1682.47	0.13255	1682.47	0.11727	1682.47	0.1097	1682.47	0.10057	1682.47	0.09487	1682.47	0.08703	1682.47	0.08308	1682.47	0.07629	1682.47	0.06334	1682.47	0.05944	1682.47	0.05544
1681.04	0.06807	1681.04	0.06963	1681.04	0.07309	1681.04	0.07393	1681.04	0.07295	1681.04	0.07357	1681.04	0.07609	1681.04	0.07509	1681.04	0.0767	1681.04	0.0797	1681.04	0.08276	1681.04	0.08946	1681.04	0.10147	1681.04	0.12111	1681.04	0.13304	1681.04	0.11766	1681.04	0.11014	1681.04	0.10102	1681.04	0.09529	1681.04	0.08734	1681.04	0.08345	1681.04	0.0766	1681.04	0.06359	1681.04	0.05969	1681.04	0.05563
1679.61	0.06822	1679.61	0.0698	1679.61	0.07334	1679.61	0.07417	1679.61	0.07321	1679.61	0.07384	1679.61	0.07636	1679.61	0.07532	1679.61	0.07697	1679.61	0.07998	1679.61	0.08309	1679.61	0.08981	1679.61	0.10185	1679.61	0.12148	1679.61	0.13354	1679.61	0.11805	1679.61	0.1106	1679.61	0.10147	1679.61	0.09571	1679.61	0.08767	1679.61	0.08383	1679.61	0.07693	1679.61	0.06385	1679.61	0.05994	1679.61	0.05583
1678.18	0.06837	1678.18	0.06999	1678.18	0.07359	1678.18	0.07441	1678.18	0.07348	1678.18	0.0741	1678.18	0.07663	1678.18	0.07556	1678.18	0.07724	1678.18	0.08028	1678.18	0.08343	1678.18	0.09014	1678.18	0.10225	1678.18	0.12186	1678.18	0.13407	1678.18	0.11844	1678.18	0.11105	1678.18	0.10191	1678.18	0.09614	1678.18	0.08801	1678.18	0.08421	1678.18	0.07727	1678.18	0.06412	1678.18	0.06021	1678.18	0.05603
1676.76	0.06851	1676.76	0.07019	1676.76	0.07384	1676.76	0.07466	1676.76	0.07377	1676.76	0.07436	1676.76	0.07692	1676.76	0.07583	1676.76	0.07752	1676.76	0.08059	1676.76	0.08377	1676.76	0.09046	1676.76	0.10268	1676.76	0.12228	1676.76	0.13464	1676.76	0.11884	1676.76	0.11149	1676.76	0.10234	1676.76	0.09656	1676.76	0.08838	1676.76	0.08458	1676.76	0.07763	1676.76	0.06441	1676.76	0.06049	1676.76	0.05625
1675.33	0.06865	1675.33	0.07041	1675.33	0.07409	1675.33	0.07492	1675.33	0.07407	1675.33	0.07462	1675.33	0.07722	1675.33	0.07613	1675.33	0.07782	1675.33	0.08094	1675.33	0.08413	1675.33	0.09078	1675.33	0.10311	1675.33	0.12273	1675.33	0.13525	1675.33	0.11925	1675.33	0.11193	1675.33	0.10278	1675.33	0.09701	1675.33	0.08877	1675.33	0.08495	1675.33	0.07801	1675.33	0.0647	1675.33	0.06077	1675.33	0.05648
1673.9	0.06879	1673.9	0.07065	1673.9	0.07435	1673.9	0.07518	1673.9	0.07438	1673.9	0.07488	1673.9	0.07754	1673.9	0.07645	1673.9	0.07813	1673.9	0.08129	1673.9	0.08449	1673.9	0.09109	1673.9	0.10354	1673.9	0.12321	1673.9	0.13588	1673.9	0.11969	1673.9	0.11238	1673.9	0.10322	1673.9	0.09745	1673.9	0.08916	1673.9	0.08532	1673.9	0.07839	1673.9	0.06501	1673.9	0.06106	1673.9	0.05671
1672.47	0.06894	1672.47	0.07088	1672.47	0.07462	1672.47	0.07543	1672.47	0.07468	1672.47	0.07514	1672.47	0.07786	1672.47	0.07679	1672.47	0.07846	1672.47	0.08168	1672.47	0.08485	1672.47	0.09142	1672.47	0.10396	1672.47	0.12373	1672.47	0.13654	1672.47	0.12016	1672.47	0.11283	1672.47	0.10368	1672.47	0.09789	1672.47	0.08955	1672.47	0.08569	1672.47	0.07877	1672.47	0.06533	1672.47	0.06134	1672.47	0.05696
1671.05	0.06909	1671.05	0.07112	1671.05	0.07489	1671.05	0.07568	1671.05	0.07498	1671.05	0.07539	1671.05	0.07818	1671.05	0.07714	1671.05	0.07878	1671.05	0.08208	1671.05	0.08521	1671.05	0.09176	1671.05	0.10437	1671.05	0.12426	1671.05	0.13719	1671.05	0.12067	1671.05	0.11328	1671.05	0.10415	1671.05	0.09832	1671.05	0.08992	1671.05	0.08606	1671.05	0.07915	1671.05	0.06565	1671.05	0.06162	1671.05	0.05722
1669.62	0.06926	1669.62	0.07135	1669.62	0.07518	1669.62	0.07592	1669.62	0.07525	1669.62	0.07564	1669.62	0.07849	1669.62	0.0775	1669.62	0.07911	1669.62	0.08249	1669.62	0.08556	1669.62	0.09213	1669.62	0.10476	1669.62	0.12482	1669.62	0.13784	1669.62	0.12122	1669.62	0.11375	1669.62	0.10464	1669.62	0.09873	1669.62	0.09028	1669.62	0.08642	1669.62	0.07952	1669.62	0.06598	1669.62	0.0619	1669.62	0.05749
1668.19	0.06944	1668.19	0.07159	1668.19	0.07547	1668.19	0.07615	1668.19	0.07552	1668.19	0.0759	1668.19	0.07881	1668.19	0.07787	1668.19	0.07943	1668.19	0.08292	1668.19	0.08592	1668.19	0.09252	1668.19	0.10515	1668.19	0.12538	1668.19	0.13849	1668.19	0.12182	1668.19	0.11424	1668.19	0.10514	1668.19	0.09914	1668.19	0.09066	1668.19	0.08677	1668.19	0.07988	1668.19	0.06632	1668.19	0.06219	1668.19	0.05779
1666.77	0.06963	1666.77	0.07182	1666.77	0.07576	1666.77	0.07639	1666.77	0.07578	1666.77	0.07618	1666.77	0.07912	1666.77	0.07825	1666.77	0.07973	1666.77	0.08336	1666.77	0.08628	1666.77	0.09294	1666.77	0.10556	1666.77	0.12595	1666.77	0.13915	1666.77	0.12246	1666.77	0.11476	1666.77	0.10565	1666.77	0.09954	1666.77	0.09106	1666.77	0.08714	1666.77	0.08027	1666.77	0.06668	1666.77	0.0625	1666.77	0.05812
1665.34	0.06984	1665.34	0.07207	1665.34	0.07605	1665.34	0.07664	1665.34	0.07605	1665.34	0.07648	1665.34	0.07944	1665.34	0.07865	1665.34	0.08004	1665.34	0.08382	1665.34	0.08666	1665.34	0.09339	1665.34	0.106	1665.34	0.12655	1665.34	0.13984	1665.34	0.12314	1665.34	0.11531	1665.34	0.1062	1665.34	0.09997	1665.34	0.09151	1665.34	0.08752	1665.34	0.08068	1665.34	0.06706	1665.34	0.06284	1665.34	0.05847
1663.91	0.07004	1663.91	0.07233	1663.91	0.07633	1663.91	0.07692	1663.91	0.07633	1663.91	0.0768	1663.91	0.07977	1663.91	0.07906	1663.91	0.08037	1663.91	0.08428	1663.91	0.08704	1663.91	0.09385	1663.91	0.10648	1663.91	0.12717	1663.91	0.14057	1663.91	0.12387	1663.91	0.1159	1663.91	0.10677	1663.91	0.10042	1663.91	0.09201	1663.91	0.08792	1663.91	0.08112	1663.91	0.06747	1663.91	0.06321	1663.91	0.05887
1662.48	0.07026	1662.48	0.07259	1662.48	0.07661	1662.48	0.07722	1662.48	0.07663	1662.48	0.07716	1662.48	0.0801	1662.48	0.07948	1662.48	0.08071	1662.48	0.08475	1662.48	0.08744	1662.48	0.09434	1662.48	0.10699	1662.48	0.12783	1662.48	0.14133	1662.48	0.12462	1662.48	0.11652	1662.48	0.10735	1662.48	0.10092	1662.48	0.09256	1662.48	0.08835	1662.48	0.0816	1662.48	0.0679	1662.48	0.06361	1662.48	0.05929
1661.06	0.07049	1661.06	0.07287	1661.06	0.0769	1661.06	0.07756	1661.06	0.07695	1661.06	0.07755	1661.06	0.08046	1661.06	0.07992	1661.06	0.08109	1661.06	0.08522	1661.06	0.08786	1661.06	0.09483	1661.06	0.10755	1661.06	0.12853	1661.06	0.14213	1661.06	0.12541	1661.06	0.11717	1661.06	0.10795	1661.06	0.10146	1661.06	0.09315	1661.06	0.08879	1661.06	0.0821	1661.06	0.06834	1661.06	0.06404	1661.06	0.05973
1659.63	0.07073	1659.63	0.07316	1659.63	0.07718	1659.63	0.07792	1659.63	0.07729	1659.63	0.07795	1659.63	0.08082	1659.63	0.08036	1659.63	0.08149	1659.63	0.08568	1659.63	0.08828	1659.63	0.09535	1659.63	0.10813	1659.63	0.12925	1659.63	0.14295	1659.63	0.12621	1659.63	0.11786	1659.63	0.10858	1659.63	0.10204	1659.63	0.09377	1659.63	0.08927	1659.63	0.08262	1659.63	0.06879	1659.63	0.06449	1659.63	0.06019
1658.2	0.07097	1658.2	0.07346	1658.2	0.07748	1658.2	0.07829	1658.2	0.07764	1658.2	0.07836	1658.2	0.0812	1658.2	0.08081	1658.2	0.08192	1658.2	0.08614	1658.2	0.08872	1658.2	0.09588	1658.2	0.10875	1658.2	0.13001	1658.2	0.1438	1658.2	0.12704	1658.2	0.11858	1658.2	0.10923	1658.2	0.10269	1658.2	0.0944	1658.2	0.08976	1658.2	0.08317	1658.2	0.06924	1658.2	0.06494	1658.2	0.06065
1656.77	0.07121	1656.77	0.07376	1656.77	0.0778	1656.77	0.07868	1656.77	0.078	1656.77	0.07878	1656.77	0.08159	1656.77	0.08125	1656.77	0.08236	1656.77	0.08659	1656.77	0.08916	1656.77	0.09643	1656.77	0.10939	1656.77	0.1308	1656.77	0.14467	1656.77	0.12789	1656.77	0.11934	1656.77	0.10989	1656.77	0.10337	1656.77	0.09503	1656.77	0.09028	1656.77	0.08374	1656.77	0.06968	1656.77	0.06539	1656.77	0.06112
1655.35	0.07145	1655.35	0.07405	1655.35	0.07812	1655.35	0.07906	1655.35	0.07838	1655.35	0.07919	1655.35	0.08199	1655.35	0.08168	1655.35	0.0828	1655.35	0.08705	1655.35	0.08962	1655.35	0.097	1655.35	0.11005	1655.35	0.13161	1655.35	0.14555	1655.35	0.12876	1655.35	0.12014	1655.35	0.11059	1655.35	0.1041	1655.35	0.09566	1655.35	0.09082	1655.35	0.08433	1655.35	0.07012	1655.35	0.06583	1655.35	0.06158
1653.92	0.07169	1653.92	0.07434	1653.92	0.07846	1653.92	0.07944	1653.92	0.07876	1653.92	0.0796	1653.92	0.0824	1653.92	0.08211	1653.92	0.08324	1653.92	0.08751	1653.92	0.0901	1653.92	0.09761	1653.92	0.11071	1653.92	0.13243	1653.92	0.14644	1653.92	0.12964	1653.92	0.12098	1653.92	0.1113	1653.92	0.10486	1653.92	0.09629	1653.92	0.09142	1653.92	0.08492	1653.92	0.07056	1653.92	0.06628	1653.92	0.06203
1652.49	0.07192	1652.49	0.07462	1652.49	0.0788	1652.49	0.07982	1652.49	0.07915	1652.49	0.08	1652.49	0.08282	1652.49	0.08254	1652.49	0.08369	1652.49	0.08797	1652.49	0.09059	1652.49	0.09823	1652.49	0.11137	1652.49	0.13325	1652.49	0.14733	1652.49	0.13053	1652.49	0.12183	1652.49	0.11203	1652.49	0.10564	1652.49	0.09692	1652.49	0.09205	1652.49	0.08553	1652.49	0.071	1652.49	0.06673	1652.49	0.06248
1651.06	0.07214	1651.06	0.07491	1651.06	0.07915	1651.06	0.0802	1651.06	0.07955	1651.06	0.0804	1651.06	0.08327	1651.06	0.08297	1651.06	0.08414	1651.06	0.08845	1651.06	0.09112	1651.06	0.09887	1651.06	0.11204	1651.06	0.13408	1651.06	0.14823	1651.06	0.13144	1651.06	0.12269	1651.06	0.11278	1651.06	0.10642	1651.06	0.09757	1651.06	0.09273	1651.06	0.08616	1651.06	0.07145	1651.06	0.06719	1651.06	0.06294
1649.64	0.07235	1649.64	0.07521	1649.64	0.07948	1649.64	0.08058	1649.64	0.07998	1649.64	0.08081	1649.64	0.08373	1649.64	0.08343	1649.64	0.08462	1649.64	0.08894	1649.64	0.09167	1649.64	0.09952	1649.64	0.11272	1649.64	0.13493	1649.64	0.14914	1649.64	0.13236	1649.64	0.12357	1649.64	0.11354	1649.64	0.10722	1649.64	0.09825	1649.64	0.09345	1649.64	0.08681	1649.64	0.07192	1649.64	0.06767	1649.64	0.0634
1648.21	0.07256	1648.21	0.07551	1648.21	0.07982	1648.21	0.08097	1648.21	0.08042	1648.21	0.08122	1648.21	0.08421	1648.21	0.08393	1648.21	0.08512	1648.21	0.08945	1648.21	0.09227	1648.21	0.10017	1648.21	0.11345	1648.21	0.1358	1648.21	0.15008	1648.21	0.13329	1648.21	0.12446	1648.21	0.11431	1648.21	0.10803	1648.21	0.09898	1648.21	0.09421	1648.21	0.08747	1648.21	0.07243	1648.21	0.06818	1648.21	0.06387
1646.78	0.07275	1646.78	0.07585	1646.78	0.08014	1646.78	0.08138	1646.78	0.08089	1646.78	0.08166	1646.78	0.08473	1646.78	0.08447	1646.78	0.08567	1646.78	0.08997	1646.78	0.09291	1646.78	0.10083	1646.78	0.11422	1646.78	0.13671	1646.78	0.15108	1646.78	0.13424	1646.78	0.12537	1646.78	0.11511	1646.78	0.10885	1646.78	0.09977	1646.78	0.095	1646.78	0.08817	1646.78	0.07296	1646.78	0.06873	1646.78	0.06436
1645.35	0.07295	1645.35	0.0762	1645.35	0.08047	1645.35	0.08182	1645.35	0.08139	1645.35	0.08212	1645.35	0.08529	1645.35	0.08505	1645.35	0.08626	1645.35	0.09052	1645.35	0.09359	1645.35	0.10149	1645.35	0.11505	1645.35	0.13766	1645.35	0.15214	1645.35	0.13521	1645.35	0.12629	1645.35	0.11593	1645.35	0.1097	1645.35	0.1006	1645.35	0.09582	1645.35	0.0889	1645.35	0.07354	1645.35	0.0693	1645.35	0.06488
1643.93	0.07315	1643.93	0.07656	1643.93	0.08081	1643.93	0.08226	1643.93	0.08191	1643.93	0.0826	1643.93	0.08587	1643.93	0.08567	1643.93	0.08689	1643.93	0.09108	1643.93	0.09432	1643.93	0.10217	1643.93	0.11593	1643.93	0.13866	1643.93	0.15326	1643.93	0.1362	1643.93	0.12724	1643.93	0.1168	1643.93	0.11058	1643.93	0.10148	1643.93	0.09666	1643.93	0.08966	1643.93	0.07415	1643.93	0.06991	1643.93	0.06541
1642.5	0.07337	1642.5	0.07694	1642.5	0.08115	1642.5	0.08272	1642.5	0.08245	1642.5	0.08309	1642.5	0.08648	1642.5	0.08631	1642.5	0.08756	1642.5	0.09167	1642.5	0.09506	1642.5	0.10285	1642.5	0.11685	1642.5	0.13971	1642.5	0.15444	1642.5	0.13722	1642.5	0.12819	1642.5	0.1177	1642.5	0.11148	1642.5	0.1024	1642.5	0.09751	1642.5	0.09044	1642.5	0.07478	1642.5	0.07054	1642.5	0.06597
1641.07	0.0736	1641.07	0.07731	1641.07	0.08152	1641.07	0.08317	1641.07	0.083	1641.07	0.0836	1641.07	0.08711	1641.07	0.08696	1641.07	0.08826	1641.07	0.09228	1641.07	0.09581	1641.07	0.10355	1641.07	0.11778	1641.07	0.14077	1641.07	0.15564	1641.07	0.13827	1641.07	0.12917	1641.07	0.11864	1641.07	0.11239	1641.07	0.10331	1641.07	0.09837	1641.07	0.09123	1641.07	0.07542	1641.07	0.07119	1641.07	0.06653
1639.64	0.07384	1639.64	0.07767	1639.64	0.0819	1639.64	0.08362	1639.64	0.08354	1639.64	0.08411	1639.64	0.08773	1639.64	0.08762	1639.64	0.08896	1639.64	0.09291	1639.64	0.09656	1639.64	0.10425	1639.64	0.1187	1639.64	0.14185	1639.64	0.15684	1639.64	0.13933	1639.64	0.13016	1639.64	0.11961	1639.64	0.11329	1639.64	0.10421	1639.64	0.09923	1639.64	0.09201	1639.64	0.07607	1639.64	0.07184	1639.64	0.0671
1638.22	0.0741	1638.22	0.07802	1638.22	0.08231	1638.22	0.08406	1638.22	0.08406	1638.22	0.08463	1638.22	0.08835	1638.22	0.08828	1638.22	0.08967	1638.22	0.09356	1638.22	0.0973	1638.22	0.10497	1638.22	0.11962	1638.22	0.14293	1638.22	0.15802	1638.22	0.14041	1638.22	0.1312	1638.22	0.12061	1638.22	0.1142	1638.22	0.10508	1638.22	0.10009	1638.22	0.09279	1638.22	0.07672	1638.22	0.0725	1638.22	0.06768
1636.79	0.07438	1636.79	0.07835	1636.79	0.08274	1636.79	0.08451	1636.79	0.08457	1636.79	0.08516	1636.79	0.08896	1636.79	0.08894	1636.79	0.09038	1636.79	0.09424	1636.79	0.09804	1636.79	0.10573	1636.79	0.12054	1636.79	0.14402	1636.79	0.1592	1636.79	0.14152	1636.79	0.1323	1636.79	0.12165	1636.79	0.1151	1636.79	0.10595	1636.79	0.10095	1636.79	0.09357	1636.79	0.07739	1636.79	0.07315	1636.79	0.06829
1635.36	0.07466	1635.36	0.07869	1635.36	0.0832	1635.36	0.08497	1635.36	0.08506	1635.36	0.08571	1635.36	0.08957	1635.36	0.08962	1635.36	0.09109	1635.36	0.09495	1635.36	0.09879	1635.36	0.10651	1635.36	0.12148	1635.36	0.14515	1635.36	0.16038	1635.36	0.14267	1635.36	0.13347	1635.36	0.12273	1635.36	0.11603	1635.36	0.10681	1635.36	0.10185	1635.36	0.09437	1635.36	0.07808	1635.36	0.07382	1635.36	0.06892
1633.93	0.07496	1633.93	0.07903	1633.93	0.08367	1633.93	0.08545	1633.93	0.08556	1633.93	0.0863	1633.93	0.0902	1633.93	0.0903	1633.93	0.09182	1633.93	0.09569	1633.93	0.09957	1633.93	0.10735	1633.93	0.12246	1633.93	0.14632	1633.93	0.16161	1633.93	0.14386	1633.93	0.1347	1633.93	0.12388	1633.93	0.11699	1633.93	0.10771	1633.93	0.10279	1633.93	0.0952	1633.93	0.0788	1633.93	0.07452	1633.93	0.06959
1632.51	0.07526	1632.51	0.07939	1632.51	0.08416	1632.51	0.08597	1632.51	0.08607	1632.51	0.08693	1632.51	0.09086	1632.51	0.09101	1632.51	0.09257	1632.51	0.09649	1632.51	0.1004	1632.51	0.10825	1632.51	0.1235	1632.51	0.14756	1632.51	0.1629	1632.51	0.14512	1632.51	0.136	1632.51	0.12509	1632.51	0.11799	1632.51	0.10864	1632.51	0.10377	1632.51	0.09607	1632.51	0.07956	1632.51	0.07524	1632.51	0.07029
1631.08	0.07557	1631.08	0.07976	1631.08	0.08468	1631.08	0.08654	1631.08	0.0866	1631.08	0.08761	1631.08	0.09156	1631.08	0.09175	1631.08	0.09334	1631.08	0.09734	1631.08	0.10127	1631.08	0.10922	1631.08	0.1246	1631.08	0.14889	1631.08	0.16428	1631.08	0.14645	1631.08	0.13735	1631.08	0.12637	1631.08	0.11905	1631.08	0.10965	1631.08	0.10481	1631.08	0.09699	1631.08	0.08037	1631.08	0.076	1631.08	0.07104
1629.65	0.07588	1629.65	0.08016	1629.65	0.08522	1629.65	0.08715	1629.65	0.08715	1629.65	0.08835	1629.65	0.09231	1629.65	0.09251	1629.65	0.09415	1629.65	0.09824	1629.65	0.10219	1629.65	0.11024	1629.65	0.12577	1629.65	0.1503	1629.65	0.16577	1629.65	0.14786	1629.65	0.13875	1629.65	0.1277	1629.65	0.12018	1629.65	0.11072	1629.65	0.1059	1629.65	0.09797	1629.65	0.08123	1629.65	0.07679	1629.65	0.07182
1628.23	0.0762	1628.23	0.08059	1628.23	0.0858	1628.23	0.0878	1628.23	0.08775	1628.23	0.08913	1628.23	0.0931	1628.23	0.09331	1628.23	0.095	1628.23	0.09917	1628.23	0.10316	1628.23	0.11131	1628.23	0.12701	1628.23	0.15179	1628.23	0.16737	1628.23	0.14933	1628.23	0.14018	1628.23	0.1291	1628.23	0.12137	1628.23	0.11187	1628.23	0.10703	1628.23	0.09901	1628.23	0.08213	1628.23	0.07762	1628.23	0.07265
1626.8	0.07652	1626.8	0.08104	1626.8	0.0864	1626.8	0.08849	1626.8	0.08838	1626.8	0.08994	1626.8	0.09392	1626.8	0.09413	1626.8	0.09588	1626.8	0.10015	1626.8	0.10417	1626.8	0.11243	1626.8	0.1283	1626.8	0.15336	1626.8	0.16909	1626.8	0.15086	1626.8	0.14166	1626.8	0.13052	1626.8	0.12264	1626.8	0.1131	1626.8	0.1082	1626.8	0.1001	1626.8	0.08307	1626.8	0.07848	1626.8	0.07351
1625.37	0.07684	1625.37	0.0815	1625.37	0.08702	1625.37	0.0892	1625.37	0.08903	1625.37	0.09078	1625.37	0.09477	1625.37	0.09498	1625.37	0.09681	1625.37	0.10117	1625.37	0.10521	1625.37	0.1136	1625.37	0.12964	1625.37	0.155	1625.37	0.17092	1625.37	0.15245	1625.37	0.14319	1625.37	0.13199	1625.37	0.12397	1625.37	0.11437	1625.37	0.10942	1625.37	0.10124	1625.37	0.08405	1625.37	0.07938	1625.37	0.0744
1623.94	0.07717	1623.94	0.08198	1623.94	0.08767	1623.94	0.08991	1623.94	0.08971	1623.94	0.09163	1623.94	0.09564	1623.94	0.09585	1623.94	0.09775	1623.94	0.10222	1623.94	0.10627	1623.94	0.11483	1623.94	0.13101	1623.94	0.1567	1623.94	0.17285	1623.94	0.1541	1623.94	0.14477	1623.94	0.1335	1623.94	0.12537	1623.94	0.11569	1623.94	0.11068	1623.94	0.10244	1623.94	0.08506	1623.94	0.08031	1623.94	0.07532
1622.52	0.0775	1622.52	0.08246	1622.52	0.08833	1622.52	0.09062	1622.52	0.09042	1622.52	0.0925	1622.52	0.09656	1622.52	0.09676	1622.52	0.09873	1622.52	0.10332	1622.52	0.10737	1622.52	0.11613	1622.52	0.13241	1622.52	0.15847	1622.52	0.17487	1622.52	0.15582	1622.52	0.14643	1622.52	0.13504	1622.52	0.12685	1622.52	0.11706	1622.52	0.11199	1622.52	0.10369	1622.52	0.0861	1622.52	0.08128	1622.52	0.07627
1621.09	0.07784	1621.09	0.08296	1621.09	0.089	1621.09	0.09135	1621.09	0.09116	1621.09	0.09338	1621.09	0.0975	1621.09	0.0977	1621.09	0.09974	1621.09	0.10448	1621.09	0.10852	1621.09	0.11749	1621.09	0.13385	1621.09	0.16033	1621.09	0.17701	1621.09	0.15763	1621.09	0.14817	1621.09	0.13664	1621.09	0.12841	1621.09	0.1185	1621.09	0.11338	1621.09	0.10499	1621.09	0.0872	1621.09	0.0823	1621.09	0.07726
1619.66	0.07819	1619.66	0.08348	1619.66	0.08968	1619.66	0.09209	1619.66	0.09193	1619.66	0.09428	1619.66	0.09852	1619.66	0.09871	1619.66	0.10082	1619.66	0.1057	1619.66	0.10974	1619.66	0.11894	1619.66	0.13538	1619.66	0.16228	1619.66	0.17925	1619.66	0.15958	1619.66	0.15001	1619.66	0.1383	1619.66	0.13008	1619.66	0.12004	1619.66	0.11485	1619.66	0.10637	1619.66	0.08838	1619.66	0.08339	1619.66	0.07828
1618.23	0.07855	1618.23	0.08404	1618.23	0.09037	1618.23	0.09288	1618.23	0.09276	1618.23	0.09523	1618.23	0.0996	1618.23	0.09977	1618.23	0.10196	1618.23	0.107	1618.23	0.11107	1618.23	0.12045	1618.23	0.13701	1618.23	0.16436	1618.23	0.18162	1618.23	0.16166	1618.23	0.15198	1618.23	0.14005	1618.23	0.13185	1618.23	0.12169	1618.23	0.11642	1618.23	0.10783	1618.23	0.08963	1618.23	0.08456	1618.23	0.07937
1616.81	0.07892	1616.81	0.08462	1616.81	0.09108	1616.81	0.0937	1616.81	0.09364	1616.81	0.09623	1616.81	0.10076	1616.81	0.10093	1616.81	0.10318	1616.81	0.10839	1616.81	0.11251	1616.81	0.12205	1616.81	0.13876	1616.81	0.16659	1616.81	0.18415	1616.81	0.16389	1616.81	0.1541	1616.81	0.14191	1616.81	0.13374	1616.81	0.12349	1616.81	0.1181	1616.81	0.1094	1616.81	0.09099	1616.81	0.08583	1616.81	0.08053
1615.38	0.07931	1615.38	0.08525	1615.38	0.0918	1615.38	0.09458	1615.38	0.09459	1615.38	0.09729	1615.38	0.102	1615.38	0.10216	1615.38	0.10449	1615.38	0.10988	1615.38	0.11408	1615.38	0.12371	1615.38	0.14068	1615.38	0.16896	1615.38	0.18683	1615.38	0.16629	1615.38	0.15637	1615.38	0.14391	1615.38	0.13574	1615.38	0.12543	1615.38	0.11992	1615.38	0.11107	1615.38	0.09245	1615.38	0.08721	1615.38	0.08178
1613.95	0.07971	1613.95	0.08591	1613.95	0.09255	1613.95	0.09552	1613.95	0.09561	1613.95	0.09841	1613.95	0.1033	1613.95	0.10349	1613.95	0.10591	1613.95	0.11144	1613.95	0.11577	1613.95	0.12546	1613.95	0.14275	1613.95	0.17151	1613.95	0.1897	1613.95	0.16887	1613.95	0.1588	1613.95	0.14605	1613.95	0.13788	1613.95	0.12753	1613.95	0.12186	1613.95	0.11287	1613.95	0.09402	1613.95	0.0887	1613.95	0.08315
1612.52	0.08013	1612.52	0.0866	1612.52	0.09333	1612.52	0.0965	1612.52	0.0967	1612.52	0.0996	1612.52	0.10469	1612.52	0.10492	1612.52	0.10743	1612.52	0.11309	1612.52	0.11758	1612.52	0.1273	1612.52	0.14498	1612.52	0.17421	1612.52	0.19277	1612.52	0.17161	1612.52	0.16137	1612.52	0.14837	1612.52	0.14015	1612.52	0.12977	1612.52	0.12395	1612.52	0.11479	1612.52	0.09568	1612.52	0.09031	1612.52	0.08462
1611.1	0.08057	1611.1	0.0873	1611.1	0.09413	1611.1	0.09751	1611.1	0.09785	1611.1	0.10085	1611.1	0.10615	1611.1	0.10644	1611.1	0.10905	1611.1	0.11482	1611.1	0.11948	1611.1	0.12924	1611.1	0.14736	1611.1	0.17706	1611.1	0.19604	1611.1	0.17451	1611.1	0.1641	1611.1	0.15086	1611.1	0.14256	1611.1	0.13215	1611.1	0.12616	1611.1	0.11685	1611.1	0.09745	1611.1	0.09205	1611.1	0.0862
1609.67	0.08103	1609.67	0.088	1609.67	0.09498	1609.67	0.09855	1609.67	0.09907	1609.67	0.10214	1609.67	0.10765	1609.67	0.10805	1609.67	0.11077	1609.67	0.11662	1609.67	0.12146	1609.67	0.13129	1609.67	0.14988	1609.67	0.18007	1609.67	0.19949	1609.67	0.17757	1609.67	0.16696	1609.67	0.15353	1609.67	0.14511	1609.67	0.13467	1609.67	0.12849	1609.67	0.11902	1609.67	0.09931	1609.67	0.09388	1609.67	0.08789
1608.24	0.08151	1608.24	0.0887	1608.24	0.09586	1608.24	0.0996	1608.24	0.10035	1608.24	0.10349	1608.24	0.10921	1608.24	0.10973	1608.24	0.11256	1608.24	0.11848	1608.24	0.12352	1608.24	0.13347	1608.24	0.15252	1608.24	0.18323	1608.24	0.20311	1608.24	0.18079	1608.24	0.16998	1608.24	0.15638	1608.24	0.1478	1608.24	0.13731	1608.24	0.13094	1608.24	0.12131	1608.24	0.10126	1608.24	0.09582	1608.24	0.08968
1606.81	0.082	1606.81	0.08941	1606.81	0.09678	1606.81	0.10067	1606.81	0.10166	1606.81	0.10487	1606.81	0.11081	1606.81	0.11149	1606.81	0.11443	1606.81	0.12041	1606.81	0.12564	1606.81	0.13576	1606.81	0.15528	1606.81	0.18651	1606.81	0.20685	1606.81	0.18414	1606.81	0.17313	1606.81	0.15938	1606.81	0.15061	1606.81	0.14007	1606.81	0.13351	1606.81	0.12372	1606.81	0.1033	1606.81	0.09785	1606.81	0.09157
1605.39	0.0825	1605.39	0.09012	1605.39	0.09774	1605.39	0.10176	1605.39	0.10302	1605.39	0.10629	1605.39	0.11245	1605.39	0.11331	1605.39	0.11636	1605.39	0.12241	1605.39	0.12784	1605.39	0.13817	1605.39	0.15814	1605.39	0.18994	1605.39	0.2107	1605.39	0.18763	1605.39	0.17644	1605.39	0.16254	1605.39	0.15354	1605.39	0.14292	1605.39	0.13618	1605.39	0.12624	1605.39	0.10544	1605.39	0.09995	1605.39	0.09355
1603.96	0.083	1603.96	0.09086	1603.96	0.09873	1603.96	0.10286	1603.96	0.10439	1603.96	0.10775	1603.96	0.11413	1603.96	0.11518	1603.96	0.11833	1603.96	0.12446	1603.96	0.13012	1603.96	0.14069	1603.96	0.16111	1603.96	0.19349	1603.96	0.21463	1603.96	0.19124	1603.96	0.17988	1603.96	0.16583	1603.96	0.15659	1603.96	0.14585	1603.96	0.13897	1603.96	0.12884	1603.96	0.10769	1603.96	0.10212	1603.96	0.09562
1602.53	0.08349	1602.53	0.09161	1602.53	0.09975	1602.53	0.10399	1602.53	0.10578	1602.53	0.10924	1602.53	0.11585	1602.53	0.11711	1602.53	0.12035	1602.53	0.12657	1602.53	0.1325	1602.53	0.14331	1602.53	0.16416	1602.53	0.19716	1602.53	0.2186	1602.53	0.19496	1602.53	0.18342	1602.53	0.16922	1602.53	0.15975	1602.53	0.14883	1602.53	0.14185	1602.53	0.13154	1602.53	0.11003	1602.53	0.10435	1602.53	0.09775
1601.1	0.08396	1601.1	0.09239	1601.1	0.10078	1601.1	0.10515	1601.1	0.10717	1601.1	0.11077	1601.1	0.1176	1601.1	0.11906	1601.1	0.12241	1601.1	0.12872	1601.1	0.13495	1601.1	0.14599	1601.1	0.16729	1601.1	0.20094	1601.1	0.22261	1601.1	0.19878	1601.1	0.18705	1601.1	0.1727	1601.1	0.16299	1601.1	0.15185	1601.1	0.14482	1601.1	0.1343	1601.1	0.11245	1601.1	0.10661	1601.1	0.09994
1599.68	0.08441	1599.68	0.09318	1599.68	0.1018	1599.68	0.10634	1599.68	0.10856	1599.68	0.11234	1599.68	0.11939	1599.68	0.12104	1599.68	0.12447	1599.68	0.13091	1599.68	0.13747	1599.68	0.14871	1599.68	0.17047	1599.68	0.20478	1599.68	0.22664	1599.68	0.20267	1599.68	0.19073	1599.68	0.17623	1599.68	0.16631	1599.68	0.15491	1599.68	0.14784	1599.68	0.1371	1599.68	0.11491	1599.68	0.10891	1599.68	0.10218
1598.25	0.08483	1598.25	0.09396	1598.25	0.10282	1598.25	0.10755	1598.25	0.10994	1598.25	0.11392	1598.25	0.12118	1598.25	0.12302	1598.25	0.12654	1598.25	0.13311	1598.25	0.14002	1598.25	0.15145	1598.25	0.17365	1598.25	0.20865	1598.25	0.23068	1598.25	0.20658	1598.25	0.19443	1598.25	0.17977	1598.25	0.16966	1598.25	0.15799	1598.25	0.15088	1598.25	0.13994	1598.25	0.1174	1598.25	0.11122	1598.25	0.10443
1596.82	0.08521	1596.82	0.09473	1596.82	0.10381	1596.82	0.10878	1596.82	0.11131	1596.82	0.1155	1596.82	0.12297	1596.82	0.12497	1596.82	0.12859	1596.82	0.13529	1596.82	0.14256	1596.82	0.15415	1596.82	0.17682	1596.82	0.2125	1596.82	0.23471	1596.82	0.21049	1596.82	0.19811	1596.82	0.18329	1596.82	0.17302	1596.82	0.16108	1596.82	0.15389	1596.82	0.14276	1596.82	0.11986	1596.82	0.11353	1596.82	0.10668
1595.39	0.08555	1595.39	0.09548	1595.39	0.10477	1595.39	0.11001	1595.39	0.11264	1595.39	0.11705	1595.39	0.12474	1595.39	0.12687	1595.39	0.1306	1595.39	0.13746	1595.39	0.14504	1595.39	0.1568	1595.39	0.17991	1595.39	0.21629	1595.39	0.23872	1595.39	0.2143	1595.39	0.20174	1595.39	0.18673	1595.39	0.17636	1595.39	0.16413	1595.39	0.15685	1595.39	0.14556	1595.39	0.12227	1595.39	0.11582	1595.39	0.10891
1593.97	0.08584	1593.97	0.09618	1593.97	0.10569	1593.97	0.11122	1593.97	0.11394	1593.97	0.11856	1593.97	0.12646	1593.97	0.12868	1593.97	0.13255	1593.97	0.13956	1593.97	0.14743	1593.97	0.15935	1593.97	0.18289	1593.97	0.21997	1593.97	0.24265	1593.97	0.21799	1593.97	0.20527	1593.97	0.19005	1593.97	0.17964	1593.97	0.16712	1593.97	0.15972	1593.97	0.14828	1593.97	0.12459	1593.97	0.11807	1593.97	0.11109
1592.54	0.08607	1592.54	0.09683	1592.54	0.10655	1592.54	0.11238	1592.54	0.11517	1592.54	0.11999	1592.54	0.12809	1592.54	0.13039	1592.54	0.13442	1592.54	0.14158	1592.54	0.14966	1592.54	0.16177	1592.54	0.18572	1592.54	0.22348	1592.54	0.24648	1592.54	0.22151	1592.54	0.20863	1592.54	0.19322	1592.54	0.1828	1592.54	0.17	1592.54	0.16245	1592.54	0.1509	1592.54	0.12678	1592.54	0.12023	1592.54	0.11318
1591.11	0.08627	1591.11	0.09741	1591.11	0.10733	1591.11	0.11347	1591.11	0.11633	1591.11	0.12132	1591.11	0.12964	1591.11	0.13198	1591.11	0.13619	1591.11	0.14349	1591.11	0.15173	1591.11	0.16405	1591.11	0.18838	1591.11	0.22677	1591.11	0.25014	1591.11	0.22484	1591.11	0.21179	1591.11	0.1962	1591.11	0.18581	1591.11	0.17272	1591.11	0.16503	1591.11	0.15339	1591.11	0.12884	1591.11	0.12227	1591.11	0.11514
1589.68	0.08642	1589.68	0.09794	1589.68	0.10805	1589.68	0.11446	1589.68	0.1174	1589.68	0.12255	1589.68	0.13106	1589.68	0.13344	1589.68	0.13784	1589.68	0.14527	1589.68	0.15359	1589.68	0.16616	1589.68	0.19082	1589.68	0.2298	1589.68	0.25359	1589.68	0.22796	1589.68	0.21472	1589.68	0.19898	1589.68	0.18864	1589.68	0.17528	1589.68	0.16744	1589.68	0.1557	1589.68	0.13074	1589.68	0.12417	1589.68	0.11695
1588.26	0.08654	1588.26	0.09839	1588.26	0.10869	1588.26	0.11534	1588.26	0.11836	1588.26	0.12366	1588.26	0.13236	1588.26	0.13476	1588.26	0.13936	1588.26	0.14691	1588.26	0.15525	1588.26	0.16808	1588.26	0.19305	1588.26	0.23253	1588.26	0.25677	1588.26	0.23086	1588.26	0.21739	1588.26	0.20152	1588.26	0.19125	1588.26	0.17765	1588.26	0.16965	1588.26	0.15783	1588.26	0.13248	1588.26	0.12591	1588.26	0.11859
1586.83	0.08662	1586.83	0.09878	1586.83	0.10924	1586.83	0.11612	1586.83	0.11922	1586.83	0.12466	1586.83	0.13351	1586.83	0.13594	1586.83	0.14073	1586.83	0.14841	1586.83	0.1567	1586.83	0.16978	1586.83	0.19502	1586.83	0.23493	1586.83	0.25964	1586.83	0.2335	1586.83	0.2198	1586.83	0.20383	1586.83	0.1936	1586.83	0.17983	1586.83	0.17166	1586.83	0.15976	1586.83	0.13405	1586.83	0.12748	1586.83	0.12003
1585.4	0.08666	1585.4	0.0991	1585.4	0.1097	1585.4	0.11676	1585.4	0.11995	1585.4	0.12552	1585.4	0.13451	1585.4	0.13696	1585.4	0.14193	1585.4	0.14972	1585.4	0.15793	1585.4	0.17124	1585.4	0.19675	1585.4	0.237	1585.4	0.26217	1585.4	0.23585	1585.4	0.22193	1585.4	0.20585	1585.4	0.19564	1585.4	0.18179	1585.4	0.17345	1585.4	0.16147	1585.4	0.13543	1585.4	0.12886	1585.4	0.1213
1583.98	0.08666	1583.98	0.09935	1583.98	0.11006	1583.98	0.11728	1583.98	0.12054	1583.98	0.12623	1583.98	0.13536	1583.98	0.13782	1583.98	0.14296	1583.98	0.15085	1583.98	0.15895	1583.98	0.17245	1583.98	0.19822	1583.98	0.23872	1583.98	0.26433	1583.98	0.23785	1583.98	0.22375	1583.98	0.20758	1583.98	0.19734	1583.98	0.18351	1583.98	0.17498	1583.98	0.16293	1583.98	0.13659	1583.98	0.13005	1583.98	0.12237
1582.55	0.08661	1582.55	0.0995	1582.55	0.11032	1582.55	0.11766	1582.55	0.12099	1582.55	0.12679	1582.55	0.13603	1582.55	0.13851	1582.55	0.1438	1582.55	0.15177	1582.55	0.15974	1582.55	0.17341	1582.55	0.19942	1582.55	0.24008	1582.55	0.2661	1582.55	0.23944	1582.55	0.22524	1582.55	0.20897	1582.55	0.19868	1582.55	0.18493	1582.55	0.17625	1582.55	0.16415	1582.55	0.13751	1582.55	0.13103	1582.55	0.12324
1581.12	0.08651	1581.12	0.09957	1581.12	0.11047	1581.12	0.11791	1581.12	0.12131	1581.12	0.12719	1581.12	0.13652	1581.12	0.13902	1581.12	0.14445	1581.12	0.15246	1581.12	0.16031	1581.12	0.17412	1581.12	0.20032	1581.12	0.24107	1581.12	0.26747	1581.12	0.2406	1581.12	0.22637	1581.12	0.21002	1581.12	0.19963	1581.12	0.18604	1581.12	0.17721	1581.12	0.16508	1581.12	0.13819	1581.12	0.13179	1581.12	0.12389
1579.69	0.08635	1579.69	0.09954	1579.69	0.11051	1579.69	0.11802	1579.69	0.1215	1579.69	0.12742	1579.69	0.13682	1579.69	0.13936	1579.69	0.1449	1579.69	0.15292	1579.69	0.16066	1579.69	0.17459	1579.69	0.20092	1579.69	0.24169	1579.69	0.26843	1579.69	0.24132	1579.69	0.22713	1579.69	0.21074	1579.69	0.20019	1579.69	0.18682	1579.69	0.17788	1579.69	0.16572	1579.69	0.13861	1579.69	0.13233	1579.69	0.12434
1578.27	0.08614	1578.27	0.09943	1578.27	0.11045	1578.27	0.118	1578.27	0.12158	1578.27	0.12749	1578.27	0.13695	1578.27	0.13954	1578.27	0.14514	1578.27	0.15314	1578.27	0.16079	1578.27	0.17483	1578.27	0.20124	1578.27	0.24195	1578.27	0.26899	1578.27	0.24163	1578.27	0.22752	1578.27	0.21112	1578.27	0.20039	1578.27	0.18726	1578.27	0.17824	1578.27	0.16608	1578.27	0.13878	1578.27	0.13265	1578.27	0.12457
1576.84	0.08587	1576.84	0.09925	1576.84	0.1103	1576.84	0.11786	1576.84	0.12157	1576.84	0.12743	1576.84	0.13692	1576.84	0.13957	1576.84	0.14518	1576.84	0.15315	1576.84	0.16075	1576.84	0.17487	1576.84	0.20128	1576.84	0.24185	1576.84	0.26916	1576.84	0.24157	1576.84	0.22757	1576.84	0.21119	1576.84	0.20025	1576.84	0.18738	1576.84	0.17831	1576.84	0.16616	1576.84	0.13873	1576.84	0.13275	1576.84	0.12459
1575.41	0.08555	1575.41	0.09901	1575.41	0.11008	1575.41	0.11761	1575.41	0.12147	1575.41	0.12724	1575.41	0.13674	1575.41	0.13948	1575.41	0.14503	1575.41	0.15297	1575.41	0.16053	1575.41	0.17471	1575.41	0.20109	1575.41	0.24138	1575.41	0.26895	1575.41	0.24118	1575.41	0.2273	1575.41	0.21096	1575.41	0.19981	1575.41	0.18722	1575.41	0.17811	1575.41	0.16596	1575.41	0.13848	1575.41	0.13263	1575.41	0.12441
1573.98	0.08521	1573.98	0.09875	1573.98	0.1098	1573.98	0.11728	1573.98	0.12128	1573.98	0.12696	1573.98	0.13642	1573.98	0.13926	1573.98	0.14471	1573.98	0.15264	1573.98	0.16017	1573.98	0.17437	1573.98	0.20068	1573.98	0.2406	1573.98	0.26837	1573.98	0.24052	1573.98	0.22677	1573.98	0.21045	1573.98	0.19909	1573.98	0.1868	1573.98	0.17765	1573.98	0.16553	1573.98	0.13806	1573.98	0.13232	1573.98	0.12404
1572.56	0.08484	1572.56	0.09847	1572.56	0.10947	1572.56	0.11689	1572.56	0.12102	1572.56	0.1266	1572.56	0.13602	1572.56	0.13894	1572.56	0.14423	1572.56	0.15216	1572.56	0.15969	1572.56	0.17386	1572.56	0.20008	1572.56	0.23954	1572.56	0.26745	1572.56	0.23961	1572.56	0.22599	1572.56	0.20967	1572.56	0.19816	1572.56	0.18615	1572.56	0.17696	1572.56	0.16488	1572.56	0.1375	1572.56	0.13182	1572.56	0.1235
1571.13	0.08447	1571.13	0.0982	1571.13	0.10911	1571.13	0.11647	1571.13	0.12068	1571.13	0.1262	1571.13	0.13552	1571.13	0.13853	1571.13	0.14363	1571.13	0.15156	1571.13	0.15909	1571.13	0.17319	1571.13	0.19932	1571.13	0.23824	1571.13	0.26622	1571.13	0.2385	1571.13	0.22499	1571.13	0.20864	1571.13	0.19704	1571.13	0.18528	1571.13	0.17607	1571.13	0.16405	1571.13	0.13683	1571.13	0.13115	1571.13	0.12282
1569.7	0.08409	1569.7	0.09793	1569.7	0.10873	1569.7	0.11604	1569.7	0.12028	1569.7	0.12577	1569.7	0.13495	1569.7	0.13806	1569.7	0.14294	1569.7	0.15085	1569.7	0.15842	1569.7	0.17237	1569.7	0.19842	1569.7	0.23675	1569.7	0.26472	1569.7	0.23721	1569.7	0.22383	1569.7	0.20742	1569.7	0.19579	1569.7	0.18421	1569.7	0.17501	1569.7	0.16306	1569.7	0.13605	1569.7	0.13035	1569.7	0.12201
1568.27	0.08371	1568.27	0.09768	1568.27	0.10833	1568.27	0.11561	1568.27	0.11983	1568.27	0.12532	1568.27	0.13434	1568.27	0.13756	1568.27	0.14217	1568.27	0.15006	1568.27	0.1577	1568.27	0.17144	1568.27	0.1974	1568.27	0.23517	1568.27	0.26302	1568.27	0.23578	1568.27	0.22253	1568.27	0.20604	1568.27	0.19446	1568.27	0.18297	1568.27	0.17381	1568.27	0.16196	1568.27	0.1352	1568.27	0.12945	1568.27	0.12111
1566.85	0.08334	1566.85	0.09742	1566.85	0.10793	1566.85	0.1152	1566.85	0.11935	1566.85	0.12487	1566.85	0.13369	1566.85	0.13704	1566.85	0.14134	1566.85	0.14921	1566.85	0.15696	1566.85	0.17041	1566.85	0.19628	1566.85	0.23355	1566.85	0.26117	1566.85	0.23425	1566.85	0.22115	1566.85	0.20453	1566.85	0.19309	1566.85	0.18161	1566.85	0.1725	1566.85	0.16078	1566.85	0.13425	1566.85	0.12847	1566.85	0.12015
1565.42	0.08296	1565.42	0.09715	1565.42	0.10753	1565.42	0.1148	1565.42	0.11885	1565.42	0.1244	1565.42	0.13302	1565.42	0.1365	1565.42	0.14046	1565.42	0.14833	1565.42	0.15619	1565.42	0.1693	1565.42	0.19508	1565.42	0.23192	1565.42	0.25924	1565.42	0.23265	1565.42	0.21971	1565.42	0.20294	1565.42	0.19171	1565.42	0.18015	1565.42	0.17112	1565.42	0.15954	1565.42	0.13324	1565.42	0.12743	1565.42	0.11915
1563.99	0.08258	1563.99	0.09687	1563.99	0.10713	1563.99	0.11441	1563.99	0.11834	1563.99	0.12394	1563.99	0.13234	1563.99	0.13593	1563.99	0.13954	1563.99	0.14743	1563.99	0.15539	1563.99	0.16814	1563.99	0.19377	1563.99	0.23034	1563.99	0.25728	1563.99	0.23101	1563.99	0.21824	1563.99	0.2013	1563.99	0.19032	1563.99	0.17862	1563.99	0.16968	1563.99	0.15826	1563.99	0.13216	1563.99	0.12636	1563.99	0.11814
1562.56	0.0822	1562.56	0.09656	1562.56	0.10671	1562.56	0.11402	1562.56	0.11783	1562.56	0.12345	1562.56	0.13165	1562.56	0.1353	1562.56	0.1386	1562.56	0.14652	1562.56	0.15456	1562.56	0.16695	1562.56	0.19238	1562.56	0.22881	1562.56	0.25532	1562.56	0.22936	1562.56	0.21672	1562.56	0.19964	1562.56	0.18893	1562.56	0.17704	1562.56	0.16821	1562.56	0.15696	1562.56	0.13102	1562.56	0.12526	1562.56	0.11715
1561.14	0.08181	1561.14	0.09621	1561.14	0.1063	1561.14	0.11363	1561.14	0.11729	1561.14	0.12294	1561.14	0.13096	1561.14	0.13462	1561.14	0.13763	1561.14	0.14561	1561.14	0.15367	1561.14	0.16575	1561.14	0.1909	1561.14	0.22735	1561.14	0.2534	1561.14	0.2277	1561.14	0.21517	1561.14	0.19802	1561.14	0.18754	1561.14	0.17545	1561.14	0.16673	1561.14	0.15566	1561.14	0.12985	1561.14	0.12415	1561.14	0.11617
1559.71	0.08143	1559.71	0.09583	1559.71	0.10588	1559.71	0.11323	1559.71	0.11674	1559.71	0.1224	1559.71	0.13025	1559.71	0.13388	1559.71	0.13667	1559.71	0.1447	1559.71	0.15273	1559.71	0.16455	1559.71	0.18937	1559.71	0.22592	1559.71	0.25153	1559.71	0.22605	1559.71	0.21357	1559.71	0.19644	1559.71	0.18616	1559.71	0.17387	1559.71	0.16525	1559.71	0.15436	1559.71	0.12869	1559.71	0.12302	1559.71	0.11522
1558.28	0.08106	1558.28	0.0954	1558.28	0.10546	1558.28	0.1128	1558.28	0.11616	1558.28	0.12182	1558.28	0.12954	1558.28	0.13311	1558.28	0.13572	1558.28	0.14381	1558.28	0.15176	1558.28	0.16339	1558.28	0.18782	1558.28	0.22452	1558.28	0.24975	1558.28	0.22445	1558.28	0.21193	1558.28	0.19495	1558.28	0.18482	1558.28	0.17232	1558.28	0.1638	1558.28	0.15308	1558.28	0.12756	1558.28	0.12189	1558.28	0.11429
1556.85	0.08072	1556.85	0.09495	1556.85	0.10504	1556.85	0.11235	1556.85	0.11556	1556.85	0.12121	1556.85	0.12882	1556.85	0.1323	1556.85	0.1348	1556.85	0.14292	1556.85	0.15076	1556.85	0.16224	1556.85	0.18628	1556.85	0.22314	1556.85	0.24807	1556.85	0.22289	1556.85	0.21029	1556.85	0.19359	1556.85	0.1835	1556.85	0.17082	1556.85	0.16241	1556.85	0.15182	1556.85	0.12649	1556.85	0.12078	1556.85	0.1134
1555.43	0.08041	1555.43	0.09449	1555.43	0.10463	1555.43	0.11187	1555.43	0.11494	1555.43	0.12057	1555.43	0.1281	1555.43	0.13147	1555.43	0.13393	1555.43	0.14206	1555.43	0.14976	1555.43	0.16112	1555.43	0.18475	1555.43	0.22179	1555.43	0.24648	1555.43	0.22139	1555.43	0.20867	1555.43	0.19233	1555.43	0.1822	1555.43	0.16938	1555.43	0.1611	1555.43	0.1506	1555.43	0.12549	1555.43	0.11969	1555.43	0.11253
1554	0.08013	1554	0.09402	1554	0.1042	1554	0.11138	1554	0.1143	1554	0.11988	1554	0.12739	1554	0.13063	1554	0.1331	1554	0.14122	1554	0.14875	1554	0.16003	1554	0.18328	1554	0.22049	1554	0.24499	1554	0.21996	1554	0.20711	1554	0.19114	1554	0.18092	1554	0.16801	1554	0.15987	1554	0.14941	1554	0.12456	1554	0.11865	1554	0.11168
1552.57	0.07988	1552.57	0.09355	1552.57	0.10378	1552.57	0.11087	1552.57	0.11366	1552.57	0.11915	1552.57	0.12668	1552.57	0.12977	1552.57	0.13232	1552.57	0.14041	1552.57	0.14776	1552.57	0.15896	1552.57	0.18186	1552.57	0.21926	1552.57	0.24359	1552.57	0.2186	1552.57	0.20562	1552.57	0.18999	1552.57	0.17964	1552.57	0.1667	1552.57	0.15873	1552.57	0.14829	1552.57	0.1237	1552.57	0.11766	1552.57	0.11087
1551.14	0.07966	1551.14	0.09309	1551.14	0.10337	1551.14	0.11036	1551.14	0.11303	1551.14	0.11839	1551.14	0.12597	1551.14	0.12891	1551.14	0.13158	1551.14	0.13963	1551.14	0.14679	1551.14	0.15793	1551.14	0.18053	1551.14	0.21813	1551.14	0.24226	1551.14	0.21728	1551.14	0.20421	1551.14	0.18886	1551.14	0.17836	1551.14	0.16544	1551.14	0.15767	1551.14	0.14722	1551.14	0.12289	1551.14	0.11673	1551.14	0.11009
1549.72	0.07944	1549.72	0.09264	1549.72	0.10297	1549.72	0.10987	1549.72	0.11243	1549.72	0.11764	1549.72	0.12528	1549.72	0.12805	1549.72	0.13091	1549.72	0.13888	1549.72	0.14588	1549.72	0.15695	1549.72	0.1793	1549.72	0.21709	1549.72	0.24098	1549.72	0.21599	1549.72	0.20286	1549.72	0.18773	1549.72	0.17708	1549.72	0.16427	1549.72	0.15669	1549.72	0.14622	1549.72	0.12212	1549.72	0.11587	1549.72	0.10933
1548.29	0.07923	1548.29	0.09219	1548.29	0.10259	1548.29	0.1094	1548.29	0.11188	1548.29	0.11691	1548.29	0.1246	1548.29	0.1272	1548.29	0.13028	1548.29	0.13816	1548.29	0.14502	1548.29	0.15604	1548.29	0.17817	1548.29	0.21614	1548.29	0.23974	1548.29	0.21471	1548.29	0.20157	1548.29	0.18662	1548.29	0.17582	1548.29	0.16315	1548.29	0.15579	1548.29	0.14526	1548.29	0.1214	1548.29	0.11506	1548.29	0.1086
1546.86	0.07901	1546.86	0.09175	1546.86	0.10223	1546.86	0.10895	1546.86	0.11137	1546.86	0.11623	1546.86	0.12394	1546.86	0.12638	1546.86	0.12972	1546.86	0.13747	1546.86	0.14423	1546.86	0.15523	1546.86	0.17715	1546.86	0.21522	1546.86	0.23851	1546.86	0.21342	1546.86	0.20033	1546.86	0.18553	1546.86	0.1746	1546.86	0.1621	1546.86	0.15497	1546.86	0.14434	1546.86	0.1207	1546.86	0.11429	1546.86	0.1079
1545.44	0.0788	1545.44	0.09133	1545.44	0.10188	1545.44	0.10852	1545.44	0.11091	1545.44	0.11561	1545.44	0.12329	1545.44	0.12559	1545.44	0.12922	1545.44	0.13681	1545.44	0.14347	1545.44	0.15452	1545.44	0.17621	1545.44	0.21428	1545.44	0.23726	1545.44	0.21211	1545.44	0.19914	1545.44	0.1845	1545.44	0.17343	1545.44	0.16112	1545.44	0.15421	1545.44	0.14343	1545.44	0.12003	1545.44	0.11354	1545.44	0.10723
1544.01	0.0786	1544.01	0.09093	1544.01	0.10155	1544.01	0.10813	1544.01	0.1105	1544.01	0.11505	1544.01	0.12267	1544.01	0.12485	1544.01	0.12878	1544.01	0.13616	1544.01	0.14274	1544.01	0.1539	1544.01	0.17535	1544.01	0.2133	1544.01	0.236	1544.01	0.21079	1544.01	0.198	1544.01	0.18354	1544.01	0.17233	1544.01	0.1602	1544.01	0.15351	1544.01	0.14254	1544.01	0.11938	1544.01	0.1128	1544.01	0.10657
1542.58	0.07842	1542.58	0.09054	1542.58	0.10122	1542.58	0.10776	1542.58	0.11013	1542.58	0.11454	1542.58	0.12209	1542.58	0.12415	1542.58	0.1284	1542.58	0.13554	1542.58	0.14201	1542.58	0.15334	1542.58	0.17457	1542.58	0.21225	1542.58	0.23474	1542.58	0.20947	1542.58	0.19689	1542.58	0.18264	1542.58	0.17131	1542.58	0.15935	1542.58	0.15285	1542.58	0.14169	1542.58	0.11876	1542.58	0.11208	1542.58	0.10594
1541.15	0.07828	1541.15	0.09018	1541.15	0.10092	1541.15	0.10743	1541.15	0.10979	1541.15	0.11409	1541.15	0.12153	1541.15	0.12351	1541.15	0.12806	1541.15	0.13495	1541.15	0.14127	1541.15	0.15282	1541.15	0.17387	1541.15	0.21114	1541.15	0.2335	1541.15	0.20817	1541.15	0.19584	1541.15	0.18179	1541.15	0.17039	1541.15	0.15858	1541.15	0.15223	1541.15	0.14088	1541.15	0.11818	1541.15	0.11137	1541.15	0.10532
1539.73	0.07816	1539.73	0.08985	1539.73	0.10064	1539.73	0.10714	1539.73	0.1095	1539.73	0.11371	1539.73	0.12102	1539.73	0.12291	1539.73	0.12776	1539.73	0.13439	1539.73	0.14054	1539.73	0.15231	1539.73	0.17325	1539.73	0.21	1539.73	0.2323	1539.73	0.20692	1539.73	0.19484	1539.73	0.181	1539.73	0.16956	1539.73	0.15789	1539.73	0.15163	1539.73	0.14014	1539.73	0.11762	1539.73	0.11071	1539.73	0.10474
1538.3	0.07807	1538.3	0.08957	1538.3	0.1004	1538.3	0.1069	1538.3	0.10925	1538.3	0.1134	1538.3	0.12055	1538.3	0.12239	1538.3	0.12746	1538.3	0.13385	1538.3	0.13982	1538.3	0.15181	1538.3	0.17269	1538.3	0.20889	1538.3	0.23117	1538.3	0.20574	1538.3	0.19389	1538.3	0.18027	1538.3	0.16882	1538.3	0.15726	1538.3	0.15104	1538.3	0.13948	1538.3	0.11711	1538.3	0.1101	1538.3	0.10419
1536.87	0.07802	1536.87	0.08934	1536.87	0.10019	1536.87	0.1067	1536.87	0.10905	1536.87	0.11315	1536.87	0.12013	1536.87	0.12195	1536.87	0.12717	1536.87	0.13334	1536.87	0.13915	1536.87	0.1513	1536.87	0.17219	1536.87	0.20785	1536.87	0.23013	1536.87	0.20465	1536.87	0.19301	1536.87	0.1796	1536.87	0.16818	1536.87	0.1567	1536.87	0.15046	1536.87	0.1389	1536.87	0.11664	1536.87	0.10956	1536.87	0.1037
1535.44	0.07799	1535.44	0.08917	1535.44	0.10003	1535.44	0.10656	1535.44	0.10891	1535.44	0.11298	1535.44	0.11976	1535.44	0.12161	1535.44	0.12688	1535.44	0.13286	1535.44	0.13856	1535.44	0.15079	1535.44	0.17175	1535.44	0.20689	1535.44	0.22919	1535.44	0.20369	1535.44	0.1922	1535.44	0.17899	1535.44	0.16762	1535.44	0.15617	1535.44	0.1499	1535.44	0.1384	1535.44	0.11618	1535.44	0.10911	1535.44	0.10326
1534.02	0.07798	1534.02	0.08904	1534.02	0.0999	1534.02	0.10646	1534.02	0.10882	1534.02	0.11285	1534.02	0.11943	1534.02	0.12135	1534.02	0.12658	1534.02	0.13241	1534.02	0.13804	1534.02	0.15028	1534.02	0.17136	1534.02	0.20607	1534.02	0.22835	1534.02	0.20284	1534.02	0.19149	1534.02	0.17845	1534.02	0.16716	1534.02	0.1557	1534.02	0.14935	1534.02	0.13799	1534.02	0.11576	1534.02	0.10874	1534.02	0.10291
1532.59	0.07796	1532.59	0.08894	1532.59	0.0998	1532.59	0.10638	1532.59	0.10875	1532.59	0.11276	1532.59	0.11915	1532.59	0.12118	1532.59	0.12627	1532.59	0.13201	1532.59	0.13761	1532.59	0.14979	1532.59	0.17102	1532.59	0.20538	1532.59	0.22762	1532.59	0.20213	1532.59	0.19086	1532.59	0.17796	1532.59	0.16676	1532.59	0.15526	1532.59	0.14883	1532.59	0.13767	1532.59	0.11535	1532.59	0.10844	1532.59	0.10261
1531.16	0.07794	1531.16	0.08887	1531.16	0.09971	1531.16	0.10632	1531.16	0.10869	1531.16	0.1127	1531.16	0.11892	1531.16	0.12108	1531.16	0.12594	1531.16	0.13164	1531.16	0.1372	1531.16	0.14933	1531.16	0.17068	1531.16	0.20481	1531.16	0.22696	1531.16	0.20153	1531.16	0.19033	1531.16	0.1775	1531.16	0.16644	1531.16	0.15487	1531.16	0.14834	1531.16	0.1374	1531.16	0.11495	1531.16	0.10818	1531.16	0.10238
1529.73	0.07791	1529.73	0.08879	1529.73	0.09962	1529.73	0.10624	1529.73	0.10861	1529.73	0.11264	1529.73	0.11873	1529.73	0.12101	1529.73	0.12558	1529.73	0.13131	1529.73	0.13679	1529.73	0.14888	1529.73	0.17034	1529.73	0.2043	1529.73	0.22635	1529.73	0.20102	1529.73	0.1899	1529.73	0.17705	1529.73	0.16616	1529.73	0.15449	1529.73	0.14789	1529.73	0.1372	1529.73	0.11456	1529.73	0.10794	1529.73	0.10218
1528.31	0.07787	1528.31	0.0887	1528.31	0.09952	1528.31	0.10614	1528.31	0.10849	1528.31	0.11256	1528.31	0.11858	1528.31	0.12094	1528.31	0.12519	1528.31	0.13099	1528.31	0.13638	1528.31	0.14845	1528.31	0.16997	1528.31	0.20381	1528.31	0.22577	1528.31	0.20058	1528.31	0.18954	1528.31	0.17657	1528.31	0.16591	1528.31	0.15412	1528.31	0.14748	1528.31	0.13702	1528.31	0.11417	1528.31	0.1077	1528.31	0.10202
1526.88	0.07783	1526.88	0.0886	1526.88	0.0994	1526.88	0.10599	1526.88	0.10831	1526.88	0.11244	1526.88	0.11847	1526.88	0.12086	1526.88	0.12478	1526.88	0.13067	1526.88	0.13594	1526.88	0.14803	1526.88	0.16955	1526.88	0.20328	1526.88	0.22519	1526.88	0.20018	1526.88	0.18923	1526.88	0.17603	1526.88	0.16569	1526.88	0.15373	1526.88	0.14707	1526.88	0.13687	1526.88	0.11378	1526.88	0.10745	1526.88	0.10188
1525.45	0.0778	1525.45	0.08847	1525.45	0.09924	1525.45	0.10579	1525.45	0.10808	1525.45	0.11225	1525.45	0.11838	1525.45	0.12073	1525.45	0.12434	1525.45	0.13034	1525.45	0.13551	1525.45	0.14762	1525.45	0.16907	1525.45	0.20268	1525.45	0.22462	1525.45	0.1998	1525.45	0.18894	1525.45	0.17542	1525.45	0.16544	1525.45	0.15329	1525.45	0.14667	1525.45	0.13671	1525.45	0.1134	1525.45	0.1072	1525.45	0.10173
1524.02	0.07776	1524.02	0.08833	1524.02	0.09905	1524.02	0.10555	1524.02	0.10782	1524.02	0.11198	1524.02	0.11832	1524.02	0.12056	1524.02	0.12389	1524.02	0.12998	1524.02	0.13511	1524.02	0.14721	1524.02	0.16854	1524.02	0.20201	1524.02	0.22406	1524.02	0.19942	1524.02	0.18863	1524.02	0.17476	1524.02	0.16517	1524.02	0.1528	1524.02	0.14625	1524.02	0.13653	1524.02	0.11302	1524.02	0.10695	1524.02	0.10157
1522.6	0.07773	1522.6	0.08819	1522.6	0.09882	1522.6	0.10527	1522.6	0.10753	1522.6	0.11165	1522.6	0.11825	1522.6	0.12034	1522.6	0.12342	1522.6	0.12961	1522.6	0.13473	1522.6	0.14678	1522.6	0.16798	1522.6	0.2013	1522.6	0.22352	1522.6	0.19906	1522.6	0.18831	1522.6	0.17402	1522.6	0.16485	1522.6	0.15225	1522.6	0.14581	1522.6	0.13632	1522.6	0.11265	1522.6	0.1067	1522.6	0.10138
1521.17	0.07769	1521.17	0.08806	1521.17	0.09856	1521.17	0.10496	1521.17	0.10722	1521.17	0.11126	1521.17	0.11816	1521.17	0.12007	1521.17	0.12294	1521.17	0.12923	1521.17	0.13439	1521.17	0.14633	1521.17	0.16739	1521.17	0.20055	1521.17	0.22298	1521.17	0.19873	1521.17	0.18795	1521.17	0.17322	1521.17	0.16446	1521.17	0.15165	1521.17	0.14535	1521.17	0.13609	1521.17	0.11229	1521.17	0.10647	1521.17	0.10116
1519.74	0.07762	1519.74	0.08794	1519.74	0.09828	1519.74	0.10462	1519.74	0.1069	1519.74	0.11085	1519.74	0.11804	1519.74	0.11975	1519.74	0.12245	1519.74	0.12885	1519.74	0.13409	1519.74	0.14587	1519.74	0.1668	1519.74	0.19983	1519.74	0.22241	1519.74	0.19842	1519.74	0.18754	1519.74	0.17237	1519.74	0.164	1519.74	0.15103	1519.74	0.14487	1519.74	0.13584	1519.74	0.11192	1519.74	0.10623	1519.74	0.10088
1518.31	0.07752	1518.31	0.08783	1518.31	0.09798	1518.31	0.10426	1518.31	0.10658	1518.31	0.11042	1518.31	0.11787	1518.31	0.11939	1518.31	0.12194	1518.31	0.12846	1518.31	0.13381	1518.31	0.14538	1518.31	0.16622	1518.31	0.19911	1518.31	0.2218	1518.31	0.19812	1518.31	0.18709	1518.31	0.17148	1518.31	0.16347	1518.31	0.1504	1518.31	0.14438	1518.31	0.13555	1518.31	0.11154	1518.31	0.10599	1518.31	0.10056
1516.89	0.07738	1516.89	0.08772	1516.89	0.09768	1516.89	0.10389	1516.89	0.10625	1516.89	0.11	1516.89	0.11764	1516.89	0.11899	1516.89	0.12141	1516.89	0.12807	1516.89	0.13354	1516.89	0.14489	1516.89	0.16564	1516.89	0.1984	1516.89	0.22111	1516.89	0.19778	1516.89	0.18658	1516.89	0.17056	1516.89	0.16288	1516.89	0.14979	1516.89	0.1439	1516.89	0.13523	1516.89	0.11114	1516.89	0.10573	1516.89	0.1002
1515.46	0.07721	1515.46	0.08761	1515.46	0.09738	1515.46	0.10348	1515.46	0.10591	1515.46	0.10959	1515.46	0.11737	1515.46	0.11856	1515.46	0.12088	1515.46	0.12765	1515.46	0.13326	1515.46	0.14439	1515.46	0.16508	1515.46	0.19769	1515.46	0.22032	1515.46	0.19736	1515.46	0.186	1515.46	0.16964	1515.46	0.16223	1515.46	0.14919	1515.46	0.14342	1515.46	0.13483	1515.46	0.11072	1515.46	0.10543	1515.46	0.09979
1514.03	0.07702	1514.03	0.08748	1514.03	0.09707	1514.03	0.10306	1514.03	0.10555	1514.03	0.10919	1514.03	0.11703	1514.03	0.11808	1514.03	0.12034	1514.03	0.12719	1514.03	0.13294	1514.03	0.14391	1514.03	0.16452	1514.03	0.19695	1514.03	0.21941	1514.03	0.1968	1514.03	0.18537	1514.03	0.16874	1514.03	0.16151	1514.03	0.1486	1514.03	0.14295	1514.03	0.13434	1514.03	0.11026	1514.03	0.10507	1514.03	0.09934
1512.6	0.07681	1512.6	0.08732	1512.6	0.09675	1512.6	0.10261	1512.6	0.10515	1512.6	0.10878	1512.6	0.11663	1512.6	0.11755	1512.6	0.11981	1512.6	0.12667	1512.6	0.13257	1512.6	0.14341	1512.6	0.16394	1512.6	0.19614	1512.6	0.21836	1512.6	0.19606	1512.6	0.18465	1512.6	0.16787	1512.6	0.16074	1512.6	0.148	1512.6	0.14246	1512.6	0.13375	1512.6	0.10979	1512.6	0.10464	1512.6	0.09885
1511.18	0.07661	1511.18	0.08714	1511.18	0.09642	1511.18	0.10215	1511.18	0.10472	1511.18	0.10834	1511.18	0.11615	1511.18	0.11696	1511.18	0.11928	1511.18	0.12608	1511.18	0.1321	1511.18	0.14291	1511.18	0.16333	1511.18	0.19526	1511.18	0.21721	1511.18	0.19515	1511.18	0.18383	1511.18	0.16705	1511.18	0.1599	1511.18	0.14737	1511.18	0.14194	1511.18	0.13304	1511.18	0.10931	1511.18	0.10414	1511.18	0.09832
1509.75	0.07643	1509.75	0.08694	1509.75	0.09608	1509.75	0.10169	1509.75	0.10427	1509.75	0.10786	1509.75	0.11562	1509.75	0.11632	1509.75	0.11874	1509.75	0.12545	1509.75	0.13154	1509.75	0.14237	1509.75	0.16271	1509.75	0.19434	1509.75	0.216	1509.75	0.19411	1509.75	0.18293	1509.75	0.16627	1509.75	0.15902	1509.75	0.14671	1509.75	0.14139	1509.75	0.13225	1509.75	0.10882	1509.75	0.10357	1509.75	0.09776
1508.32	0.07626	1508.32	0.08674	1508.32	0.09575	1508.32	0.10124	1508.32	0.10382	1508.32	0.10736	1508.32	0.11503	1508.32	0.11563	1508.32	0.11819	1508.32	0.12479	1508.32	0.13091	1508.32	0.14179	1508.32	0.16208	1508.32	0.19341	1508.32	0.21478	1508.32	0.19299	1508.32	0.18195	1508.32	0.16554	1508.32	0.15811	1508.32	0.14602	1508.32	0.14079	1508.32	0.13142	1508.32	0.10836	1508.32	0.10298	1508.32	0.09718
1506.9	0.07613	1506.9	0.08655	1506.9	0.09547	1506.9	0.1008	1506.9	0.1034	1506.9	0.10684	1506.9	0.11441	1506.9	0.11492	1506.9	0.11763	1506.9	0.12414	1506.9	0.13024	1506.9	0.14119	1506.9	0.16143	1506.9	0.19252	1506.9	0.2136	1506.9	0.19185	1506.9	0.18094	1506.9	0.16487	1506.9	0.15722	1506.9	0.1453	1506.9	0.14016	1506.9	0.13055	1506.9	0.10792	1506.9	0.10239	1506.9	0.09662
1505.47	0.07602	1505.47	0.08639	1505.47	0.09523	1505.47	0.10041	1505.47	0.10301	1505.47	0.10632	1505.47	0.11379	1505.47	0.11422	1505.47	0.11707	1505.47	0.12354	1505.47	0.12956	1505.47	0.14058	1505.47	0.16078	1505.47	0.19171	1505.47	0.21252	1505.47	0.19077	1505.47	0.17993	1505.47	0.1643	1505.47	0.15637	1505.47	0.14458	1505.47	0.13951	1505.47	0.12969	1505.47	0.10753	1505.47	0.10182	1505.47	0.09609
1504.04	0.07594	1504.04	0.08626	1504.04	0.09505	1504.04	0.10006	1504.04	0.10267	1504.04	0.10584	1504.04	0.11318	1504.04	0.11356	1504.04	0.11653	1504.04	0.12299	1504.04	0.12891	1504.04	0.13997	1504.04	0.16015	1504.04	0.19101	1504.04	0.21156	1504.04	0.18976	1504.04	0.17896	1504.04	0.16382	1504.04	0.15559	1504.04	0.14387	1504.04	0.13886	1504.04	0.12886	1504.04	0.10719	1504.04	0.10128	1504.04	0.09561
1502.61	0.0759	1502.61	0.08616	1502.61	0.09493	1502.61	0.09977	1502.61	0.10238	1502.61	0.1054	1502.61	0.11262	1502.61	0.11298	1502.61	0.11603	1502.61	0.12252	1502.61	0.1283	1502.61	0.13941	1502.61	0.15958	1502.61	0.19045	1502.61	0.21074	1502.61	0.18887	1502.61	0.17807	1502.61	0.16347	1502.61	0.15493	1502.61	0.14322	1502.61	0.13823	1502.61	0.1281	1502.61	0.1069	1502.61	0.1008	1502.61	0.09519
1501.19	0.07589	1501.19	0.0861	1501.19	0.09488	1501.19	0.09955	1501.19	0.10213	1501.19	0.10504	1501.19	0.11211	1501.19	0.11252	1501.19	0.11561	1501.19	0.12215	1501.19	0.12776	1501.19	0.13891	1501.19	0.15907	1501.19	0.19006	1501.19	0.21008	1501.19	0.18813	1501.19	0.17731	1501.19	0.16326	1501.19	0.15439	1501.19	0.14267	1501.19	0.13766	1501.19	0.12743	1501.19	0.10668	1501.19	0.10038	1501.19	0.09485
1499.76	0.07591	1499.76	0.08606	1499.76	0.09488	1499.76	0.09942	1499.76	0.10193	1499.76	0.10476	1499.76	0.11169	1499.76	0.11216	1499.76	0.11526	1499.76	0.12186	1499.76	0.12729	1499.76	0.13851	1499.76	0.15867	1499.76	0.18985	1499.76	0.20959	1499.76	0.18754	1499.76	0.17671	1499.76	0.16317	1499.76	0.154	1499.76	0.14224	1499.76	0.13719	1499.76	0.12689	1499.76	0.10653	1499.76	0.10003	1499.76	0.09459
1498.33	0.07597	1498.33	0.08604	1498.33	0.09493	1498.33	0.09937	1498.33	0.10178	1498.33	0.10459	1498.33	0.11137	1498.33	0.11194	1498.33	0.115	1498.33	0.12166	1498.33	0.1269	1498.33	0.13826	1498.33	0.1584	1498.33	0.18979	1498.33	0.20927	1498.33	0.18712	1498.33	0.17633	1498.33	0.16318	1498.33	0.15377	1498.33	0.14195	1498.33	0.13685	1498.33	0.1265	1498.33	0.10644	1498.33	0.09977	1498.33	0.09441
1496.9	0.07606	1496.9	0.08605	1496.9	0.09503	1496.9	0.0994	1496.9	0.10168	1496.9	0.1045	1496.9	0.11115	1496.9	0.11182	1496.9	0.11484	1496.9	0.12156	1496.9	0.12659	1496.9	0.13817	1496.9	0.15825	1496.9	0.18989	1496.9	0.20912	1496.9	0.18688	1496.9	0.17618	1496.9	0.16327	1496.9	0.15371	1496.9	0.14181	1496.9	0.13666	1496.9	0.12627	1496.9	0.10642	1496.9	0.09959	1496.9	0.0943
1495.48	0.0762	1495.48	0.08607	1495.48	0.09517	1495.48	0.09949	1495.48	0.10163	1495.48	0.1045	1495.48	0.11105	1495.48	0.11179	1495.48	0.11478	1495.48	0.12155	1495.48	0.12639	1495.48	0.13823	1495.48	0.15818	1495.48	0.19011	1495.48	0.20915	1495.48	0.1868	1495.48	0.17627	1495.48	0.16342	1495.48	0.15379	1495.48	0.14179	1495.48	0.13662	1495.48	0.12621	1495.48	0.10646	1495.48	0.09951	1495.48	0.09428
1494.05	0.07639	1494.05	0.08612	1494.05	0.09533	1494.05	0.09963	1494.05	0.10165	1494.05	0.10456	1494.05	0.11105	1494.05	0.11183	1494.05	0.11481	1494.05	0.12161	1494.05	0.1263	1494.05	0.13843	1494.05	0.15818	1494.05	0.1904	1494.05	0.20936	1494.05	0.1869	1494.05	0.17657	1494.05	0.16362	1494.05	0.15401	1494.05	0.14186	1494.05	0.13671	1494.05	0.1263	1494.05	0.10656	1494.05	0.09954	1494.05	0.09432
1492.62	0.07661	1492.62	0.08618	1492.62	0.0955	1492.62	0.0998	1492.62	0.10175	1492.62	0.10467	1492.62	0.11114	1492.62	0.11192	1492.62	0.11491	1492.62	0.12174	1492.62	0.12634	1492.62	0.13874	1492.62	0.15823	1492.62	0.19075	1492.62	0.20976	1492.62	0.18716	1492.62	0.177	1492.62	0.16386	1492.62	0.15435	1492.62	0.14203	1492.62	0.1369	1492.62	0.1265	1492.62	0.10671	1492.62	0.09966	1492.62	0.09445
1491.19	0.07686	1491.19	0.08625	1491.19	0.09568	1491.19	0.1	1491.19	0.10194	1491.19	0.10483	1491.19	0.11132	1491.19	0.11206	1491.19	0.1151	1491.19	0.12195	1491.19	0.12651	1491.19	0.13915	1491.19	0.15835	1491.19	0.19116	1491.19	0.21033	1491.19	0.18758	1491.19	0.17753	1491.19	0.16418	1491.19	0.15481	1491.19	0.14231	1491.19	0.13716	1491.19	0.12682	1491.19	0.10692	1491.19	0.0999	1491.19	0.09465
1489.77	0.07711	1489.77	0.08634	1489.77	0.09585	1489.77	0.10021	1489.77	0.1022	1489.77	0.10505	1489.77	0.11157	1489.77	0.11228	1489.77	0.11538	1489.77	0.12223	1489.77	0.12682	1489.77	0.13964	1489.77	0.15856	1489.77	0.19163	1489.77	0.21108	1489.77	0.18817	1489.77	0.17812	1489.77	0.16461	1489.77	0.15539	1489.77	0.14269	1489.77	0.1375	1489.77	0.12724	1489.77	0.10721	1489.77	0.10026	1489.77	0.09493
1488.34	0.07734	1488.34	0.08645	1488.34	0.09604	1488.34	0.10044	1488.34	0.10252	1488.34	0.10535	1488.34	0.11189	1488.34	0.11258	1488.34	0.11574	1488.34	0.1226	1488.34	0.12728	1488.34	0.14019	1488.34	0.15889	1488.34	0.19215	1488.34	0.21197	1488.34	0.18892	1488.34	0.17876	1488.34	0.16514	1488.34	0.15609	1488.34	0.14319	1488.34	0.13793	1488.34	0.12775	1488.34	0.10758	1488.34	0.10072	1488.34	0.09528
1486.91	0.07754	1486.91	0.08656	1486.91	0.09623	1486.91	0.10068	1486.91	0.10289	1486.91	0.10571	1486.91	0.11229	1486.91	0.11297	1486.91	0.11619	1486.91	0.12304	1486.91	0.12787	1486.91	0.14081	1486.91	0.15937	1486.91	0.19275	1486.91	0.213	1486.91	0.18983	1486.91	0.17945	1486.91	0.1658	1486.91	0.15687	1486.91	0.1438	1486.91	0.13845	1486.91	0.12836	1486.91	0.10803	1486.91	0.10126	1486.91	0.09569
1485.48	0.07771	1485.48	0.08669	1485.48	0.09642	1485.48	0.10094	1485.48	0.10328	1485.48	0.10615	1485.48	0.11275	1485.48	0.11342	1485.48	0.11672	1485.48	0.12354	1485.48	0.12856	1485.48	0.14148	1485.48	0.15998	1485.48	0.1934	1485.48	0.21411	1485.48	0.19086	1485.48	0.18021	1485.48	0.16654	1485.48	0.15772	1485.48	0.14452	1485.48	0.13907	1485.48	0.12904	1485.48	0.10853	1485.48	0.10187	1485.48	0.09615
1484.06	0.07782	1484.06	0.08681	1484.06	0.09661	1484.06	0.1012	1484.06	0.10369	1484.06	0.10662	1484.06	0.11324	1484.06	0.11392	1484.06	0.11731	1484.06	0.12408	1484.06	0.12933	1484.06	0.14217	1484.06	0.1607	1484.06	0.19411	1484.06	0.21529	1484.06	0.19198	1484.06	0.18101	1484.06	0.16733	1484.06	0.15859	1484.06	0.14531	1484.06	0.13977	1484.06	0.1298	1484.06	0.10908	1484.06	0.10252	1484.06	0.09664
1482.63	0.07789	1482.63	0.08693	1482.63	0.0968	1482.63	0.10146	1482.63	0.10408	1482.63	0.10711	1482.63	0.11375	1482.63	0.11444	1482.63	0.11793	1482.63	0.12464	1482.63	0.13014	1482.63	0.14286	1482.63	0.16148	1482.63	0.19484	1482.63	0.2165	1482.63	0.19312	1482.63	0.18186	1482.63	0.16814	1482.63	0.15944	1482.63	0.14617	1482.63	0.14052	1482.63	0.1306	1482.63	0.10963	1482.63	0.10319	1482.63	0.09714
1481.2	0.07791	1481.2	0.08703	1481.2	0.09696	1481.2	0.1017	1481.2	0.10445	1481.2	0.10758	1481.2	0.11425	1481.2	0.11497	1481.2	0.11858	1481.2	0.12519	1481.2	0.13095	1481.2	0.14351	1481.2	0.16232	1481.2	0.19557	1481.2	0.2177	1481.2	0.19422	1481.2	0.18272	1481.2	0.16895	1481.2	0.16024	1481.2	0.14706	1481.2	0.14129	1481.2	0.13142	1481.2	0.11018	1481.2	0.10384	1481.2	0.09764
1479.77	0.07788	1479.77	0.08712	1479.77	0.0971	1479.77	0.10192	1479.77	0.10478	1479.77	0.108	1479.77	0.11472	1479.77	0.11549	1479.77	0.11921	1479.77	0.12574	1479.77	0.13173	1479.77	0.1441	1479.77	0.16313	1479.77	0.1963	1479.77	0.21886	1479.77	0.19525	1479.77	0.18355	1479.77	0.16971	1479.77	0.16095	1479.77	0.14797	1479.77	0.14204	1479.77	0.13223	1479.77	0.11071	1479.77	0.10446	1479.77	0.09813
1478.35	0.0778	1478.35	0.08719	1478.35	0.09722	1478.35	0.10213	1478.35	0.10508	1478.35	0.10832	1478.35	0.11515	1478.35	0.11599	1478.35	0.11978	1478.35	0.12627	1478.35	0.13246	1478.35	0.14462	1478.35	0.16392	1478.35	0.19698	1478.35	0.21994	1478.35	0.19618	1478.35	0.18432	1478.35	0.17043	1478.35	0.16159	1478.35	0.14885	1478.35	0.14274	1478.35	0.13301	1478.35	0.11121	1478.35	0.10504	1478.35	0.0986
1476.92	0.07767	1476.92	0.08725	1476.92	0.09728	1476.92	0.10231	1476.92	0.10531	1476.92	0.10855	1476.92	0.1155	1476.92	0.11646	1476.92	0.12029	1476.92	0.12676	1476.92	0.13309	1476.92	0.14505	1476.92	0.16464	1476.92	0.19759	1476.92	0.22093	1476.92	0.19697	1476.92	0.18499	1476.92	0.17109	1476.92	0.16214	1476.92	0.14968	1476.92	0.14336	1476.92	0.13372	1476.92	0.11167	1476.92	0.10557	1476.92	0.09906
1475.49	0.07749	1475.49	0.08729	1475.49	0.09732	1475.49	0.10246	1475.49	0.10549	1475.49	0.10868	1475.49	0.11578	1475.49	0.11689	1475.49	0.12069	1475.49	0.12723	1475.49	0.13364	1475.49	0.14541	1475.49	0.16526	1475.49	0.1981	1475.49	0.22181	1475.49	0.19765	1475.49	0.18556	1475.49	0.17167	1475.49	0.1626	1475.49	0.15041	1475.49	0.14389	1475.49	0.13435	1475.49	0.11208	1475.49	0.10603	1475.49	0.09951
1474.06	0.07725	1474.06	0.08729	1474.06	0.09732	1474.06	0.10257	1474.06	0.10561	1474.06	0.10873	1474.06	0.11597	1474.06	0.11728	1474.06	0.12101	1474.06	0.12765	1474.06	0.13409	1474.06	0.14568	1474.06	0.16579	1474.06	0.19852	1474.06	0.22257	1474.06	0.19821	1474.06	0.186	1474.06	0.17218	1474.06	0.16299	1474.06	0.15105	1474.06	0.14434	1474.06	0.1349	1474.06	0.11246	1474.06	0.10644	1474.06	0.09994
1472.64	0.07696	1472.64	0.08725	1472.64	0.09728	1472.64	0.10262	1472.64	0.10568	1472.64	0.10873	1472.64	0.1161	1472.64	0.11762	1472.64	0.12122	1472.64	0.12801	1472.64	0.13443	1472.64	0.14587	1472.64	0.1662	1472.64	0.19885	1472.64	0.22323	1472.64	0.19867	1472.64	0.18633	1472.64	0.1726	1472.64	0.1633	1472.64	0.15159	1472.64	0.1447	1472.64	0.13535	1472.64	0.1128	1472.64	0.10677	1472.64	0.10037
1471.21	0.07663	1471.21	0.08716	1471.21	0.09722	1471.21	0.10262	1471.21	0.1057	1471.21	0.1087	1471.21	0.11614	1471.21	0.11791	1471.21	0.12135	1471.21	0.12832	1471.21	0.13467	1471.21	0.14599	1471.21	0.1665	1471.21	0.1991	1471.21	0.22377	1471.21	0.19903	1471.21	0.18653	1471.21	0.17294	1471.21	0.16355	1471.21	0.15205	1471.21	0.14498	1471.21	0.13573	1471.21	0.11311	1471.21	0.10704	1471.21	0.10078
1469.78	0.07626	1469.78	0.08701	1469.78	0.09711	1469.78	0.10257	1469.78	0.10567	1469.78	0.10866	1469.78	0.11613	1469.78	0.11812	1469.78	0.12139	1469.78	0.12855	1469.78	0.13483	1469.78	0.14605	1469.78	0.16668	1469.78	0.19931	1469.78	0.2242	1469.78	0.19929	1469.78	0.18663	1469.78	0.1732	1469.78	0.16371	1469.78	0.15245	1469.78	0.14519	1469.78	0.13602	1469.78	0.11337	1469.78	0.10724	1469.78	0.10116
1468.35	0.07585	1468.35	0.0868	1468.35	0.09697	1468.35	0.10246	1468.35	0.10558	1468.35	0.10863	1468.35	0.11605	1468.35	0.11826	1468.35	0.12134	1468.35	0.12868	1468.35	0.1349	1468.35	0.14603	1468.35	0.16675	1468.35	0.19945	1468.35	0.22448	1468.35	0.19946	1468.35	0.18662	1468.35	0.17336	1468.35	0.16379	1468.35	0.15282	1468.35	0.14533	1468.35	0.13624	1468.35	0.11356	1468.35	0.10737	1468.35	0.1015
1466.93	0.07542	1466.93	0.08654	1466.93	0.09679	1466.93	0.10231	1466.93	0.10544	1466.93	0.10859	1466.93	0.11592	1466.93	0.11829	1466.93	0.1212	1466.93	0.12871	1466.93	0.13489	1466.93	0.14595	1466.93	0.16672	1466.93	0.19953	1466.93	0.22461	1466.93	0.19953	1466.93	0.18653	1466.93	0.17342	1466.93	0.16376	1466.93	0.15313	1466.93	0.14539	1466.93	0.13639	1466.93	0.11366	1466.93	0.10744	1466.93	0.10179
1465.5	0.07496	1465.5	0.08623	1465.5	0.09657	1465.5	0.1021	1465.5	0.10524	1465.5	0.10854	1465.5	0.11573	1465.5	0.11821	1465.5	0.12096	1465.5	0.12864	1465.5	0.13481	1465.5	0.14581	1465.5	0.16658	1465.5	0.19952	1465.5	0.22456	1465.5	0.19951	1465.5	0.18636	1465.5	0.17336	1465.5	0.16361	1465.5	0.15338	1465.5	0.14537	1465.5	0.13647	1465.5	0.11366	1465.5	0.10745	1465.5	0.102
1464.07	0.07451	1464.07	0.08589	1464.07	0.09633	1464.07	0.10185	1464.07	0.105	1464.07	0.10847	1464.07	0.11548	1464.07	0.11801	1464.07	0.12064	1464.07	0.12846	1464.07	0.13464	1464.07	0.1456	1464.07	0.16635	1464.07	0.19941	1464.07	0.22437	1464.07	0.19942	1464.07	0.18615	1464.07	0.17321	1464.07	0.16335	1464.07	0.15357	1464.07	0.14527	1464.07	0.13646	1464.07	0.11356	1464.07	0.10742	1464.07	0.10215
1462.65	0.07407	1462.65	0.08552	1462.65	0.09606	1462.65	0.10158	1462.65	0.10472	1462.65	0.1084	1462.65	0.11517	1462.65	0.11771	1462.65	0.12027	1462.65	0.12822	1462.65	0.13441	1462.65	0.14533	1462.65	0.16603	1462.65	0.19922	1462.65	0.22406	1462.65	0.19926	1462.65	0.18591	1462.65	0.17296	1462.65	0.163	1462.65	0.15365	1462.65	0.14507	1462.65	0.13639	1462.65	0.11338	1462.65	0.10736	1462.65	0.10221
1461.22	0.07365	1461.22	0.08514	1461.22	0.09578	1461.22	0.10127	1461.22	0.10442	1461.22	0.10829	1461.22	0.1148	1461.22	0.11731	1461.22	0.11984	1461.22	0.12791	1461.22	0.13408	1461.22	0.145	1461.22	0.16562	1461.22	0.19895	1461.22	0.22364	1461.22	0.19905	1461.22	0.18561	1461.22	0.17263	1461.22	0.16259	1461.22	0.15362	1461.22	0.1448	1461.22	0.13623	1461.22	0.11314	1461.22	0.10728	1461.22	0.1022
1459.79	0.07325	1459.79	0.08475	1459.79	0.09549	1459.79	0.10094	1459.79	0.10411	1459.79	0.10816	1459.79	0.11439	1459.79	0.11684	1459.79	0.11939	1459.79	0.12755	1459.79	0.13367	1459.79	0.14461	1459.79	0.16512	1459.79	0.1986	1459.79	0.22312	1459.79	0.19878	1459.79	0.18523	1459.79	0.17221	1459.79	0.16215	1459.79	0.15346	1459.79	0.14446	1459.79	0.13599	1459.79	0.11286	1459.79	0.10717	1459.79	0.10212
1458.36	0.07288	1458.36	0.08435	1458.36	0.09517	1458.36	0.10058	1458.36	0.1038	1458.36	0.108	1458.36	0.11395	1458.36	0.11633	1458.36	0.11893	1458.36	0.12714	1458.36	0.13319	1458.36	0.14417	1458.36	0.16458	1458.36	0.19819	1458.36	0.22251	1458.36	0.19846	1458.36	0.18477	1458.36	0.17172	1458.36	0.16168	1458.36	0.15316	1458.36	0.14405	1458.36	0.13567	1458.36	0.11256	1458.36	0.10702	1458.36	0.10197
1456.94	0.07253	1456.94	0.08395	1456.94	0.09483	1456.94	0.1002	1456.94	0.10348	1456.94	0.10781	1456.94	0.11351	1456.94	0.11578	1456.94	0.11846	1456.94	0.12671	1456.94	0.13264	1456.94	0.14371	1456.94	0.16402	1456.94	0.19771	1456.94	0.2218	1456.94	0.19805	1456.94	0.18421	1456.94	0.17117	1456.94	0.16119	1456.94	0.15274	1456.94	0.1436	1456.94	0.13528	1456.94	0.11225	1456.94	0.10683	1456.94	0.10176
1455.51	0.07217	1455.51	0.08355	1455.51	0.09447	1455.51	0.0998	1455.51	0.10317	1455.51	0.1076	1455.51	0.11308	1455.51	0.11523	1455.51	0.11802	1455.51	0.12625	1455.51	0.13205	1455.51	0.14322	1455.51	0.16347	1455.51	0.19715	1455.51	0.22098	1455.51	0.19756	1455.51	0.18358	1455.51	0.17055	1455.51	0.16068	1455.51	0.15219	1455.51	0.14313	1455.51	0.13482	1455.51	0.11192	1455.51	0.10659	1455.51	0.10147
1454.08	0.07179	1454.08	0.08315	1454.08	0.09407	1454.08	0.0994	1454.08	0.10284	1454.08	0.10737	1454.08	0.11267	1454.08	0.11467	1454.08	0.11759	1454.08	0.12576	1454.08	0.13142	1454.08	0.14273	1454.08	0.16292	1454.08	0.19653	1454.08	0.22005	1454.08	0.19697	1454.08	0.18291	1454.08	0.16986	1454.08	0.16012	1454.08	0.15155	1454.08	0.14266	1454.08	0.13431	1454.08	0.11159	1454.08	0.10629	1454.08	0.10111
1452.65	0.07141	1452.65	0.08276	1452.65	0.09367	1452.65	0.09898	1452.65	0.10248	1452.65	0.10711	1452.65	0.11228	1452.65	0.11409	1452.65	0.11719	1452.65	0.12526	1452.65	0.13077	1452.65	0.14221	1452.65	0.16236	1452.65	0.19585	1452.65	0.21901	1452.65	0.19628	1452.65	0.1822	1452.65	0.16914	1452.65	0.15952	1452.65	0.15079	1452.65	0.14218	1452.65	0.13374	1452.65	0.11122	1452.65	0.10594	1452.65	0.10067
1451.23	0.07101	1451.23	0.08236	1451.23	0.09325	1451.23	0.09855	1451.23	0.1021	1451.23	0.10682	1451.23	0.11188	1451.23	0.11351	1451.23	0.11681	1451.23	0.12473	1451.23	0.13009	1451.23	0.14165	1451.23	0.16177	1451.23	0.1951	1451.23	0.21786	1451.23	0.19549	1451.23	0.18148	1451.23	0.16833	1451.23	0.15885	1451.23	0.14995	1451.23	0.14169	1451.23	0.13313	1451.23	0.11082	1451.23	0.10551	1451.23	0.10016
1449.8	0.0706	1449.8	0.08197	1449.8	0.09283	1449.8	0.09811	1449.8	0.10168	1449.8	0.10648	1449.8	0.11146	1449.8	0.11293	1449.8	0.11644	1449.8	0.12417	1449.8	0.12938	1449.8	0.14105	1449.8	0.16112	1449.8	0.19431	1449.8	0.21663	1449.8	0.19459	1449.8	0.18073	1449.8	0.16747	1449.8	0.15813	1449.8	0.14906	1449.8	0.14119	1449.8	0.13248	1449.8	0.11036	1449.8	0.105	1449.8	0.0996
1448.37	0.07019	1448.37	0.08159	1448.37	0.0924	1448.37	0.09766	1448.37	0.10122	1448.37	0.10608	1448.37	0.11101	1448.37	0.11234	1448.37	0.11604	1448.37	0.12358	1448.37	0.12865	1448.37	0.1404	1448.37	0.16042	1448.37	0.19346	1448.37	0.21532	1448.37	0.19358	1448.37	0.17993	1448.37	0.16655	1448.37	0.15737	1448.37	0.14811	1448.37	0.14065	1448.37	0.13178	1448.37	0.10983	1448.37	0.10443	1448.37	0.09899
1446.94	0.06979	1446.94	0.08122	1446.94	0.09197	1446.94	0.09722	1446.94	0.10073	1446.94	0.10558	1446.94	0.11052	1446.94	0.11176	1446.94	0.11561	1446.94	0.12295	1446.94	0.1279	1446.94	0.13973	1446.94	0.15966	1446.94	0.19256	1446.94	0.21395	1446.94	0.19248	1446.94	0.17908	1446.94	0.16559	1446.94	0.15659	1446.94	0.14714	1446.94	0.14006	1446.94	0.13105	1446.94	0.10924	1446.94	0.1038	1446.94	0.09835
1445.52	0.06939	1445.52	0.08086	1445.52	0.09154	1445.52	0.09679	1445.52	0.10021	1445.52	0.105	1445.52	0.11	1445.52	0.11119	1445.52	0.11511	1445.52	0.12226	1445.52	0.12713	1445.52	0.13905	1445.52	0.15885	1445.52	0.19159	1445.52	0.21254	1445.52	0.1913	1445.52	0.17817	1445.52	0.16461	1445.52	0.1558	1445.52	0.14614	1445.52	0.13943	1445.52	0.13025	1445.52	0.10859	1445.52	0.10312	1445.52	0.09771
1444.09	0.06899	1444.09	0.08051	1444.09	0.0911	1444.09	0.09638	1444.09	0.09966	1444.09	0.10434	1444.09	0.10942	1444.09	0.11064	1444.09	0.11453	1444.09	0.12152	1444.09	0.12634	1444.09	0.13837	1444.09	0.158	1444.09	0.19052	1444.09	0.21108	1444.09	0.19004	1444.09	0.1772	1444.09	0.16364	1444.09	0.15499	1444.09	0.1451	1444.09	0.13876	1444.09	0.1294	1444.09	0.1079	1444.09	0.10242	1444.09	0.09706
1442.66	0.06858	1442.66	0.08014	1442.66	0.09065	1442.66	0.09598	1442.66	0.09907	1442.66	0.10361	1442.66	0.1088	1442.66	0.11008	1442.66	0.11387	1442.66	0.1207	1442.66	0.12553	1442.66	0.13771	1442.66	0.1571	1442.66	0.18933	1442.66	0.20955	1442.66	0.18869	1442.66	0.17618	1442.66	0.16267	1442.66	0.15417	1442.66	0.14401	1442.66	0.13805	1442.66	0.12847	1442.66	0.1072	1442.66	0.10171	1442.66	0.0964
1441.23	0.06816	1441.23	0.07976	1441.23	0.09017	1441.23	0.09558	1441.23	0.09845	1441.23	0.10283	1441.23	0.10811	1441.23	0.10951	1441.23	0.11312	1441.23	0.11982	1441.23	0.1247	1441.23	0.13703	1441.23	0.15614	1441.23	0.18801	1441.23	0.20797	1441.23	0.18726	1441.23	0.17511	1441.23	0.16168	1441.23	0.15329	1441.23	0.14288	1441.23	0.13727	1441.23	0.12748	1441.23	0.10648	1441.23	0.10101	1441.23	0.09573
1439.81	0.06772	1439.81	0.07934	1439.81	0.08966	1439.81	0.09513	1439.81	0.09779	1439.81	0.10201	1439.81	0.10737	1439.81	0.10891	1439.81	0.1123	1439.81	0.11888	1439.81	0.12383	1439.81	0.13631	1439.81	0.15511	1439.81	0.18659	1439.81	0.20632	1439.81	0.18574	1439.81	0.17398	1439.81	0.16066	1439.81	0.15236	1439.81	0.14169	1439.81	0.13642	1439.81	0.12643	1439.81	0.10576	1439.81	0.10033	1439.81	0.09502
1438.38	0.06727	1438.38	0.07888	1438.38	0.0891	1438.38	0.09462	1438.38	0.09709	1438.38	0.10115	1438.38	0.10659	1438.38	0.10826	1438.38	0.11141	1438.38	0.11788	1438.38	0.12293	1438.38	0.13551	1438.38	0.15399	1438.38	0.18509	1438.38	0.20463	1438.38	0.18413	1438.38	0.17278	1438.38	0.15958	1438.38	0.15134	1438.38	0.14049	1438.38	0.13551	1438.38	0.12534	1438.38	0.10505	1438.38	0.09966	1438.38	0.09428
1436.95	0.0668	1436.95	0.07838	1436.95	0.0885	1436.95	0.09404	1436.95	0.09635	1436.95	0.10026	1436.95	0.10577	1436.95	0.10756	1436.95	0.11047	1436.95	0.11683	1436.95	0.12199	1436.95	0.13461	1436.95	0.15278	1436.95	0.18351	1436.95	0.20291	1436.95	0.18244	1436.95	0.17152	1436.95	0.15845	1436.95	0.15024	1436.95	0.13928	1436.95	0.1345	1436.95	0.12423	1436.95	0.10432	1436.95	0.099	1436.95	0.0935
1435.52	0.06633	1435.52	0.07783	1435.52	0.08785	1435.52	0.0934	1435.52	0.09558	1435.52	0.09935	1435.52	0.10491	1435.52	0.10679	1435.52	0.10949	1435.52	0.11575	1435.52	0.12102	1435.52	0.13359	1435.52	0.15148	1435.52	0.18185	1435.52	0.20117	1435.52	0.18071	1435.52	0.1702	1435.52	0.15725	1435.52	0.14907	1435.52	0.13808	1435.52	0.13342	1435.52	0.1231	1435.52	0.10355	1435.52	0.09834	1435.52	0.09269
1434.1	0.06584	1434.1	0.07724	1434.1	0.08716	1434.1	0.09269	1434.1	0.09476	1434.1	0.09841	1434.1	0.10405	1434.1	0.10596	1434.1	0.10847	1434.1	0.11462	1434.1	0.12001	1434.1	0.13246	1434.1	0.15008	1434.1	0.18015	1434.1	0.1994	1434.1	0.17893	1434.1	0.16882	1434.1	0.15601	1434.1	0.14785	1434.1	0.13688	1434.1	0.13226	1434.1	0.12196	1434.1	0.10273	1434.1	0.09766	1434.1	0.09185
1432.67	0.06534	1432.67	0.07661	1432.67	0.08645	1432.67	0.09194	1432.67	0.09393	1432.67	0.09748	1432.67	0.10317	1432.67	0.10507	1432.67	0.10743	1432.67	0.11348	1432.67	0.11899	1432.67	0.13123	1432.67	0.14862	1432.67	0.17839	1432.67	0.19761	1432.67	0.17718	1432.67	0.16739	1432.67	0.15471	1432.67	0.14658	1432.67	0.13569	1432.67	0.13103	1432.67	0.12083	1432.67	0.10186	1432.67	0.09697	1432.67	0.091
1431.24	0.06486	1431.24	0.07598	1431.24	0.08574	1431.24	0.09118	1431.24	0.0931	1431.24	0.09657	1431.24	0.10228	1431.24	0.10415	1431.24	0.10638	1431.24	0.11232	1431.24	0.11795	1431.24	0.12992	1431.24	0.14712	1431.24	0.17662	1431.24	0.19582	1431.24	0.1755	1431.24	0.16591	1431.24	0.15339	1431.24	0.14529	1431.24	0.13448	1431.24	0.12974	1431.24	0.11971	1431.24	0.10092	1431.24	0.09628	1431.24	0.09015
1429.81	0.0644	1429.81	0.07536	1429.81	0.08503	1429.81	0.09042	1429.81	0.09227	1429.81	0.09569	1429.81	0.1014	1429.81	0.1032	1429.81	0.10535	1429.81	0.11118	1429.81	0.11691	1429.81	0.12858	1429.81	0.14558	1429.81	0.17486	1429.81	0.19404	1429.81	0.17388	1429.81	0.16441	1429.81	0.15204	1429.81	0.144	1429.81	0.13328	1429.81	0.1284	1429.81	0.11859	1429.81	0.09996	1429.81	0.09558	1429.81	0.0893
1428.39	0.06398	1428.39	0.07475	1428.39	0.08434	1428.39	0.08968	1428.39	0.09147	1428.39	0.09486	1428.39	0.10054	1428.39	0.10225	1428.39	0.10435	1428.39	0.11005	1428.39	0.11586	1428.39	0.12723	1428.39	0.14406	1428.39	0.17315	1428.39	0.1923	1428.39	0.17237	1428.39	0.16288	1428.39	0.15068	1428.39	0.14271	1428.39	0.13206	1428.39	0.12704	1428.39	0.1175	1428.39	0.09898	1428.39	0.09487	1428.39	0.08847
1426.96	0.0636	1426.96	0.07417	1426.96	0.08365	1426.96	0.08896	1426.96	0.0907	1426.96	0.09406	1426.96	0.09971	1426.96	0.1013	1426.96	0.10339	1426.96	0.10896	1426.96	0.11481	1426.96	0.12591	1426.96	0.14256	1426.96	0.17147	1426.96	0.1906	1426.96	0.1709	1426.96	0.16133	1426.96	0.14933	1426.96	0.14146	1426.96	0.13084	1426.96	0.12566	1426.96	0.11641	1426.96	0.09801	1426.96	0.09415	1426.96	0.08765
1425.53	0.06323	1425.53	0.07362	1425.53	0.08297	1425.53	0.08826	1425.53	0.08995	1425.53	0.09331	1425.53	0.09893	1425.53	0.10037	1425.53	0.10249	1425.53	0.10792	1425.53	0.11376	1425.53	0.12463	1425.53	0.14109	1425.53	0.16986	1425.53	0.18896	1425.53	0.16948	1425.53	0.15976	1425.53	0.14797	1425.53	0.14022	1425.53	0.12961	1425.53	0.1243	1425.53	0.11533	1425.53	0.09705	1425.53	0.09341	1425.53	0.08682
1424.11	0.06288	1424.11	0.07309	1424.11	0.0823	1424.11	0.08758	1424.11	0.08922	1424.11	0.0926	1424.11	0.0982	1424.11	0.09945	1424.11	0.10162	1424.11	0.10694	1424.11	0.11273	1424.11	0.1234	1424.11	0.13968	1424.11	0.16832	1424.11	0.18737	1424.11	0.16806	1424.11	0.15819	1424.11	0.14662	1424.11	0.13901	1424.11	0.12838	1424.11	0.12296	1424.11	0.11426	1424.11	0.09611	1424.11	0.09263	1424.11	0.08599
1422.68	0.06252	1422.68	0.07258	1422.68	0.08162	1422.68	0.0869	1422.68	0.0885	1422.68	0.09191	1422.68	0.0975	1422.68	0.09853	1422.68	0.10079	1422.68	0.10603	1422.68	0.1117	1422.68	0.12221	1422.68	0.13831	1422.68	0.16684	1422.68	0.18581	1422.68	0.1666	1422.68	0.15662	1422.68	0.14529	1422.68	0.13779	1422.68	0.12714	1422.68	0.12165	1422.68	0.11319	1422.68	0.09517	1422.68	0.09183	1422.68	0.08515
1421.25	0.06214	1421.25	0.0721	1421.25	0.08093	1421.25	0.0862	1421.25	0.08778	1421.25	0.09127	1421.25	0.09684	1421.25	0.09762	1421.25	0.09998	1421.25	0.10518	1421.25	0.11066	1421.25	0.12104	1421.25	0.13699	1421.25	0.16542	1421.25	0.18426	1421.25	0.16511	1421.25	0.15507	1421.25	0.14397	1421.25	0.13657	1421.25	0.12591	1421.25	0.1204	1421.25	0.11213	1421.25	0.09424	1421.25	0.09099	1421.25	0.0843
1419.82	0.06175	1419.82	0.07163	1419.82	0.08027	1419.82	0.0855	1419.82	0.08707	1419.82	0.09065	1419.82	0.09617	1419.82	0.0967	1419.82	0.09918	1419.82	0.10439	1419.82	0.10962	1419.82	0.11988	1419.82	0.13572	1419.82	0.16406	1419.82	0.1827	1419.82	0.16361	1419.82	0.15354	1419.82	0.14265	1419.82	0.13535	1419.82	0.1247	1419.82	0.1192	1419.82	0.11105	1419.82	0.09331	1419.82	0.0901	1419.82	0.08347
1418.4	0.06136	1418.4	0.07119	1418.4	0.07962	1418.4	0.08478	1418.4	0.08637	1418.4	0.09005	1418.4	0.09551	1418.4	0.0958	1418.4	0.0984	1418.4	0.10363	1418.4	0.10857	1418.4	0.11871	1418.4	0.13448	1418.4	0.16276	1418.4	0.18114	1418.4	0.16211	1418.4	0.15205	1418.4	0.14133	1418.4	0.13414	1418.4	0.12351	1418.4	0.11807	1418.4	0.10997	1418.4	0.09239	1418.4	0.08917	1418.4	0.08268
1416.97	0.06099	1416.97	0.07076	1416.97	0.079	1416.97	0.08406	1416.97	0.0857	1416.97	0.08946	1416.97	0.09484	1416.97	0.09492	1416.97	0.09762	1416.97	0.10288	1416.97	0.10752	1416.97	0.11755	1416.97	0.13325	1416.97	0.16151	1416.97	0.17959	1416.97	0.16064	1416.97	0.15059	1416.97	0.14002	1416.97	0.13295	1416.97	0.12235	1416.97	0.11701	1416.97	0.1089	1416.97	0.0915	1416.97	0.08819	1416.97	0.08191
1415.54	0.06064	1415.54	0.07035	1415.54	0.07841	1415.54	0.08338	1415.54	0.08507	1415.54	0.08888	1415.54	0.09416	1415.54	0.09406	1415.54	0.09685	1415.54	0.10214	1415.54	0.1065	1415.54	0.1164	1415.54	0.13206	1415.54	0.16028	1415.54	0.17806	1415.54	0.15924	1415.54	0.14918	1415.54	0.13872	1415.54	0.13181	1415.54	0.12124	1415.54	0.11599	1415.54	0.10785	1415.54	0.09063	1415.54	0.08718	1415.54	0.0812
1414.11	0.06032	1414.11	0.06997	1414.11	0.07787	1414.11	0.08274	1414.11	0.0845	1414.11	0.0883	1414.11	0.09348	1414.11	0.09324	1414.11	0.09608	1414.11	0.10138	1414.11	0.10551	1414.11	0.11531	1414.11	0.13091	1414.11	0.15906	1414.11	0.17655	1414.11	0.15791	1414.11	0.14782	1414.11	0.13746	1414.11	0.1307	1414.11	0.12018	1414.11	0.11505	1414.11	0.10682	1414.11	0.08979	1414.11	0.08615	1414.11	0.08052
1412.69	0.06004	1412.69	0.06962	1412.69	0.07737	1412.69	0.08218	1412.69	0.08398	1412.69	0.08773	1412.69	0.0928	1412.69	0.09246	1412.69	0.0953	1412.69	0.10062	1412.69	0.10457	1412.69	0.11428	1412.69	0.12979	1412.69	0.15784	1412.69	0.17507	1412.69	0.15665	1412.69	0.1465	1412.69	0.13627	1412.69	0.12964	1412.69	0.11916	1412.69	0.11417	1412.69	0.10583	1412.69	0.08901	1412.69	0.08513	1412.69	0.07987
1411.26	0.05979	1411.26	0.0693	1411.26	0.07692	1411.26	0.08168	1411.26	0.08351	1411.26	0.08716	1411.26	0.09212	1411.26	0.09171	1411.26	0.09452	1411.26	0.09985	1411.26	0.10369	1411.26	0.11333	1411.26	0.12872	1411.26	0.15659	1411.26	0.17358	1411.26	0.15543	1411.26	0.14525	1411.26	0.13512	1411.26	0.12861	1411.26	0.11817	1411.26	0.11335	1411.26	0.10488	1411.26	0.08828	1411.26	0.08413	1411.26	0.07924
1409.83	0.05958	1409.83	0.06901	1409.83	0.0765	1409.83	0.08126	1409.83	0.08308	1409.83	0.08659	1409.83	0.09145	1409.83	0.09101	1409.83	0.09374	1409.83	0.09911	1409.83	0.10286	1409.83	0.11246	1409.83	0.1277	1409.83	0.15534	1409.83	0.17209	1409.83	0.15425	1409.83	0.14405	1409.83	0.13404	1409.83	0.1276	1409.83	0.11722	1409.83	0.11257	1409.83	0.10397	1409.83	0.08762	1409.83	0.08319	1409.83	0.07862
1408.4	0.05941	1408.4	0.06874	1408.4	0.07612	1408.4	0.08087	1408.4	0.08267	1408.4	0.08603	1408.4	0.09082	1408.4	0.09035	1408.4	0.09299	1408.4	0.09841	1408.4	0.10206	1408.4	0.11162	1408.4	0.12673	1408.4	0.15408	1408.4	0.17057	1408.4	0.15306	1408.4	0.14293	1408.4	0.133	1408.4	0.12661	1408.4	0.11631	1408.4	0.11182	1408.4	0.1031	1408.4	0.08704	1408.4	0.08233	1408.4	0.078
1406.98	0.05928	1406.98	0.06851	1406.98	0.07577	1406.98	0.08052	1406.98	0.0823	1406.98	0.08549	1406.98	0.09023	1406.98	0.08974	1406.98	0.09227	1406.98	0.09776	1406.98	0.10131	1406.98	0.11081	1406.98	0.12581	1406.98	0.15286	1406.98	0.16906	1406.98	0.15191	1406.98	0.1419	1406.98	0.13202	1406.98	0.12566	1406.98	0.11544	1406.98	0.11109	1406.98	0.1023	1406.98	0.08654	1406.98	0.08155	1406.98	0.07737
1405.55	0.05919	1405.55	0.06831	1405.55	0.07544	1405.55	0.08018	1405.55	0.08197	1405.55	0.08498	1405.55	0.08968	1405.55	0.08919	1405.55	0.09161	1405.55	0.09718	1405.55	0.10059	1405.55	0.11002	1405.55	0.12495	1405.55	0.15169	1405.55	0.1676	1405.55	0.15079	1405.55	0.14094	1405.55	0.13108	1405.55	0.12474	1405.55	0.11464	1405.55	0.1104	1405.55	0.10159	1405.55	0.08611	1405.55	0.08086	1405.55	0.07674
1404.12	0.05915	1404.12	0.06815	1404.12	0.07516	1404.12	0.07987	1404.12	0.08168	1404.12	0.08451	1404.12	0.08918	1404.12	0.08872	1404.12	0.09104	1404.12	0.09668	1404.12	0.09993	1404.12	0.10927	1404.12	0.12418	1404.12	0.15061	1404.12	0.16625	1404.12	0.14974	1404.12	0.14011	1404.12	0.13022	1404.12	0.1239	1404.12	0.11393	1404.12	0.10977	1404.12	0.10098	1404.12	0.08575	1404.12	0.08028	1404.12	0.07614
1402.69	0.05917	1402.69	0.06803	1402.69	0.07494	1402.69	0.07961	1402.69	0.08147	1402.69	0.08411	1402.69	0.08874	1402.69	0.08832	1402.69	0.09056	1402.69	0.09625	1402.69	0.09933	1402.69	0.1086	1402.69	0.12352	1402.69	0.14964	1402.69	0.16509	1402.69	0.14882	1402.69	0.1394	1402.69	0.12947	1402.69	0.12316	1402.69	0.11334	1402.69	0.10922	1402.69	0.1005	1402.69	0.08544	1402.69	0.0798	1402.69	0.07559
1401.27	0.05924	1401.27	0.06796	1401.27	0.07478	1401.27	0.07941	1401.27	0.08133	1401.27	0.08378	1401.27	0.08837	1401.27	0.08801	1401.27	0.09019	1401.27	0.0959	1401.27	0.09883	1401.27	0.10802	1401.27	0.12297	1401.27	0.1488	1401.27	0.16415	1401.27	0.14804	1401.27	0.13882	1401.27	0.12884	1401.27	0.12253	1401.27	0.11287	1401.27	0.10876	1401.27	0.10015	1401.27	0.08517	1401.27	0.07942	1401.27	0.07512
1399.84	0.05936	1399.84	0.06793	1399.84	0.0747	1399.84	0.0793	1399.84	0.08129	1399.84	0.08354	1399.84	0.08808	1399.84	0.08779	1399.84	0.08991	1399.84	0.09564	1399.84	0.09845	1399.84	0.10755	1399.84	0.12255	1399.84	0.14809	1399.84	0.16345	1399.84	0.14745	1399.84	0.13838	1399.84	0.12834	1399.84	0.12202	1399.84	0.11252	1399.84	0.10842	1399.84	0.09991	1399.84	0.08492	1399.84	0.07913	1399.84	0.07474
1398.41	0.05953	1398.41	0.06796	1398.41	0.0747	1398.41	0.07929	1398.41	0.08134	1398.41	0.08338	1398.41	0.08786	1398.41	0.08766	1398.41	0.08973	1398.41	0.09544	1398.41	0.09821	1398.41	0.10721	1398.41	0.12225	1398.41	0.14753	1398.41	0.16299	1398.41	0.14703	1398.41	0.13807	1398.41	0.12795	1398.41	0.12163	1398.41	0.1123	1398.41	0.10815	1398.41	0.09978	1398.41	0.0847	1398.41	0.07894	1398.41	0.07444
1396.98	0.05975	1396.98	0.06804	1396.98	0.07478	1396.98	0.07936	1396.98	0.08147	1396.98	0.0833	1396.98	0.08772	1396.98	0.08761	1396.98	0.08964	1396.98	0.09532	1396.98	0.09809	1396.98	0.10699	1396.98	0.12209	1396.98	0.1471	1396.98	0.16275	1396.98	0.1468	1396.98	0.13789	1396.98	0.12768	1396.98	0.12134	1396.98	0.11219	1396.98	0.10796	1396.98	0.09974	1396.98	0.08451	1396.98	0.07884	1396.98	0.07425
1395.56	0.06001	1395.56	0.06818	1395.56	0.07492	1395.56	0.07953	1395.56	0.08168	1395.56	0.0833	1395.56	0.08766	1395.56	0.08765	1395.56	0.08965	1395.56	0.0953	1395.56	0.0981	1395.56	0.10689	1395.56	0.12206	1395.56	0.1468	1395.56	0.16272	1395.56	0.14672	1395.56	0.13783	1395.56	0.12752	1395.56	0.12117	1395.56	0.11219	1395.56	0.10784	1395.56	0.09978	1395.56	0.08436	1395.56	0.07882	1395.56	0.07414
1394.13	0.0603	1394.13	0.06838	1394.13	0.07514	1394.13	0.07976	1394.13	0.08194	1394.13	0.08339	1394.13	0.08767	1394.13	0.08777	1394.13	0.08977	1394.13	0.09536	1394.13	0.09823	1394.13	0.10692	1394.13	0.12218	1394.13	0.14663	1394.13	0.1629	1394.13	0.14677	1394.13	0.13789	1394.13	0.12747	1394.13	0.1211	1394.13	0.11229	1394.13	0.10778	1394.13	0.0999	1394.13	0.08425	1394.13	0.0789	1394.13	0.07409
1392.7	0.06061	1392.7	0.06862	1392.7	0.07543	1392.7	0.08006	1392.7	0.08223	1392.7	0.08355	1392.7	0.08775	1392.7	0.08797	1392.7	0.08999	1392.7	0.09551	1392.7	0.09846	1392.7	0.10705	1392.7	0.12245	1392.7	0.14661	1392.7	0.16328	1392.7	0.14693	1392.7	0.13805	1392.7	0.12754	1392.7	0.12113	1392.7	0.11249	1392.7	0.1078	1392.7	0.10009	1392.7	0.08419	1392.7	0.07905	1392.7	0.07411
1391.27	0.06093	1391.27	0.06891	1391.27	0.07579	1391.27	0.08039	1391.27	0.08254	1391.27	0.08381	1391.27	0.08787	1391.27	0.08824	1391.27	0.0903	1391.27	0.09572	1391.27	0.09878	1391.27	0.10727	1391.27	0.12285	1391.27	0.14675	1391.27	0.16384	1391.27	0.14716	1391.27	0.13833	1391.27	0.12773	1391.27	0.12124	1391.27	0.11277	1391.27	0.10788	1391.27	0.10033	1391.27	0.08417	1391.27	0.07927	1391.27	0.07419
1389.85	0.06126	1389.85	0.06924	1389.85	0.07619	1389.85	0.08074	1389.85	0.08287	1389.85	0.08415	1389.85	0.08806	1389.85	0.08855	1389.85	0.09067	1389.85	0.09599	1389.85	0.09916	1389.85	0.10755	1389.85	0.12335	1389.85	0.14705	1389.85	0.16452	1389.85	0.14745	1389.85	0.13867	1389.85	0.12802	1389.85	0.12142	1389.85	0.11308	1389.85	0.10804	1389.85	0.10061	1389.85	0.0842	1389.85	0.07952	1389.85	0.07432
1388.42	0.06159	1388.42	0.06958	1388.42	0.07663	1388.42	0.0811	1388.42	0.08319	1388.42	0.08454	1388.42	0.08829	1388.42	0.08889	1388.42	0.09107	1388.42	0.09629	1388.42	0.09959	1388.42	0.10788	1388.42	0.12392	1388.42	0.1475	1388.42	0.16528	1388.42	0.14778	1388.42	0.13909	1388.42	0.12837	1388.42	0.12165	1388.42	0.11341	1388.42	0.10825	1388.42	0.1009	1388.42	0.08425	1388.42	0.07978	1388.42	0.0745
1386.99	0.06191	1386.99	0.06992	1386.99	0.0771	1386.99	0.08143	1386.99	0.08353	1386.99	0.08495	1386.99	0.08854	1386.99	0.08924	1386.99	0.09148	1386.99	0.09659	1386.99	0.10006	1386.99	0.10825	1386.99	0.12452	1386.99	0.14805	1386.99	0.16606	1386.99	0.14812	1386.99	0.13955	1386.99	0.12877	1386.99	0.12191	1386.99	0.11373	1386.99	0.10849	1386.99	0.10119	1386.99	0.08432	1386.99	0.08004	1386.99	0.07474
1385.57	0.06222	1385.57	0.07026	1385.57	0.07756	1385.57	0.08175	1385.57	0.08387	1385.57	0.08538	1385.57	0.08883	1385.57	0.08961	1385.57	0.09186	1385.57	0.09688	1385.57	0.10053	1385.57	0.10863	1385.57	0.12512	1385.57	0.14867	1385.57	0.16683	1385.57	0.1485	1385.57	0.14005	1385.57	0.1292	1385.57	0.12221	1385.57	0.11403	1385.57	0.10877	1385.57	0.10146	1385.57	0.08441	1385.57	0.08026	1385.57	0.075
1384.14	0.06252	1384.14	0.0706	1384.14	0.07802	1384.14	0.08204	1384.14	0.0842	1384.14	0.08578	1384.14	0.08915	1384.14	0.08997	1384.14	0.09221	1384.14	0.09714	1384.14	0.10101	1384.14	0.10902	1384.14	0.12568	1384.14	0.14931	1384.14	0.16754	1384.14	0.14889	1384.14	0.14055	1384.14	0.12964	1384.14	0.12252	1384.14	0.11432	1384.14	0.10906	1384.14	0.10172	1384.14	0.08453	1384.14	0.08045	1384.14	0.07529
1382.71	0.0628	1382.71	0.07092	1382.71	0.07844	1382.71	0.08231	1382.71	0.08453	1382.71	0.08615	1382.71	0.08947	1382.71	0.09032	1382.71	0.0925	1382.71	0.09735	1382.71	0.10149	1382.71	0.10942	1382.71	0.12618	1382.71	0.14992	1382.71	0.16818	1382.71	0.14928	1382.71	0.14104	1382.71	0.13006	1382.71	0.12283	1382.71	0.11458	1382.71	0.10936	1382.71	0.10195	1382.71	0.08466	1382.71	0.08061	1382.71	0.07559
1381.28	0.06306	1381.28	0.07122	1381.28	0.07883	1381.28	0.08256	1381.28	0.08483	1381.28	0.08648	1381.28	0.08978	1381.28	0.09065	1381.28	0.09274	1381.28	0.09751	1381.28	0.10195	1381.28	0.10981	1381.28	0.1266	1381.28	0.15048	1381.28	0.16873	1381.28	0.14963	1381.28	0.14146	1381.28	0.13045	1381.28	0.12314	1381.28	0.11482	1381.28	0.10966	1381.28	0.10214	1381.28	0.0848	1381.28	0.08074	1381.28	0.07586
1379.86	0.0633	1379.86	0.0715	1379.86	0.07917	1379.86	0.08281	1379.86	0.0851	1379.86	0.08675	1379.86	0.09008	1379.86	0.09094	1379.86	0.09291	1379.86	0.09763	1379.86	0.10237	1379.86	0.11017	1379.86	0.12693	1379.86	0.15096	1379.86	0.16918	1379.86	0.14994	1379.86	0.1418	1379.86	0.13078	1379.86	0.12341	1379.86	0.115	1379.86	0.10995	1379.86	0.10228	1379.86	0.08496	1379.86	0.08085	1379.86	0.0761
1378.43	0.06351	1378.43	0.07177	1378.43	0.07947	1378.43	0.08305	1378.43	0.08531	1378.43	0.08697	1378.43	0.09036	1378.43	0.09119	1378.43	0.09303	1378.43	0.09772	1378.43	0.10276	1378.43	0.11049	1378.43	0.12718	1378.43	0.15137	1378.43	0.16951	1378.43	0.15017	1378.43	0.14205	1378.43	0.13105	1378.43	0.12368	1378.43	0.11515	1378.43	0.11021	1378.43	0.10236	1378.43	0.0851	1378.43	0.08093	1378.43	0.07629
1377	0.06371	1377	0.07201	1377	0.07971	1377	0.08328	1377	0.08547	1377	0.08714	1377	0.09063	1377	0.09139	1377	0.09309	1377	0.09779	1377	0.10306	1377	0.11077	1377	0.12735	1377	0.15172	1377	0.16973	1377	0.15033	1377	0.14222	1377	0.13125	1377	0.12391	1377	0.11526	1377	0.11043	1377	0.10239	1377	0.08524	1377	0.08098	1377	0.07644
1375.57	0.06391	1375.57	0.07224	1375.57	0.07992	1375.57	0.08349	1375.57	0.08559	1375.57	0.08727	1375.57	0.09089	1375.57	0.09155	1375.57	0.09314	1375.57	0.09788	1375.57	0.10329	1375.57	0.11099	1375.57	0.12748	1375.57	0.15199	1375.57	0.16985	1375.57	0.15041	1375.57	0.14231	1375.57	0.13139	1375.57	0.12414	1375.57	0.11533	1375.57	0.11061	1375.57	0.10236	1375.57	0.08537	1375.57	0.08102	1375.57	0.07654
1374.15	0.06412	1374.15	0.07245	1374.15	0.0801	1374.15	0.08368	1374.15	0.08567	1374.15	0.08738	1374.15	0.09115	1374.15	0.09168	1374.15	0.09318	1374.15	0.09798	1374.15	0.10344	1374.15	0.11118	1374.15	0.12757	1374.15	0.15222	1374.15	0.16988	1374.15	0.15047	1374.15	0.14236	1374.15	0.13148	1374.15	0.12436	1374.15	0.11538	1374.15	0.11075	1374.15	0.10231	1374.15	0.0855	1374.15	0.08103	1374.15	0.07659
1372.72	0.06434	1372.72	0.07265	1372.72	0.08025	1372.72	0.08386	1372.72	0.08572	1372.72	0.08749	1372.72	0.0914	1372.72	0.09179	1372.72	0.09323	1372.72	0.09811	1372.72	0.10353	1372.72	0.11135	1372.72	0.12765	1372.72	0.15242	1372.72	0.16985	1372.72	0.1505	1372.72	0.14239	1372.72	0.13155	1372.72	0.12459	1372.72	0.11542	1372.72	0.11085	1372.72	0.10225	1372.72	0.08561	1372.72	0.08104	1372.72	0.07659
1371.29	0.06458	1371.29	0.07285	1371.29	0.08039	1371.29	0.08403	1371.29	0.08576	1371.29	0.0876	1371.29	0.09165	1371.29	0.09191	1371.29	0.09332	1371.29	0.09828	1371.29	0.10357	1371.29	0.11151	1371.29	0.12772	1371.29	0.15261	1371.29	0.16982	1371.29	0.15055	1371.29	0.14241	1371.29	0.13163	1371.29	0.12482	1371.29	0.11546	1371.29	0.11095	1371.29	0.10222	1371.29	0.08571	1371.29	0.08106	1371.29	0.07658
1369.86	0.06485	1369.86	0.07305	1369.86	0.08053	1369.86	0.0842	1369.86	0.08581	1369.86	0.08771	1369.86	0.0919	1369.86	0.09204	1369.86	0.09344	1369.86	0.09848	1369.86	0.10359	1369.86	0.11168	1369.86	0.12781	1369.86	0.15281	1369.86	0.16984	1369.86	0.15063	1369.86	0.14245	1369.86	0.13172	1369.86	0.12505	1369.86	0.11554	1369.86	0.11105	1369.86	0.10224	1369.86	0.0858	1369.86	0.08108	1369.86	0.07656
1368.44	0.06514	1368.44	0.07325	1368.44	0.08067	1368.44	0.08438	1368.44	0.08588	1368.44	0.08782	1368.44	0.09216	1368.44	0.0922	1368.44	0.0936	1368.44	0.09869	1368.44	0.10362	1368.44	0.11185	1368.44	0.12792	1368.44	0.15301	1368.44	0.16993	1368.44	0.15075	1368.44	0.14252	1368.44	0.13183	1368.44	0.12527	1368.44	0.11564	1368.44	0.11116	1368.44	0.10231	1368.44	0.08589	1368.44	0.08112	1368.44	0.07654
1367.01	0.06545	1367.01	0.07345	1367.01	0.08082	1367.01	0.08458	1367.01	0.08596	1367.01	0.08792	1367.01	0.09241	1367.01	0.09237	1367.01	0.09379	1367.01	0.09893	1367.01	0.10367	1367.01	0.11203	1367.01	0.12803	1367.01	0.15323	1367.01	0.1701	1367.01	0.15091	1367.01	0.14263	1367.01	0.13195	1367.01	0.12548	1367.01	0.11577	1367.01	0.11127	1367.01	0.10243	1367.01	0.08597	1367.01	0.08117	1367.01	0.07653
1365.58	0.06578	1365.58	0.07366	1365.58	0.08097	1365.58	0.08479	1365.58	0.08606	1365.58	0.08801	1365.58	0.09267	1365.58	0.09256	1365.58	0.09402	1365.58	0.09918	1365.58	0.10376	1365.58	0.11221	1365.58	0.12817	1365.58	0.15345	1365.58	0.17033	1365.58	0.1511	1365.58	0.14277	1365.58	0.13209	1365.58	0.12566	1365.58	0.11593	1365.58	0.11137	1365.58	0.10259	1365.58	0.08607	1365.58	0.08124	1365.58	0.07654
1364.15	0.0661	1364.15	0.07387	1364.15	0.08114	1364.15	0.08502	1364.15	0.08618	1364.15	0.08809	1364.15	0.09292	1364.15	0.09276	1364.15	0.09428	1364.15	0.09944	1364.15	0.10386	1364.15	0.1124	1364.15	0.12833	1364.15	0.15369	1364.15	0.17061	1364.15	0.15132	1364.15	0.14295	1364.15	0.13222	1364.15	0.12581	1364.15	0.11612	1364.15	0.11148	1364.15	0.10279	1364.15	0.08617	1364.15	0.08133	1364.15	0.07656
1362.73	0.06643	1362.73	0.07409	1362.73	0.08133	1362.73	0.08525	1362.73	0.08632	1362.73	0.08817	1362.73	0.09315	1362.73	0.09297	1362.73	0.09458	1362.73	0.09974	1362.73	0.104	1362.73	0.11259	1362.73	0.12852	1362.73	0.15395	1362.73	0.17094	1362.73	0.15155	1362.73	0.14317	1362.73	0.13236	1362.73	0.12597	1362.73	0.11635	1362.73	0.11158	1362.73	0.10302	1362.73	0.0863	1362.73	0.08144	1362.73	0.0766
1361.3	0.06674	1361.3	0.0743	1361.3	0.08155	1361.3	0.08549	1361.3	0.08649	1361.3	0.08828	1361.3	0.09334	1361.3	0.09319	1361.3	0.09491	1361.3	0.10005	1361.3	0.10416	1361.3	0.1128	1361.3	0.12875	1361.3	0.15425	1361.3	0.17133	1361.3	0.15181	1361.3	0.14345	1361.3	0.13255	1361.3	0.12614	1361.3	0.11664	1361.3	0.11169	1361.3	0.1033	1361.3	0.08645	1361.3	0.08158	1361.3	0.07665
1359.87	0.06705	1359.87	0.07453	1359.87	0.08178	1359.87	0.08573	1359.87	0.08669	1359.87	0.08843	1359.87	0.09352	1359.87	0.09343	1359.87	0.09528	1359.87	0.10039	1359.87	0.10437	1359.87	0.11301	1359.87	0.12904	1359.87	0.1546	1359.87	0.17176	1359.87	0.15211	1359.87	0.14378	1359.87	0.13277	1359.87	0.12634	1359.87	0.11698	1359.87	0.11185	1359.87	0.10361	1359.87	0.08663	1359.87	0.08174	1359.87	0.07673
1358.44	0.06735	1358.44	0.07475	1358.44	0.08204	1358.44	0.08598	1358.44	0.08691	1358.44	0.08862	1358.44	0.09367	1358.44	0.09368	1358.44	0.09567	1358.44	0.10075	1358.44	0.10461	1358.44	0.11323	1358.44	0.12936	1358.44	0.15502	1358.44	0.17224	1358.44	0.15246	1358.44	0.14417	1358.44	0.13307	1358.44	0.12657	1358.44	0.11735	1358.44	0.11203	1358.44	0.10395	1358.44	0.08683	1358.44	0.08193	1358.44	0.07682
1357.02	0.06763	1357.02	0.07498	1357.02	0.08232	1357.02	0.08622	1357.02	0.08718	1357.02	0.08887	1357.02	0.09382	1357.02	0.09394	1357.02	0.09607	1357.02	0.10111	1357.02	0.10489	1357.02	0.11345	1357.02	0.12972	1357.02	0.15548	1357.02	0.17274	1357.02	0.15287	1357.02	0.1446	1357.02	0.13342	1357.02	0.12684	1357.02	0.11776	1357.02	0.11225	1357.02	0.10431	1357.02	0.08706	1357.02	0.08213	1357.02	0.07695
1355.59	0.0679	1355.59	0.0752	1355.59	0.08261	1355.59	0.08645	1355.59	0.08749	1355.59	0.08916	1355.59	0.09397	1355.59	0.09423	1355.59	0.09648	1355.59	0.10145	1355.59	0.10522	1355.59	0.11369	1355.59	0.13008	1355.59	0.156	1355.59	0.17326	1355.59	0.15334	1355.59	0.14508	1355.59	0.13385	1355.59	0.12714	1355.59	0.11817	1355.59	0.1125	1355.59	0.10469	1355.59	0.0873	1355.59	0.08234	1355.59	0.07711
1354.16	0.06815	1354.16	0.07542	1354.16	0.0829	1354.16	0.08667	1354.16	0.08783	1354.16	0.08949	1354.16	0.09414	1354.16	0.09452	1354.16	0.09688	1354.16	0.10179	1354.16	0.10557	1354.16	0.11395	1354.16	0.13047	1354.16	0.15655	1354.16	0.17379	1354.16	0.15384	1354.16	0.14559	1354.16	0.13432	1354.16	0.12748	1354.16	0.11858	1354.16	0.11277	1354.16	0.10507	1354.16	0.08755	1354.16	0.08256	1354.16	0.0773
1352.73	0.06836	1352.73	0.07564	1352.73	0.08319	1352.73	0.08687	1352.73	0.08819	1352.73	0.08981	1352.73	0.09434	1352.73	0.09482	1352.73	0.09727	1352.73	0.1021	1352.73	0.10595	1352.73	0.11425	1352.73	0.13085	1352.73	0.15712	1352.73	0.17431	1352.73	0.15439	1352.73	0.14612	1352.73	0.13483	1352.73	0.12783	1352.73	0.11897	1352.73	0.11306	1352.73	0.10545	1352.73	0.08781	1352.73	0.08278	1352.73	0.07752
1351.31	0.06855	1351.31	0.07585	1351.31	0.08346	1351.31	0.08707	1351.31	0.08855	1351.31	0.09014	1351.31	0.09455	1351.31	0.09511	1351.31	0.09763	1351.31	0.10239	1351.31	0.10633	1351.31	0.11459	1351.31	0.13122	1351.31	0.15767	1351.31	0.17481	1351.31	0.15493	1351.31	0.14667	1351.31	0.13535	1351.31	0.12818	1351.31	0.11934	1351.31	0.11336	1351.31	0.10582	1351.31	0.08807	1351.31	0.083	1351.31	0.07777
1349.88	0.06871	1349.88	0.07606	1349.88	0.08372	1349.88	0.08726	1349.88	0.0889	1349.88	0.09042	1349.88	0.09476	1349.88	0.09539	1349.88	0.09795	1349.88	0.10265	1349.88	0.10669	1349.88	0.11497	1349.88	0.13158	1349.88	0.15821	1349.88	0.1753	1349.88	0.15548	1349.88	0.1472	1349.88	0.13587	1349.88	0.12852	1349.88	0.11967	1349.88	0.11365	1349.88	0.10617	1349.88	0.08832	1349.88	0.08322	1349.88	0.07803
1348.45	0.06884	1348.45	0.07626	1348.45	0.08394	1348.45	0.08744	1348.45	0.08922	1348.45	0.09068	1348.45	0.09495	1348.45	0.09563	1348.45	0.09824	1348.45	0.10288	1348.45	0.10701	1348.45	0.11535	1348.45	0.13192	1348.45	0.15872	1348.45	0.17575	1348.45	0.15601	1348.45	0.14769	1348.45	0.13636	1348.45	0.12884	1348.45	0.11997	1348.45	0.11395	1348.45	0.10648	1348.45	0.08856	1348.45	0.08344	1348.45	0.07828
1347.02	0.06894	1347.02	0.07645	1347.02	0.08413	1347.02	0.08762	1347.02	0.0895	1347.02	0.09089	1347.02	0.09513	1347.02	0.09584	1347.02	0.09847	1347.02	0.10308	1347.02	0.10727	1347.02	0.11573	1347.02	0.13225	1347.02	0.15917	1347.02	0.17616	1347.02	0.1565	1347.02	0.14812	1347.02	0.1368	1347.02	0.12913	1347.02	0.12023	1347.02	0.11422	1347.02	0.10672	1347.02	0.08879	1347.02	0.08365	1347.02	0.07852
1345.6	0.06902	1345.6	0.07662	1345.6	0.08428	1345.6	0.0878	1345.6	0.08973	1345.6	0.09106	1345.6	0.09528	1345.6	0.09599	1345.6	0.09866	1345.6	0.10323	1345.6	0.10746	1345.6	0.11608	1345.6	0.13255	1345.6	0.15956	1345.6	0.1765	1345.6	0.15695	1345.6	0.14846	1345.6	0.13717	1345.6	0.12936	1345.6	0.12042	1345.6	0.11446	1345.6	0.1069	1345.6	0.08898	1345.6	0.08383	1345.6	0.07874
1344.17	0.0691	1344.17	0.07678	1344.17	0.08438	1344.17	0.08795	1344.17	0.08992	1344.17	0.0912	1344.17	0.09539	1344.17	0.09611	1344.17	0.09879	1344.17	0.10333	1344.17	0.10759	1344.17	0.11637	1344.17	0.13281	1344.17	0.15986	1344.17	0.17678	1344.17	0.15733	1344.17	0.1487	1344.17	0.13745	1344.17	0.12954	1344.17	0.12056	1344.17	0.11464	1344.17	0.107	1344.17	0.08913	1344.17	0.08399	1344.17	0.07891
1342.74	0.06918	1342.74	0.07691	1342.74	0.08445	1342.74	0.08808	1342.74	0.09005	1342.74	0.0913	1342.74	0.09549	1342.74	0.09618	1342.74	0.09886	1342.74	0.10338	1342.74	0.10764	1342.74	0.11658	1342.74	0.13302	1342.74	0.16005	1342.74	0.17695	1342.74	0.15764	1342.74	0.14883	1342.74	0.13764	1342.74	0.12966	1342.74	0.12064	1342.74	0.11475	1342.74	0.10704	1342.74	0.08925	1342.74	0.0841	1342.74	0.07903
1341.32	0.06926	1341.32	0.07701	1341.32	0.08447	1341.32	0.08819	1341.32	0.09012	1341.32	0.09135	1341.32	0.09553	1341.32	0.09622	1341.32	0.09888	1341.32	0.10338	1341.32	0.10763	1341.32	0.11671	1341.32	0.13317	1341.32	0.16014	1341.32	0.17703	1341.32	0.15786	1341.32	0.14883	1341.32	0.13772	1341.32	0.12971	1341.32	0.12066	1341.32	0.11479	1341.32	0.10701	1341.32	0.0893	1341.32	0.08416	1341.32	0.07911
1339.89	0.06936	1339.89	0.0771	1339.89	0.08447	1339.89	0.08827	1339.89	0.09014	1339.89	0.09137	1339.89	0.09555	1339.89	0.09623	1339.89	0.09885	1339.89	0.10334	1339.89	0.10757	1339.89	0.11675	1339.89	0.13324	1339.89	0.16011	1339.89	0.17699	1339.89	0.15799	1339.89	0.1487	1339.89	0.1377	1339.89	0.12967	1339.89	0.1206	1339.89	0.11474	1339.89	0.10693	1339.89	0.0893	1339.89	0.08416	1339.89	0.07912
1338.46	0.06946	1338.46	0.07718	1338.46	0.08444	1338.46	0.08832	1338.46	0.0901	1338.46	0.09135	1338.46	0.09552	1338.46	0.09621	1338.46	0.09877	1338.46	0.10323	1338.46	0.10746	1338.46	0.11669	1338.46	0.13322	1338.46	0.15997	1338.46	0.17683	1338.46	0.15799	1338.46	0.14846	1338.46	0.13755	1338.46	0.12955	1338.46	0.12047	1338.46	0.1146	1338.46	0.10679	1338.46	0.08924	1338.46	0.0841	1338.46	0.07907
1337.03	0.06957	1337.03	0.07724	1337.03	0.08439	1337.03	0.08835	1337.03	0.09001	1337.03	0.09128	1337.03	0.09546	1337.03	0.09615	1337.03	0.09862	1337.03	0.10306	1337.03	0.10732	1337.03	0.11653	1337.03	0.13311	1337.03	0.15974	1337.03	0.17656	1337.03	0.15786	1337.03	0.14809	1337.03	0.13729	1337.03	0.12934	1337.03	0.12027	1337.03	0.11438	1337.03	0.10659	1337.03	0.08911	1337.03	0.08398	1337.03	0.07897
1335.61	0.06968	1335.61	0.07728	1335.61	0.08433	1335.61	0.08835	1335.61	0.08988	1335.61	0.09117	1335.61	0.09535	1335.61	0.09604	1335.61	0.09843	1335.61	0.10282	1335.61	0.10713	1335.61	0.11626	1335.61	0.13291	1335.61	0.15938	1335.61	0.17618	1335.61	0.15758	1335.61	0.14761	1335.61	0.1369	1335.61	0.12903	1335.61	0.11997	1335.61	0.11407	1335.61	0.10633	1335.61	0.0889	1335.61	0.08377	1335.61	0.07879
1334.18	0.06978	1334.18	0.07731	1334.18	0.08425	1334.18	0.08831	1334.18	0.08969	1334.18	0.09102	1334.18	0.09521	1334.18	0.09587	1334.18	0.09818	1334.18	0.1025	1334.18	0.10689	1334.18	0.11589	1334.18	0.1326	1334.18	0.15891	1334.18	0.17567	1334.18	0.15715	1334.18	0.14702	1334.18	0.13638	1334.18	0.12861	1334.18	0.11959	1334.18	0.11368	1334.18	0.10599	1334.18	0.08862	1334.18	0.08349	1334.18	0.07855
1332.75	0.06988	1332.75	0.07733	1332.75	0.08416	1332.75	0.08822	1332.75	0.08947	1332.75	0.09081	1332.75	0.09504	1332.75	0.09565	1332.75	0.09789	1332.75	0.10211	1332.75	0.1066	1332.75	0.11542	1332.75	0.1322	1332.75	0.15832	1332.75	0.17505	1332.75	0.15656	1332.75	0.14634	1332.75	0.13574	1332.75	0.12809	1332.75	0.1191	1332.75	0.1132	1332.75	0.10556	1332.75	0.08826	1332.75	0.08312	1332.75	0.07823
1331.32	0.06996	1331.32	0.07731	1331.32	0.08405	1331.32	0.08809	1331.32	0.08921	1331.32	0.09056	1331.32	0.09482	1331.32	0.09535	1331.32	0.09753	1331.32	0.10165	1331.32	0.10624	1331.32	0.11486	1331.32	0.13171	1331.32	0.15762	1331.32	0.1743	1331.32	0.15581	1331.32	0.14557	1331.32	0.13498	1331.32	0.12747	1331.32	0.11854	1331.32	0.11264	1331.32	0.10506	1331.32	0.08783	1331.32	0.08267	1331.32	0.07785
1329.9	0.07004	1329.9	0.07726	1329.9	0.08393	1329.9	0.08792	1329.9	0.08893	1329.9	0.09026	1329.9	0.09455	1329.9	0.09499	1329.9	0.09713	1329.9	0.10114	1329.9	0.10582	1329.9	0.11421	1329.9	0.13111	1329.9	0.15681	1329.9	0.17344	1329.9	0.15492	1329.9	0.14471	1329.9	0.13412	1329.9	0.12676	1329.9	0.11788	1329.9	0.11198	1329.9	0.10447	1329.9	0.08731	1329.9	0.08215	1329.9	0.07739
1328.47	0.07011	1328.47	0.07718	1328.47	0.08379	1328.47	0.08771	1328.47	0.08863	1328.47	0.08993	1328.47	0.09421	1328.47	0.09457	1328.47	0.09667	1328.47	0.10059	1328.47	0.10535	1328.47	0.11351	1328.47	0.13041	1328.47	0.15591	1328.47	0.17248	1328.47	0.1539	1328.47	0.1438	1328.47	0.13317	1328.47	0.12596	1328.47	0.11714	1328.47	0.11126	1328.47	0.1038	1328.47	0.08672	1328.47	0.08158	1328.47	0.07687
1327.04	0.07017	1327.04	0.07706	1327.04	0.08363	1327.04	0.08748	1327.04	0.08833	1327.04	0.08957	1327.04	0.09383	1327.04	0.09411	1327.04	0.09615	1327.04	0.10001	1327.04	0.10482	1327.04	0.11274	1327.04	0.12962	1327.04	0.15493	1327.04	0.17144	1327.04	0.15279	1327.04	0.14283	1327.04	0.13214	1327.04	0.12511	1327.04	0.11634	1327.04	0.11045	1327.04	0.10308	1327.04	0.08606	1327.04	0.08097	1327.04	0.07629
1325.61	0.07024	1325.61	0.07694	1325.61	0.08346	1325.61	0.08723	1325.61	0.08802	1325.61	0.08919	1325.61	0.0934	1325.61	0.09361	1325.61	0.09559	1325.61	0.09941	1325.61	0.10423	1325.61	0.11194	1325.61	0.12874	1325.61	0.15386	1325.61	0.17032	1325.61	0.15162	1325.61	0.14183	1325.61	0.13107	1325.61	0.12421	1325.61	0.11547	1325.61	0.10959	1325.61	0.1023	1325.61	0.08535	1325.61	0.08033	1325.61	0.07567
1324.19	0.0703	1324.19	0.0768	1324.19	0.08327	1324.19	0.08697	1324.19	0.08773	1324.19	0.08879	1324.19	0.09294	1324.19	0.09309	1324.19	0.095	1324.19	0.09878	1324.19	0.10359	1324.19	0.11112	1324.19	0.12778	1324.19	0.15273	1324.19	0.16913	1324.19	0.1504	1324.19	0.14079	1324.19	0.12995	1324.19	0.12327	1324.19	0.11455	1324.19	0.10869	1324.19	0.10148	1324.19	0.08458	1324.19	0.07967	1324.19	0.075
1322.76	0.07037	1322.76	0.07666	1322.76	0.08307	1322.76	0.08669	1322.76	0.08743	1322.76	0.08839	1322.76	0.09245	1322.76	0.09255	1322.76	0.09437	1322.76	0.09812	1322.76	0.1029	1322.76	0.11029	1322.76	0.12678	1322.76	0.15155	1322.76	0.16788	1322.76	0.14914	1322.76	0.1397	1322.76	0.12879	1322.76	0.12229	1322.76	0.11355	1322.76	0.10775	1322.76	0.1006	1322.76	0.08378	1322.76	0.07897	1322.76	0.07429
1321.33	0.07043	1321.33	0.07652	1321.33	0.08286	1321.33	0.0864	1321.33	0.08713	1321.33	0.08798	1321.33	0.09194	1321.33	0.09198	1321.33	0.09372	1321.33	0.09743	1321.33	0.10216	1321.33	0.10943	1321.33	0.12572	1321.33	0.15032	1321.33	0.16658	1321.33	0.14785	1321.33	0.13858	1321.33	0.12761	1321.33	0.12126	1321.33	0.11249	1321.33	0.10677	1321.33	0.09969	1321.33	0.08293	1321.33	0.07824	1321.33	0.07356
1319.9	0.0705	1319.9	0.07637	1319.9	0.08264	1319.9	0.0861	1319.9	0.0868	1319.9	0.08756	1319.9	0.09143	1319.9	0.09138	1319.9	0.09304	1319.9	0.09672	1319.9	0.10138	1319.9	0.10858	1319.9	0.12464	1319.9	0.14907	1319.9	0.16523	1319.9	0.14653	1319.9	0.13743	1319.9	0.1264	1319.9	0.12018	1319.9	0.11138	1319.9	0.10576	1319.9	0.09873	1319.9	0.08206	1319.9	0.07749	1319.9	0.07279
1318.48	0.07056	1318.48	0.07622	1318.48	0.08242	1318.48	0.08579	1318.48	0.08645	1318.48	0.08713	1318.48	0.09088	1318.48	0.09076	1318.48	0.09235	1318.48	0.09599	1318.48	0.10058	1318.48	0.10772	1318.48	0.12354	1318.48	0.14781	1318.48	0.16384	1318.48	0.14518	1318.48	0.13626	1318.48	0.12519	1318.48	0.11905	1318.48	0.11022	1318.48	0.10472	1318.48	0.09774	1318.48	0.08116	1318.48	0.0767	1318.48	0.07202
1317.05	0.07063	1317.05	0.07606	1317.05	0.0822	1317.05	0.08546	1317.05	0.08608	1317.05	0.08669	1317.05	0.09033	1317.05	0.0901	1317.05	0.09164	1317.05	0.09526	1317.05	0.09974	1317.05	0.10687	1317.05	0.12245	1317.05	0.14655	1317.05	0.1624	1317.05	0.14383	1317.05	0.13506	1317.05	0.12397	1317.05	0.11788	1317.05	0.10903	1317.05	0.10367	1317.05	0.09672	1317.05	0.08027	1317.05	0.0759	1317.05	0.07123
1315.62	0.07069	1315.62	0.0759	1315.62	0.08196	1315.62	0.08514	1315.62	0.08568	1315.62	0.08624	1315.62	0.08975	1315.62	0.08942	1315.62	0.09091	1315.62	0.09452	1315.62	0.09888	1315.62	0.10601	1315.62	0.12138	1315.62	0.14531	1315.62	0.16093	1315.62	0.14248	1315.62	0.13384	1315.62	0.12276	1315.62	0.11667	1315.62	0.10783	1315.62	0.10262	1315.62	0.0957	1315.62	0.07937	1315.62	0.07509	1315.62	0.07043
1314.19	0.07074	1314.19	0.07574	1314.19	0.08172	1314.19	0.0848	1314.19	0.08525	1314.19	0.08578	1314.19	0.08915	1314.19	0.08872	1314.19	0.09016	1314.19	0.09378	1314.19	0.09799	1314.19	0.10515	1314.19	0.12032	1314.19	0.14405	1314.19	0.15943	1314.19	0.14114	1314.19	0.1326	1314.19	0.12155	1314.19	0.11544	1314.19	0.10665	1314.19	0.10158	1314.19	0.09467	1314.19	0.07848	1314.19	0.07429	1314.19	0.06963
1312.77	0.07079	1312.77	0.07558	1312.77	0.08147	1312.77	0.08445	1312.77	0.0848	1312.77	0.08532	1312.77	0.08855	1312.77	0.08802	1312.77	0.08941	1312.77	0.09304	1312.77	0.09711	1312.77	0.10428	1312.77	0.11931	1312.77	0.14278	1312.77	0.15792	1312.77	0.13983	1312.77	0.13135	1312.77	0.12035	1312.77	0.11422	1312.77	0.10548	1312.77	0.10055	1312.77	0.09365	1312.77	0.07762	1312.77	0.0735	1312.77	0.06882
1311.34	0.07082	1311.34	0.07542	1311.34	0.0812	1311.34	0.08408	1311.34	0.08432	1311.34	0.08485	1311.34	0.08794	1311.34	0.08732	1311.34	0.08864	1311.34	0.09229	1311.34	0.09624	1311.34	0.10339	1311.34	0.11831	1311.34	0.14149	1311.34	0.15642	1311.34	0.13855	1311.34	0.13009	1311.34	0.11917	1311.34	0.113	1311.34	0.10436	1311.34	0.09954	1311.34	0.09263	1311.34	0.07679	1311.34	0.07273	1311.34	0.06802
1309.91	0.07084	1309.91	0.07526	1309.91	0.08092	1309.91	0.08371	1309.91	0.08382	1309.91	0.08438	1309.91	0.08733	1309.91	0.08663	1309.91	0.08789	1309.91	0.09154	1309.91	0.09539	1309.91	0.10249	1309.91	0.11733	1309.91	0.14018	1309.91	0.15492	1309.91	0.13729	1309.91	0.12882	1309.91	0.11802	1309.91	0.11181	1309.91	0.10327	1309.91	0.09854	1309.91	0.09163	1309.91	0.07599	1309.91	0.07198	1309.91	0.06723
1308.48	0.07086	1308.48	0.07511	1308.48	0.08063	1308.48	0.08332	1308.48	0.08332	1308.48	0.0839	1308.48	0.08672	1308.48	0.08597	1308.48	0.08715	1308.48	0.09081	1308.48	0.09455	1308.48	0.10159	1308.48	0.11635	1308.48	0.13887	1308.48	0.15344	1308.48	0.13605	1308.48	0.12756	1308.48	0.11689	1308.48	0.11066	1308.48	0.10223	1308.48	0.09758	1308.48	0.09064	1308.48	0.07521	1308.48	0.07124	1308.48	0.06646
1307.06	0.07087	1307.06	0.07496	1307.06	0.08034	1307.06	0.08292	1307.06	0.0828	1307.06	0.08341	1307.06	0.08612	1307.06	0.08532	1307.06	0.08643	1307.06	0.09009	1307.06	0.09374	1307.06	0.1007	1307.06	0.11538	1307.06	0.13759	1307.06	0.15198	1307.06	0.13483	1307.06	0.12632	1307.06	0.1158	1307.06	0.10955	1307.06	0.10124	1307.06	0.09664	1307.06	0.08967	1307.06	0.07445	1307.06	0.07052	1307.06	0.06571
1305.63	0.07086	1305.63	0.07482	1305.63	0.08005	1305.63	0.08252	1305.63	0.08228	1305.63	0.08293	1305.63	0.0855	1305.63	0.08469	1305.63	0.08572	1305.63	0.08939	1305.63	0.09296	1305.63	0.09981	1305.63	0.11442	1305.63	0.13635	1305.63	0.15055	1305.63	0.13361	1305.63	0.12512	1305.63	0.11473	1305.63	0.10848	1305.63	0.10029	1305.63	0.09573	1305.63	0.08873	1305.63	0.07372	1305.63	0.06982	1305.63	0.06498
1304.2	0.07084	1304.2	0.07467	1304.2	0.07976	1304.2	0.08213	1304.2	0.08176	1304.2	0.08244	1304.2	0.0849	1304.2	0.08408	1304.2	0.08504	1304.2	0.08871	1304.2	0.09219	1304.2	0.09894	1304.2	0.11347	1304.2	0.13515	1304.2	0.14915	1304.2	0.1324	1304.2	0.12395	1304.2	0.1137	1304.2	0.10746	1304.2	0.0994	1304.2	0.09486	1304.2	0.08783	1304.2	0.07301	1304.2	0.06913	1304.2	0.06429
1302.78	0.07081	1302.78	0.07452	1302.78	0.07948	1302.78	0.08174	1302.78	0.08125	1302.78	0.08195	1302.78	0.0843	1302.78	0.08348	1302.78	0.08438	1302.78	0.08804	1302.78	0.09147	1302.78	0.09809	1302.78	0.11253	1302.78	0.13401	1302.78	0.1478	1302.78	0.13122	1302.78	0.12282	1302.78	0.11273	1302.78	0.10647	1302.78	0.09855	1302.78	0.09402	1302.78	0.08696	1302.78	0.07233	1302.78	0.06846	1302.78	0.06363
1301.35	0.07076	1301.35	0.07437	1301.35	0.07921	1301.35	0.08135	1301.35	0.08076	1301.35	0.08148	1301.35	0.08371	1301.35	0.08291	1301.35	0.08376	1301.35	0.0874	1301.35	0.09077	1301.35	0.09725	1301.35	0.11163	1301.35	0.13292	1301.35	0.1465	1301.35	0.13008	1301.35	0.12176	1301.35	0.1118	1301.35	0.10552	1301.35	0.09774	1301.35	0.09321	1301.35	0.08613	1301.35	0.07167	1301.35	0.06779	1301.35	0.06301
1299.92	0.0707	1299.92	0.07422	1299.92	0.07894	1299.92	0.08096	1299.92	0.08028	1299.92	0.081	1299.92	0.08316	1299.92	0.08235	1299.92	0.08316	1299.92	0.08678	1299.92	0.09011	1299.92	0.09646	1299.92	0.11077	1299.92	0.13188	1299.92	0.14528	1299.92	0.12898	1299.92	0.12075	1299.92	0.11092	1299.92	0.10462	1299.92	0.09698	1299.92	0.09244	1299.92	0.08536	1299.92	0.07104	1299.92	0.06716	1299.92	0.06244
[truncated: 44 more columns]

## Sheet: Fig. 5e
Wavenumber (cm-1)	Intensity (a.u.)	Wavenumber (cm-1)	Intensity (a.u.)	Wavenumber (cm-1)	Intensity (a.u.)	Wavenumber (cm-1)	Intensity (a.u.)	Wavenumber (cm-1)	Intensity (a.u.)	Wavenumber (cm-1)	Intensity (a.u.)	Wavenumber (cm-1)	Intensity (a.u.)	Wavenumber (cm-1)	Intensity (a.u.)	Wavenumber (cm-1)	Intensity (a.u.)	Wavenumber (cm-1)	Intensity (a.u.)	Wavenumber (cm-1)	Intensity (a.u.)	Wavenumber (cm-1)	Intensity (a.u.)	Wavenumber (cm-1)	Intensity (a.u.)
1800.22	0.00364	1800.22	0.01969	1800.22	0.04643	1800.22	0.08315	1800.22	0.09634	1800.22	0.11287	1800.22	0.24617	1800.22	0.56397	1800.22	0.72101	1800.22	0.85928	1800.22	0.99396	1800.22	1.23737	1800.22	1.57511
1798.79	0.00364	1798.79	0.01969	1798.79	0.04648	1798.79	0.08321	1798.79	0.09641	1798.79	0.11295	1798.79	0.24628	1798.79	0.56409	1798.79	0.72115	1798.79	0.85944	1798.79	0.99413	1798.79	1.23759	1798.79	1.57534
1797.36	0.00364	1797.36	0.01971	1797.36	0.04661	1797.36	0.08336	1797.36	0.0966	1797.36	0.11318	1797.36	0.24659	1797.36	0.56445	1797.36	0.72156	1797.36	0.85991	1797.36	0.99466	1797.36	1.23821	1797.36	1.57604
1795.94	0.00364	1795.94	0.01973	1795.94	0.0468	1795.94	0.08358	1795.94	0.09687	1795.94	0.11351	1795.94	0.24704	1795.94	0.56498	1795.94	0.72215	1795.94	0.8606	1795.94	0.99545	1795.94	1.23913	1795.94	1.57705
1794.51	0.00364	1794.51	0.01974	1794.51	0.04699	1794.51	0.08382	1794.51	0.09715	1794.51	0.11386	1794.51	0.24753	1794.51	0.56554	1794.51	0.72278	1794.51	0.86133	1794.51	0.99627	1794.51	1.2401	1794.51	1.57812
1793.08	0.00364	1793.08	0.01976	1793.08	0.04715	1793.08	0.084	1793.08	0.09738	1793.08	0.11413	1793.08	0.24791	1793.08	0.56598	1793.08	0.72327	1793.08	0.8619	1793.08	0.99693	1793.08	1.24086	1793.08	1.57897
1791.65	0.00364	1791.65	0.01977	1791.65	0.04724	1791.65	0.08412	1791.65	0.09751	1791.65	0.11429	1791.65	0.24813	1791.65	0.56624	1791.65	0.72356	1791.65	0.86224	1791.65	0.99732	1791.65	1.24131	1791.65	1.57946
1790.23	0.00365	1790.23	0.01977	1790.23	0.04728	1790.23	0.08417	1790.23	0.09757	1790.23	0.11436	1790.23	0.24824	1790.23	0.56636	1790.23	0.7237	1790.23	0.8624	1790.23	0.99751	1790.23	1.24154	1790.23	1.5797
1788.8	0.00366	1788.8	0.01978	1788.8	0.04732	1788.8	0.08422	1788.8	0.09763	1788.8	0.11443	1788.8	0.24835	1788.8	0.56649	1788.8	0.72384	1788.8	0.86256	1788.8	0.99771	1788.8	1.24177	1788.8	1.57996
1787.37	0.00367	1787.37	0.01978	1787.37	0.04741	1787.37	0.08433	1787.37	0.09776	1787.37	0.11459	1787.37	0.24857	1787.37	0.56674	1787.37	0.72413	1787.37	0.86289	1787.37	0.99811	1787.37	1.24223	1787.37	1.58046
1785.94	0.00367	1785.94	0.0198	1785.94	0.04756	1785.94	0.08451	1785.94	0.09799	1785.94	0.11486	1785.94	0.24895	1785.94	0.56719	1785.94	0.72463	1785.94	0.86347	1785.94	0.99878	1785.94	1.24301	1785.94	1.58133
1784.52	0.00367	1784.52	0.01982	1784.52	0.04777	1784.52	0.08476	1784.52	0.0983	1784.52	0.11524	1784.52	0.24948	1784.52	0.5678	1784.52	0.72531	1784.52	0.86425	1784.52	0.9997	1784.52	1.24407	1784.52	1.58251
1783.09	0.00367	1783.09	0.01984	1783.09	0.04803	1783.09	0.08506	1783.09	0.09867	1783.09	0.11569	1783.09	0.2501	1783.09	0.56853	1783.09	0.72611	1783.09	0.86518	1783.09	1.00077	1783.09	1.24531	1783.09	1.58389
1781.66	0.00367	1781.66	0.01987	1781.66	0.04831	1781.66	0.08539	1781.66	0.09907	1781.66	0.11618	1781.66	0.25078	1781.66	0.56933	1781.66	0.72699	1781.66	0.86621	1781.66	1.00194	1781.66	1.24666	1781.66	1.58542
1780.23	0.00367	1780.23	0.0199	1780.23	0.04864	1780.23	0.08578	1780.23	0.09954	1780.23	0.11675	1780.23	0.25157	1780.23	0.57025	1780.23	0.72802	1780.23	0.8674	1780.23	1.0033	1780.23	1.24823	1780.23	1.58719
1778.8	0.00367	1778.8	0.01994	1778.8	0.04904	1778.8	0.08626	1778.8	0.10013	1778.8	0.11746	1778.8	0.25257	1778.8	0.57141	1778.8	0.7293	1778.8	0.8689	1778.8	1.005	1778.8	1.2502	1778.8	1.58941
1777.38	0.00366	1777.38	0.01999	1777.38	0.04957	1777.38	0.08687	1777.38	0.10088	1777.38	0.11838	1777.38	0.25385	1777.38	0.5729	1777.38	0.73096	1777.38	0.87084	1777.38	1.00719	1777.38	1.25273	1777.38	1.59226
1775.95	0.00366	1775.95	0.02005	1775.95	0.05021	1775.95	0.08763	1775.95	0.1018	1775.95	0.11949	1775.95	0.25541	1775.95	0.57472	1775.95	0.73298	1775.95	0.8732	1775.95	1.00987	1775.95	1.25582	1775.95	1.59573
1774.52	0.00365	1774.52	0.02012	1774.52	0.0509	1774.52	0.08844	1774.52	0.1028	1774.52	0.12071	1774.52	0.25711	1774.52	0.57669	1774.52	0.73518	1774.52	0.87575	1774.52	1.01278	1774.52	1.25917	1774.52	1.59949
1773.09	0.00365	1773.09	0.02018	1773.09	0.05155	1773.09	0.0892	1773.09	0.10372	1773.09	0.12183	1773.09	0.25867	1773.09	0.57851	1773.09	0.7372	1773.09	0.8781	1773.09	1.01546	1773.09	1.26225	1773.09	1.60294
1771.67	0.00365	1771.67	0.02023	1771.67	0.05202	1771.67	0.08976	1771.67	0.1044	1771.67	0.12265	1771.67	0.25982	1771.67	0.57985	1771.67	0.73868	1771.67	0.87982	1771.67	1.01742	1771.67	1.2645	1771.67	1.60547
1770.24	0.00366	1770.24	0.02025	1770.24	0.05226	1770.24	0.09004	1770.24	0.10474	1770.24	0.12305	1770.24	0.26039	1770.24	0.58049	1770.24	0.7394	1770.24	0.88065	1770.24	1.01837	1770.24	1.26558	1770.24	1.60669
1768.81	0.00368	1768.81	0.02025	1768.81	0.05226	1768.81	0.09004	1768.81	0.10474	1768.81	0.12304	1768.81	0.26037	1768.81	0.58045	1768.81	0.73936	1768.81	0.8806	1768.81	1.01831	1768.81	1.2655	1768.81	1.60661
1767.38	0.00369	1767.38	0.02023	1767.38	0.05207	1767.38	0.08982	1767.38	0.10446	1767.38	0.1227	1767.38	0.25988	1767.38	0.57987	1767.38	0.73872	1767.38	0.87985	1767.38	1.01746	1767.38	1.26451	1767.38	1.6055
1765.96	0.00369	1765.96	0.0202	1765.96	0.05176	1765.96	0.08945	1765.96	0.10401	1765.96	0.12215	1765.96	0.25911	1765.96	0.57895	1765.96	0.7377	1765.96	0.87865	1765.96	1.0161	1765.96	1.26293	1765.96	1.60374
1764.53	0.00369	1764.53	0.02017	1764.53	0.05139	1764.53	0.08902	1764.53	0.10348	1764.53	0.1215	1764.53	0.2582	1764.53	0.57788	1764.53	0.73652	1764.53	0.87726	1764.53	1.01451	1764.53	1.26111	1764.53	1.6017
1763.1	0.00369	1763.1	0.02013	1763.1	0.05103	1763.1	0.08861	1763.1	0.10297	1763.1	0.12089	1763.1	0.25733	1763.1	0.57686	1763.1	0.73538	1763.1	0.87593	1763.1	1.01299	1763.1	1.25936	1763.1	1.59974
1761.67	0.00369	1761.67	0.02011	1761.67	0.05077	1761.67	0.0883	1761.67	0.10259	1761.67	0.12043	1761.67	0.25668	1761.67	0.5761	1761.67	0.73454	1761.67	0.87493	1761.67	1.01186	1761.67	1.25807	1761.67	1.59828
1760.25	0.00369	1760.25	0.0201	1760.25	0.05067	1760.25	0.08819	1760.25	0.10245	1760.25	0.12027	1760.25	0.25644	1760.25	0.57583	1760.25	0.73423	1760.25	0.87457	1760.25	1.01144	1760.25	1.25761	1760.25	1.59775
1758.82	0.0037	1758.82	0.02011	1758.82	0.05081	1758.82	0.08836	1758.82	0.10265	1758.82	0.12051	1758.82	0.25678	1758.82	0.57624	1758.82	0.73467	1758.82	0.87507	1758.82	1.01203	1758.82	1.2583	1758.82	1.59851
1757.39	0.0037	1757.39	0.02015	1757.39	0.05122	1757.39	0.08885	1757.39	0.10325	1757.39	0.12125	1757.39	0.25781	1757.39	0.57745	1757.39	0.736	1757.39	0.87663	1757.39	1.01382	1757.39	1.26039	1757.39	1.60084
1755.96	0.00371	1755.96	0.02022	1755.96	0.05195	1755.96	0.0897	1755.96	0.1043	1755.96	0.12254	1755.96	0.25962	1755.96	0.57957	1755.96	0.73836	1755.96	0.87939	1755.96	1.01698	1755.96	1.26405	1755.96	1.60494
1754.54	0.00371	1754.54	0.02032	1754.54	0.05302	1754.54	0.09097	1754.54	0.10586	1754.54	0.12443	1754.54	0.26227	1754.54	0.58267	1754.54	0.74182	1754.54	0.88343	1754.54	1.02161	1754.54	1.26939	1754.54	1.61094
1753.11	0.00371	1753.11	0.02045	1753.11	0.0544	1753.11	0.09259	1753.11	0.10785	1753.11	0.12686	1753.11	0.26568	1753.11	0.58665	1753.11	0.74625	1753.11	0.8886	1753.11	1.02753	1753.11	1.27622	1753.11	1.61861
1751.68	0.00371	1751.68	0.0206	1751.68	0.05588	1751.68	0.09435	1751.68	0.10999	1751.68	0.12946	1751.68	0.26934	1751.68	0.5909	1751.68	0.75099	1751.68	0.89412	1751.68	1.03383	1751.68	1.28349	1751.68	1.62677
1750.25	0.00372	1750.25	0.02071	1750.25	0.05702	1750.25	0.09569	1750.25	0.11162	1750.25	0.13144	1750.25	0.27212	1750.25	0.59411	1750.25	0.75458	1750.25	0.89828	1750.25	1.03858	1750.25	1.28896	1750.25	1.63291
1748.83	0.00373	1748.83	0.02073	1748.83	0.05726	1748.83	0.09597	1748.83	0.11195	1748.83	0.13184	1748.83	0.27268	1748.83	0.59474	1748.83	0.75528	1748.83	0.89909	1748.83	1.03949	1748.83	1.29001	1748.83	1.63409
1747.4	0.00373	1747.4	0.02064	1747.4	0.05636	1747.4	0.09491	1747.4	0.11064	1747.4	0.13024	1747.4	0.27044	1747.4	0.59212	1747.4	0.75237	1747.4	0.8957	1747.4	1.0356	1747.4	1.28552	1747.4	1.62908
1745.97	0.00373	1745.97	0.02048	1745.97	0.0546	1745.97	0.09283	1745.97	0.10811	1745.97	0.12715	1745.97	0.2661	1745.97	0.58706	1745.97	0.74674	1745.97	0.88915	1745.97	1.02811	1745.97	1.2769	1745.97	1.61941
1744.54	0.00373	1744.54	0.02028	1744.54	0.05258	1744.54	0.09044	1744.54	0.10519	1744.54	0.12359	1744.54	0.2611	1744.54	0.58125	1744.54	0.74027	1744.54	0.88162	1744.54	1.01951	1744.54	1.26698	1744.54	1.6083
1743.11	0.00372	1743.11	0.02011	1743.11	0.05083	1743.11	0.08838	1743.11	0.10266	1743.11	0.1205	1743.11	0.25677	1743.11	0.57622	1743.11	0.73466	1743.11	0.87509	1743.11	1.01205	1743.11	1.25837	1743.11	1.59863
1741.69	0.00371	1741.69	0.02	1741.69	0.04963	1741.69	0.08696	1741.69	0.10092	1741.69	0.11838	1741.69	0.25378	1741.69	0.57275	1741.69	0.73078	1741.69	0.87058	1741.69	1.00689	1741.69	1.25241	1741.69	1.59194
1740.26	0.00369	1740.26	0.01994	1740.26	0.04901	1740.26	0.08622	1740.26	0.10002	1740.26	0.11728	1740.26	0.25223	1740.26	0.57094	1740.26	0.72877	1740.26	0.86823	1740.26	1.00419	1740.26	1.2493	1740.26	1.58843
1738.83	0.00367	1738.83	0.01992	1738.83	0.04887	1738.83	0.08605	1738.83	0.0998	1738.83	0.11702	1738.83	0.25186	1738.83	0.57051	1738.83	0.72828	1738.83	0.86767	1738.83	1.00354	1738.83	1.24854	1738.83	1.58757
1737.4	0.00366	1737.4	0.01989	1737.4	0.04897	1737.4	0.08628	1737.4	0.10008	1737.4	0.11735	1737.4	0.25232	1737.4	0.57105	1737.4	0.72889	1737.4	0.86836	1737.4	1.00432	1737.4	1.24944	1737.4	1.58857
1735.98	0.00366	1735.98	0.01988	1735.98	0.04894	1735.98	0.08675	1735.98	0.10065	1735.98	0.11805	1735.98	0.2533	1735.98	0.57219	1735.98	0.73015	1735.98	0.86982	1735.98	1.00599	1735.98	1.25137	1735.98	1.59071
1734.55	0.00366	1734.55	0.01988	1734.55	0.04893	1734.55	0.08734	1734.55	0.10137	1734.55	0.11894	1734.55	0.25454	1734.55	0.57363	1734.55	0.73176	1734.55	0.87167	1734.55	1.00811	1734.55	1.25265	1734.55	1.59362
1733.12	0.00367	1733.12	0.01989	1733.12	0.04895	1733.12	0.08798	1733.12	0.10215	1733.12	0.11989	1733.12	0.25587	1733.12	0.57518	1733.12	0.73348	1733.12	0.87367	1733.12	1.0104	1733.12	1.25339	1733.12	1.59468
1731.69	0.00369	1731.69	0.0199	1731.69	0.04899	1731.69	0.08861	1731.69	0.10292	1731.69	0.12083	1731.69	0.25719	1731.69	0.57671	1731.69	0.73518	1731.69	0.87565	1731.69	1.01267	1731.69	1.25368	1731.69	1.59462
1730.27	0.00371	1730.27	0.01993	1730.27	0.04905	1730.27	0.0892	1730.27	0.10364	1730.27	0.1217	1730.27	0.25842	1730.27	0.57814	1730.27	0.73677	1730.27	0.87749	1730.27	1.01479	1730.27	1.25378	1730.27	1.59353
1728.84	0.00372	1728.84	0.01995	1728.84	0.04911	1728.84	0.08972	1728.84	0.10427	1728.84	0.12246	1728.84	0.25948	1728.84	0.57938	1728.84	0.73815	1728.84	0.8791	1728.84	1.01663	1728.84	1.2541	1728.84	1.5919
1727.41	0.00373	1727.41	0.01996	1727.41	0.04916	1727.41	0.09013	1727.41	0.10477	1727.41	0.12307	1727.41	0.26034	1727.41	0.58037	1727.41	0.73925	1727.41	0.8804	1727.41	1.01811	1727.41	1.25508	1727.41	1.59051
1725.98	0.00373	1725.98	0.01997	1725.98	0.04919	1725.98	0.09044	1725.98	0.10515	1725.98	0.12352	1725.98	0.26099	1725.98	0.58112	1725.98	0.74008	1725.98	0.88139	1725.98	1.01923	1725.98	1.25706	1725.98	1.59023
1724.56	0.00372	1724.56	0.01997	1724.56	0.0492	1724.56	0.09066	1724.56	0.10543	1724.56	0.12385	1724.56	0.26146	1724.56	0.58167	1724.56	0.7407	1724.56	0.88212	1724.56	1.02005	1724.56	1.26005	1724.56	1.59162
1723.13	0.00371	1723.13	0.01996	1723.13	0.04919	1723.13	0.09083	1723.13	0.10564	1723.13	0.12416	1723.13	0.2622	1723.13	0.5821	1723.13	0.74118	1723.13	0.88269	1723.13	1.02069	1723.13	1.26365	1723.13	1.59461
1721.7	0.00369	1721.7	0.01995	1721.7	0.04917	1721.7	0.09099	1721.7	0.10584	1721.7	0.12456	1721.7	0.26279	1721.7	0.5825	1721.7	0.74163	1721.7	0.88322	1721.7	1.0213	1721.7	1.26715	1721.7	1.59846
1720.27	0.00368	1720.27	0.01994	1720.27	0.04912	1720.27	0.09123	1720.27	0.10607	1720.27	0.12492	1720.27	0.26321	1720.27	0.58295	1720.27	0.74215	1720.27	0.88382	1720.27	1.02199	1720.27	1.26986	1720.27	1.6023
1718.85	0.00367	1718.85	0.01995	1718.85	0.04908	1718.85	0.09137	1718.85	0.10634	1718.85	0.12518	1718.85	0.26339	1718.85	0.58344	1718.85	0.74277	1718.85	0.88455	1718.85	1.02282	1718.85	1.27144	1718.85	1.60543
1717.42	0.00368	1717.42	0.01996	1717.42	0.04906	1717.42	0.09144	1717.42	0.10669	1717.42	0.12532	1717.42	0.26338	1717.42	0.5837	1717.42	0.74351	1717.42	0.88545	1717.42	1.02385	1717.42	1.27187	1717.42	1.6077
1715.99	0.00369	1715.99	0.01998	1715.99	0.04908	1715.99	0.09146	1715.99	0.10712	1715.99	0.12538	1715.99	0.26321	1715.99	0.58381	1715.99	0.744	1715.99	0.88627	1715.99	1.02513	1715.99	1.27139	1715.99	1.60922
1714.56	0.00372	1714.56	0.02001	1714.56	0.04911	1714.56	0.09145	1714.56	0.10765	1714.56	0.12536	1714.56	0.26298	1714.56	0.58385	1714.56	0.74427	1714.56	0.88677	1714.56	1.02647	1714.56	1.27036	1714.56	1.61021
1713.13	0.00373	1713.13	0.02004	1713.13	0.04918	1713.13	0.09143	1713.13	0.10829	1713.13	0.12529	1713.13	0.26274	1713.13	0.58391	1713.13	0.7444	1713.13	0.88712	1713.13	1.02732	1713.13	1.26916	1713.13	1.61092
1711.71	0.00374	1711.71	0.02006	1711.71	0.04924	1711.71	0.09141	1711.71	0.10899	1711.71	0.12518	1711.71	0.26254	1711.71	0.584	1711.71	0.74446	1711.71	0.88736	1711.71	1.02794	1711.71	1.2682	1711.71	1.61163
1710.28	0.00375	1710.28	0.02007	1710.28	0.04929	1710.28	0.0914	1710.28	0.10967	1710.28	0.12509	1710.28	0.26244	1710.28	0.58419	1710.28	0.74454	1710.28	0.88762	1710.28	1.02853	1710.28	1.26776	1710.28	1.61261
1708.85	0.00375	1708.85	0.02007	1708.85	0.04933	1708.85	0.0914	1708.85	0.11023	1708.85	0.12504	1708.85	0.26249	1708.85	0.58455	1708.85	0.74476	1708.85	0.88796	1708.85	1.02927	1708.85	1.26807	1708.85	1.6142
1707.42	0.00374	1707.42	0.02007	1707.42	0.04934	1707.42	0.09141	1707.42	0.11057	1707.42	0.12507	1707.42	0.26266	1707.42	0.5851	1707.42	0.7452	1707.42	0.88845	1707.42	1.03027	1707.42	1.26916	1707.42	1.6166
1706	0.00374	1706	0.02007	1706	0.04935	1706	0.09144	1706	0.11065	1706	0.12518	1706	0.26293	1706	0.58581	1706	0.74586	1706	0.88903	1706	1.03148	1706	1.27084	1706	1.61973
1704.57	0.00374	1704.57	0.02007	1704.57	0.04933	1704.57	0.09145	1704.57	0.11096	1704.57	0.12534	1704.57	0.26326	1704.57	0.58659	1704.57	0.74667	1704.57	0.88963	1704.57	1.03273	1704.57	1.27279	1704.57	1.62317
1703.14	0.00374	1703.14	0.02007	1703.14	0.04931	1703.14	0.09146	1703.14	0.11115	1703.14	0.12551	1703.14	0.2636	1703.14	0.58737	1703.14	0.74751	1703.14	0.89016	1703.14	1.0338	1703.14	1.27475	1703.14	1.62639
1701.71	0.00374	1701.71	0.02006	1701.71	0.04927	1701.71	0.09148	1701.71	0.11133	1701.71	0.12566	1701.71	0.26394	1701.71	0.58808	1701.71	0.74835	1701.71	0.8906	1701.71	1.03465	1701.71	1.27674	1701.71	1.62908
1700.29	0.00374	1700.29	0.02006	1700.29	0.0492	1700.29	0.09152	1700.29	0.11152	1700.29	0.12584	1700.29	0.26432	1700.29	0.58873	1700.29	0.74918	1700.29	0.89102	1700.29	1.03538	1700.29	1.27886	1700.29	1.63119
1698.86	0.00375	1698.86	0.02005	1698.86	0.04915	1698.86	0.09162	1698.86	0.11172	1698.86	0.12606	1698.86	0.26478	1698.86	0.5894	1698.86	0.75006	1698.86	0.89155	1698.86	1.0362	1698.86	1.28132	1698.86	1.63293
1697.43	0.00376	1697.43	0.02006	1697.43	0.04913	1697.43	0.09176	1697.43	0.11197	1697.43	0.12638	1697.43	0.2654	1697.43	0.59018	1697.43	0.75109	1697.43	0.89233	1697.43	1.03725	1697.43	1.28441	1697.43	1.63464
1696	0.00378	1696	0.02008	1696	0.04917	1696	0.09198	1696	0.11228	1696	0.12687	1696	0.26621	1696	0.59117	1696	0.75238	1696	0.8935	1696	1.03878	1696	1.28829	1696	1.63677
1694.58	0.0038	1694.58	0.02013	1694.58	0.04926	1694.58	0.09229	1694.58	0.11267	1694.58	0.12757	1694.58	0.26725	1694.58	0.59244	1694.58	0.75405	1694.58	0.89521	1694.58	1.04103	1694.58	1.29313	1694.58	1.63974
1693.15	0.00382	1693.15	0.02017	1693.15	0.04938	1693.15	0.09267	1693.15	0.11314	1693.15	0.1285	1693.15	0.2685	1693.15	0.59402	1693.15	0.75613	1693.15	0.89753	1693.15	1.04418	1693.15	1.29887	1693.15	1.64378
1691.72	0.00384	1691.72	0.02023	1691.72	0.04949	1691.72	0.09312	1691.72	0.11366	1691.72	0.12964	1691.72	0.26993	1691.72	0.59587	1691.72	0.75856	1691.72	0.90034	1691.72	1.04817	1691.72	1.30524	1691.72	1.64874
1690.29	0.00384	1690.29	0.02026	1690.29	0.04959	1690.29	0.0936	1690.29	0.1142	1690.29	0.13091	1690.29	0.27141	1690.29	0.59786	1690.29	0.76118	1690.29	0.90351	1690.29	1.05276	1690.29	1.31178	1690.29	1.65416
1688.87	0.00383	1688.87	0.02029	1688.87	0.04963	1688.87	0.09409	1688.87	0.11472	1688.87	0.13223	1688.87	0.27285	1688.87	0.59983	1688.87	0.76379	1688.87	0.90675	1688.87	1.05759	1688.87	1.31795	1688.87	1.65944
1687.44	0.00381	1687.44	0.02028	1687.44	0.04961	1687.44	0.09456	1687.44	0.1152	1687.44	0.1335	1687.44	0.27419	1687.44	0.60166	1687.44	0.7662	1687.44	0.90989	1687.44	1.06231	1687.44	1.32339	1687.44	1.66416
1686.01	0.0038	1686.01	0.02026	1686.01	0.04954	1686.01	0.09498	1686.01	0.11562	1686.01	0.13471	1686.01	0.27536	1686.01	0.60328	1686.01	0.76831	1686.01	0.91283	1686.01	1.06674	1686.01	1.32787	1686.01	1.66821
1684.58	0.00379	1684.58	0.02025	1684.58	0.04947	1684.58	0.09535	1684.58	0.11599	1684.58	0.13581	1684.58	0.27637	1684.58	0.60467	1684.58	0.77007	1684.58	0.91549	1684.58	1.07067	1684.58	1.33134	1684.58	1.6716
1683.15	0.0038	1683.15	0.02024	1683.15	0.04944	1683.15	0.09569	1683.15	0.11631	1683.15	0.13678	1683.15	0.27723	1683.15	0.60585	1683.15	0.77148	1683.15	0.9178	1683.15	1.074	1683.15	1.3339	1683.15	1.67439
1681.73	0.0038	1681.73	0.02024	1681.73	0.04945	1681.73	0.09598	1681.73	0.11659	1681.73	0.13762	1681.73	0.27798	1681.73	0.60684	1681.73	0.77257	1681.73	0.91979	1681.73	1.07676	1681.73	1.33577	1681.73	1.67667
1680.3	0.00381	1680.3	0.02023	1680.3	0.04947	1680.3	0.09625	1680.3	0.11687	1680.3	0.13835	1680.3	0.2787	1680.3	0.60774	1680.3	0.77343	1680.3	0.92151	1680.3	1.0791	1680.3	1.33737	1680.3	1.6787
1678.87	0.00381	1678.87	0.0202	1678.87	0.04949	1678.87	0.09653	1678.87	0.11716	1678.87	0.13903	1678.87	0.27948	1678.87	0.60867	1678.87	0.77422	1678.87	0.92319	1678.87	1.08131	1678.87	1.33914	1678.87	1.68084
1677.44	0.0038	1677.44	0.02015	1677.44	0.04947	1677.44	0.09682	1677.44	0.11751	1677.44	0.13971	1677.44	0.28036	1677.44	0.60972	1677.44	0.77511	1677.44	0.92495	1677.44	1.08367	1677.44	1.34143	1677.44	1.68359
1676.02	0.00379	1676.02	0.02009	1676.02	0.04941	1676.02	0.09713	1676.02	0.11792	1676.02	0.14045	1676.02	0.28138	1676.02	0.61098	1676.02	0.77621	1676.02	0.92699	1676.02	1.08637	1676.02	1.34447	1676.02	1.68721
1674.59	0.00377	1674.59	0.02005	1674.59	0.04935	1674.59	0.09745	1674.59	0.11839	1674.59	0.14127	1674.59	0.28253	1674.59	0.61241	1674.59	0.77761	1674.59	0.9293	1674.59	1.08944	1674.59	1.34818	1674.59	1.69179
1673.16	0.00376	1673.16	0.02003	1673.16	0.04928	1673.16	0.09777	1673.16	0.11889	1673.16	0.14214	1673.16	0.28375	1673.16	0.61396	1673.16	0.77926	1673.16	0.9318	1673.16	1.09269	1673.16	1.35241	1673.16	1.69706
1671.73	0.00375	1671.73	0.02001	1671.73	0.04924	1671.73	0.09807	1671.73	0.11941	1671.73	0.14303	1671.73	0.285	1671.73	0.6155	1671.73	0.78108	1671.73	0.93436	1671.73	1.09589	1671.73	1.35694	1671.73	1.70253
1670.31	0.00374	1670.31	0.02001	1670.31	0.04922	1670.31	0.09837	1670.31	0.11991	1670.31	0.1439	1670.31	0.28625	1670.31	0.61696	1670.31	0.78297	1670.31	0.93686	1670.31	1.09883	1670.31	1.36166	1670.31	1.70778
1668.88	0.00374	1668.88	0.02002	1668.88	0.04924	1668.88	0.09867	1668.88	0.12043	1668.88	0.14476	1668.88	0.2875	1668.88	0.61835	1668.88	0.7849	1668.88	0.9393	1668.88	1.10154	1668.88	1.3666	1668.88	1.71266
1667.45	0.00374	1667.45	0.02002	1667.45	0.04927	1667.45	0.09902	1667.45	0.12096	1667.45	0.14564	1667.45	0.2888	1667.45	0.61973	1667.45	0.78692	1667.45	0.94179	1667.45	1.10419	1667.45	1.37189	1667.45	1.71732
1666.02	0.00374	1666.02	0.02002	1666.02	0.04933	1666.02	0.0994	1666.02	0.12154	1666.02	0.14658	1666.02	0.29017	1666.02	0.62122	1666.02	0.7891	1666.02	0.9444	1666.02	1.10705	1666.02	1.37766	1666.02	1.72208
1664.6	0.00374	1664.6	0.02	1664.6	0.04939	1664.6	0.09985	1664.6	0.12218	1664.6	0.14761	1664.6	0.29164	1664.6	0.62287	1664.6	0.79147	1664.6	0.94719	1664.6	1.11024	1664.6	1.3839	1664.6	1.72727
1663.17	0.00374	1663.17	0.01998	1663.17	0.04945	1663.17	0.10033	1663.17	0.1229	1663.17	0.14872	1663.17	0.29324	1663.17	0.62472	1663.17	0.79403	1663.17	0.95017	1663.17	1.11389	1663.17	1.3905	1663.17	1.73301
1661.74	0.00373	1661.74	0.01996	1661.74	0.04949	1661.74	0.10085	1661.74	0.12369	1661.74	0.14991	1661.74	0.29492	1661.74	0.62671	1661.74	0.79673	1661.74	0.95329	1661.74	1.11795	1661.74	1.39734	1661.74	1.73931
1660.31	0.00372	1660.31	0.01994	1660.31	0.04954	1660.31	0.10137	1660.31	0.12451	1660.31	0.15115	1660.31	0.29668	1660.31	0.62879	1660.31	0.7995	1660.31	0.95651	1660.31	1.12233	1660.31	1.40431	1660.31	1.74595
1658.89	0.0037	1658.89	0.01992	1658.89	0.04954	1658.89	0.10188	1658.89	0.12534	1658.89	0.15241	1658.89	0.29847	1658.89	0.63088	1658.89	0.80228	1658.89	0.95979	1658.89	1.12689	1658.89	1.41128	1658.89	1.75273
1657.46	0.00367	1657.46	0.0199	1657.46	0.04952	1657.46	0.10237	1657.46	0.12615	1657.46	0.15368	1657.46	0.30027	1657.46	0.63297	1657.46	0.80505	1657.46	0.96308	1657.46	1.13149	1657.46	1.41813	1657.46	1.75944
1656.03	0.00364	1656.03	0.01987	1656.03	0.04944	1656.03	0.10285	1656.03	0.12692	1656.03	0.15494	1656.03	0.30201	1656.03	0.63504	1656.03	0.80777	1656.03	0.96635	1656.03	1.1361	1656.03	1.42472	1656.03	1.76604
1654.6	0.00361	1654.6	0.01983	1654.6	0.04932	1654.6	0.1033	1654.6	0.12762	1654.6	0.15616	1654.6	0.3037	1654.6	0.63704	1654.6	0.81042	1654.6	0.96957	1654.6	1.14065	1654.6	1.43097	1654.6	1.77246
1653.18	0.00358	1653.18	0.01979	1653.18	0.04919	1653.18	0.10373	1653.18	0.12826	1653.18	0.15734	1653.18	0.30529	1653.18	0.63894	1653.18	0.81295	1653.18	0.97267	1653.18	1.14505	1653.18	1.43675	1653.18	1.77861
1651.75	0.00357	1651.75	0.01974	1651.75	0.04909	1651.75	0.10416	1651.75	0.12883	1651.75	0.15846	1651.75	0.3068	1651.75	0.64074	1651.75	0.81536	1651.75	0.9756	1651.75	1.14935	1651.75	1.44205	1651.75	1.78442
1650.32	0.00355	1650.32	0.01971	1650.32	0.04904	1650.32	0.10458	1650.32	0.12938	1650.32	0.15959	1650.32	0.30829	1650.32	0.64247	1650.32	0.81768	1650.32	0.9784	1650.32	1.15361	1650.32	1.447	1650.32	1.78998
1648.89	0.00354	1648.89	0.01968	1648.89	0.04903	1648.89	0.10502	1648.89	0.12993	1648.89	0.16074	1648.89	0.30979	1648.89	0.64426	1648.89	0.82001	1648.89	0.9812	1648.89	1.15809	1648.89	1.45193	1648.89	1.79562
1647.46	0.00352	1647.46	0.01965	1647.46	0.04906	1647.46	0.1055	1647.46	0.1305	1647.46	0.16198	1647.46	0.31134	1647.46	0.64623	1647.46	0.82244	1647.46	0.98409	1647.46	1.16297	1647.46	1.45701	1647.46	1.80173
1646.04	0.00352	1646.04	0.01964	1646.04	0.04913	1646.04	0.10599	1646.04	0.13109	1646.04	0.16333	1646.04	0.31298	1646.04	0.64841	1646.04	0.82498	1646.04	0.9871	1646.04	1.16825	1646.04	1.46234	1646.04	1.80837
1644.61	0.00351	1644.61	0.01964	1644.61	0.04923	1644.61	0.10648	1644.61	0.13168	1644.61	0.16473	1644.61	0.31465	1644.61	0.65072	1644.61	0.82755	1644.61	0.99016	1644.61	1.17373	1644.61	1.46784	1644.61	1.81529
1643.18	0.00352	1643.18	0.01965	1643.18	0.04935	1643.18	0.10696	1643.18	0.13226	1643.18	0.16616	1643.18	0.31633	1643.18	0.65305	1643.18	0.83009	1643.18	0.99323	1643.18	1.17923	1643.18	1.47337	1643.18	1.82213
1641.75	0.00352	1641.75	0.01969	1641.75	0.04947	1641.75	0.10742	1641.75	0.13281	1641.75	0.16759	1641.75	0.31801	1641.75	0.65532	1641.75	0.83254	1641.75	0.99628	1641.75	1.18455	1641.75	1.47888	1641.75	1.82865
1640.33	0.00353	1640.33	0.01972	1640.33	0.04958	1640.33	0.10787	1640.33	0.13334	1640.33	0.16903	1640.33	0.31965	1640.33	0.65748	1640.33	0.83488	1640.33	0.99931	1640.33	1.18963	1640.33	1.48429	1640.33	1.83472
1638.9	0.00354	1638.9	0.01975	1638.9	0.04965	1638.9	0.10829	1638.9	0.13386	1638.9	0.17045	1638.9	0.32121	1638.9	0.65951	1638.9	0.83707	1638.9	1.00232	1638.9	1.19437	1638.9	1.48949	1638.9	1.84023
1637.47	0.00356	1637.47	0.01978	1637.47	0.04969	1637.47	0.1087	1637.47	0.13434	1637.47	0.1718	1637.47	0.32266	1637.47	0.66134	1637.47	0.83907	1637.47	1.00522	1637.47	1.19864	1637.47	1.49434	1637.47	1.845
1636.04	0.00358	1636.04	0.01982	1636.04	0.04974	1636.04	0.1091	1636.04	0.13481	1636.04	0.17307	1636.04	0.324	1636.04	0.66298	1636.04	0.84091	1636.04	1.00798	1636.04	1.20245	1636.04	1.49881	1636.04	1.84896
1634.62	0.00361	1634.62	0.01987	1634.62	0.04983	1634.62	0.1095	1634.62	0.1353	1634.62	0.17427	1634.62	0.32528	1634.62	0.66448	1634.62	0.84268	1634.62	1.01071	1634.62	1.20601	1634.62	1.50305	1634.62	1.85243
1633.19	0.00364	1633.19	0.01994	1633.19	0.04995	1633.19	0.10992	1633.19	0.13585	1633.19	0.17546	1633.19	0.3266	1633.19	0.666	1633.19	0.8446	1633.19	1.01357	1633.19	1.20983	1633.19	1.50741	1633.19	1.85617
1631.76	0.00368	1631.76	0.02002	1631.76	0.05013	1631.76	0.11038	1631.76	0.13653	1631.76	0.17673	1631.76	0.32805	1631.76	0.66777	1631.76	0.84691	1631.76	1.01685	1631.76	1.21446	1631.76	1.5123	1631.76	1.86135
1630.33	0.00372	1630.33	0.02012	1630.33	0.05031	1630.33	0.11087	1630.33	0.13735	1630.33	0.17816	1630.33	0.32969	1630.33	0.66997	1630.33	0.84977	1630.33	1.02073	1630.33	1.22023	1630.33	1.51794	1630.33	1.8689
[truncated: 231 more rows]

## Sheet: Fig. 5f
Wavenumber (cm-1)	Intensity (a.u.)	Wavenumber (cm-1)	Intensity (a.u.)	Wavenumber (cm-1)	Intensity (a.u.)	Wavenumber (cm-1)	Intensity (a.u.)	Wavenumber (cm-1)	Intensity (a.u.)	Wavenumber (cm-1)	Intensity (a.u.)	Wavenumber (cm-1)	Intensity (a.u.)	Wavenumber (cm-1)	Intensity (a.u.)	Wavenumber (cm-1)	Intensity (a.u.)	Wavenumber (cm-1)	Intensity (a.u.)	Wavenumber (cm-1)	Intensity (a.u.)	Wavenumber (cm-1)	Intensity (a.u.)
[truncated: 1,753 more rows]

[truncated: 3 more sheets: Fig. 5g, Fig. 5h, Fig. 5i]
