# Supplementary material for: Designing Cu0−Cu+ dual sites for improved C−H bond fracture towards methanol steam reforming
Source: Nat Commun. 2023 Dec 2;14:7980. doi: 10.1038/s41467-023-43679-0 (PMC10693576; doi:10.1038/s41467-023-43679-0)
Supplement: Supplementary file 3 — Source data [file 41467_2023_43679_MOESM3_ESM.zip › Source data/Fig. 6(d,e,f,g).xlsx]

## Sheet: Fig. 6d
Cu
PDOS (states/eV)	Energy (eV)
0	-22.6567
0	-22.6226
0	-22.5885
0	-22.5544
0	-22.5203
0	-22.4862
0	-22.4521
0	-22.418
0	-22.3839
0	-22.3498
0	-22.3157
0	-22.2816
0	-22.2475
0	-22.2134
0	-22.1793
0	-22.1452
0	-22.1111
0	-22.077
0	-22.0429
0	-22.0088
0	-21.9747
0	-21.9406
0	-21.9065
0	-21.8724
0	-21.8383
0	-21.8042
0	-21.7701
0	-21.736
0	-21.7019
0	-21.6678
0	-21.6337
0	-21.5996
0	-21.5655
0	-21.5314
0	-21.4973
0	-21.4632
0	-21.4291
0	-21.395
0	-21.3609
0	-21.3268
0	-21.2927
0	-21.2586
0	-21.2245
0	-21.1904
0	-21.1563
0	-21.1222
0	-21.0881
0	-21.054
0	-21.0199
0	-20.9858
0	-20.9517
0	-20.9176
0	-20.8835
0	-20.8494
0	-20.8153
0.0008	-20.7812
0.0022	-20.7471
0.0048	-20.713
0.0056	-20.6789
0.0064	-20.6448
0.008	-20.6107
0.0084	-20.5766
0.0088	-20.5425
0.0082	-20.5084
0.0072	-20.4743
0.0064	-20.4402
0.0064	-20.4061
0.0056	-20.372
0.0053	-20.3379
0.0048	-20.3038
0.0048	-20.2697
0.0048	-20.2356
0.0048	-20.2015
0.0048	-20.1674
0.0064	-20.1333
0.0072	-20.0992
0.0096	-20.0651
0.0112	-20.031
0.0124	-19.9969
0.0138	-19.9628
0.0143	-19.9287
0.0145	-19.8946
0.0138	-19.8605
0.0132	-19.8264
0.0125	-19.7923
0.0128	-19.7582
0.014	-19.7241
0.0161	-19.69
0.0188	-19.6559
0.0228	-19.6218
0.0269	-19.5878
0.0319	-19.5537
0.0363	-19.5196
0.0412	-19.4855
0.046	-19.4514
0.0504	-19.4173
0.054	-19.3832
0.0554	-19.3491
0.0554	-19.315
0.0544	-19.2809
0.0519	-19.2468
0.0487	-19.2127
0.046	-19.1786
0.0446	-19.1445
0.0452	-19.1104
0.0474	-19.0763
0.0511	-19.0422
0.0539	-19.0081
0.0573	-18.974
0.058	-18.9399
0.0569	-18.9058
0.0532	-18.8717
0.0483	-18.8376
0.0431	-18.8035
0.0387	-18.7694
0.0357	-18.7353
0.0344	-18.7012
0.0345	-18.6671
0.0361	-18.633
0.0385	-18.5989
0.0423	-18.5648
0.0465	-18.5307
0.0495	-18.4966
0.0521	-18.4625
0.0541	-18.4284
0.054	-18.3943
0.0522	-18.3602
0.0489	-18.3261
0.0437	-18.292
0.0381	-18.2579
0.0324	-18.2238
0.0262	-18.1897
0.0204	-18.1556
0.0158	-18.1215
0.0115	-18.0874
0.0092	-18.0533
0.006	-18.0192
0.004	-17.9851
0.0016	-17.951
0.0001	-17.9169
0.0008	-17.8828
0.0008	-17.8487
0.0008	-17.8146
0.0008	-17.7805
0	-17.7464
0	-17.7123
0	-17.6782
0	-17.6441
0	-17.61
0	-17.5759
0	-17.5418
0	-17.5077
0	-17.4736
0	-17.4395
0	-17.4054
0	-17.3713
0	-17.3372
0	-17.3031
0	-17.269
0	-17.2349
0	-17.2008
0	-17.1667
0	-17.1326
0	-17.0985
0	-17.0644
0	-17.0303
0	-16.9962
0	-16.9621
0	-16.928
0	-16.8939
0	-16.8598
0	-16.8257
0	-16.7916
0	-16.7575
0	-16.7234
0	-16.6893
0	-16.6552
0	-16.6211
0	-16.587
0	-16.5529
0	-16.5188
0	-16.4847
0	-16.4506
0	-16.4165
0	-16.3824
0	-16.3483
0	-16.3142
0	-16.2801
0	-16.246
0	-16.2119
0	-16.1778
0	-16.1437
0	-16.1096
0	-16.0755
0	-16.0414
0	-16.0073
0	-15.9732
0	-15.9391
0	-15.9051
0	-15.871
0	-15.8369
0	-15.8028
0	-15.7687
0	-15.7346
0	-15.7005
0	-15.6664
0	-15.6323
0	-15.5982
0	-15.5641
0	-15.53
0	-15.4959
0	-15.4618
0	-15.4277
0	-15.3936
0	-15.3595
0	-15.3254
0	-15.2913
0	-15.2572
0	-15.2231
0	-15.189
0	-15.1549
0	-15.1208
0	-15.0867
0	-15.0526
0	-15.0185
0	-14.9844
0	-14.9503
0	-14.9162
0	-14.8821
0	-14.848
0	-14.8139
0	-14.7798
0	-14.7457
0	-14.7116
0	-14.6775
0	-14.6434
0	-14.6093
0	-14.5752
0	-14.5411
0	-14.507
0	-14.4729
0	-14.4388
0	-14.4047
0	-14.3706
0	-14.3365
0	-14.3024
0	-14.2683
0	-14.2342
0	-14.2001
0	-14.166
0	-14.1319
0	-14.0978
0	-14.0637
0	-14.0296
0	-13.9955
0	-13.9614
0	-13.9273
0	-13.8932
0	-13.8591
0	-13.825
0	-13.7909
0	-13.7568
0	-13.7227
0	-13.6886
0	-13.6545
0	-13.6204
0	-13.5863
0	-13.5522
0	-13.5181
0	-13.484
0	-13.4499
0	-13.4158
0	-13.3817
0	-13.3476
0	-13.3135
0	-13.2794
0	-13.2453
0	-13.2112
0	-13.1771
0	-13.143
0	-13.1089
0	-13.0748
0	-13.0407
0	-13.0066
0	-12.9725
0	-12.9384
0	-12.9043
0	-12.8702
0	-12.8361
0	-12.802
0	-12.7679
0	-12.7338
0	-12.6997
0	-12.6656
0	-12.6315
0	-12.5974
0	-12.5633
0	-12.5292
0	-12.4951
0	-12.461
0	-12.4269
0	-12.3928
0	-12.3587
0	-12.3246
0	-12.2905
0	-12.2564
0	-12.2223
0	-12.1883
0	-12.1542
0	-12.1201
0	-12.086
0	-12.0519
0	-12.0178
0	-11.9837
0	-11.9496
0	-11.9155
0	-11.8814
0	-11.8473
0	-11.8132
0	-11.7791
0	-11.745
0	-11.7109
0	-11.6768
0	-11.6427
0	-11.6086
0	-11.5745
0	-11.5404
0	-11.5063
0	-11.4722
0	-11.4381
0	-11.404
0	-11.3699
0	-11.3358
0	-11.3017
0	-11.2676
0	-11.2335
0	-11.1994
0	-11.1653
0	-11.1312
0	-11.0971
0	-11.063
0	-11.0289
0	-10.9948
0	-10.9607
0	-10.9266
0	-10.8925
0	-10.8584
0	-10.8243
0	-10.7902
0	-10.7561
0	-10.722
0	-10.6879
0	-10.6538
0	-10.6197
0	-10.5856
0	-10.5515
0	-10.5174
0	-10.4833
0	-10.4492
0	-10.4151
0	-10.381
0	-10.3469
0	-10.3128
0	-10.2787
0	-10.2446
0	-10.2105
0	-10.1764
0	-10.1423
0	-10.1082
0	-10.0741
0	-10.04
0	-10.0059
0	-9.97183
0	-9.93773
0	-9.90363
0	-9.86953
0	-9.83543
0	-9.80133
0	-9.76723
0	-9.73313
0	-9.69903
0	-9.66493
0	-9.63083
0	-9.59673
0	-9.56263
0	-9.52853
0	-9.49443
0	-9.46033
0	-9.42623
0	-9.39213
0	-9.35803
0	-9.32393
0	-9.28983
0	-9.25573
0	-9.22163
0	-9.18753
0	-9.15343
0	-9.11933
0	-9.08523
0	-9.05113
0	-9.01703
0	-8.98293
0	-8.94883
0	-8.91473
0	-8.88063
0	-8.84653
0	-8.81243
0	-8.77833
0	-8.74423
0	-8.71013
0	-8.67603
0	-8.64193
0	-8.60783
0	-8.57373
0	-8.53963
0	-8.50563
0	-8.47153
0	-8.43743
0	-8.40333
0	-8.36923
0	-8.33513
0.0008	-8.30103
0.0008	-8.26693
0.0016	-8.23283
0.002	-8.19873
0.0036	-8.16463
0.0046	-8.13053
0.0054	-8.09643
0.0055	-8.06233
0.0031	-8.02823
0.0075	-7.99413
0.015	-7.96003
0.0256	-7.92593
0.0431	-7.89183
0.066	-7.85773
0.0935	-7.82363
0.1264	-7.78953
0.1617	-7.75543
0.1994	-7.72133
0.2366	-7.68723
0.274	-7.65313
0.3102	-7.61903
0.3443	-7.58493
0.3734	-7.55083
0.3972	-7.51673
0.4135	-7.48263
0.4198	-7.44853
0.4185	-7.41443
0.4097	-7.38033
0.3983	-7.34623
0.3872	-7.31213
0.3792	-7.27803
0.375	-7.24393
0.3735	-7.20983
0.3725	-7.17573
0.3687	-7.14163
0.3608	-7.10753
0.3491	-7.07343
0.3343	-7.03933
0.3224	-7.00523
0.3184	-6.97113
0.3259	-6.93703
0.3481	-6.90293
0.3836	-6.86883
0.4261	-6.83473
0.4698	-6.80063
0.5059	-6.76653
0.5271	-6.73243
0.5293	-6.69833
0.5125	-6.66423
0.4821	-6.63013
0.4427	-6.59603
0.4021	-6.56193
0.3683	-6.52783
0.3444	-6.49373
0.3324	-6.45963
0.3309	-6.42553
0.3344	-6.39143
0.3395	-6.35733
0.3416	-6.32323
0.3381	-6.28913
0.3312	-6.25503
0.3242	-6.22093
0.3225	-6.18683
0.3306	-6.15273
0.3542	-6.11863
0.391	-6.08453
0.4437	-6.05043
0.5052	-6.01633
0.5707	-5.98223
0.6322	-5.94813
0.6804	-5.91403
0.7105	-5.87993
0.7171	-5.84583
0.7015	-5.81173
0.667	-5.77763
0.6203	-5.74353
0.5679	-5.70943
0.5216	-5.67533
0.4901	-5.64123
0.4819	-5.60713
0.504	-5.57303
0.5579	-5.53893
0.6444	-5.50483
0.7578	-5.47073
0.8873	-5.43663
1.0158	-5.40253
1.1252	-5.36843
1.2001	-5.33433
1.2312	-5.30023
1.2181	-5.26613
1.1689	-5.23203
1.0997	-5.19793
1.0289	-5.16383
0.9712	-5.12973
0.9377	-5.09563
0.9319	-5.06153
0.9488	-5.02743
0.9774	-4.99333
1.0068	-4.95923
1.0249	-4.92513
1.0282	-4.89103
1.0165	-4.85693
1.0015	-4.82283
0.9968	-4.78883
1.016	-4.75473
1.0685	-4.72063
1.1534	-4.68653
1.2634	-4.65243
1.3826	-4.61833
1.4934	-4.58423
1.5824	-4.55013
1.6414	-4.51603
1.6695	-4.48193
1.6692	-4.44783
1.6454	-4.41373
1.6021	-4.37963
1.5438	-4.34553
1.4728	-4.31143
1.394	-4.27733
1.3164	-4.24323
1.2518	-4.20913
1.2159	-4.17503
1.2222	-4.14093
1.2822	-4.10683
1.4043	-4.07273
1.5846	-4.03863
1.8104	-4.00453
2.0579	-3.97043
2.2992	-3.93633
2.5057	-3.90223
2.6598	-3.86813
2.7603	-3.83403
2.8246	-3.79993
2.8799	-3.76583
2.9552	-3.73173
3.0683	-3.69763
3.2153	-3.66353
3.3725	-3.62943
3.5016	-3.59533
3.5648	-3.56123
3.5352	-3.52713
3.4063	-3.49303
3.1914	-3.45893
2.9131	-3.42483
2.6009	-3.39073
2.2801	-3.35663
1.9688	-3.32253
1.6828	-3.28843
1.4332	-3.25433
1.2294	-3.22023
1.0784	-3.18613
0.983	-3.15203
0.9386	-3.11793
0.9331	-3.08383
0.951	-3.04973
0.9724	-3.01563
0.9809	-2.98153
0.964	-2.94743
0.9153	-2.91333
0.8388	-2.87923
0.7461	-2.84513
0.6559	-2.81103
0.596	-2.77693
0.5947	-2.74283
0.6777	-2.70873
0.8633	-2.67463
1.1502	-2.64053
1.5209	-2.60643
1.9328	-2.57233
2.3248	-2.53823
2.6361	-2.50413
2.8125	-2.47003
2.8153	-2.43593
2.6213	-2.40183
2.9982	-2.36773
4.0264	-2.33363
5.5552	-2.29953
7.5845	-2.26543
10.6927	-2.23133
14.1005	-2.19723
17.3946	-2.16313
20.1755	-2.12903
22.1617	-2.09493
23.2561	-2.06083
23.6755	-2.02673
23.5628	-1.99263
23.0918	-1.95853
22.3891	-1.92443
21.4643	-1.89033
20.2335	-1.85623
19.5192	-1.82213
19.1049	-1.78803
19.0065	-1.75393
19.3667	-1.71983
20.3688	-1.68573
22.0056	-1.65163
24.2781	-1.61753
27.1847	-1.58343
31.1252	-1.54933
36.5331	-1.51523
43.09	-1.48113
50.4319	-1.44703
57.8673	-1.41293
64.4767	-1.37883
69.3214	-1.34473
71.6965	-1.31063
71.3394	-1.27653
68.5183	-1.24243
63.9611	-1.20833
58.6498	-1.17423
53.5395	-1.14013
49.2999	-1.10613
46.1541	-1.07203
43.8684	-1.03793
41.8939	-1.00383
39.6027	-0.96973
36.5247	-0.93563
32.5131	-0.90153
27.7594	-0.86743
22.8171	-0.83333
18.2452	-0.79923
14.0381	-0.76513
10.5893	-0.73103
8.2854	-0.69693
7.5358	-0.66283
6.571	-0.62873
5.5072	-0.59463
4.4549	-0.56053
3.5048	-0.52643
2.73	-0.49233
2.1046	-0.45823
1.6324	-0.42413
1.3022	-0.39003
1.1115	-0.35593
0.9968	-0.32183
0.9193	-0.28773
0.8536	-0.25363
0.78	-0.21953
0.6908	-0.18543
0.5853	-0.15133
0.4704	-0.11723
0.3555	-0.08313
0.2481	-0.04903
0.1562	-0.01493
0.0838	0.01917
0.0323	0.05327
0.0237	0.08737
0.0193	0.12147
0.0256	0.15557
0.0248	0.18967
0.0204	0.22377
0.0135	0.25787
0.0096	0.29197
0.0059	0.32607
0.0039	0.36017
0.0008	0.39427
0	0.42837
0	0.46247
0	0.49657
0	0.53067
0	0.56477
0	0.59887
0	0.63297
0	0.66707
0	0.70117
0	0.73527
0	0.76937
0	0.80347
0	0.83757
0	0.87167
0	0.90577
0	0.93987
0	0.97397
0	1.00807
0	1.04217
0	1.07627
0.0008	1.11037
0.0016	1.14447
0.0024	1.17857
0.004	1.21267
0.0044	1.24677
0.0061	1.28087
0.0057	1.31497
0.0024	1.34907
0.0024	1.38317
0.0128	1.41727
0.0296	1.45137
0.0504	1.48547
0.0749	1.51957
0.1008	1.55367
0.1253	1.58777
0.1464	1.62187
0.1626	1.65597
0.175	1.69007
0.1839	1.72417
0.1904	1.75827
0.1977	1.79237
0.2038	1.82647
0.2106	1.86057
0.2164	1.89467
0.2176	1.92877
0.2167	1.96287
0.2161	1.99697
0.2158	2.03107
0.218	2.06517
0.2261	2.09927
0.2359	2.13337
0.2492	2.16747
0.2629	2.20157
0.279	2.23567
0.2943	2.26977
0.3089	2.30387
0.3247	2.33797
0.3394	2.37207
0.3522	2.40617
0.3644	2.44027
0.3752	2.47437
0.3859	2.50847
0.3997	2.54257
0.4217	2.57667
0.457	2.61067
0.508	2.64477
0.5779	2.67887
0.6642	2.71297
0.7618	2.74707
0.8618	2.78117
0.9536	2.81527
1.0263	2.84937
1.0703	2.88347
1.0763	2.91757
1.0397	2.95167
0.9608	2.98577
0.848	3.01987
0.7126	3.05397
0.572	3.08807
0.4415	3.12217
0.335	3.15627
0.2588	3.19037
0.2137	3.22447
0.1951	3.25857
0.1962	3.29267
0.2102	3.32677
0.2288	3.36087
0.2493	3.39497
0.2675	3.42907
0.2812	3.46317
0.2892	3.49727
0.2933	3.53137
0.2937	3.56547
0.2873	3.59957
0.2769	3.63367
0.261	3.66777
0.2414	3.70187
0.2189	3.73597
0.1948	3.77007
0.173	3.80417
0.156	3.83827
0.1454	3.87237
0.1383	3.90647
0.1355	3.94057
0.1328	3.97467
0.128	4.00877
0.1189	4.04287
0.1053	4.07697
0.0889	4.11107
0.0715	4.14517
0.059	4.17927
0.0539	4.21337
0.0568	4.24747
0.0669	4.28157
0.0834	4.31567
0.1008	4.34977
0.113	4.38387
0.1198	4.41797
0.1176	4.45207
0.1083	4.48617
0.0959	4.52027
0.0821	4.55437
0.0726	4.58847
0.0692	4.62257
0.0709	4.65667
0.0783	4.69077
0.0907	4.72487
0.1053	4.75897
0.1215	4.79307
0.137	4.82717
0.1533	4.86127
0.1677	4.89537
0.1798	4.92947
0.1899	4.96357
0.1966	4.99767
0.1987	5.03177
0.1965	5.06587
0.192	5.09997
0.1855	5.13407
0.1791	5.16817
0.174	5.20227
0.1697	5.23637
0.1661	5.27047
0.1623	5.30457
0.1601	5.33867
0.1594	5.37277
0.1607	5.40687
0.1645	5.44097
0.1694	5.47507
0.1746	5.50917
0.1793	5.54327
0.1821	5.57737
0.1832	5.61147
0.1823	5.64557
0.182	5.67967
0.1839	5.71377
0.1888	5.74787
0.1945	5.78197
0.2031	5.81607
0.2109	5.85017
0.219	5.88427
0.227	5.91837
0.2363	5.95247
0.248	5.98657
0.2625	6.02067
0.2776	6.05477
0.2922	6.08887
0.301	6.12297
0.3031	6.15707
0.2994	6.19117
0.2914	6.22527
0.286	6.25937
0.2868	6.29337
0.2963	6.32747
0.3135	6.36157
0.3338	6.39567
0.3498	6.42977
0.3571	6.46387
0.3511	6.49797
0.3316	6.53207
0.3018	6.56617
0.2686	6.60027
0.2364	6.63437
0.2116	6.66847
0.1961	6.70257
0.1903	6.73667
0.1948	6.77077
0.2066	6.80487
0.2258	6.83897
0.2499	6.87307
0.2762	6.90717
0.3037	6.94127
0.3294	6.97537
0.3504	7.00947
0.366	7.04357
0.3745	7.07767
0.3764	7.11177
0.3715	7.14587
0.3592	7.17997
0.3431	7.21407
0.3236	7.24817
0.3044	7.28227
0.2884	7.31637
0.2795	7.35047
0.2778	7.38457
0.286	7.41867
0.301	7.45277
0.3193	7.48687
0.3363	7.52097
0.3492	7.55507
0.3553	7.58917
0.3529	7.62327
0.344	7.65737
0.33	7.69147
0.3133	7.72557
0.2971	7.75967
0.2823	7.79377
0.2704	7.82787
0.2618	7.86197
0.2578	7.89607
0.2573	7.93017
0.262	7.96427
0.2713	7.99837
0.2856	8.03247
0.3031	8.06657
0.3248	8.10067
0.3466	8.13477
0.365	8.16887
0.3798	8.20297
0.3864	8.23707
0.3858	8.27117
0.3789	8.30527
0.3669	8.33937
0.3515	8.37347
0.336	8.40757
0.3208	8.44167
0.3079	8.47577
0.2989	8.50987
0.2939	8.54397
0.2933	8.57807
0.2984	8.61217
0.3083	8.64627
0.3208	8.68037
0.3372	8.71447
0.3523	8.74857
0.3652	8.78267
0.3741	8.81677
0.378	8.85087
0.376	8.88497
0.3694	8.91907
0.3578	8.95317
0.3435	8.98727
0.3273	9.02137
0.3117	9.05547
0.2952	9.08957
0.2775	9.12367
0.2601	9.15777
0.2407	9.19187
0.2179	9.22597
0.191	9.26007
0.1618	9.29417
0.1297	9.32827
0.0982	9.36237
0.0689	9.39647
0.0439	9.43057
0.0237	9.46467
0.0096	9.49877
0.0024	9.53287
0.0048	9.56697
0.0061	9.60107
0.006	9.63517
0.0056	9.66927
0.0043	9.70337
0.0012	9.73747
0	9.77157
0	9.80567
0	9.83977
0	9.87387
0	9.90797
0	9.94207
0	9.97617
0	10.0102
0	10.0443
0	10.0784
0	10.1125
0	10.1466
0	10.1807
0	10.2148
0	10.2489
0	10.283
0	10.3171
0	10.3512
0	10.3853
0	10.4194
0	10.4535
0	10.4876
0	10.5217
0	10.5558
0	10.5899
0	10.624
0	10.6581
0	10.6922
0	10.7263
0	10.7604
0	10.7945
0	10.8286
0	10.8627
0	10.8968
0	10.9309
0	10.965
0	10.9991
0	11.0332
0	11.0673
0	11.1014
0	11.1355
0	11.1696
0	11.2037
0	11.2378
0	11.2719
0	11.306
0	11.3401
0	11.3742
0	11.4083

## Sheet: Fig. 6e
Cu		C		O
PDOS (states/eV)	Energy (eV)	PDOS (states/eV)	Energy (eV)	PDOS (states/eV)	Energy (eV)
0	-23.2431	0	-21.2586	0	-21.2586
0	-23.2091	0	-21.2249	0	-21.2249
0	-23.1751	0	-21.1912	0	-21.1912
0	-23.1411	0	-21.1576	0	-21.1576
0	-23.1071	0	-21.1239	0	-21.1239
0	-23.0731	0	-21.0902	0	-21.0902
0	-23.0391	0	-21.0565	0	-21.0565
0	-23.0051	0	-21.0228	0	-21.0228
0	-22.9711	0	-20.9891	0	-20.9891
0	-22.9371	0	-20.9554	0	-20.9554
0	-22.9031	0	-20.9218	0	-20.9218
0	-22.8691	0	-20.8881	0	-20.8881
0	-22.8351	0	-20.8544	0	-20.8544
0	-22.8011	0	-20.8207	0	-20.8207
0	-22.7671	0	-20.787	0	-20.787
0	-22.7331	0	-20.7533	0	-20.7533
0	-22.6991	0	-20.7196	0	-20.7196
0	-22.6651	0	-20.686	0	-20.686
0	-22.6311	0	-20.6523	0	-20.6523
0	-22.5971	0	-20.6186	0	-20.6186
0	-22.5631	0	-20.5849	0	-20.5849
0	-22.5291	0	-20.5512	0	-20.5512
0	-22.4951	0	-20.5175	0	-20.5175
0	-22.4611	0	-20.4839	0	-20.4839
0	-22.4271	0	-20.4502	0	-20.4502
0	-22.3931	0	-20.4165	0	-20.4165
0	-22.3591	0	-20.3828	0	-20.3828
0	-22.3251	0	-20.3491	0	-20.3491
0	-22.2911	0	-20.3154	0	-20.3154
0	-22.2571	0	-20.2817	0	-20.2817
0	-22.2231	0	-20.2481	0	-20.2481
0	-22.1891	0	-20.2144	0	-20.2144
0	-22.1551	0	-20.1807	0	-20.1807
0	-22.1211	0	-20.147	0	-20.147
0	-22.0871	0	-20.1133	0	-20.1133
0	-22.0531	0	-20.0796	0	-20.0796
0	-22.0191	0	-20.046	0	-20.046
0	-21.9851	0	-20.0123	0	-20.0123
0	-21.9511	0	-19.9786	0	-19.9786
0	-21.917	0	-19.9449	0.0001	-19.9449
0	-21.883	0	-19.9112	0.0003	-19.9112
0	-21.849	0.0001	-19.8775	0.0007	-19.8775
0	-21.815	0.0003	-19.8438	0.0018	-19.8438
0	-21.781	0.0007	-19.8102	0.0041	-19.8102
0	-21.747	0.0015	-19.7765	0.0089	-19.7765
0	-21.713	0.0031	-19.7428	0.0181	-19.7428
0	-21.679	0.0058	-19.7091	0.0338	-19.7091
0	-21.645	0.0099	-19.6754	0.058	-19.6754
0	-21.611	0.0155	-19.6417	0.091	-19.6417
0	-21.577	0.0219	-19.6081	0.1282	-19.6081
0	-21.543	0.0267	-19.5744	0.1567	-19.5744
0	-21.509	0.0261	-19.5407	0.1532	-19.5407
0	-21.475	0.0144	-19.507	0.0842	-19.507
0	-21.441	0.015	-19.4733	0.0883	-19.4733
0.0005	-21.407	0.0673	-19.4396	0.394	-19.4396
0.0011	-21.373	0.1434	-19.4059	0.8395	-19.4059
0.0027	-21.339	0.2379	-19.3723	1.3932	-19.3723
0.0043	-21.305	0.3387	-19.3386	1.9831	-19.3386
0.0059	-21.271	0.4282	-19.3049	2.5069	-19.3049
0.0069	-21.237	0.4883	-19.2712	2.859	-19.2712
0.0077	-21.203	0.5059	-19.2375	2.962	-19.2375
0.0085	-21.169	0.4768	-19.2038	2.7922	-19.2038
0.0084	-21.135	0.4078	-19.1701	2.3884	-19.1701
0.0079	-21.101	0.3138	-19.1365	1.8378	-19.1365
0.0074	-21.067	0.2132	-19.1028	1.2482	-19.1028
0.007	-21.033	0.1224	-19.0691	0.7163	-19.0691
0.0068	-20.999	0.052	-19.0354	0.3044	-19.0354
0.0059	-20.965	0.0058	-19.0017	0.0336	-19.0017
0.0057	-20.931	0.0187	-18.968	0.1096	-18.968
0.005	-20.897	0.027	-18.9344	0.1588	-18.9344
0.0047	-20.863	0.0258	-18.9007	0.1514	-18.9007
0.0045	-20.829	0.0203	-18.867	0.1191	-18.867
0.0043	-20.795	0.0141	-18.8333	0.0821	-18.8333
0.0043	-20.761	0.0087	-18.7996	0.0511	-18.7996
0.005	-20.727	0.0049	-18.7659	0.029	-18.7659
0.0058	-20.693	0.0026	-18.7322	0.0153	-18.7322
0.0072	-20.659	0.0012	-18.6986	0.0074	-18.6986
0.0092	-20.625	0.0005	-18.6649	0.0034	-18.6649
0.0105	-20.591	0.0003	-18.6312	0.0015	-18.6312
0.0125	-20.557	0.0001	-18.5975	0.0005	-18.5975
0.0141	-20.523	0	-18.5638	0.0002	-18.5638
0.0159	-20.489	0	-18.5301	0.0001	-18.5301
0.0167	-20.455	0	-18.4965	0	-18.4965
0.0176	-20.421	0	-18.4628	0	-18.4628
0.0186	-20.387	0	-18.4291	0	-18.4291
0.0192	-20.353	0	-18.3954	0	-18.3954
0.0237	-20.319	0	-18.3617	0	-18.3617
0.0303	-20.285	0	-18.328	0	-18.328
0.0388	-20.251	0	-18.2943	0	-18.2943
0.0481	-20.217	0	-18.2607	0	-18.2607
0.0565	-20.183	0	-18.227	0	-18.227
0.0636	-20.149	0	-18.1933	0	-18.1933
0.0684	-20.115	0	-18.1596	0	-18.1596
0.0697	-20.081	0	-18.1259	0	-18.1259
0.0684	-20.047	0	-18.0922	0	-18.0922
0.0649	-20.013	0	-18.0586	0	-18.0586
0.0608	-19.979	0	-18.0249	0	-18.0249
0.0571	-19.945	0	-17.9912	0	-17.9912
0.0537	-19.911	0	-17.9575	0	-17.9575
0.0516	-19.877	0	-17.9238	0	-17.9238
0.0498	-19.843	0	-17.8901	0	-17.8901
0.0498	-19.809	0	-17.8564	0	-17.8564
0.0501	-19.775	0	-17.8228	0	-17.8228
0.0516	-19.741	0	-17.7891	0	-17.7891
0.0527	-19.707	0	-17.7554	0	-17.7554
0.0537	-19.673	0	-17.7217	0	-17.7217
0.0543	-19.639	0	-17.688	0	-17.688
0.0551	-19.605	0	-17.6543	0	-17.6543
0.0542	-19.571	0	-17.6206	0	-17.6206
0.0526	-19.537	0	-17.587	0	-17.587
0.0503	-19.503	0	-17.5533	0	-17.5533
0.0476	-19.469	0	-17.5196	0	-17.5196
0.0454	-19.435	0	-17.4859	0	-17.4859
0.0438	-19.401	0	-17.4522	0	-17.4522
0.0426	-19.367	0	-17.4185	0	-17.4185
0.0432	-19.333	0	-17.3849	0	-17.3849
0.0437	-19.299	0	-17.3512	0	-17.3512
0.0454	-19.265	0	-17.3175	0	-17.3175
0.0476	-19.2309	0	-17.2838	0	-17.2838
0.0505	-19.1969	0	-17.2501	0	-17.2501
0.0526	-19.1629	0	-17.2164	0	-17.2164
0.0548	-19.1289	0	-17.1827	0	-17.1827
0.0564	-19.0949	0	-17.1491	0	-17.1491
0.0579	-19.0609	0	-17.1154	0	-17.1154
0.0594	-19.0269	0	-17.0817	0	-17.0817
0.0597	-18.9929	0	-17.048	0	-17.048
0.0589	-18.9589	0	-17.0143	0	-17.0143
0.0572	-18.9249	0	-16.9806	0	-16.9806
0.0536	-18.8909	0	-16.947	0	-16.947
0.0477	-18.8569	0	-16.9133	0	-16.9133
0.0416	-18.8229	0	-16.8796	0	-16.8796
0.0344	-18.7889	0	-16.8459	0	-16.8459
0.0282	-18.7549	0	-16.8122	0	-16.8122
0.0227	-18.7209	0	-16.7785	0	-16.7785
0.0189	-18.6869	0	-16.7448	0	-16.7448
0.0166	-18.6529	0	-16.7112	0	-16.7112
0.0151	-18.6189	0	-16.6775	0	-16.6775
0.0126	-18.5849	0	-16.6438	0	-16.6438
0.0098	-18.5509	0	-16.6101	0	-16.6101
0.0068	-18.5169	0	-16.5764	0	-16.5764
0.0039	-18.4829	0	-16.5427	0	-16.5427
0.0018	-18.4489	0	-16.509	0	-16.509
0.0006	-18.4149	0	-16.4754	0	-16.4754
0.0004	-18.3809	0	-16.4417	0	-16.4417
0.0005	-18.3469	0	-16.408	0	-16.408
0.0007	-18.3129	0	-16.3743	0	-16.3743
0.0004	-18.2789	0	-16.3406	0	-16.3406
0.0002	-18.2449	0	-16.3069	0	-16.3069
0.0002	-18.2109	0	-16.2733	0	-16.2733
0	-18.1769	0	-16.2396	0	-16.2396
0	-18.1429	0	-16.2059	0	-16.2059
0	-18.1089	0	-16.1722	0	-16.1722
0	-18.0749	0	-16.1385	0	-16.1385
0	-18.0409	0	-16.1048	0	-16.1048
0	-18.0069	0	-16.0711	0	-16.0711
0	-17.9729	0	-16.0375	0	-16.0375
0	-17.9389	0	-16.0038	0	-16.0038
0	-17.9049	0	-15.9701	0	-15.9701
0	-17.8709	0	-15.9364	0	-15.9364
0	-17.8369	0	-15.9027	0	-15.9027
0	-17.8029	0	-15.869	0	-15.869
0	-17.7689	0	-15.8354	0	-15.8354
0	-17.7349	0	-15.8017	0	-15.8017
0	-17.7009	0	-15.768	0	-15.768
0	-17.6669	0	-15.7343	0	-15.7343
0	-17.6329	0	-15.7006	0	-15.7006
0	-17.5989	0	-15.6669	0	-15.6669
0	-17.5649	0	-15.6332	0	-15.6332
0	-17.5309	0	-15.5996	0	-15.5996
0	-17.4969	0	-15.5659	0	-15.5659
0	-17.4629	0	-15.5322	0	-15.5322
0	-17.4289	0	-15.4985	0	-15.4985
0	-17.3949	0	-15.4648	0	-15.4648
0	-17.3609	0	-15.4311	0	-15.4311
0	-17.3269	0	-15.3975	0	-15.3975
0	-17.2929	0	-15.3638	0	-15.3638
0	-17.2589	0	-15.3301	0	-15.3301
0	-17.2249	0	-15.2964	0	-15.2964
0	-17.1909	0	-15.2627	0	-15.2627
0	-17.1569	0	-15.229	0	-15.229
0	-17.1229	0	-15.1953	0	-15.1953
0	-17.0889	0	-15.1617	0	-15.1617
0	-17.0549	0	-15.128	0	-15.128
0	-17.0209	0	-15.0943	0	-15.0943
0	-16.9869	0	-15.0606	0	-15.0606
0	-16.9529	0	-15.0269	0	-15.0269
0	-16.9189	0	-14.9932	0	-14.9932
0	-16.8849	0	-14.9595	0	-14.9595
0	-16.8509	0	-14.9259	0	-14.9259
0	-16.8169	0	-14.8922	0	-14.8922
0	-16.7829	0	-14.8585	0	-14.8585
0	-16.7489	0	-14.8248	0	-14.8248
0	-16.7149	0	-14.7911	0	-14.7911
0	-16.6809	0	-14.7574	0	-14.7574
0	-16.6469	0	-14.7238	0	-14.7238
0	-16.6129	0	-14.6901	0	-14.6901
0	-16.5789	0	-14.6564	0	-14.6564
0	-16.5448	0	-14.6227	0	-14.6227
0	-16.5108	0	-14.589	0	-14.589
0	-16.4768	0	-14.5553	0	-14.5553
0	-16.4428	0	-14.5216	0	-14.5216
0	-16.4088	0	-14.488	0	-14.488
0	-16.3748	0	-14.4543	0	-14.4543
0	-16.3408	0	-14.4206	0	-14.4206
0	-16.3068	0	-14.3869	0	-14.3869
0	-16.2728	0	-14.3532	0	-14.3532
0	-16.2388	0	-14.3195	0	-14.3195
0	-16.2048	0	-14.2859	0	-14.2859
0	-16.1708	0	-14.2522	0	-14.2522
0	-16.1368	0	-14.2185	0	-14.2185
0	-16.1028	0	-14.1848	0	-14.1848
0	-16.0688	0	-14.1511	0	-14.1511
0	-16.0348	0	-14.1174	0	-14.1174
0	-16.0008	0	-14.0837	0	-14.0837
0	-15.9668	0	-14.0501	0	-14.0501
0	-15.9328	0	-14.0164	0	-14.0164
0	-15.8988	0	-13.9827	0	-13.9827
0	-15.8648	0	-13.949	0	-13.949
0	-15.8308	0	-13.9153	0	-13.9153
0	-15.7968	0	-13.8816	0	-13.8816
0	-15.7628	0	-13.848	0	-13.848
0	-15.7288	0	-13.8143	0	-13.8143
0	-15.6948	0	-13.7806	0	-13.7806
0	-15.6608	0	-13.7469	0	-13.7469
0	-15.6268	0	-13.7132	0	-13.7132
0	-15.5928	0	-13.6795	0	-13.6795
0	-15.5588	0	-13.6458	0	-13.6458
0	-15.5248	0	-13.6122	0	-13.6122
0	-15.4908	0	-13.5785	0	-13.5785
0	-15.4568	0	-13.5448	0	-13.5448
0	-15.4228	0	-13.5111	0	-13.5111
0	-15.3888	0	-13.4774	0	-13.4774
0	-15.3548	0	-13.4437	0	-13.4437
0	-15.3208	0	-13.41	0	-13.41
0	-15.2868	0	-13.3764	0	-13.3764
0	-15.2528	0	-13.3427	0	-13.3427
0	-15.2188	0	-13.309	0	-13.309
0	-15.1848	0	-13.2753	0	-13.2753
0	-15.1508	0	-13.2416	0	-13.2416
0	-15.1168	0	-13.2079	0	-13.2079
0	-15.0828	0	-13.1743	0	-13.1743
0	-15.0488	0	-13.1406	0	-13.1406
0	-15.0148	0	-13.1069	0	-13.1069
0	-14.9808	0	-13.0732	0	-13.0732
0	-14.9468	0	-13.0395	0	-13.0395
0	-14.9128	0	-13.0058	0	-13.0058
0	-14.8788	0	-12.9721	0	-12.9721
0	-14.8448	0	-12.9385	0	-12.9385
0	-14.8108	0	-12.9048	0	-12.9048
0	-14.7768	0	-12.8711	0	-12.8711
0	-14.7428	0	-12.8374	0	-12.8374
0	-14.7088	0	-12.8037	0	-12.8037
0	-14.6748	0	-12.77	0	-12.77
0	-14.6408	0	-12.7364	0	-12.7364
0	-14.6068	0	-12.7027	0	-12.7027
0	-14.5728	0	-12.669	0	-12.669
0	-14.5388	0	-12.6353	0	-12.6353
0	-14.5048	0	-12.6016	0	-12.6016
0	-14.4708	0	-12.5679	0	-12.5679
0	-14.4368	0	-12.5342	0	-12.5342
0	-14.4028	0	-12.5006	0	-12.5006
0	-14.3688	0	-12.4669	0	-12.4669
0	-14.3348	0	-12.4332	0	-12.4332
0	-14.3008	0	-12.3995	0	-12.3995
0	-14.2668	0	-12.3658	0	-12.3658
0	-14.2328	0	-12.3321	0	-12.3321
0	-14.1988	0	-12.2985	0	-12.2985
0	-14.1648	0	-12.2648	0	-12.2648
0	-14.1308	0	-12.2311	0	-12.2311
0	-14.0968	0	-12.1974	0	-12.1974
0	-14.0628	0	-12.1637	0	-12.1637
0	-14.0288	0	-12.13	0	-12.13
0	-13.9948	0	-12.0963	0	-12.0963
0	-13.9608	0	-12.0627	0	-12.0627
0	-13.9268	0	-12.029	0	-12.029
0	-13.8928	0	-11.9953	0	-11.9953
0	-13.8587	0	-11.9616	0	-11.9616
0	-13.8247	0	-11.9279	0	-11.9279
0	-13.7907	0	-11.8942	0	-11.8942
0	-13.7567	0	-11.8605	0	-11.8605
0	-13.7227	0	-11.8269	0	-11.8269
0	-13.6887	0	-11.7932	0	-11.7932
0	-13.6547	0	-11.7595	0	-11.7595
0	-13.6207	0	-11.7258	0	-11.7258
0	-13.5867	0	-11.6921	0	-11.6921
0	-13.5527	0	-11.6584	0	-11.6584
0	-13.5187	0	-11.6248	0	-11.6248
0	-13.4847	0.0001	-11.5911	0	-11.5911
0	-13.4507	0.0003	-11.5574	0.0001	-11.5574
0	-13.4167	0.0009	-11.5237	0.0003	-11.5237
0	-13.3827	0.002	-11.49	0.0007	-11.49
0	-13.3487	0.0042	-11.4563	0.0015	-11.4563
0	-13.3147	0.0087	-11.4226	0.0031	-11.4226
0	-13.2807	0.0164	-11.389	0.0059	-11.389
0	-13.2467	0.0283	-11.3553	0.0103	-11.3553
0	-13.2127	0.0447	-11.3216	0.0162	-11.3216
0	-13.1787	0.0635	-11.2879	0.0231	-11.2879
0	-13.1447	0.0787	-11.2542	0.0286	-11.2542
0	-13.1107	0.0788	-11.2205	0.0286	-11.2205
0	-13.0767	0.0473	-11.1869	0.0172	-11.1869
0	-13.0427	0.0353	-11.1532	0.0129	-11.1532
0	-13.0087	0.1848	-11.1195	0.0672	-11.1195
0	-12.9747	0.4054	-11.0858	0.1473	-11.0858
0	-12.9407	0.6831	-11.0521	0.2481	-11.0521
0	-12.9067	0.9826	-11.0184	0.3568	-11.0184
0	-12.8727	1.2532	-10.9847	0.4552	-10.9847
0	-12.8387	1.4408	-10.9511	0.5231	-10.9511
0	-12.8047	1.504	-10.9174	0.5462	-10.9174
0	-12.7707	1.4287	-10.8837	0.5188	-10.8837
0	-12.7367	1.2319	-10.85	0.4474	-10.85
0	-12.7027	0.9565	-10.8163	0.3475	-10.8163
0	-12.6687	0.657	-10.7826	0.2386	-10.7826
0	-12.6347	0.3833	-10.749	0.1392	-10.749
0	-12.6007	0.1687	-10.7153	0.0613	-10.7153
0.0001	-12.5667	0.0256	-10.6816	0.0092	-10.6816
0.0001	-12.5327	0.0518	-10.6479	0.0188	-10.6479
0.0004	-12.4987	0.0799	-10.6142	0.029	-10.6142
0.0005	-12.4647	0.0778	-10.5805	0.0282	-10.5805
0.0009	-12.4307	0.0619	-10.5468	0.0224	-10.5468
0.0013	-12.3967	0.0432	-10.5132	0.0156	-10.5132
0.0014	-12.3627	0.0271	-10.4795	0.0098	-10.4795
0.0013	-12.3287	0.0155	-10.4458	0.0056	-10.4458
0.0002	-12.2947	0.0082	-10.4121	0.0029	-10.4121
0.0017	-12.2607	0.004	-10.3784	0.0015	-10.3784
0.0051	-12.2267	0.0018	-10.3447	0.0006	-10.3447
0.0096	-12.1927	0.0008	-10.311	0.0003	-10.311
0.015	-12.1587	0.0003	-10.2774	0.0001	-10.2774
0.0204	-12.1247	0.0001	-10.2437	0	-10.2437
0.0247	-12.0907	0	-10.21	0	-10.21
0.0269	-12.0567	0	-10.1763	0	-10.1763
0.0268	-12.0227	0	-10.1426	0	-10.1426
0.0241	-11.9887	0	-10.1089	0	-10.1089
0.0196	-11.9547	0	-10.0753	0	-10.0753
0.0141	-11.9207	0	-10.0416	0	-10.0416
0.0089	-11.8867	0	-10.0079	0	-10.0079
0.0046	-11.8527	0	-9.97417	0	-9.97417
0.0013	-11.8187	0	-9.94047	0	-9.94047
0.0004	-11.7847	0	-9.90677	0	-9.90677
0.0013	-11.7507	0	-9.87307	0	-9.87307
0.0014	-11.7167	0	-9.83947	0	-9.83947
0.0012	-11.6827	0	-9.80577	0	-9.80577
0.0009	-11.6487	0	-9.77207	0	-9.77207
0.0005	-11.6147	0	-9.73837	0	-9.73837
0.0003	-11.5807	0	-9.70467	0	-9.70467
0.0001	-11.5467	0	-9.67097	0	-9.67097
0.0001	-11.5127	0	-9.63737	0	-9.63737
0	-11.4787	0	-9.60367	0	-9.60367
0	-11.4447	0	-9.56997	0	-9.56997
0	-11.4107	0	-9.53627	0	-9.53627
0	-11.3767	0	-9.50257	0	-9.50257
0	-11.3427	0	-9.46887	0	-9.46887
0	-11.3087	0	-9.43517	0	-9.43517
0	-11.2747	0	-9.40157	0	-9.40157
0	-11.2407	0	-9.36787	0	-9.36787
0	-11.2067	0	-9.33417	0	-9.33417
0	-11.1726	0	-9.30047	0	-9.30047
0	-11.1386	0	-9.26677	0	-9.26677
0	-11.1046	0	-9.23307	0	-9.23307
0	-11.0706	0	-9.19947	0	-9.19947
0	-11.0366	0	-9.16577	0	-9.16577
0	-11.0026	0	-9.13207	0	-9.13207
0	-10.9686	0	-9.09837	0	-9.09837
0	-10.9346	0	-9.06467	0	-9.06467
0	-10.9006	0	-9.03097	0	-9.03097
0	-10.8666	0	-8.99727	0	-8.99727
0	-10.8326	0	-8.96367	0	-8.96367
0	-10.7986	0	-8.92997	0	-8.92997
0	-10.7646	0	-8.89627	0	-8.89627
0	-10.7306	0	-8.86257	0	-8.86257
0	-10.6966	0	-8.82887	0	-8.82887
0	-10.6626	0	-8.79517	0	-8.79517
0	-10.6286	0	-8.76147	0	-8.76147
0	-10.5946	0	-8.72787	0	-8.72787
0	-10.5606	0	-8.69417	0	-8.69417
0	-10.5266	0	-8.66047	0	-8.66047
0	-10.4926	0	-8.62677	0	-8.62677
0	-10.4586	0	-8.59307	0	-8.59307
0	-10.4246	0	-8.55937	0	-8.55937
0	-10.3906	0	-8.52577	0	-8.52577
0	-10.3566	0	-8.49207	0	-8.49207
0	-10.3226	0	-8.45837	0	-8.45837
0	-10.2886	0	-8.42467	0	-8.42467
0	-10.2546	0	-8.39097	0	-8.39097
0	-10.2206	0	-8.35727	0	-8.35727
0	-10.1866	0	-8.32357	0	-8.32357
0	-10.1526	0	-8.28997	0	-8.28997
0	-10.1186	0	-8.25627	0	-8.25627
0	-10.0846	0	-8.22257	0	-8.22257
0	-10.0506	0	-8.18887	0	-8.18887
0	-10.0166	0	-8.15517	0	-8.15517
0	-9.98255	0	-8.12147	0	-8.12147
0	-9.94855	0	-8.08787	0	-8.08787
0	-9.91455	0	-8.05417	0	-8.05417
0	-9.88055	0	-8.02047	0	-8.02047
0	-9.84655	0	-7.98677	0	-7.98677
0	-9.81255	0	-7.95307	0	-7.95307
0	-9.77855	0	-7.91937	0	-7.91937
0	-9.74455	0	-7.88567	0	-7.88567
0	-9.71055	0	-7.85207	0	-7.85207
0	-9.67655	0	-7.81837	0	-7.81837
0	-9.64255	0	-7.78467	0	-7.78467
0	-9.60855	0	-7.75097	0	-7.75097
0	-9.57455	0	-7.71727	0	-7.71727
0	-9.54055	0	-7.68357	0	-7.68357
0	-9.50655	0	-7.64997	0	-7.64997
0	-9.47255	0	-7.61627	0	-7.61627
0	-9.43855	0	-7.58257	0	-7.58257
0	-9.40455	0	-7.54887	0	-7.54887
0	-9.37055	0	-7.51517	0	-7.51517
0	-9.33655	0	-7.48147	0	-7.48147
0	-9.30255	0	-7.44777	0	-7.44777
0	-9.26855	0	-7.41417	0	-7.41417
0	-9.23455	0	-7.38047	0	-7.38047
0	-9.20055	0	-7.34677	0	-7.34677
0	-9.16655	0	-7.31307	0	-7.31307
0	-9.13255	0	-7.27937	0	-7.27937
0	-9.09855	0	-7.24567	0	-7.24567
0	-9.06455	0	-7.21197	0	-7.21197
0	-9.03055	0	-7.17837	0	-7.17837
0	-8.99655	0	-7.14467	0	-7.14467
0	-8.96255	0	-7.11097	0	-7.11097
0	-8.92855	0	-7.07727	0	-7.07727
0	-8.89455	0	-7.04357	0	-7.04357
0.0004	-8.86055	0	-7.00987	0	-7.00987
0.0007	-8.82655	0	-6.97627	0	-6.97627
0.0014	-8.79255	0	-6.94257	0	-6.94257
0.0024	-8.75855	0	-6.90887	0	-6.90887
0.0044	-8.72455	0	-6.87517	0	-6.87517
0.006	-8.69055	0	-6.84147	0	-6.84147
0.0071	-8.65655	0	-6.80777	0	-6.80777
0.0071	-8.62255	0	-6.77407	0	-6.77407
0.004	-8.58855	0	-6.74047	0	-6.74047
0.0072	-8.55455	0	-6.70677	0	-6.70677
0.0145	-8.52055	0	-6.67307	0	-6.67307
0.0306	-8.48645	0	-6.63937	0	-6.63937
0.053	-8.45245	0	-6.60567	0	-6.60567
0.0807	-8.41845	0	-6.57197	0	-6.57197
0.1134	-8.38445	0	-6.53837	0	-6.53837
0.1476	-8.35045	0	-6.50467	0	-6.50467
0.1834	-8.31645	0.0001	-6.47097	0.0001	-6.47097
0.2202	-8.28245	0.0002	-6.43727	0.0002	-6.43727
0.2562	-8.24845	0.0006	-6.40357	0.0004	-6.40357
0.2901	-8.21445	0.0013	-6.36987	0.0011	-6.36987
0.3205	-8.18045	0.0028	-6.33617	0.0024	-6.33617
0.347	-8.14645	0.0058	-6.30257	0.0047	-6.30257
0.3671	-8.11245	0.0108	-6.26887	0.009	-6.26887
0.3808	-8.07845	0.0187	-6.23517	0.0157	-6.23517
0.3883	-8.04445	0.0298	-6.20147	0.0249	-6.20147
0.3899	-8.01045	0.0423	-6.16777	0.0354	-6.16777
0.3859	-7.97645	0.0526	-6.13407	0.0441	-6.13407
0.3787	-7.94245	0.053	-6.10037	0.0445	-6.10037
0.3693	-7.90845	0.0325	-6.06677	0.0272	-6.06677
0.3598	-7.87445	0.022	-6.03307	0.0184	-6.03307
0.3533	-7.84045	0.1209	-5.99937	0.1013	-5.99937
0.3498	-7.80645	0.2676	-5.96567	0.2242	-5.96567
0.351	-7.77245	0.4528	-5.93197	0.3794	-5.93197
0.3586	-7.73845	0.6534	-5.89827	0.5476	-5.89827
0.3688	-7.70445	0.8354	-5.86467	0.7002	-5.86467
0.3818	-7.67045	0.9625	-5.83097	0.8066	-5.83097
0.3947	-7.63645	1.007	-5.79727	0.8439	-5.79727
0.4078	-7.60245	0.9586	-5.76357	0.8034	-5.76357
0.4203	-7.56845	0.828	-5.72987	0.6942	-5.72987
0.4329	-7.53445	0.6437	-5.69617	0.5401	-5.69617
0.4478	-7.50045	0.4418	-5.66247	0.3714	-5.66247
0.4655	-7.46645	0.255	-5.62887	0.216	-5.62887
0.4837	-7.43245	0.1093	-5.59517	0.0927	-5.59517
0.503	-7.39845	0.0322	-5.56147	0.0198	-5.56147
0.519	-7.36445	0.0642	-5.52777	0.0406	-5.52777
0.5284	-7.33045	0.098	-5.49407	0.0627	-5.49407
0.5299	-7.29645	0.1104	-5.46037	0.0672	-5.46037
0.5216	-7.26245	0.1049	-5.42677	0.0604	-5.42677
0.505	-7.22845	0.0771	-5.39307	0.0438	-5.39307
0.483	-7.19445	0.0176	-5.35937	0.0145	-5.35937
0.4597	-7.16045	0.0954	-5.32567	0.0417	-5.32567
0.4386	-7.12645	0.2499	-5.29197	0.0983	-5.29197
0.4245	-7.09245	0.4552	-5.25827	0.1823	-5.25827
0.4185	-7.05845	0.6873	-5.22457	0.2765	-5.22457
0.4224	-7.02445	0.9094	-5.19097	0.3661	-5.19097
0.4344	-6.99045	1.0792	-5.15727	0.4352	-5.15727
0.4528	-6.95645	1.1612	-5.12357	0.4699	-5.12357
0.476	-6.92245	1.1377	-5.08987	0.4635	-5.08987
0.4995	-6.88845	1.0143	-5.05617	0.4194	-5.05617
0.5232	-6.85445	0.8193	-5.02247	0.3504	-5.02247
0.5433	-6.82045	0.594	-4.98887	0.2742	-4.98887
0.559	-6.78645	0.3793	-4.95517	0.2068	-4.95517
0.569	-6.75245	0.2045	-4.92147	0.1601	-4.92147
0.5714	-6.71845	0.0834	-4.88777	0.1357	-4.88777
0.5692	-6.68445	0.0648	-4.85407	0.1222	-4.85407
0.5643	-6.65045	0.0752	-4.82037	0.0724	-4.82037
0.5603	-6.61645	0.0886	-4.78667	0.117	-4.78667
0.5607	-6.58245	0.1643	-4.75307	0.3597	-4.75307
0.5686	-6.54845	0.2735	-4.71937	0.7037	-4.71937
0.5851	-6.51445	0.4098	-4.68567	1.1227	-4.68567
0.6087	-6.48045	0.5544	-4.65197	1.5646	-4.65197
0.6349	-6.44645	0.6802	-4.61827	1.9481	-4.61827
0.6583	-6.41245	0.7595	-4.58457	2.189	-4.58457
0.6737	-6.37845	0.7737	-4.55087	2.2346	-4.55087
0.6769	-6.34445	0.7194	-4.51727	2.075	-4.51727
0.6669	-6.31045	0.6057	-4.48357	1.7465	-4.48357
0.647	-6.27645	0.4577	-4.44987	1.3195	-4.44987
0.6213	-6.24245	0.3039	-4.41617	0.8758	-4.41617
0.5992	-6.20845	0.1683	-4.38247	0.4853	-4.38247
0.5893	-6.17445	0.066	-4.34877	0.1904	-4.34877
0.5978	-6.14045	0.0007	-4.31517	0.0022	-4.31517
0.6302	-6.10645	0.0322	-4.28147	0.0931	-4.28147
0.6893	-6.07245	0.0422	-4.24777	0.1215	-4.24777
0.7717	-6.03845	0.0387	-4.21407	0.1115	-4.21407
0.8724	-6.00445	0.0297	-4.18037	0.0857	-4.18037
0.9812	-5.97045	0.0201	-4.14667	0.058	-4.14667
1.0877	-5.93645	0.0123	-4.11297	0.0356	-4.11297
1.1829	-5.90245	0.0069	-4.07937	0.0199	-4.07937
1.2563	-5.86845	0.0036	-4.04567	0.0103	-4.04567
1.3017	-5.83445	0.0017	-4.01197	0.005	-4.01197
1.3181	-5.80035	0.0008	-3.97827	0.0023	-3.97827
1.3088	-5.76635	0.0003	-3.94457	0.001	-3.94457
1.282	-5.73235	0.0001	-3.91087	0.0003	-3.91087
1.2459	-5.69835	0	-3.87727	0.0001	-3.87727
1.2099	-5.66435	0	-3.84357	0	-3.84357
1.1814	-5.63035	0	-3.80987	0	-3.80987
1.1622	-5.59635	0	-3.77617	0	-3.77617
1.1499	-5.56235	0	-3.74247	0	-3.74247
1.1416	-5.52835	0	-3.70877	0	-3.70877
1.1342	-5.49435	0	-3.67507	0	-3.67507
1.125	-5.46035	0	-3.64147	0	-3.64147
1.1159	-5.42635	0	-3.60777	0	-3.60777
1.1124	-5.39235	0	-3.57407	0	-3.57407
1.1222	-5.35835	0	-3.54037	0	-3.54037
1.1508	-5.32435	0	-3.50667	0	-3.50667
1.2018	-5.29035	0	-3.47297	0	-3.47297
1.2697	-5.25635	0	-3.43937	0	-3.43937
1.348	-5.22235	0	-3.40567	0	-3.40567
1.4265	-5.18835	0	-3.37197	0	-3.37197
1.4956	-5.15435	0	-3.33827	0	-3.33827
1.5497	-5.12035	0	-3.30457	0	-3.30457
1.5876	-5.08635	0	-3.27087	0	-3.27087
1.6144	-5.05235	0	-3.23717	0	-3.23717
1.6349	-5.01835	0	-3.20357	0	-3.20357
1.6543	-4.98435	0	-3.16987	0	-3.16987
1.6791	-4.95035	0	-3.13617	0	-3.13617
1.7067	-4.91635	0	-3.10247	0	-3.10247
1.7362	-4.88235	0	-3.06877	0	-3.06877
1.7645	-4.84835	0	-3.03507	0	-3.03507
1.7895	-4.81435	0	-3.00137	0	-3.00137
1.8093	-4.78035	0	-2.96777	0	-2.96777
1.8268	-4.74635	0	-2.93407	0	-2.93407
1.8475	-4.71235	0	-2.90037	0	-2.90037
1.8736	-4.67835	0	-2.86667	0	-2.86667
1.91	-4.64435	0	-2.83297	0.0001	-2.83297
1.9608	-4.61035	0	-2.79927	0.0004	-2.79927
2.0252	-4.57635	0.0001	-2.76567	0.0011	-2.76567
2.1043	-4.54235	0.0003	-2.73197	0.0026	-2.73197
2.1983	-4.50835	0.0008	-2.69827	0.0057	-2.69827
2.3078	-4.47435	0.0015	-2.66457	0.0117	-2.66457
2.4365	-4.44035	0.0029	-2.63087	0.0223	-2.63087
2.5865	-4.40635	0.0052	-2.59717	0.0391	-2.59717
2.7587	-4.37235	0.0083	-2.56347	0.0626	-2.56347
2.9522	-4.33835	0.0118	-2.52987	0.0904	-2.52987
3.158	-4.30435	0.0151	-2.49617	0.1142	-2.49617
3.3706	-4.27035	0.0156	-2.46247	0.1187	-2.46247
3.5829	-4.23635	0.0104	-2.42877	0.0798	-2.42877
3.7879	-4.20235	0.0041	-2.39507	0.0309	-2.39507
3.9818	-4.16835	0.0314	-2.36137	0.238	-2.36137
4.1622	-4.13435	0.0728	-2.32777	0.5508	-2.32777
4.3279	-4.10035	0.1257	-2.29407	0.9525	-2.29407
4.4763	-4.06635	0.1841	-2.26037	1.395	-2.26037
4.602	-4.03235	0.2383	-2.22667	1.8052	-2.22667
4.6978	-3.99835	0.2776	-2.19297	2.1026	-2.19297
4.7521	-3.96435	0.2934	-2.15927	2.2224	-2.15927
4.754	-3.93035	0.2822	-2.12557	2.1375	-2.12557
4.69	-3.89635	0.2464	-2.09197	1.8673	-2.09197
4.5466	-3.86235	0.1942	-2.05827	1.4711	-2.05827
4.3172	-3.82835	0.1357	-2.02457	1.0285	-2.02457
4.0021	-3.79435	0.0813	-1.99087	0.6154	-1.99087
3.6244	-3.76035	0.0376	-1.95717	0.285	-1.95717
3.2327	-3.72635	0.0078	-1.92347	0.0597	-1.92347
2.899	-3.69235	0.0087	-1.88987	0.0663	-1.88987
2.722	-3.65835	0.0153	-1.85617	0.1157	-1.85617
2.7762	-3.62435	0.0154	-1.82247	0.117	-1.82247
3.1173	-3.59035	0.0126	-1.78877	0.0951	-1.78877
3.7703	-3.55635	0.0088	-1.75507	0.0673	-1.75507
4.6763	-3.52235	0.0056	-1.72137	0.0427	-1.72137
5.7308	-3.48835	0.0033	-1.68767	0.0247	-1.68767
6.7974	-3.45435	0.0017	-1.65407	0.0133	-1.65407
7.7391	-3.42035	0.0009	-1.62037	0.0065	-1.62037
8.4559	-3.38635	0.0003	-1.58667	0.003	-1.58667
8.9038	-3.35235	0.0001	-1.55297	0.0013	-1.55297
9.102	-3.31835	0.0001	-1.51927	0.0004	-1.51927
9.1165	-3.28435	0	-1.48557	0.0002	-1.48557
9.0364	-3.25035	0	-1.45187	0.0001	-1.45187
8.9481	-3.21635	0	-1.41827	0	-1.41827
8.9055	-3.18235	0	-1.38457	0	-1.38457
8.9348	-3.14835	0	-1.35087	0.0001	-1.35087
9.0392	-3.11425	0	-1.31717	0.0003	-1.31717
9.2149	-3.08025	0	-1.28347	0.0009	-1.28347
9.4649	-3.04625	0.0001	-1.24977	0.0021	-1.24977
9.8054	-3.01225	0.0003	-1.21617	0.0047	-1.21617
10.2378	-2.97825	0.0005	-1.18247	0.0099	-1.18247
10.8672	-2.94425	0.0012	-1.14877	0.0194	-1.14877
11.7541	-2.91025	0.0021	-1.11507	0.0352	-1.11507
12.8548	-2.87625	0.0035	-1.08137	0.0585	-1.08137
14.1159	-2.84225	0.0052	-1.04767	0.0882	-1.04767
15.5028	-2.80825	0.0069	-1.01397	0.1181	-1.01397
16.9655	-2.77425	0.0079	-0.98037	0.1344	-0.98037
18.4574	-2.74025	0.0067	-0.94667	0.1136	-0.94667
19.8647	-2.70625	0.0015	-0.91297	0.0259	-0.91297
21.1523	-2.67225	0.0093	-0.87927	0.1595	-0.87927
22.3348	-2.63825	0.027	-0.84557	0.4615	-0.84557
23.4495	-2.60425	0.0513	-0.81187	0.8739	-0.81187
24.5663	-2.57025	0.0796	-0.77827	1.3572	-0.77827
25.7255	-2.53625	0.1078	-0.74457	1.839	-0.74457
27.0028	-2.50225	0.1307	-0.71087	2.2303	-0.71087
28.4425	-2.46825	0.1435	-0.67717	2.4484	-0.67717
30.1298	-2.43425	0.1433	-0.64347	2.4447	-0.64347
32.2967	-2.40025	0.1302	-0.60977	2.22	-0.60977
34.8565	-2.36625	0.107	-0.57607	1.8244	-0.57607
37.6796	-2.33225	0.0786	-0.54247	1.3412	-0.54247
40.5707	-2.29825	0.0504	-0.50877	0.8593	-0.50877
43.3235	-2.26425	0.0264	-0.47507	0.4499	-0.47507
45.7621	-2.23025	0.0089	-0.44137	0.1517	-0.44137
47.7963	-2.19625	0.0017	-0.40767	0.0301	-0.40767
49.4081	-2.16225	0.0067	-0.37397	0.1153	-0.37397
50.6828	-2.12825	0.0079	-0.34037	0.1342	-0.34037
51.7125	-2.09425	0.0069	-0.30667	0.1172	-0.30667
52.6912	-2.06025	0.0051	-0.27297	0.0871	-0.27297
53.8767	-2.02625	0.0034	-0.23927	0.0576	-0.23927
55.3482	-1.99225	0.0021	-0.20557	0.0345	-0.20557
57.2117	-1.95825	0.0011	-0.17187	0.0191	-0.17187
59.4226	-1.92425	0.0005	-0.13817	0.0097	-0.13817
61.8599	-1.89025	0.0002	-0.10457	0.0046	-0.10457
64.3406	-1.85625	0.0001	-0.07087	0.002	-0.07087
66.6512	-1.82225	0	-0.03717	0.0009	-0.03717
68.5793	-1.78825	0	-0.00347	0.0003	-0.00347
69.9288	-1.75425	0	0.03023	0.0001	0.03023
70.5347	-1.72025	0	0.06393	0	0.06393
70.2746	-1.68625	0	0.09763	0	0.09763
69.0841	-1.65225	0	0.13123	0	0.13123
66.9848	-1.61825	0	0.16493	0	0.16493
64.0892	-1.58425	0	0.19863	0	0.19863
60.5954	-1.55025	0	0.23233	0	0.23233
56.7418	-1.51625	0	0.26603	0	0.26603
52.7528	-1.48225	0	0.29973	0	0.29973
48.8123	-1.44825	0	0.33333	0	0.33333
44.8988	-1.41425	0	0.36703	0	0.36703
41.1349	-1.38025	0	0.40073	0	0.40073
37.5132	-1.34625	0	0.43443	0	0.43443
33.5754	-1.31225	0	0.46813	0	0.46813
29.3204	-1.27825	0	0.50183	0	0.50183
25.2167	-1.24425	0	0.53553	0	0.53553
21.2293	-1.21025	0	0.56913	0	0.56913
17.5239	-1.17625	0	0.60283	0	0.60283
14.1536	-1.14225	0	0.63653	0	0.63653
11.448	-1.10825	0	0.67023	0	0.67023
9.2277	-1.07425	0	0.70393	0	0.70393
7.5456	-1.04025	0	0.73763	0	0.73763
6.3579	-1.00625	0	0.77123	0	0.77123
5.5221	-0.97225	0	0.80493	0	0.80493
5.0446	-0.93825	0	0.83863	0	0.83863
4.8555	-0.90425	0	0.87233	0	0.87233
4.8874	-0.87025	0	0.90603	0	0.90603
5.1134	-0.83625	0	0.93973	0	0.93973
5.4383	-0.80225	0	0.97343	0	0.97343
5.7923	-0.76825	0	1.00703	0	1.00703
6.0614	-0.73425	0	1.04073	0	1.04073
6.1397	-0.70025	0	1.07443	0	1.07443
5.9543	-0.66625	0	1.10813	0	1.10813
5.4772	-0.63225	0	1.14183	0	1.14183
4.7341	-0.59825	0	1.17553	0	1.17553
3.8021	-0.56425	0	1.20913	0	1.20913
2.796	-0.53025	0	1.24283	0	1.24283
1.8401	-0.49625	0	1.27653	0	1.27653
1.0329	-0.46225	0	1.31023	0	1.31023
0.4456	-0.42815	0	1.34393	0	1.34393
0.1444	-0.39415	0	1.37763	0	1.37763
0.2413	-0.36015	0	1.41133	0	1.41133
0.3204	-0.32615	0	1.44493	0	1.44493
0.3072	-0.29215	0	1.47863	0	1.47863
0.2345	-0.25815	0	1.51233	0	1.51233
0.1312	-0.22415	0	1.54603	0	1.54603
0.1592	-0.19015	0	1.57973	0	1.57973
0.2859	-0.15615	0	1.61343	0	1.61343
0.4655	-0.12215	0	1.64713	0	1.64713
0.6794	-0.08815	0	1.68073	0	1.68073
0.8817	-0.05415	0	1.71443	0	1.71443
1.0293	-0.02015	0	1.74813	0	1.74813
1.0897	0.01385	0	1.78183	0	1.78183
1.0505	0.04785	0	1.81553	0	1.81553
0.9208	0.08185	0	1.84923	0	1.84923
0.7275	0.11585	0	1.88283	0	1.88283
0.5117	0.14985	0	1.91653	0	1.91653
0.3091	0.18385	0	1.95023	0	1.95023
0.1461	0.21785	0	1.98393	0	1.98393
0.034	0.25185	0	2.01763	0	2.01763
0.0298	0.28585	0	2.05133	0	2.05133
0.0573	0.31985	0	2.08503	0	2.08503
0.0617	0.35385	0	2.11863	0	2.11863
0.0576	0.38785	0	2.15233	0	2.15233
0.0514	0.42185	0	2.18603	0	2.18603
0.0492	0.45585	0	2.21973	0	2.21973
0.0507	0.48985	0	2.25343	0	2.25343
0.0502	0.52385	0	2.28713	0	2.28713
0.0416	0.55785	0	2.32073	0	2.32073
0.0185	0.59185	0	2.35443	0	2.35443
0.0532	0.62585	0	2.38813	0	2.38813
0.1412	0.65985	0	2.42183	0	2.42183
0.2706	0.69385	0	2.45553	0	2.45553
0.4301	0.72785	0	2.48923	0	2.48923
0.598	0.76185	0	2.52293	0	2.52293
0.7489	0.79585	0	2.55653	0	2.55653
0.8574	0.82985	0	2.59023	0	2.59023
0.9065	0.86385	0	2.62393	0	2.62393
0.8908	0.89785	0	2.65763	0	2.65763
0.82	0.93185	0	2.69133	0	2.69133
0.7146	0.96585	0	2.72503	0	2.72503
0.598	0.99985	0	2.75863	0	2.75863
0.4916	1.03385	0	2.79233	0	2.79233
0.4085	1.06785	0	2.82603	0	2.82603
0.3521	1.10185	0	2.85973	0	2.85973
0.3224	1.13585	0	2.89343	0	2.89343
0.3071	1.16985	0	2.92713	0	2.92713
0.2962	1.20385	0	2.96083	0	2.96083
0.2891	1.23785	0	2.99443	0	2.99443
0.2864	1.27185	0	3.02813	0	3.02813
0.2946	1.30585	0	3.06183	0	3.06183
0.3154	1.33985	0	3.09553	0	3.09553
0.352	1.37385	0	3.12923	0	3.12923
0.4013	1.40785	0	3.16293	0	3.16293
0.4565	1.44185	0	3.19663	0	3.19663
0.5115	1.47585	0	3.23023	0	3.23023
0.556	1.50985	0	3.26393	0	3.26393
0.5863	1.54385	0	3.29763	0	3.29763
0.598	1.57785	0	3.33133	0	3.33133
0.5925	1.61185	0	3.36503	0	3.36503
0.5727	1.64585	0	3.39873	0	3.39873
0.5434	1.67985	0	3.43233	0	3.43233
0.5087	1.71385	0	3.46603	0	3.46603
0.4742	1.74785	0	3.49973	0	3.49973
0.4424	1.78185	0	3.53343	0	3.53343
0.4174	1.81585	0	3.56713	0	3.56713
0.3988	1.84985	0	3.60083	0	3.60083
0.3895	1.88385	0	3.63453	0	3.63453
0.3879	1.91785	0	3.66813	0	3.66813
0.3965	1.95185	0	3.70183	0	3.70183
0.4147	1.98585	0	3.73553	0	3.73553
0.4426	2.01985	0	3.76923	0	3.76923
0.4807	2.05385	0	3.80293	0	3.80293
0.5259	2.08785	0	3.83663	0	3.83663
0.5767	2.12185	0	3.87023	0	3.87023
0.6309	2.15585	0	3.90393	0	3.90393
0.6867	2.18985	0	3.93763	0	3.93763
0.7383	2.22385	0	3.97133	0	3.97133
0.787	2.25795	0	4.00503	0	4.00503
0.8296	2.29195	0	4.03873	0	4.03873
0.8647	2.32595	0	4.07243	0	4.07243
0.8915	2.35995	0	4.10603	0	4.10603
0.9098	2.39395	0	4.13973	0	4.13973
0.9174	2.42795	0	4.17343	0	4.17343
0.9151	2.46195	0	4.20713	0	4.20713
0.9036	2.49595	0	4.24083	0	4.24083
0.8843	2.52995	0	4.27453	0	4.27453
0.8589	2.56395	0	4.30813	0	4.30813
0.8304	2.59795	0	4.34183	0	4.34183
0.7981	2.63195	0	4.37553	0	4.37553
0.7659	2.66595	0	4.40923	0	4.40923
0.7319	2.69995	0	4.44293	0	4.44293
0.6999	2.73395	0	4.47663	0	4.47663
0.6682	2.76795	0	4.51033	0	4.51033
0.639	2.80195	0	4.54393	0	4.54393
0.6113	2.83595	0	4.57763	0	4.57763
0.5857	2.86995	0	4.61133	0	4.61133
0.5618	2.90395	0	4.64503	0	4.64503
0.5383	2.93795	0	4.67873	0	4.67873
0.5137	2.97195	0.0001	4.71243	0	4.71243
0.488	3.00595	0.0001	4.74613	0	4.74613
0.4605	3.03995	0.0004	4.77973	0	4.77973
0.4312	3.07395	0.0007	4.81343	0.0001	4.81343
0.4035	3.10795	0.0012	4.84713	0.0001	4.84713
0.3782	3.14195	0.0022	4.88083	0.0002	4.88083
0.3569	3.17595	0.0035	4.91453	0.0004	4.91453
0.3407	3.20995	0.0052	4.94823	0.0005	4.94823
0.332	3.24395	0.0068	4.98183	0.0006	4.98183
0.3288	3.27795	0.0076	5.01553	0.0009	5.01553
0.3303	3.31195	0.0061	5.04923	0.0006	5.04923
0.3329	3.34595	0.0011	5.08293	0.0001	5.08293
0.3369	3.37995	0.0094	5.11663	0.001	5.11663
0.3375	3.41395	0.0266	5.15033	0.0028	5.15033
0.3364	3.44795	0.0504	5.18403	0.0054	5.18403
0.3304	3.48195	0.0793	5.21763	0.0086	5.21763
0.3205	3.51595	0.1099	5.25133	0.0118	5.25133
0.3059	3.54995	0.1373	5.28503	0.0147	5.28503
0.2883	3.58395	0.1568	5.31873	0.0167	5.31873
0.2684	3.61795	0.1645	5.35243	0.0175	5.35243
0.2495	3.65195	0.1587	5.38613	0.0168	5.38613
0.2333	3.68595	0.1406	5.41973	0.0149	5.41973
0.2232	3.71995	0.1137	5.45343	0.0118	5.45343
0.2182	3.75395	0.0828	5.48713	0.0082	5.48713
0.2168	3.78795	0.0527	5.52083	0.0044	5.52083
0.2196	3.82195	0.0279	5.55453	0.0024	5.55453
0.2242	3.85595	0.0096	5.58823	0.0019	5.58823
0.2296	3.88995	0.0045	5.62193	0.0042	5.62193
0.2361	3.92395	0.0109	5.65553	0.0054	5.65553
0.2421	3.95795	0.012	5.68923	0.005	5.68923
0.2482	3.99195	0.0091	5.72293	0.0022	5.72293
0.2537	4.02595	0.005	5.75663	0.0036	5.75663
0.2592	4.05995	0.0096	5.79033	0.0136	5.79033
0.2624	4.09395	0.0232	5.82403	0.0279	5.82403
0.2652	4.12795	0.041	5.85773	0.0455	5.85773
0.268	4.16195	0.0606	5.89133	0.0649	5.89133
0.2718	4.19595	0.0801	5.92503	0.0832	5.92503
0.2781	4.22995	0.0969	5.95873	0.0975	5.95873
0.2874	4.26395	0.109	5.99243	0.1052	5.99243
0.3007	4.29795	0.1152	6.02613	0.1048	6.02613
0.3182	4.33195	0.1158	6.05983	0.0966	6.05983
0.338	4.36595	0.1115	6.09343	0.0822	6.09343
0.3567	4.39995	0.1048	6.12713	0.0641	6.12713
0.3716	4.43395	0.0972	6.16083	0.0457	6.16083
0.381	4.46795	0.0906	6.19453	0.0291	6.19453
0.3837	4.50195	0.0856	6.22823	0.0162	6.22823
0.3809	4.53595	0.0823	6.26193	0.0076	6.26193
0.3753	4.56995	0.0805	6.29563	0.0031	6.29563
0.3691	4.60395	0.0799	6.32923	0.002	6.32923
0.3632	4.63795	0.0802	6.36293	0.0038	6.36293
0.3591	4.67195	0.081	6.39663	0.0074	6.39663
0.3575	4.70595	0.0821	6.43033	0.0123	6.43033
0.3559	4.73995	0.0832	6.46403	0.018	6.46403
0.3538	4.77395	0.0835	6.49773	0.0236	6.49773
0.3508	4.80795	0.0828	6.53133	0.0286	6.53133
0.3435	4.84195	0.0811	6.56503	0.0325	6.56503
0.3347	4.87595	0.0782	6.59873	0.0347	6.59873
0.3254	4.90995	0.0748	6.63243	0.0353	6.63243
0.3167	4.94405	0.0717	6.66613	0.0348	6.66613
0.31	4.97805	0.0696	6.69983	0.0337	6.69983
0.3065	5.01205	0.0684	6.73353	0.0328	6.73353
0.3082	5.04605	0.0687	6.76713	0.0329	6.76713
0.3135	5.08005	0.07	6.80083	0.0337	6.80083
0.3223	5.11405	0.0722	6.83453	0.0355	6.83453
0.3339	5.14805	0.0752	6.86823	0.0372	6.86823
0.3458	5.18205	0.0786	6.90193	0.0385	6.90193
0.3583	5.21605	0.0821	6.93563	0.0389	6.93563
0.37	5.25005	0.0857	6.96923	0.0384	6.96923
0.3811	5.28405	0.0888	7.00293	0.0374	7.00293
0.3927	5.31805	0.0912	7.03663	0.0363	7.03663
0.4058	5.35205	0.0926	7.07033	0.0358	7.07033
0.4203	5.38605	0.0928	7.10403	0.0362	7.10403
0.4351	5.42005	0.0919	7.13773	0.0376	7.13773
0.4497	5.45405	0.0905	7.17143	0.0398	7.17143
0.4627	5.48805	0.0889	7.20503	0.0418	7.20503
0.4719	5.52205	0.0878	7.23873	0.0429	7.23873
0.4757	5.55605	0.0875	7.27243	0.0428	7.27243
0.4749	5.59005	0.0882	7.30613	0.0409	7.30613
0.4697	5.62405	0.0892	7.33983	0.0378	7.33983
0.4649	5.65805	0.09	7.37353	0.0339	7.37353
0.4603	5.69205	0.0899	7.40723	0.0301	7.40723
0.4583	5.72605	0.0886	7.44083	0.027	7.44083
0.4588	5.76005	0.0863	7.47453	0.0253	7.47453
0.4606	5.79405	0.0834	7.50823	0.0254	7.50823
0.4615	5.82805	0.0811	7.54193	0.0274	7.54193
0.4601	5.86205	0.0799	7.57563	0.0307	7.57563
0.4549	5.89605	0.0803	7.60933	0.0348	7.60933
0.4453	5.93005	0.0821	7.64293	0.0391	7.64293
0.4338	5.96405	0.0844	7.67663	0.0428	7.67663
0.4216	5.99805	0.0869	7.71033	0.0456	7.71033
0.4116	6.03205	0.0885	7.74403	0.0472	7.74403
0.4051	6.06605	0.0892	7.77773	0.0481	7.77773
0.4045	6.10005	0.0892	7.81143	0.0484	7.81143
0.407	6.13405	0.0888	7.84513	0.0487	7.84513
0.4129	6.16805	0.0887	7.87873	0.0491	7.87873
0.4188	6.20205	0.0892	7.91243	0.0499	7.91243
0.4248	6.23605	0.091	7.94613	0.051	7.94613
0.4279	6.27005	0.0935	7.97983	0.0522	7.97983
0.4286	6.30405	0.097	8.01353	0.0533	8.01353
0.4277	6.33805	0.101	8.04723	0.0544	8.04723
0.4265	6.37205	0.1044	8.08083	0.0552	8.08083
0.4242	6.40605	0.1073	8.11453	0.0556	8.11453
0.4229	6.44005	0.1086	8.14823	0.0555	8.14823
0.4228	6.47405	0.1082	8.18193	0.0555	8.18193
0.423	6.50805	0.1063	8.21563	0.0554	8.21563
0.4237	6.54205	0.1033	8.24933	0.0558	8.24933
0.4242	6.57605	0.0997	8.28303	0.0565	8.28303
0.4251	6.61005	0.0966	8.31663	0.0576	8.31663
0.425	6.64405	0.0942	8.35033	0.0589	8.35033
0.425	6.67805	0.0926	8.38403	0.06	8.38403
0.4242	6.71205	0.0916	8.41773	0.0602	8.41773
0.4236	6.74605	0.0906	8.45143	0.0597	8.45143
0.4221	6.78005	0.0895	8.48513	0.0586	8.48513
0.4221	6.81405	0.0881	8.51873	0.0574	8.51873
0.4226	6.84805	0.0867	8.55243	0.057	8.55243
0.4261	6.88205	0.086	8.58613	0.0581	8.58613
0.4303	6.91605	0.0863	8.61983	0.0611	8.61983
0.4377	6.95005	0.0885	8.65353	0.0658	8.65353
0.4449	6.98405	0.0923	8.68723	0.0714	8.68723
0.452	7.01805	0.097	8.72093	0.0764	8.72093
0.4566	7.05205	0.1021	8.75453	0.0797	8.75453
0.4596	7.08605	0.1059	8.78823	0.0804	8.78823
0.4588	7.12005	0.1081	8.82193	0.0784	8.82193
0.4572	7.15405	0.108	8.85563	0.0743	8.85563
0.4561	7.18805	0.106	8.88933	0.0695	8.88933
0.4567	7.22205	0.1024	8.92303	0.0651	8.92303
0.4597	7.25605	0.0982	8.95673	0.0621	8.95673
0.4656	7.29005	0.0942	8.99033	0.0611	8.99033
0.4715	7.32405	0.091	9.02403	0.0618	9.02403
0.4793	7.35805	0.0893	9.05773	0.0637	9.05773
0.4867	7.39205	0.0887	9.09143	0.0657	9.09143
0.4922	7.42605	0.0897	9.12513	0.067	9.12513
0.4954	7.46005	0.0918	9.15883	0.0672	9.15883
0.4968	7.49405	0.0946	9.19243	0.066	9.19243
0.4942	7.52805	0.0976	9.22613	0.0635	9.22613
0.4909	7.56205	0.1007	9.25983	0.0604	9.25983
0.4872	7.59605	0.1035	9.29353	0.0575	9.29353
0.4842	7.63015	0.1061	9.32723	0.0554	9.32723
0.483	7.66415	0.1089	9.36093	0.0549	9.36093
0.4825	7.69815	0.1123	9.39463	0.0564	9.39463
0.4851	7.73215	0.1166	9.42823	0.0598	9.42823
0.4884	7.76615	0.1219	9.46193	0.0646	9.46193
0.4925	7.80015	0.1275	9.49563	0.0698	9.49563
0.4967	7.83415	0.1326	9.52933	0.0741	9.52933
0.4997	7.86815	0.1364	9.56303	0.077	9.56303
0.501	7.90215	0.1381	9.59673	0.0778	9.59673
0.5017	7.93615	0.1374	9.63033	0.0765	9.63033
0.5013	7.97015	0.1349	9.66403	0.0735	9.66403
0.5001	8.00415	0.1312	9.69773	0.0696	9.69773
0.4983	8.03815	0.1271	9.73143	0.0655	9.73143
0.4959	8.07215	0.1234	9.76513	0.0621	9.76513
0.4937	8.10615	0.1206	9.79883	0.0592	9.79883
0.4908	8.14015	0.1184	9.83253	0.0575	9.83253
0.4887	8.17415	0.1169	9.86613	0.0564	9.86613
0.4875	8.20815	0.1155	9.89983	0.0558	9.89983
0.4875	8.24215	0.1136	9.93353	0.055	9.93353
0.4895	8.27615	0.1101	9.96723	0.0537	9.96723
0.4931	8.31015	0.1047	10.0009	0.0512	10.0009
0.497	8.34415	0.0964	10.0346	0.0476	10.0346
0.5029	8.37815	0.0855	10.0682	0.0427	10.0682
0.5081	8.41215	0.0728	10.1019	0.037	10.1019
0.5105	8.44615	0.0593	10.1356	0.0312	10.1356
0.5067	8.48015	0.046	10.1693	0.0256	10.1693
0.4953	8.51415	0.0344	10.203	0.0206	10.203
0.4726	8.54815	0.0249	10.2367	0.0164	10.2367
0.436	8.58215	0.0176	10.2704	0.0129	10.2704
0.3884	8.61615	0.0124	10.304	0.0101	10.304
0.3298	8.65015	0.0087	10.3377	0.0077	10.3377
0.2642	8.68415	0.0063	10.3714	0.0057	10.3714
0.1987	8.71815	0.0049	10.4051	0.0039	10.4051
0.1367	8.75215	0.0033	10.4388	0.0025	10.4388
0.0829	8.78615	0.0022	10.4725	0.0012	10.4725
0.042	8.82015	0.0014	10.5062	0.0003	10.5062
0.0133	8.85415	0.0008	10.5398	0.0004	10.5398
0.0056	8.88815	0.0006	10.5735	0.0004	10.5735
0.0128	8.92215	0.0008	10.6072	0.0005	10.6072
0.0144	8.95615	0.0007	10.6409	0.0005	10.6409
0.013	8.99015	0.0006	10.6746	0.0004	10.6746
0.0103	9.02415	0.0004	10.7083	0.0004	10.7083
0.0079	9.05815	0.0002	10.7419	0.0001	10.7419
0.0046	9.09215	0.0001	10.7756	0	10.7756
0.0002	9.12615	0	10.8093	0	10.8093
0	9.16015	0	10.843	0	10.843
0	9.19415	0	10.8767	0	10.8767
0	9.22815	0	10.9104	0	10.9104
0	9.26215	0	10.9441	0	10.9441
0	9.29615	0	10.9777	0	10.9777
0	9.33015	0	11.0114	0	11.0114
0	9.36415	0	11.0451	0	11.0451
0	9.39815	0	11.0788	0	11.0788
0	9.43215	0	11.1125	0	11.1125
0	9.46615	0	11.1462	0	11.1462
0	9.50015	0	11.1798	0	11.1798
0	9.53415	0	11.2135	0	11.2135
0	9.56815	0	11.2472	0	11.2472
0	9.60215	0	11.2809	0	11.2809
0	9.63615	0	11.3146	0	11.3146
0	9.67015	0	11.3483	0	11.3483
0	9.70415	0	11.382	0	11.382
0	9.73815	0	11.4156	0	11.4156
0	9.77215	0	11.4493	0	11.4493
0	9.80615	0	11.483	0	11.483
0	9.84015	0	11.5167	0	11.5167
0	9.87415	0	11.5504	0	11.5504
0	9.90815	0	11.5841	0	11.5841
0	9.94215	0	11.6177	0	11.6177
0	9.97615	0	11.6514	0	11.6514
0	10.0101	0	11.6851	0	11.6851
0	10.0441	0	11.7188	0	11.7188
0	10.0781	0	11.7525	0	11.7525
0	10.1121	0	11.7862	0	11.7862
0	10.1461	0	11.8199	0	11.8199
0	10.1801	0	11.8535	0	11.8535
0	10.2141	0	11.8872	0	11.8872
0	10.2481	0	11.9209	0	11.9209
0	10.2821	0	11.9546	0	11.9546
0	10.3162	0	11.9883	0	11.9883
0	10.3502	0	12.022	0	12.022
0	10.3842	0	12.0557	0	12.0557
0	10.4182	0	12.0893	0	12.0893
0	10.4522	0	12.123	0	12.123
0	10.4862	0	12.1567	0	12.1567
0	10.5202	0	12.1904	0	12.1904
0	10.5542	0	12.2241	0	12.2241
0	10.5882	0	12.2578	0	12.2578
0	10.6222	0	12.2914	0	12.2914
0	10.6562	0	12.3251	0	12.3251
0	10.6902	0	12.3588	0	12.3588
0	10.7242	0	12.3925	0	12.3925

## Sheet: Fig. 6f
Cu		C		O
PDOS (states/eV)	Energy (eV)	PDOS (states/eV)	Energy (eV)	PDOS (states/eV)	Energy (eV)
0	-24.2212	0	-23.2181	0	-23.2181
0	-24.1863	0	-23.1813	0	-23.1813
0	-24.1514	0	-23.1445	0	-23.1445
0	-24.1165	0	-23.1077	0	-23.1077
0	-24.0816	0	-23.0709	0	-23.0709
0	-24.0467	0	-23.0341	0	-23.0341
0	-24.0118	0	-22.9973	0	-22.9973
0	-23.9768	0	-22.9605	0	-22.9605
0	-23.9419	0	-22.9237	0	-22.9237
0	-23.907	0	-22.8869	0	-22.8869
0	-23.8721	0	-22.8502	0	-22.8502
0	-23.8372	0	-22.8134	0	-22.8134
0	-23.8023	0	-22.7766	0	-22.7766
0	-23.7674	0	-22.7398	0	-22.7398
0	-23.7325	0	-22.703	0	-22.703
0	-23.6976	0	-22.6662	0	-22.6662
0	-23.6626	0	-22.6294	0	-22.6294
0	-23.6277	0	-22.5926	0	-22.5926
0	-23.5928	0	-22.5558	0	-22.5558
0	-23.5579	0	-22.519	0	-22.519
0	-23.523	0	-22.4822	0	-22.4822
0	-23.4881	0	-22.4454	0	-22.4454
0	-23.4532	0	-22.4086	0	-22.4086
0	-23.4183	0	-22.3719	0	-22.3719
0	-23.3833	0	-22.3351	0	-22.3351
0	-23.3484	0	-22.2983	0	-22.2983
0	-23.3135	0	-22.2615	0	-22.2615
0	-23.2786	0	-22.2247	0	-22.2247
0	-23.2437	0	-22.1879	0	-22.1879
0	-23.2088	0	-22.1511	0	-22.1511
0	-23.1739	0	-22.1143	0	-22.1143
0	-23.139	0	-22.0775	0	-22.0775
0	-23.1041	0	-22.0407	0	-22.0407
0	-23.0691	0	-22.0039	0	-22.0039
0	-23.0342	0	-21.9671	0	-21.9671
0	-22.9993	0	-21.9303	0	-21.9303
0	-22.9644	0	-21.8936	0.0002	-21.8936
0	-22.9295	0.0001	-21.8568	0.0004	-21.8568
0	-22.8946	0.0003	-21.82	0.001	-21.82
0	-22.8597	0.001	-21.7832	0.0028	-21.7832
0	-22.8248	0.0023	-21.7464	0.0066	-21.7464
0	-22.7899	0.0052	-21.7096	0.0144	-21.7096
0	-22.7549	0.0104	-21.6728	0.0288	-21.6728
0	-22.72	0.019	-21.636	0.0529	-21.636
0	-22.6851	0.0311	-21.5992	0.0867	-21.5992
0.0001	-22.6502	0.0448	-21.5624	0.1247	-21.5624
0.0001	-22.6153	0.0541	-21.5256	0.1507	-21.5256
0.0002	-22.5804	0.048	-21.4888	0.1334	-21.4888
0.0003	-22.5455	0.0108	-21.4521	0.0299	-21.4521
0.0003	-22.5106	0.0736	-21.4153	0.2051	-21.4153
0.0002	-22.4757	0.2146	-21.3785	0.5976	-21.3785
0.0001	-22.4407	0.4068	-21.3417	1.1322	-21.3417
0.0006	-22.4058	0.6249	-21.3049	1.7394	-21.3049
0.0014	-22.3709	0.8271	-21.2681	2.3023	-21.2681
0.0023	-22.336	0.9661	-21.2313	2.6893	-21.2313
0.0035	-22.3011	1.0061	-21.1945	2.8005	-21.1945
0.0046	-22.2662	0.9362	-21.1577	2.6059	-21.1577
0.0052	-22.2313	0.7751	-21.1209	2.1574	-21.1209
0.0053	-22.1964	0.5637	-21.0841	1.569	-21.0841
0.0049	-22.1615	0.3491	-21.0473	0.9718	-21.0473
0.0042	-22.1265	0.1697	-21.0105	0.472	-21.0105
0.0031	-22.0916	0.0446	-20.9738	0.1242	-20.9738
0.0018	-22.0567	0.0252	-20.937	0.0703	-20.937
0.001	-22.0218	0.0521	-20.9002	0.1451	-20.9002
0.0003	-21.9869	0.0525	-20.8634	0.1462	-20.8634
0	-21.952	0.0411	-20.8266	0.1144	-20.8266
0.0003	-21.9171	0.0275	-20.7898	0.0763	-20.7898
0.0003	-21.8822	0.0163	-20.753	0.0451	-20.753
0.0003	-21.8472	0.0087	-20.7162	0.024	-20.7162
0.0001	-21.8123	0.0041	-20.6794	0.0115	-20.6794
0.0001	-21.7774	0.0018	-20.6426	0.0053	-20.6426
0	-21.7425	0.0008	-20.6058	0.0022	-20.6058
0	-21.7076	0.0003	-20.569	0.0007	-20.569
0	-21.6727	0.0001	-20.5322	0.0002	-20.5322
0	-21.6378	0	-20.4955	0	-20.4955
0	-21.6029	0	-20.4587	0	-20.4587
0	-21.568	0	-20.4219	0	-20.4219
0	-21.533	0	-20.3851	0	-20.3851
0.0004	-21.4981	0	-20.3483	0	-20.3483
0.0013	-21.4632	0	-20.3115	0	-20.3115
0.0027	-21.4283	0	-20.2747	0	-20.2747
0.0045	-21.3934	0	-20.2379	0	-20.2379
0.0062	-21.3585	0	-20.2011	0	-20.2011
0.0073	-21.3236	0	-20.1643	0	-20.1643
0.0083	-21.2887	0	-20.1275	0	-20.1275
0.0088	-21.2538	0	-20.0907	0	-20.0907
0.0085	-21.2188	0	-20.054	0	-20.054
0.008	-21.1839	0	-20.0172	0	-20.0172
0.0074	-21.149	0	-19.9804	0	-19.9804
0.0071	-21.1141	0	-19.9436	0	-19.9436
0.0061	-21.0792	0	-19.9068	0	-19.9068
0.0056	-21.0443	0	-19.87	0.0002	-19.87
0.0052	-21.0094	0.0001	-19.8332	0.0008	-19.8332
0.0048	-20.9745	0.0005	-19.7964	0.0022	-19.7964
0.0048	-20.9396	0.0011	-19.7596	0.0053	-19.7596
0.0049	-20.9046	0.0024	-19.7228	0.0121	-19.7228
0.0056	-20.8697	0.0051	-19.686	0.0255	-19.686
0.0074	-20.8348	0.0097	-19.6492	0.0484	-19.6492
0.0089	-20.7999	0.0168	-19.6124	0.0835	-19.6124
0.0111	-20.765	0.0256	-19.5757	0.1275	-19.5757
0.0128	-20.7301	0.0336	-19.5389	0.1676	-19.5389
0.0148	-20.6952	0.0351	-19.5021	0.175	-19.5021
0.016	-20.6603	0.0208	-19.4653	0.1039	-19.4653
0.0161	-20.6254	0.0201	-19.4285	0.1	-19.4285
0.016	-20.5904	0.0963	-19.3917	0.48	-19.3917
0.0157	-20.5555	0.209	-19.3549	1.0426	-19.3549
0.0156	-20.5206	0.3476	-19.3181	1.7337	-19.3181
0.0165	-20.4857	0.4886	-19.2813	2.4372	-19.2813
0.0186	-20.4508	0.6013	-19.2445	2.9993	-19.2445
0.0232	-20.4159	0.6576	-19.2077	3.2801	-19.2077
0.028	-20.381	0.6425	-19.1709	3.2049	-19.1709
0.0331	-20.3461	0.5601	-19.1341	2.7936	-19.1341
0.0386	-20.3112	0.4319	-19.0974	2.1539	-19.0974
0.0436	-20.2762	0.2883	-19.0606	1.4381	-19.0606
0.0477	-20.2413	0.1583	-19.0238	0.7894	-19.0238
0.0505	-20.2064	0.0601	-18.987	0.2997	-18.987
0.0519	-20.1715	0.0007	-18.9502	0.0038	-18.9502
0.0526	-20.1366	0.0293	-18.9134	0.1463	-18.9134
0.0525	-20.1017	0.0358	-18.8766	0.1786	-18.8766
0.0521	-20.0668	0.0307	-18.8398	0.1531	-18.8398
0.0515	-20.0319	0.0218	-18.803	0.1087	-18.803
0.0516	-19.9969	0.0135	-18.7662	0.0676	-18.7662
0.0518	-19.962	0.0075	-18.7294	0.0375	-18.7294
0.0532	-19.9271	0.0038	-18.6926	0.0189	-18.6926
0.0561	-19.8922	0.0017	-18.6559	0.0087	-18.6559
0.0588	-19.8573	0.0007	-18.6191	0.0036	-18.6191
0.0617	-19.8224	0.0002	-18.5823	0.0014	-18.5823
0.0638	-19.7875	0.0001	-18.5455	0.0004	-18.5455
0.0641	-19.7526	0	-18.5087	0.0002	-18.5087
0.0632	-19.7177	0	-18.4719	0	-18.4719
0.0605	-19.6827	0	-18.4351	0	-18.4351
0.0561	-19.6478	0	-18.3983	0	-18.3983
0.0504	-19.6129	0	-18.3615	0	-18.3615
0.0441	-19.578	0	-18.3247	0	-18.3247
0.0376	-19.5431	0	-18.2879	0	-18.2879
0.0329	-19.5082	0	-18.2511	0	-18.2511
0.0292	-19.4733	0	-18.2143	0	-18.2143
0.0277	-19.4384	0	-18.1776	0	-18.1776
0.0275	-19.4035	0	-18.1408	0	-18.1408
0.0284	-19.3685	0	-18.104	0	-18.104
0.031	-19.3336	0	-18.0672	0	-18.0672
0.0342	-19.2987	0	-18.0304	0	-18.0304
0.0378	-19.2638	0	-17.9936	0	-17.9936
0.0419	-19.2289	0	-17.9568	0	-17.9568
0.0455	-19.194	0	-17.92	0	-17.92
0.0481	-19.1591	0	-17.8832	0	-17.8832
0.0502	-19.1242	0	-17.8464	0	-17.8464
0.0517	-19.0893	0	-17.8096	0	-17.8096
0.0523	-19.0543	0	-17.7728	0	-17.7728
0.0509	-19.0194	0	-17.736	0	-17.736
0.0486	-18.9845	0	-17.6993	0	-17.6993
0.0452	-18.9496	0	-17.6625	0	-17.6625
0.0406	-18.9147	0	-17.6257	0	-17.6257
0.0347	-18.8798	0	-17.5889	0	-17.5889
0.0284	-18.8449	0	-17.5521	0	-17.5521
0.0221	-18.81	0	-17.5153	0	-17.5153
0.0164	-18.7751	0	-17.4785	0	-17.4785
0.0112	-18.7401	0	-17.4417	0	-17.4417
0.0084	-18.7052	0	-17.4049	0	-17.4049
0.005	-18.6703	0	-17.3681	0	-17.3681
0.0026	-18.6354	0	-17.3313	0	-17.3313
0.0011	-18.6005	0	-17.2945	0	-17.2945
0.0007	-18.5656	0	-17.2578	0	-17.2578
0.0009	-18.5307	0	-17.221	0	-17.221
0.0009	-18.4958	0	-17.1842	0	-17.1842
0.0009	-18.4608	0	-17.1474	0	-17.1474
0.0002	-18.4259	0	-17.1106	0	-17.1106
0	-18.391	0	-17.0738	0	-17.0738
0	-18.3561	0	-17.037	0	-17.037
0	-18.3212	0	-17.0002	0	-17.0002
0	-18.2863	0	-16.9634	0	-16.9634
0	-18.2514	0	-16.9266	0	-16.9266
0	-18.2165	0	-16.8898	0	-16.8898
0	-18.1816	0	-16.853	0	-16.853
0	-18.1466	0	-16.8162	0	-16.8162
0	-18.1117	0	-16.7795	0	-16.7795
0	-18.0768	0	-16.7427	0	-16.7427
0	-18.0419	0	-16.7059	0	-16.7059
0	-18.007	0	-16.6691	0	-16.6691
0	-17.9721	0	-16.6323	0	-16.6323
0	-17.9372	0	-16.5955	0	-16.5955
0	-17.9023	0	-16.5587	0	-16.5587
0	-17.8674	0	-16.5219	0	-16.5219
0	-17.8324	0	-16.4851	0	-16.4851
0	-17.7975	0	-16.4483	0	-16.4483
0	-17.7626	0	-16.4115	0	-16.4115
0	-17.7277	0	-16.3747	0	-16.3747
0	-17.6928	0	-16.3379	0	-16.3379
0	-17.6579	0	-16.3012	0	-16.3012
0	-17.623	0	-16.2644	0	-16.2644
0	-17.5881	0	-16.2276	0	-16.2276
0	-17.5532	0	-16.1908	0	-16.1908
0	-17.5182	0	-16.154	0	-16.154
0	-17.4833	0	-16.1172	0	-16.1172
0	-17.4484	0	-16.0804	0	-16.0804
0	-17.4135	0	-16.0436	0	-16.0436
0	-17.3786	0	-16.0068	0	-16.0068
0	-17.3437	0	-15.97	0	-15.97
0	-17.3088	0	-15.9332	0	-15.9332
0	-17.2739	0	-15.8964	0	-15.8964
0	-17.239	0	-15.8597	0	-15.8597
0	-17.204	0	-15.8229	0	-15.8229
0	-17.1691	0	-15.7861	0	-15.7861
0	-17.1342	0	-15.7493	0	-15.7493
0	-17.0993	0	-15.7125	0	-15.7125
0	-17.0644	0	-15.6757	0	-15.6757
0	-17.0295	0	-15.6389	0	-15.6389
0	-16.9946	0	-15.6021	0	-15.6021
0	-16.9597	0	-15.5653	0	-15.5653
0	-16.9247	0	-15.5285	0	-15.5285
0	-16.8898	0	-15.4917	0	-15.4917
0	-16.8549	0	-15.4549	0	-15.4549
0	-16.82	0	-15.4181	0	-15.4181
0	-16.7851	0	-15.3814	0	-15.3814
0	-16.7502	0	-15.3446	0	-15.3446
0	-16.7153	0	-15.3078	0	-15.3078
0	-16.6804	0	-15.271	0	-15.271
0	-16.6455	0	-15.2342	0	-15.2342
0	-16.6105	0	-15.1974	0	-15.1974
0	-16.5756	0	-15.1606	0	-15.1606
0	-16.5407	0	-15.1238	0	-15.1238
0	-16.5058	0	-15.087	0	-15.087
0	-16.4709	0	-15.0502	0	-15.0502
0	-16.436	0	-15.0134	0	-15.0134
0	-16.4011	0	-14.9766	0	-14.9766
0	-16.3662	0	-14.9398	0	-14.9398
0	-16.3313	0	-14.9031	0	-14.9031
0	-16.2963	0	-14.8663	0	-14.8663
0	-16.2614	0	-14.8295	0	-14.8295
0	-16.2265	0	-14.7927	0	-14.7927
0	-16.1916	0	-14.7559	0	-14.7559
0	-16.1567	0	-14.7191	0	-14.7191
0	-16.1218	0	-14.6823	0	-14.6823
0	-16.0869	0	-14.6455	0	-14.6455
0	-16.052	0	-14.6087	0	-14.6087
0	-16.0171	0	-14.5719	0	-14.5719
0	-15.9821	0	-14.5351	0	-14.5351
0	-15.9472	0	-14.4983	0	-14.4983
0	-15.9123	0	-14.4616	0	-14.4616
0	-15.8774	0	-14.4248	0	-14.4248
0	-15.8425	0	-14.388	0	-14.388
0	-15.8076	0	-14.3512	0	-14.3512
0	-15.7727	0	-14.3144	0	-14.3144
0	-15.7378	0	-14.2776	0	-14.2776
0	-15.7029	0	-14.2408	0	-14.2408
0	-15.6679	0	-14.204	0	-14.204
0	-15.633	0	-14.1672	0	-14.1672
0	-15.5981	0	-14.1304	0	-14.1304
0	-15.5632	0	-14.0936	0	-14.0936
0	-15.5283	0	-14.0568	0	-14.0568
0	-15.4934	0	-14.02	0	-14.02
0	-15.4585	0	-13.9833	0	-13.9833
0	-15.4236	0	-13.9465	0	-13.9465
0	-15.3886	0	-13.9097	0	-13.9097
0	-15.3537	0	-13.8729	0	-13.8729
0	-15.3188	0	-13.8361	0	-13.8361
0	-15.2839	0	-13.7993	0	-13.7993
0	-15.249	0	-13.7625	0	-13.7625
0	-15.2141	0	-13.7257	0	-13.7257
0	-15.1792	0	-13.6889	0	-13.6889
0	-15.1443	0	-13.6521	0	-13.6521
0	-15.1094	0	-13.6153	0	-13.6153
0	-15.0744	0	-13.5785	0	-13.5785
0	-15.0395	0	-13.5417	0	-13.5417
0	-15.0046	0	-13.505	0	-13.505
0	-14.9697	0	-13.4682	0	-13.4682
0	-14.9348	0	-13.4314	0	-13.4314
0	-14.8999	0	-13.3946	0	-13.3946
0	-14.865	0	-13.3578	0	-13.3578
0	-14.8301	0	-13.321	0	-13.321
0	-14.7952	0	-13.2842	0	-13.2842
0	-14.7602	0	-13.2474	0	-13.2474
0	-14.7253	0	-13.2106	0	-13.2106
0	-14.6904	0	-13.1738	0	-13.1738
0	-14.6555	0	-13.137	0	-13.137
0	-14.6206	0	-13.1002	0	-13.1002
0	-14.5857	0	-13.0635	0	-13.0635
0	-14.5508	0	-13.0267	0	-13.0267
0	-14.5159	0	-12.9899	0	-12.9899
0	-14.481	0	-12.9531	0	-12.9531
0	-14.446	0	-12.9163	0	-12.9163
0	-14.4111	0	-12.8795	0	-12.8795
0	-14.3762	0	-12.8427	0	-12.8427
0	-14.3413	0	-12.8059	0	-12.8059
0	-14.3064	0	-12.7691	0	-12.7691
0	-14.2715	0	-12.7323	0	-12.7323
0	-14.2366	0	-12.6955	0	-12.6955
0	-14.2017	0	-12.6587	0	-12.6587
0	-14.1668	0	-12.6219	0	-12.6219
0	-14.1318	0	-12.5852	0	-12.5852
0	-14.0969	0	-12.5484	0	-12.5484
0	-14.062	0	-12.5116	0	-12.5116
0	-14.0271	0	-12.4748	0	-12.4748
0	-13.9922	0	-12.438	0	-12.438
0	-13.9573	0	-12.4012	0	-12.4012
0	-13.9224	0	-12.3644	0	-12.3644
0	-13.8875	0	-12.3276	0	-12.3276
0	-13.8526	0	-12.2908	0	-12.2908
0	-13.8176	0	-12.254	0	-12.254
0	-13.7827	0	-12.2172	0	-12.2172
0	-13.7478	0	-12.1804	0	-12.1804
0	-13.7129	0	-12.1436	0	-12.1436
0	-13.678	0	-12.1069	0	-12.1069
0	-13.6431	0	-12.0701	0	-12.0701
0	-13.6082	0	-12.0333	0	-12.0333
0	-13.5733	0	-11.9965	0	-11.9965
0	-13.5383	0	-11.9597	0	-11.9597
0	-13.5034	0	-11.9229	0	-11.9229
0	-13.4685	0	-11.8861	0	-11.8861
0	-13.4336	0	-11.8493	0	-11.8493
0	-13.3987	0	-11.8125	0	-11.8125
0	-13.3638	0	-11.7757	0	-11.7757
0	-13.3289	0	-11.7389	0	-11.7389
0	-13.294	0	-11.7021	0	-11.7021
0	-13.2591	0	-11.6654	0	-11.6654
0	-13.2241	0	-11.6286	0	-11.6286
0	-13.1892	0	-11.5918	0	-11.5918
0	-13.1543	0	-11.555	0	-11.555
0	-13.1194	0	-11.5182	0	-11.5182
0	-13.0845	0	-11.4814	0	-11.4814
0	-13.0496	0	-11.4446	0	-11.4446
0	-13.0147	0	-11.4078	0	-11.4078
0	-12.9798	0	-11.371	0	-11.371
0	-12.9449	0	-11.3342	0	-11.3342
0	-12.9099	0	-11.2974	0	-11.2974
0	-12.875	0	-11.2606	0	-11.2606
0	-12.8401	0	-11.2238	0	-11.2238
0	-12.8052	0	-11.1871	0	-11.1871
0	-12.7703	0	-11.1503	0	-11.1503
0	-12.7354	0	-11.1135	0	-11.1135
0	-12.7005	0	-11.0767	0	-11.0767
0	-12.6656	0	-11.0399	0	-11.0399
0	-12.6307	0	-11.0031	0	-11.0031
0	-12.5957	0	-10.9663	0	-10.9663
0	-12.5608	0	-10.9295	0	-10.9295
0	-12.5259	0	-10.8927	0	-10.8927
0	-12.491	0	-10.8559	0	-10.8559
0	-12.4561	0	-10.8191	0	-10.8191
0	-12.4212	0	-10.7823	0	-10.7823
0	-12.3863	0	-10.7455	0	-10.7455
0	-12.3514	0	-10.7088	0	-10.7088
0	-12.3165	0	-10.672	0	-10.672
0	-12.2815	0	-10.6352	0	-10.6352
0	-12.2466	0	-10.5984	0	-10.5984
0	-12.2117	0	-10.5616	0	-10.5616
0	-12.1768	0	-10.5248	0	-10.5248
0	-12.1419	0	-10.488	0	-10.488
0	-12.107	0	-10.4512	0	-10.4512
0	-12.0721	0	-10.4144	0	-10.4144
0	-12.0372	0	-10.3776	0	-10.3776
0	-12.0022	0	-10.3408	0	-10.3408
0	-11.9673	0	-10.304	0	-10.304
0	-11.9324	0	-10.2673	0	-10.2673
0	-11.8975	0	-10.2305	0	-10.2305
0	-11.8626	0	-10.1937	0	-10.1937
0	-11.8277	0	-10.1569	0	-10.1569
0	-11.7928	0	-10.1201	0	-10.1201
0	-11.7579	0	-10.0833	0	-10.0833
0	-11.723	0	-10.0465	0	-10.0465
0	-11.688	0	-10.0097	0	-10.0097
0	-11.6531	0	-9.9729	0	-9.9729
0	-11.6182	0	-9.9361	0	-9.9361
0	-11.5833	0	-9.8993	0	-9.8993
0	-11.5484	0	-9.8625	0	-9.8625
0	-11.5135	0	-9.8257	0	-9.8257
0	-11.4786	0	-9.789	0	-9.789
0	-11.4437	0	-9.7522	0	-9.7522
0	-11.4088	0	-9.7154	0	-9.7154
0	-11.3738	0	-9.6786	0	-9.6786
0	-11.3389	0	-9.6418	0	-9.6418
0	-11.304	0	-9.605	0	-9.605
0	-11.2691	0	-9.5682	0	-9.5682
0	-11.2342	0	-9.5314	0	-9.5314
0	-11.1993	0.0002	-9.4946	0	-9.4946
0	-11.1644	0.0005	-9.4578	0.0003	-9.4578
0	-11.1295	0.0012	-9.421	0.0008	-9.421
0	-11.0946	0.0028	-9.3842	0.0021	-9.3842
0	-11.0596	0.0062	-9.3475	0.0047	-9.3475
0	-11.0247	0.0124	-9.3107	0.0095	-9.3107
0	-10.9898	0.023	-9.2739	0.0174	-9.2739
0	-10.9549	0.0378	-9.2371	0.0288	-9.2371
0	-10.92	0.055	-9.2003	0.042	-9.2003
0	-10.8851	0.0671	-9.1635	0.0512	-9.1635
0	-10.8502	0.0609	-9.1267	0.0466	-9.1267
0	-10.8153	0.0172	-9.0899	0.0132	-9.0899
0	-10.7804	0.0842	-9.0531	0.0642	-9.0531
0	-10.7454	0.2559	-9.0163	0.1952	-9.0163
0	-10.7105	0.4921	-8.9795	0.3753	-8.9795
0.0001	-10.6756	0.7629	-8.9427	0.582	-8.9427
0.0003	-10.6407	1.0172	-8.9059	0.776	-8.9059
0.0005	-10.6058	1.1959	-8.8692	0.9122	-8.8692
0.001	-10.5709	1.2531	-8.8324	0.9557	-8.8324
0.0016	-10.536	1.1732	-8.7956	0.8949	-8.7956
0.0025	-10.5011	0.9777	-8.7588	0.7458	-8.7588
0.0029	-10.4661	0.7164	-8.722	0.5464	-8.722
0.0026	-10.4312	0.4483	-8.6852	0.3419	-8.6852
0.0007	-10.3963	0.2217	-8.6484	0.1691	-8.6484
0.0031	-10.3614	0.0622	-8.6116	0.0475	-8.6116
0.0095	-10.3265	0.0283	-8.5748	0.0214	-8.5748
0.0188	-10.2916	0.064	-8.538	0.0489	-8.538
0.0292	-10.2567	0.0659	-8.5012	0.0502	-8.5012
0.0396	-10.2218	0.0521	-8.4644	0.0397	-8.4644
0.0481	-10.1869	0.0351	-8.4276	0.0267	-8.4276
0.0523	-10.1519	0.0208	-8.3909	0.0159	-8.3909
0.0513	-10.117	0.0112	-8.3541	0.0085	-8.3541
0.0452	-10.0821	0.0054	-8.3173	0.0041	-8.3173
0.0358	-10.0472	0.0024	-8.2805	0.0019	-8.2805
0.025	-10.0123	0.0011	-8.2437	0.0008	-8.2437
0.0149	-9.97742	0.0003	-8.2069	0.0003	-8.2069
0.0068	-9.94252	0.0001	-8.1701	0	-8.1701
0.0012	-9.90762	0	-8.1333	0	-8.1333
0.0016	-9.87272	0	-8.0965	0	-8.0965
0.0028	-9.83772	0	-8.0597	0	-8.0597
0.0028	-9.80282	0	-8.0229	0	-8.0229
0.0023	-9.76792	0	-7.9861	0	-7.9861
0.0014	-9.73302	0	-7.9494	0	-7.9494
0.0008	-9.69812	0	-7.9126	0	-7.9126
0.0005	-9.66322	0	-7.8758	0	-7.8758
0.0002	-9.62832	0	-7.839	0	-7.839
0.0001	-9.59342	0	-7.8022	0	-7.8022
0	-9.55852	0	-7.7654	0	-7.7654
0	-9.52352	0	-7.7286	0	-7.7286
0	-9.48862	0	-7.6918	0	-7.6918
0	-9.45372	0	-7.655	0	-7.655
0	-9.41882	0	-7.6182	0	-7.6182
0	-9.38392	0	-7.5814	0	-7.5814
0	-9.34902	0	-7.5446	0	-7.5446
0	-9.31412	0	-7.5078	0	-7.5078
0	-9.27922	0	-7.4711	0	-7.4711
0	-9.24432	0	-7.4343	0	-7.4343
0	-9.20932	0	-7.3975	0	-7.3975
0	-9.17442	0	-7.3607	0	-7.3607
0	-9.13952	0	-7.3239	0	-7.3239
0	-9.10462	0	-7.2871	0	-7.2871
0	-9.06972	0	-7.2503	0	-7.2503
0	-9.03482	0	-7.2135	0	-7.2135
0	-8.99992	0	-7.1767	0	-7.1767
0.0004	-8.96502	0	-7.1399	0	-7.1399
0.0008	-8.93012	0	-7.1031	0	-7.1031
0.0015	-8.89512	0	-7.0663	0	-7.0663
0.0023	-8.86022	0	-7.0295	0	-7.0295
0.0046	-8.82532	0	-6.9928	0	-6.9928
0.006	-8.79042	0	-6.956	0	-6.956
0.0071	-8.75552	0	-6.9192	0	-6.9192
0.006	-8.72062	0	-6.8824	0	-6.8824
0.0045	-8.68572	0	-6.8456	0	-6.8456
0.0093	-8.65082	0	-6.8088	0	-6.8088
0.0184	-8.61582	0	-6.772	0	-6.772
0.0357	-8.58092	0	-6.7352	0	-6.7352
0.0594	-8.54602	0	-6.6984	0	-6.6984
0.0894	-8.51112	0	-6.6616	0	-6.6616
0.1231	-8.47622	0	-6.6248	0	-6.6248
0.1597	-8.44132	0	-6.588	0	-6.588
0.1967	-8.40642	0	-6.5513	0.0002	-6.5513
0.2358	-8.37152	0.0001	-6.5145	0.0007	-6.5145
0.2742	-8.33662	0.0005	-6.4777	0.0014	-6.4777
0.3117	-8.30162	0.0013	-6.4409	0.0037	-6.4409
0.3463	-8.26672	0.003	-6.4041	0.0088	-6.4041
0.3758	-8.23182	0.0063	-6.3673	0.0181	-6.3673
0.3984	-8.19692	0.0118	-6.3305	0.0347	-6.3305
0.4141	-8.16202	0.0204	-6.2937	0.0596	-6.2937
0.4198	-8.12712	0.0311	-6.2569	0.0907	-6.2569
0.4185	-8.09222	0.0408	-6.2201	0.1188	-6.2201
0.412	-8.05732	0.0423	-6.1833	0.1231	-6.1833
0.4022	-8.02242	0.0246	-6.1465	0.0715	-6.1465
0.3914	-7.98742	0.0256	-6.1097	0.0745	-6.1097
0.3826	-7.95252	0.1187	-6.073	0.3455	-6.073
0.3751	-7.91762	0.2559	-6.0362	0.7447	-6.0362
0.3693	-7.88272	0.4238	-5.9994	1.2337	-5.9994
0.3638	-7.84782	0.594	-5.9626	1.7292	-5.9626
0.3597	-7.81292	0.7294	-5.9258	2.1229	-5.9258
0.3558	-7.77802	0.7958	-5.889	2.3163	-5.889
0.3519	-7.74312	0.7759	-5.8522	2.258	-5.8522
0.3586	-7.70822	0.6747	-5.8154	1.9636	-5.8154
0.3745	-7.67322	0.5188	-5.7786	1.5099	-5.7786
0.402	-7.63832	0.3452	-5.7418	1.0042	-5.7418
0.4423	-7.60342	0.1881	-5.705	0.5469	-5.705
0.4913	-7.56852	0.0695	-5.6682	0.2009	-5.6682
0.5445	-7.53362	0.005	-5.6314	0.0173	-5.6314
0.5935	-7.49872	0.0418	-5.5947	0.1279	-5.5947
0.6311	-7.46382	0.0545	-5.5579	0.1703	-5.5579
0.6496	-7.42892	0.0562	-5.5211	0.1825	-5.5211
0.6457	-7.39402	0.055	-5.4843	0.1892	-5.4843
0.62	-7.35902	0.0535	-5.4475	0.1926	-5.4475
0.577	-7.32412	0.0464	-5.4107	0.172	-5.4107
0.5248	-7.28922	0.0235	-5.3739	0.0874	-5.3739
0.4716	-7.25432	0.0283	-5.3371	0.1099	-5.3371
0.4264	-7.21942	0.1166	-5.3003	0.4558	-5.3003
0.3946	-7.18452	0.2439	-5.2635	0.9527	-5.2635
0.3784	-7.14962	0.3965	-5.2267	1.5485	-5.2267
0.3765	-7.11472	0.5481	-5.1899	2.1394	-5.1899
0.3862	-7.07972	0.6643	-5.1532	2.5938	-5.1532
0.4002	-7.04482	0.7162	-5.1164	2.7971	-5.1164
0.4142	-7.00992	0.6895	-5.0796	2.6942	-5.0796
0.4227	-6.97502	0.5907	-5.0428	2.3111	-5.0428
0.4273	-6.94012	0.4442	-5.006	1.7488	-5.006
0.4301	-6.90522	0.2957	-4.9692	1.1551	-4.9692
0.4343	-6.87032	0.1711	-4.9324	0.6439	-4.9324
0.4421	-6.83542	0.084	-4.8956	0.2764	-4.8956
0.4591	-6.80052	0.0494	-4.8588	0.1156	-4.8588
0.4856	-6.76552	0.0804	-4.822	0.2305	-4.822
0.5225	-6.73062	0.0701	-4.7852	0.2175	-4.7852
0.5654	-6.69572	0.0475	-4.7484	0.1583	-4.7484
0.6108	-6.66082	0.1283	-4.7116	0.3114	-4.7116
0.6508	-6.62592	0.2569	-4.6749	0.5676	-4.6749
0.6831	-6.59102	0.4257	-4.6381	0.9178	-4.6381
0.7001	-6.55612	0.6149	-4.6013	1.3002	-4.6013
0.7014	-6.52122	0.7719	-4.5645	1.6301	-4.5645
0.6882	-6.48632	0.858	-4.5277	1.8126	-4.5277
0.662	-6.45132	0.851	-4.4909	1.7982	-4.4909
0.6304	-6.41642	0.7532	-4.4541	1.5914	-4.4541
0.5986	-6.38152	0.5904	-4.4173	1.2479	-4.4173
0.5752	-6.34662	0.4024	-4.3805	0.8505	-4.3805
0.5689	-6.31172	0.2278	-4.3437	0.4813	-4.3437
0.587	-6.27682	0.0927	-4.3069	0.196	-4.3069
0.6345	-6.24192	0.0066	-4.2701	0.014	-4.2701
0.7111	-6.20702	0.0356	-4.2333	0.0752	-4.2333
0.8132	-6.17212	0.047	-4.1966	0.0993	-4.1966
0.9296	-6.13712	0.0415	-4.1598	0.0878	-4.1598
1.0465	-6.10222	0.0302	-4.123	0.0638	-4.123
1.1489	-6.06732	0.019	-4.0862	0.0401	-4.0862
1.2236	-6.03242	0.0107	-4.0494	0.0226	-4.0494
1.2649	-5.99752	0.0055	-4.0126	0.0116	-4.0126
1.2733	-5.96262	0.0025	-3.9758	0.0053	-3.9758
1.2588	-5.92772	0.0011	-3.939	0.0022	-3.939
1.2315	-5.89282	0.0004	-3.9022	0.0009	-3.9022
1.2041	-5.85792	0.0002	-3.8654	0.0004	-3.8654
1.1873	-5.82292	0.0001	-3.8286	0.0002	-3.8286
1.1849	-5.78802	0	-3.7918	0	-3.7918
1.1951	-5.75312	0	-3.7551	0	-3.7551
1.2147	-5.71822	0	-3.7183	0	-3.7183
1.2332	-5.68332	0	-3.6815	0	-3.6815
1.2416	-5.64842	0	-3.6447	0	-3.6447
1.2348	-5.61352	0	-3.6079	0	-3.6079
1.2101	-5.57862	0	-3.5711	0	-3.5711
1.1731	-5.54362	0	-3.5343	0	-3.5343
1.1367	-5.50872	0	-3.4975	0	-3.4975
1.1145	-5.47382	0	-3.4607	0	-3.4607
1.1194	-5.43892	0	-3.4239	0	-3.4239
1.1594	-5.40402	0	-3.3871	0	-3.3871
1.2313	-5.36912	0	-3.3503	0	-3.3503
1.3261	-5.33422	0	-3.3135	0	-3.3135
1.4265	-5.29932	0	-3.2768	0	-3.2768
1.5163	-5.26442	0	-3.24	0	-3.24
1.5862	-5.22942	0	-3.2032	0	-3.2032
1.6322	-5.19452	0	-3.1664	0	-3.1664
1.6576	-5.15962	0	-3.1296	0	-3.1296
1.6686	-5.12472	0	-3.0928	0	-3.0928
1.6682	-5.08982	0	-3.056	0	-3.056
1.6573	-5.05492	0	-3.0192	0	-3.0192
1.6336	-5.02002	0	-2.9824	0	-2.9824
1.5921	-4.98512	0	-2.9456	0	-2.9456
1.5363	-4.95022	0	-2.9088	0	-2.9088
1.4747	-4.91522	0	-2.872	0	-2.872
1.4253	-4.88032	0	-2.8352	0	-2.8352
1.41	-4.84542	0	-2.7985	0	-2.7985
1.4494	-4.81052	0	-2.7617	0	-2.7617
1.5518	-4.77562	0	-2.7249	0	-2.7249
1.7135	-4.74072	0	-2.6881	0	-2.6881
1.9173	-4.70582	0	-2.6513	0	-2.6513
2.1336	-4.67092	0	-2.6145	0	-2.6145
2.3333	-4.63602	0	-2.5777	0	-2.5777
2.4928	-4.60102	0	-2.5409	0	-2.5409
2.6032	-4.56612	0	-2.5041	0	-2.5041
2.6725	-4.53122	0	-2.4673	0	-2.4673
2.7184	-4.49632	0	-2.4305	0	-2.4305
2.7668	-4.46142	0	-2.3937	0	-2.3937
2.8389	-4.42652	0	-2.357	0	-2.357
2.9455	-4.39162	0	-2.3202	0	-2.3202
3.0863	-4.35672	0	-2.2834	0	-2.2834
3.2532	-4.32182	0	-2.2466	0	-2.2466
3.432	-4.28682	0	-2.2098	0.0001	-2.2098
3.6137	-4.25192	0	-2.173	0.0002	-2.173
3.7931	-4.21702	0	-2.1362	0.0006	-2.1362
3.9669	-4.18212	0	-2.0994	0.0016	-2.0994
4.1291	-4.14722	0.0001	-2.0626	0.0044	-2.0626
4.2676	-4.11232	0.0002	-2.0258	0.0101	-2.0258
4.364	-4.07742	0.0004	-1.989	0.0222	-1.989
4.4004	-4.04252	0.0008	-1.9522	0.0441	-1.9522
4.3614	-4.00752	0.0014	-1.9154	0.0806	-1.9154
4.2519	-3.97262	0.0024	-1.8787	0.1333	-1.8787
4.0811	-3.93772	0.0032	-1.8419	0.1972	-1.8419
3.8699	-3.90282	0.0037	-1.8051	0.2541	-1.8051
3.6421	-3.86792	0.0031	-1.7683	0.2676	-1.7683
3.4222	-3.83302	0.0011	-1.7315	0.2751	-1.7315
3.2416	-3.79812	0.0076	-1.6947	0.5518	-1.6947
3.1437	-3.76322	0.0175	-1.6579	0.8696	-1.6579
3.1796	-3.72832	0.03	-1.6211	1.3818	-1.6211
3.3982	-3.69332	0.043	-1.5843	2.3967	-1.5843
3.8249	-3.65842	0.057	-1.5475	3.6256	-1.5475
4.4474	-3.62352	0.0698	-1.5107	4.9132	-1.5107
5.1941	-3.58862	0.0788	-1.4739	6.0656	-1.4739
5.9639	-3.55372	0.083	-1.4371	6.8858	-1.4371
6.6753	-3.51882	0.0822	-1.4004	7.2126	-1.4004
7.2611	-3.48392	0.0767	-1.3636	6.9681	-1.3636
7.7021	-3.44902	0.0671	-1.3268	6.184	-1.3268
8.0211	-3.41412	0.0549	-1.29	5.0012	-1.29
8.2568	-3.37912	0.0412	-1.2532	3.6328	-1.2532
8.4402	-3.34422	0.0276	-1.2164	2.4992	-1.2164
8.5762	-3.30932	0.0158	-1.1796	1.461	-1.1796
8.6639	-3.27442	0.0067	-1.1428	0.6398	-1.1428
8.7062	-3.23952	0.002	-1.106	0.3587	-1.106
8.7263	-3.20462	0.0024	-1.0692	0.2815	-1.0692
8.7631	-3.16972	0.0033	-1.0324	0.3206	-1.0324
8.8869	-3.13482	0.0031	-0.9956	0.2708	-0.9956
9.1613	-3.09992	0.0023	-0.9589	0.1929	-0.9589
9.6417	-3.06492	0.0015	-0.9221	0.1212	-0.9221
10.4274	-3.03002	0.0009	-0.8853	0.0685	-0.8853
11.5614	-2.99512	0.0004	-0.8485	0.0353	-0.8485
13.06	-2.96022	0.0002	-0.8117	0.0168	-0.8117
14.9007	-2.92532	0.0002	-0.7749	0.0073	-0.7749
17.0655	-2.89042	0	-0.7381	0.0029	-0.7381
19.4496	-2.85552	0	-0.7013	0.0011	-0.7013
21.8263	-2.82062	0	-0.6645	0.0003	-0.6645
23.9976	-2.78572	0	-0.6277	0	-0.6277
25.8025	-2.75072	0	-0.5909	0	-0.5909
27.171	-2.71582	0	-0.5541	0	-0.5541
28.1525	-2.68092	0	-0.5173	0	-0.5173
28.8523	-2.64602	0	-0.4806	0	-0.4806
29.3638	-2.61112	0	-0.4438	0	-0.4438
29.8301	-2.57622	0	-0.407	0	-0.407
30.3782	-2.54132	0	-0.3702	0	-0.3702
31.2515	-2.50642	0	-0.3334	0	-0.3334
32.688	-2.47152	0	-0.2966	0	-0.2966
34.6018	-2.43652	0	-0.2598	0	-0.2598
36.907	-2.40162	0	-0.223	0	-0.223
39.4306	-2.36672	0	-0.1862	0	-0.1862
41.9669	-2.33182	0	-0.1494	0	-0.1494
44.3464	-2.29692	0	-0.1126	0	-0.1126
46.5015	-2.26202	0	-0.0758	0	-0.0758
48.4386	-2.22712	0	-0.039	0	-0.039
50.3169	-2.19222	0	-0.0023	0	-0.0023
52.3996	-2.15722	0	0.0345	0	0.0345
54.8287	-2.12232	0	0.0713	0	0.0713
57.6048	-2.08742	0	0.1081	0	0.1081
60.5967	-2.05252	0	0.1449	0	0.1449
63.5494	-2.01762	0	0.1817	0	0.1817
66.1481	-1.98272	0	0.2185	0	0.2185
68.1097	-1.94782	0	0.2553	0	0.2553
69.2515	-1.91292	0	0.2921	0	0.2921
69.5414	-1.87802	0	0.3289	0	0.3289
69.0938	-1.84302	0	0.3657	0	0.3657
68.1275	-1.80812	0	0.4025	0	0.4025
66.8742	-1.77322	0	0.4392	0	0.4392
65.49	-1.73832	0	0.476	0	0.476
63.9934	-1.70342	0	0.5128	0	0.5128
62.2522	-1.66852	0	0.5496	0	0.5496
60.0469	-1.63362	0	0.5864	0	0.5864
57.1734	-1.59872	0	0.6232	0	0.6232
53.5399	-1.56382	0	0.66	0	0.66
49.2239	-1.52882	0	0.6968	0	0.6968
44.4838	-1.49392	0	0.7336	0	0.7336
39.8114	-1.45902	0	0.7704	0	0.7704
35.0523	-1.42412	0	0.8072	0	0.8072
30.6066	-1.38922	0	0.844	0	0.844
26.4999	-1.35432	0	0.8808	0	0.8808
22.7303	-1.31942	0	0.9175	0	0.9175
19.1691	-1.28452	0	0.9543	0	0.9543
15.6065	-1.24962	0	0.9911	0	0.9911
12.3774	-1.21462	0	1.0279	0	1.0279
9.597	-1.17972	0	1.0647	0	1.0647
7.3194	-1.14482	0	1.1015	0	1.1015
5.6849	-1.10992	0	1.1383	0	1.1383
4.7448	-1.07502	0	1.1751	0	1.1751
4.36	-1.04012	0	1.2119	0	1.2119
4.4184	-1.00522	0	1.2487	0	1.2487
4.7571	-0.97032	0	1.2855	0	1.2855
5.09	-0.93542	0	1.3223	0	1.3223
5.3184	-0.90042	0	1.3591	0	1.3591
5.3329	-0.86552	0	1.3958	0	1.3958
5.0856	-0.83062	0	1.4326	0	1.4326
4.6077	-0.79572	0	1.4694	0	1.4694
3.984	-0.76082	0	1.5062	0	1.5062
3.3281	-0.72592	0	1.543	0	1.543
2.7491	-0.69102	0	1.5798	0	1.5798
2.3271	-0.65612	0	1.6166	0	1.6166
2.0881	-0.62112	0	1.6534	0	1.6534
1.9937	-0.58622	0	1.6902	0	1.6902
1.9648	-0.55132	0	1.727	0	1.727
1.9146	-0.51642	0	1.7638	0	1.7638
1.8065	-0.48152	0	1.8006	0	1.8006
1.5898	-0.44662	0	1.8373	0	1.8373
1.2521	-0.41172	0	1.8741	0	1.8741
0.8703	-0.37682	0	1.9109	0	1.9109
0.5181	-0.34192	0	1.9477	0	1.9477
0.2466	-0.30692	0	1.9845	0	1.9845
0.077	-0.27202	0	2.0213	0	2.0213
0.0871	-0.23712	0	2.0581	0	2.0581
0.1587	-0.20222	0	2.0949	0	2.0949
0.2738	-0.16732	0	2.1317	0	2.1317
0.4234	-0.13242	0	2.1685	0	2.1685
0.6022	-0.09752	0	2.2053	0	2.2053
0.7811	-0.06262	0	2.2421	0	2.2421
0.9223	-0.02772	0	2.2789	0	2.2789
0.9993	0.00728	0	2.3156	0	2.3156
0.9851	0.04218	0	2.3524	0	2.3524
0.8792	0.07708	0	2.3892	0	2.3892
0.7062	0.11198	0	2.426	0	2.426
0.505	0.14688	0	2.4628	0	2.4628
0.3107	0.18178	0	2.4996	0	2.4996
0.1513	0.21668	0	2.5364	0	2.5364
0.0418	0.25158	0	2.5732	0	2.5732
0.0286	0.28648	0	2.61	0	2.61
0.0607	0.32148	0	2.6468	0	2.6468
0.0709	0.35638	0	2.6836	0	2.6836
0.0691	0.39128	0	2.7204	0	2.7204
0.0608	0.42618	0	2.7572	0	2.7572
0.0458	0.46108	0	2.7939	0	2.7939
0.0227	0.49598	0	2.8307	0	2.8307
0.0504	0.53088	0	2.8675	0	2.8675
0.1126	0.56578	0	2.9043	0	2.9043
0.2015	0.60068	0	2.9411	0	2.9411
0.3094	0.63568	0	2.9779	0	2.9779
0.4285	0.67058	0	3.0147	0	3.0147
0.5406	0.70548	0	3.0515	0	3.0515
0.6307	0.74038	0	3.0883	0	3.0883
0.6915	0.77528	0	3.1251	0	3.1251
0.7193	0.81018	0	3.1619	0	3.1619
0.7161	0.84508	0	3.1987	0	3.1987
0.6878	0.87998	0	3.2354	0	3.2354
0.6409	0.91498	0	3.2722	0	3.2722
0.5824	0.94988	0	3.309	0	3.309
0.5183	0.98478	0	3.3458	0	3.3458
0.4552	1.01968	0	3.3826	0	3.3826
0.3981	1.05458	0	3.4194	0	3.4194
0.3492	1.08948	0	3.4562	0	3.4562
0.3076	1.12438	0	3.493	0	3.493
0.2756	1.15928	0	3.5298	0	3.5298
0.252	1.19418	0	3.5666	0	3.5666
0.2392	1.22918	0	3.6034	0	3.6034
0.2393	1.26408	0	3.6402	0	3.6402
0.2527	1.29898	0	3.677	0	3.677
0.2806	1.33388	0	3.7137	0	3.7137
0.326	1.36878	0	3.7505	0	3.7505
0.3842	1.40368	0	3.7873	0	3.7873
0.4508	1.43858	0	3.8241	0	3.8241
0.5163	1.47348	0	3.8609	0	3.8609
0.5746	1.50838	0	3.8977	0	3.8977
0.6162	1.54338	0	3.9345	0	3.9345
0.6372	1.57828	0	3.9713	0	3.9713
0.6353	1.61318	0	4.0081	0	4.0081
0.6156	1.64808	0	4.0449	0	4.0449
0.5821	1.68298	0	4.0817	0	4.0817
0.5432	1.71788	0	4.1185	0	4.1185
0.5053	1.75278	0	4.1553	0	4.1553
0.4737	1.78768	0	4.192	0	4.192
0.4528	1.82258	0	4.2288	0	4.2288
0.4429	1.85758	0	4.2656	0	4.2656
0.4458	1.89248	0.0001	4.3024	0	4.3024
0.4615	1.92738	0.0002	4.3392	0.0002	4.3392
0.4911	1.96228	0.0006	4.376	0.0006	4.376
0.5347	1.99718	0.0015	4.4128	0.0015	4.4128
0.5924	2.03208	0.0034	4.4496	0.0037	4.4496
0.6592	2.06698	0.0075	4.4864	0.0079	4.4864
0.7346	2.10188	0.0148	4.5232	0.0155	4.5232
0.8103	2.13678	0.0264	4.56	0.0279	4.56
0.8843	2.17178	0.0418	4.5968	0.0441	4.5968
0.9518	2.20668	0.0579	4.6335	0.0612	4.6335
1.0088	2.24158	0.066	4.6703	0.0695	4.6703
1.0536	2.27648	0.0507	4.7071	0.0534	4.7071
1.0791	2.31138	0.0072	4.7439	0.0075	4.7439
1.0832	2.34628	0.1264	4.7807	0.1332	4.7807
1.061	2.38118	0.3143	4.8175	0.3311	4.8175
1.0117	2.41608	0.5584	4.8543	0.5883	4.8543
0.9387	2.45108	0.8224	4.8911	0.8665	4.8911
0.8483	2.48598	1.0522	4.9279	1.1087	4.9279
0.7512	2.52088	1.1925	4.9647	1.2564	4.9647
0.6567	2.55578	1.2062	5.0015	1.2709	5.0015
0.5745	2.59068	1.0897	5.0383	1.1483	5.0383
0.5114	2.62558	0.874	5.0751	0.9208	5.0751
0.4679	2.66048	0.6122	5.1118	0.6451	5.1118
0.4418	2.69538	0.3604	5.1486	0.3796	5.1486
0.4299	2.73028	0.1592	5.1854	0.1678	5.1854
0.4267	2.76528	0.0261	5.2222	0.0276	5.2222
0.4256	2.80018	0.043	5.259	0.0453	5.259
0.4249	2.83508	0.0653	5.2958	0.0688	5.2958
0.4236	2.86998	0.0607	5.3326	0.064	5.3326
0.4185	2.90488	0.0454	5.3694	0.0477	5.3694
0.4108	2.93978	0.0293	5.4062	0.0309	5.4062
0.4012	2.97468	0.0168	5.443	0.0177	5.443
0.3889	3.00958	0.0087	5.4798	0.0093	5.4798
0.3725	3.04448	0.0042	5.5166	0.0043	5.5166
0.3528	3.07948	0.0018	5.5534	0.0019	5.5534
0.3297	3.11438	0.0007	5.5901	0.0008	5.5901
0.3027	3.14928	0.0003	5.6269	0.0002	5.6269
0.2766	3.18418	0.0001	5.6637	0	5.6637
0.2517	3.21908	0	5.7005	0	5.7005
0.2309	3.25398	0	5.7373	0	5.7373
0.2165	3.28888	0	5.7741	0	5.7741
0.2077	3.32378	0	5.8109	0	5.8109
0.2088	3.35868	0	5.8477	0	5.8477
0.2173	3.39368	0	5.8845	0	5.8845
0.2336	3.42858	0	5.9213	0	5.9213
0.2557	3.46348	0	5.9581	0	5.9581
0.2804	3.49838	0	5.9949	0	5.9949
0.3037	3.53328	0.0001	6.0316	0	6.0316
0.3206	3.56818	0.0003	6.0684	0	6.0684
0.3254	3.60308	0.0007	6.1052	0.0001	6.1052
0.3171	3.63798	0.0015	6.142	0.0002	6.142
0.2949	3.67288	0.0026	6.1788	0.0005	6.1788
0.2604	3.70788	0.0044	6.2156	0.0009	6.2156
0.222	3.74278	0.0069	6.2524	0.0012	6.2524
0.1832	3.77768	0.0091	6.2892	0.0018	6.2892
0.1488	3.81258	0.0095	6.326	0.0019	6.326
0.1245	3.84748	0.0062	6.3628	0.0011	6.3628
0.1124	3.88238	0.004	6.3996	0.0008	6.3996
0.1129	3.91728	0.0236	6.4364	0.0048	6.4364
0.1253	3.95218	0.0536	6.4732	0.0105	6.4732
0.145	3.98708	0.0917	6.5099	0.0175	6.5099
0.1702	4.02208	0.1327	6.5467	0.0252	6.5467
0.1972	4.05698	0.1687	6.5835	0.0319	6.5835
0.2222	4.09188	0.1914	6.6203	0.0358	6.6203
0.2446	4.12678	0.1951	6.6571	0.0363	6.6571
0.2629	4.16168	0.1788	6.6939	0.033	6.6939
0.2803	4.19658	0.1465	6.7307	0.0266	6.7307
0.2981	4.23148	0.1057	6.7675	0.0186	6.7675
0.3158	4.26638	0.0649	6.8043	0.0108	6.8043
0.3367	4.30138	0.031	6.8411	0.0057	6.8411
0.3578	4.33628	0.0079	6.8779	0.0028	6.8779
0.3773	4.37118	0.0044	6.9147	0.0022	6.9147
0.392	4.40608	0.0061	6.9515	0.0016	6.9515
0.3999	4.44098	0.0062	6.9882	0.0054	6.9882
0.4007	4.47588	0.0113	7.025	0.0118	7.025
0.3928	4.51078	0.0248	7.0618	0.021	7.0618
0.3806	4.54568	0.0384	7.0986	0.0319	7.0986
0.3662	4.58058	0.0497	7.1354	0.0432	7.1354
0.353	4.61558	0.0569	7.1722	0.0529	7.1722
0.3438	4.65048	0.0592	7.209	0.0602	7.209
0.3395	4.68538	0.057	7.2458	0.0642	7.2458
0.3391	4.72028	0.0514	7.2826	0.065	7.2826
0.341	4.75518	0.0443	7.3194	0.0629	7.3194
0.3419	4.79008	0.0372	7.3562	0.0587	7.3562
0.3409	4.82498	0.0318	7.393	0.0536	7.393
0.3358	4.85988	0.0284	7.4297	0.0484	7.4297
0.3277	4.89478	0.0274	7.4665	0.0442	7.4665
0.3195	4.92978	0.0284	7.5033	0.0407	7.5033
0.3135	4.96468	0.0306	7.5401	0.0385	7.5401
0.3116	4.99958	0.0337	7.5769	0.0374	7.5769
0.3184	5.03448	0.0369	7.6137	0.0372	7.6137
0.3314	5.06938	0.0402	7.6505	0.0375	7.6505
0.3506	5.10428	0.0433	7.6873	0.0383	7.6873
0.3717	5.13918	0.0461	7.7241	0.039	7.7241
0.3926	5.17408	0.0487	7.7609	0.0394	7.7609
0.4102	5.20898	0.0508	7.7977	0.0393	7.7977
0.4257	5.24398	0.0518	7.8345	0.0385	7.8345
0.4384	5.27888	0.0517	7.8713	0.0373	7.8713
0.4493	5.31378	0.0509	7.908	0.036	7.908
0.4584	5.34868	0.049	7.9448	0.0347	7.9448
0.4644	5.38358	0.0466	7.9816	0.0338	7.9816
0.4651	5.41848	0.0441	8.0184	0.0335	8.0184
0.4604	5.45338	0.0416	8.0552	0.0336	8.0552
0.4498	5.48828	0.0396	8.092	0.0337	8.092
0.4346	5.52318	0.0386	8.1288	0.0344	8.1288
0.4193	5.55818	0.0384	8.1656	0.0356	8.1656
0.4076	5.59308	0.0395	8.2024	0.0373	8.2024
0.4026	5.62798	0.0415	8.2392	0.0394	8.2392
0.4056	5.66288	0.0438	8.276	0.0422	8.276
0.4157	5.69778	0.0457	8.3128	0.0448	8.3128
0.431	5.73268	0.0465	8.3496	0.0474	8.3496
0.4483	5.76758	0.0459	8.3863	0.0495	8.3863
0.4633	5.80248	0.0438	8.4231	0.051	8.4231
0.4749	5.83748	0.0406	8.4599	0.0522	8.4599
0.4813	5.87238	0.0367	8.4967	0.0527	8.4967
0.4824	5.90728	0.0327	8.5335	0.0523	8.5335
0.4782	5.94218	0.0293	8.5703	0.0513	8.5703
0.4716	5.97708	0.0264	8.6071	0.0498	8.6071
0.463	6.01198	0.0246	8.6439	0.0481	8.6439
0.4548	6.04688	0.0242	8.6807	0.0466	8.6807
0.4489	6.08178	0.0256	8.7175	0.0462	8.7175
0.4448	6.11668	0.0284	8.7543	0.047	8.7543
0.4426	6.15168	0.0328	8.7911	0.0487	8.7911
0.4398	6.18658	0.0379	8.8278	0.0512	8.8278
0.4379	6.22148	0.0432	8.8646	0.0537	8.8646
0.4344	6.25638	0.0477	8.9014	0.0554	8.9014
0.4321	6.29128	0.0509	8.9382	0.0564	8.9382
0.4307	6.32618	0.0523	8.975	0.0564	8.975
0.4308	6.36108	0.0523	9.0118	0.056	9.0118
0.4336	6.39598	0.051	9.0486	0.0551	9.0486
0.4388	6.43088	0.0489	9.0854	0.0541	9.0854
0.4453	6.46588	0.0465	9.1222	0.0531	9.1222
0.4492	6.50078	0.0445	9.159	0.0524	9.159
0.4523	6.53568	0.0431	9.1958	0.0515	9.1958
0.4533	6.57058	0.0422	9.2326	0.0515	9.2326
0.4517	6.60548	0.0418	9.2694	0.0515	9.2694
0.4488	6.64038	0.0421	9.3061	0.0521	9.3061
0.4456	6.67528	0.0426	9.3429	0.0535	9.3429
0.4438	6.71018	0.0435	9.3797	0.055	9.3797
0.4438	6.74508	0.0449	9.4165	0.0567	9.4165
0.4461	6.78008	0.0466	9.4533	0.0588	9.4533
0.4499	6.81498	0.0486	9.4901	0.0607	9.4901
0.4555	6.84988	0.05	9.5269	0.0621	9.5269
0.4613	6.88478	0.0509	9.5637	0.0631	9.5637
0.4683	6.91968	0.051	9.6005	0.0633	9.6005
0.4734	6.95458	0.0499	9.6373	0.0632	9.6373
0.4766	6.98948	0.0479	9.6741	0.0623	9.6741
0.4777	7.02438	0.0454	9.7109	0.0611	9.7109
0.4761	7.05928	0.0428	9.7477	0.0591	9.7477
0.4712	7.09428	0.0403	9.7844	0.057	9.7844
0.463	7.12918	0.0385	9.8212	0.0556	9.8212
0.4544	7.16408	0.0377	9.858	0.0548	9.858
0.4454	7.19898	0.0375	9.8948	0.0548	9.8948
0.4376	7.23388	0.0378	9.9316	0.0559	9.9316
0.433	7.26878	0.0382	9.9684	0.0577	9.9684
0.4318	7.30368	0.0388	10.0052	0.0599	10.0052
0.4335	7.33858	0.0392	10.042	0.0621	10.042
0.4376	7.37358	0.0396	10.0788	0.0639	10.0788
0.4435	7.40848	0.0399	10.1156	0.0651	10.1156
0.4523	7.44338	0.0403	10.1524	0.0659	10.1524
0.463	7.47828	0.0405	10.1892	0.0662	10.1892
0.4777	7.51318	0.0406	10.2259	0.0661	10.2259
0.4941	7.54808	0.0402	10.2627	0.0657	10.2627
0.5127	7.58298	0.0393	10.2995	0.065	10.2995
0.5303	7.61788	0.038	10.3363	0.064	10.3363
0.5437	7.65278	0.0366	10.3731	0.0627	10.3731
0.5516	7.68778	0.0353	10.4099	0.0611	10.4099
0.5533	7.72268	0.0345	10.4467	0.0594	10.4467
0.5488	7.75758	0.0344	10.4835	0.0575	10.4835
0.5398	7.79248	0.0351	10.5203	0.0562	10.5203
0.5296	7.82738	0.0366	10.5571	0.0554	10.5571
0.5192	7.86228	0.0386	10.5939	0.0555	10.5939
0.5109	7.89718	0.041	10.6307	0.057	10.6307
0.5063	7.93208	0.0433	10.6675	0.0593	10.6675
0.5027	7.96698	0.0455	10.7042	0.0628	10.7042
0.4989	8.00198	0.0471	10.741	0.0665	10.741
0.4948	8.03688	0.0482	10.7778	0.0703	10.7778
0.4893	8.07178	0.0484	10.8146	0.073	10.8146
0.4843	8.10668	0.0481	10.8514	0.0745	10.8514
0.4789	8.14158	0.0474	10.8882	0.0745	10.8882
0.4752	8.17648	0.0464	10.925	0.0729	10.925
0.4725	8.21138	0.0454	10.9618	0.07	10.9618
0.4725	8.24628	0.0443	10.9986	0.0665	10.9986
0.4735	8.28118	0.0434	11.0354	0.063	11.0354
0.4751	8.31618	0.0424	11.0722	0.0593	11.0722
0.4762	8.35108	0.0413	11.109	0.0559	11.109
0.4751	8.38598	0.0395	11.1458	0.052	11.1458
0.4685	8.42088	0.0372	11.1825	0.0475	11.1825
0.4537	8.45578	0.034	11.2193	0.0422	11.2193
0.4286	8.49068	0.0299	11.2561	0.0356	11.2561
0.3907	8.52558	0.0252	11.2929	0.0287	11.2929
0.3398	8.56048	0.0201	11.3297	0.0215	11.3297
0.2793	8.59538	0.015	11.3665	0.0154	11.3665
0.2138	8.63038	0.0104	11.4033	0.0102	11.4033
0.1509	8.66528	0.0066	11.4401	0.0066	11.4401
0.0945	8.70018	0.0037	11.4769	0.0043	11.4769
0.0494	8.73508	0.0017	11.5137	0.0028	11.5137
0.0172	8.76998	0.0007	11.5505	0.0018	11.5505
0.0047	8.80488	0.0004	11.5873	0.0014	11.5873
0.0118	8.83978	0.0004	11.624	0.0009	11.624
0.0146	8.87468	0.0003	11.6608	0.0004	11.6608
0.0129	8.90958	0.0003	11.6976	0.0002	11.6976
0.0103	8.94458	0.0003	11.7344	0	11.7344
0.0078	8.97948	0.0002	11.7712	0	11.7712
0.0038	9.01438	0.0002	11.808	0.0001	11.808
0.0002	9.04928	0	11.8448	0	11.8448
0	9.08418	0	11.8816	0	11.8816
0	9.11908	0	11.9184	0	11.9184
0	9.15398	0	11.9552	0	11.9552
0	9.18888	0	11.992	0	11.992
0	9.22388	0	12.0288	0	12.0288
0	9.25878	0	12.0656	0	12.0656
0	9.29368	0	12.1023	0	12.1023
0	9.32858	0	12.1391	0	12.1391
0	9.36348	0	12.1759	0	12.1759
0	9.39838	0	12.2127	0	12.2127
0	9.43328	0	12.2495	0	12.2495
0	9.46818	0	12.2863	0	12.2863
0	9.50308	0	12.3231	0	12.3231
0	9.53808	0	12.3599	0	12.3599
0	9.57298	0	12.3967	0	12.3967
0	9.60788	0	12.4335	0	12.4335
0	9.64278	0	12.4703	0	12.4703
0	9.67768	0	12.5071	0	12.5071
0	9.71258	0	12.5439	0	12.5439
0	9.74748	0	12.5806	0	12.5806
0	9.78238	0	12.6174	0	12.6174
0	9.81728	0	12.6542	0	12.6542
0	9.85228	0	12.691	0	12.691
0	9.88718	0	12.7278	0	12.7278
0	9.92208	0	12.7646	0	12.7646
0	9.95698	0	12.8014	0	12.8014
0	9.99188	0	12.8382	0	12.8382
0	10.0268	0	12.875	0	12.875
0	10.0617	0	12.9118	0	12.9118
0	10.0966	0	12.9486	0	12.9486
0	10.1315	0	12.9854	0	12.9854
0	10.1665	0	13.0221	0	13.0221
0	10.2014	0	13.0589	0	13.0589
0	10.2363	0	13.0957	0	13.0957
0	10.2712	0	13.1325	0	13.1325
0	10.3061	0	13.1693	0	13.1693
0	10.341	0	13.2061	0	13.2061
0	10.3759	0	13.2429	0	13.2429
0	10.4108	0	13.2797	0	13.2797
0	10.4457	0	13.3165	0	13.3165
0	10.4807	0	13.3533	0	13.3533
0	10.5156	0	13.3901	0	13.3901
0	10.5505	0	13.4269	0	13.4269
0	10.5854	0	13.4637	0	13.4637
0	10.6203	0	13.5004	0	13.5004
0	10.6552	0	13.5372	0	13.5372

## Sheet: Fig. 6g
	Cu/CuAlO2	Cu/Cu2O			Cu/CuAlO2	Cu/Cu2O
Reaction Coordinate	Free energy (eV)	Free energy (eV)		Reaction	Energy barrier (eV)	Energy barrier (eV)
1	0	0		TS1	1.49	1.38
2	0	0		TS2	2.69	2.85
3	0	0		TS3	1.06	0.81
4	0	0		TS4	0.52	1.18
5	-1.17	-0.69		TS5	0.56	0.88
6	-1.17	-0.69		TS6	0.62	0.99
7	-1.17	-0.69		TS7	0.72	1.15
8	-1.17	-0.69		TS8	0.98	0.35
9	0.32	0.69		TS9	2.13	2.25
10	0.32	0.69
11	0.32	0.69
12	0.32	0.69
13	-0.49	-0.19
14	-0.49	-0.19
15	-0.49	-0.19
16	-0.49	-0.19
17	0.62	0.92
18	0.62	0.92
19	0.62	0.92
20	0.62	0.92
21	3.31	3.77
22	3.31	3.77
23	3.31	3.77
24	3.31	3.77
25	2.33	1.13
26	2.33	1.13
27	2.33	1.13
28	2.33	1.13
29	3.44	2.24
30	3.44	2.24
31	3.44	2.24
32	3.44	2.24
33	-1.67	-2.65
34	-1.67	-2.65
35	-1.67	-2.65
36	-1.67	-2.65
37	-0.61	-1.84
38	-0.61	-1.84
39	-0.61	-1.84
40	-0.61	-1.84
41	-2.51	-3.44
42	-2.51	-3.44
43	-2.51	-3.44
44	-2.51	-3.44
45	-1.99	-2.26
46	-1.99	-2.26
47	-1.99	-2.26
48	-1.99	-2.26
49	-2.28	-3.96
50	-2.28	-3.96
51	-2.28	-3.96
52	-2.28	-3.96
53	-3.29	-4.26
54	-3.29	-4.26
55	-3.29	-4.26
56	-3.29	-4.26
57	-2.73	-3.38
58	-2.73	-3.38
59	-2.73	-3.38
60	-2.73	-3.38
61	-2.55	-5.25
62	-2.55	-5.25
63	-2.55	-5.25
64	-2.55	-5.25
65	-1.93	-4.26
66	-1.93	-4.26
67	-1.93	-4.26
68	-1.93	-4.26
69	-4.28	-5.21
70	-4.28	-5.21
71	-4.28	-5.21
72	-4.28	-5.21
73	-3.56	-4.06
74	-3.56	-4.06
75	-3.56	-4.06
76	-3.56	-4.06
77	-4.49	-5.23
78	-4.49	-5.23
79	-4.49	-5.23
80	-4.49	-5.23
81	-3.14	-3.06
82	-3.14	-3.06
83	-3.14	-3.06
84	-3.14	-3.06
85	-2.16	-2.71
86	-2.16	-2.71
87	-2.16	-2.71
88	-2.16	-2.71
89	-4.53	-4.32
90	-4.53	-4.32
91	-4.53	-4.32
92	-4.53	-4.32
93	-3.42	-4.89
94	-3.42	-4.89
95	-3.42	-4.89
96	-3.42	-4.89
97	-1.29	-2.64
98	-1.29	-2.64
99	-1.29	-2.64
100	-1.29	-2.64
101	-3.08	-3.71
102	-3.08	-3.71
103	-3.08	-3.71
104	-3.08	-3.71
105	-1.12	-1.68
106	-1.12	-1.68
107	-1.12	-1.68
108	-1.12	-1.68
